# Supplementary material for: A cluster-randomized trial of water, sanitation, handwashing and nutritional interventions on stress and epigenetic programming
Source: Nat Commun. 2024 Apr 26;15:3572. doi: 10.1038/s41467-024-47896-z (PMC11053067; doi:10.1038/s41467-024-47896-z)
Supplement: Supplementary file 5 — Supplementary Data 1 [file 41467_2024_47896_MOESM5_ESM.xlsx]

## Sheet: Lin_Data
dataid	clusterid	block	sex	birthord	tr	t3_saa_z01	t3_saa_z02	t3_cort_z01	t3_cort_z03	t2_f2_8ip	t2_f2_23d	t2_f2_VI	t2_f2_12i	t3_gcr_mean	t3_gcr_cpg12	t3_col_time_z01	t3_col_time_z02	t3_col_time_z03	ageday_ut2	ur_agem2	ageyr_ut2	vital_aged3	agemth_t3_vital	ageyr_t3_vital	oragene_aged3	agemth_t3_oragene	ageyr_t3_oragene	salimetrics_aged3	agemth_t3_salimetrics	ageyr_t3_salimetrics	month_ut2	monsoon_ut2	month_vt3	monsoon_t3_vital	month_ot3	monsoon_t3_oragene	month_lt3	monsoon_t3_salimetrics	t3_cort_slope	t3_saa_slope	t3_map	t3_hr_mean	t3_residual_saa	t3_residual_cort	diar7d_t2	diar7d_t3	n_cattle	n_goat	n_chicken
99901	999	90	1	1	Nutrition + WSH	3.13375	4.02692	-2.81341	-2.90042	-0.210721	1.68455	2.42834	2.38876	-3.53419	-3.32034	09:52:00	10:08:00	10:23:00	393	12.9117	1.07598	893	29.3388	2.4449	894	29.3717	2.44764	893	29.3388	2.4449	11	0	3	0	3	0	3	0	-0.0001613	2.0705	65.7778	100.667	-21.747	-0.224075	0	0	2	0	16
99902	999	90	1	2+	Nutrition + WSH	1.92978	3.8481	-2.13707	-1.81401	0.0487902	2.02022	3.0214	2.7027	NA	NA	09:17:00	09:36:00	09:48:00	424	13.9302	1.16085	924	30.3573	2.52977	925	30.3901	2.53251	924	30.3573	2.52977	11	0	3	0	3	0	3	0	0.0014516	2.1061	67	111.333	-17.2121	-0.16805	0	0	3	0	3
99903	999	90	0	1	Nutrition + WSH	4.64416	5.41905	-0.860383	-0.529329	0.565314	2.11142	3.00667	2.51447	-3.49447	-3.06957	09:10:00	09:26:00	09:45:00	325	10.6776	0.889802	873	28.6817	2.39014	874	28.7146	2.39288	873	28.6817	2.39014	11	0	5	1	5	1	5	1	0.0047429	7.6055	65.4444	110.333	76.0217	-0.0252622	0	0	3	0	6
99904	999	90	0	2+	Nutrition + WSH	3.49043	4.18856	-1.78379	-2.45341	-0.798508	1.90061	2.61885	2.14007	-3.4621	-3.66356	09:16:00	09:35:00	09:48:00	341	11.2033	0.933607	889	29.2074	2.43395	890	29.2402	2.43669	889	29.2074	2.43395	11	0	5	1	5	1	5	1	-0.0025625	1.74358	54.3333	93.6667	-21.0038	-0.291486	0	0	2	0	5
99905	999	90	1	1	Nutrition + WSH	3.21599	NA	-2.70306	-0.13582	-0.040822	1.73166	3.19171	2.71866	-3.60501	-3.14611	12:17:00	00:00:00	12:48:00	396	13.0103	1.08419	895	29.4045	2.45038	896	29.4374	2.45311	895	29.4045	2.45038	11	0	3	0	3	0	3	0	0.026	NA	66.8333	119.333	NA	0.57931	0	0	3	3	27
99906	999	90	0	2+	Nutrition + WSH	2.62293	4.88915	-1.88387	-0.796288	-0.733969	1.76815	2.42126	2.45101	-3.56316	-3.36647	11:53:00	12:23:00	12:35:00	326	10.7105	0.892539	873	28.6817	2.39014	874	28.7146	2.39288	873	28.6817	2.39014	11	0	5	1	5	1	5	1	0.007119	3.9688	64.2222	89.3333	64.5569	0.079615	0	0	2	1	0
99907	999	90	0	2+	Nutrition + WSH	4.25123	4.56201	-0.755023	-0.0140989	-0.040822	1.51732	2.71866	3.17011	-3.54596	-3.66356	12:36:00	12:51:00	13:07:00	405	13.306	1.10883	904	29.7002	2.47502	905	29.7331	2.47776	904	29.7002	2.47502	11	0	3	0	3	0	3	0	0.0166452	1.7056	75.2222	149.333	-21.6332	0.31652	0	0	0	0	3
99908	999	90	1	2+	Nutrition + WSH	4.80146	5.87644	-2.51331	-1.84516	-0.798508	1.68269	1.94876	1.5707	-3.52425	-3.35475	11:28:00	11:45:00	12:00:00	354	11.6304	0.969199	901	29.6016	2.4668	902	29.6345	2.46954	901	29.6016	2.4668	11	0	5	1	5	1	5	1	0.0024062	13.8146	58.7778	119.333	192.982	-0.145968	0	0	4	0	10
99802	998	90	0	2+	Nutrition	NA	NA	NA	NA	NA	NA	NA	NA	NA	NA	10:38:00	10:55:00	11:06:00	384	12.616	1.05133	874	28.7146	2.39288	875	28.7474	2.39562	874	28.7146	2.39288	11	0	3	0	3	0	3	0	NA	NA	73.6667	NA	NA	NA	0	0	4	0	12
99803	998	90	1	1	Nutrition	NA	NA	NA	NA	NA	NA	NA	NA	NA	NA	11:28:00	11:59:00	12:12:00	420	13.7988	1.1499	910	29.8973	2.49144	911	29.9302	2.49418	910	29.8973	2.49144	11	0	3	0	3	0	3	0	NA	NA	65.4444	NA	NA	NA	0	0	0	0	5
99804	998	90	1	1	Nutrition	NA	NA	NA	NA	NA	NA	NA	NA	NA	NA	09:09:00	09:25:00	09:39:00	331	10.8747	0.906229	870	28.5832	2.38193	871	28.616	2.38467	870	28.5832	2.38193	11	0	5	1	5	1	5	1	NA	NA	65.6667	96	NA	NA	0	0	0	0	0
99805	998	90	0	2+	Nutrition	NA	NA	NA	NA	NA	NA	NA	NA	NA	NA	14:22:00	14:41:00	14:48:00	366	12.0246	1.00205	856	28.1232	2.3436	857	28.1561	2.34634	856	28.1232	2.3436	11	0	3	0	3	0	3	0	NA	NA	60.2222	66	NA	NA	0	0	2	0	15
99806	998	90	0	2+	Nutrition	NA	NA	NA	NA	NA	NA	NA	NA	NA	NA	09:09:00	09:36:00	09:49:00	420	13.7988	1.1499	939	30.8501	2.57084	940	30.883	2.57358	939	30.8501	2.57084	11	0	5	1	5	1	5	1	NA	NA	58.3333	104	NA	NA	0	0	0	0	0
99807	998	90	1	2+	Nutrition	NA	NA	NA	NA	NA	NA	NA	NA	NA	NA	15:10:00	15:30:00	15:44:00	381	12.5175	1.04312	851	27.9589	2.32991	906	29.7659	2.48049	851	27.9589	2.32991	11	0	3	0	5	1	3	0	NA	NA	57.4444	88.6667	NA	NA	0	0	0	1	3
99808	998	90	0	missing	Nutrition	NA	NA	NA	NA	NA	NA	NA	NA	NA	NA	08:57:00	09:16:00	09:32:00	NA	NA	NA	914	30.0287	2.5024	915	30.0616	2.50513	914	30.0287	2.5024	NA	NA	5	1	5	1	5	1	NA	NA	58.3333	103.333	NA	NA	NA	0	3	1	27
99701	997	90	0	missing	WSH	NA	NA	NA	NA	NA	NA	NA	NA	NA	NA	09:26:00	09:42:00	10:03:00	453	14.883	1.24025	862	28.3203	2.36003	863	28.3532	2.36277	862	28.3203	2.36003	2	0	3	0	3	0	3	0	NA	NA	100.444	142.333	NA	NA	0	0	0	2	4
99702	997	90	1	2+	WSH	NA	NA	NA	NA	NA	NA	NA	NA	NA	NA	09:31:00	09:49:00	10:04:00	463	15.2115	1.26762	872	28.6489	2.38741	873	28.6817	2.39014	872	28.6489	2.38741	2	0	3	0	3	0	3	0	NA	NA	65.8889	110.667	NA	NA	0	0	2	1	20
99704	997	90	0	1	WSH	NA	NA	NA	NA	NA	NA	NA	NA	NA	NA	12:02:00	12:16:00	12:30:00	402	13.2074	1.10062	856	28.1232	2.3436	857	28.1561	2.34634	856	28.1232	2.3436	2	0	5	1	5	1	5	1	NA	NA	76.7778	105	NA	NA	0	0	2	0	0
99705	997	90	0	1	WSH	NA	NA	NA	NA	NA	NA	NA	NA	NA	NA	12:18:00	12:43:00	12:51:00	564	18.5298	1.54415	882	28.9774	2.41478	883	29.0103	2.41752	882	28.9774	2.41478	6	1	5	1	5	1	5	1	NA	NA	64.1111	117	NA	NA	0	0	4	0	10
99706	997	90	1	1	WSH	NA	NA	NA	NA	NA	NA	NA	NA	NA	NA	12:42:00	13:07:00	13:23:00	472	15.5072	1.29227	881	28.9446	2.41205	882	28.9774	2.41478	881	28.9446	2.41205	2	0	3	0	3	0	3	0	NA	NA	68.2222	117	NA	NA	0	0	0	0	15
99707	997	90	0	2+	WSH	NA	NA	NA	NA	NA	NA	NA	NA	NA	NA	12:07:00	12:21:00	12:37:00	445	14.6201	1.21834	854	28.0575	2.33812	855	28.0903	2.34086	854	28.0575	2.33812	2	0	3	0	3	0	3	0	NA	NA	62.8889	106.333	NA	NA	1	0	0	0	0
99708	997	90	0	1	WSH	NA	NA	NA	NA	NA	NA	NA	NA	NA	NA	11:45:00	12:03:00	12:18:00	447	14.6858	1.22382	901	29.6016	2.4668	902	29.6345	2.46954	901	29.6016	2.4668	2	0	5	1	5	1	5	1	NA	NA	69.5556	118.667	NA	NA	0	0	1	3	22
99401	994	90	1	1	Control	3.58574	2.79728	-1.91732	-1.93102	0.48858	2.26072	3.33932	3.49012	-3.44737	-3.32034	09:25:00	09:43:00	09:58:00	420	13.7988	1.1499	878	28.846	2.40383	879	28.8789	2.40657	878	28.846	2.40383	2	0	5	1	5	1	5	1	-6.06e-05	-1.09333	68.6667	128.667	-73.309	-0.213463	0	0	0	0	9
99402	994	90	0	missing	Control	NA	NA	NA	NA	-0.579818	2.37304	2.64971	2.17929	NA	NA				426	13.9959	1.16632	NA	NA	NA	NA	NA	NA	NA	NA	NA	2	0	NA	NA	NA	NA	NA	NA	NA	NA	NA	NA	NA	NA	0	NA	5	0	2
99403	994	90	0	1	Control	4.10019	4.65358	-2.41912	-2.8647	NA	NA	NA	NA	-3.63074	-3.66356	09:29:00	09:45:00	10:00:00	NA	NA	NA	860	28.2546	2.35455	861	28.2875	2.35729	860	28.2546	2.35455	NA	NA	5	1	5	1	5	1	-0.0010323	2.788	74.5556	111	-6.06074	-0.247755	NA	0	1	0	0
99404	994	90	1	missing	Control	NA	NA	NA	NA	-0.820981	1.83737	2.29152	1.70293	NA	NA				506	16.6242	1.38535	NA	NA	NA	NA	NA	NA	NA	NA	NA	2	0	NA	NA	NA	NA	NA	NA	NA	NA	NA	NA	NA	NA	0	NA	0	0	0
99405	994	90	1	2+	Control	3.97901	4.59899	-1.98777	-2.6173	-0.544727	1.70656	2.43712	2.65886	-3.58664	-3.66356	11:18:00	11:33:00	11:49:00	526	17.2813	1.44011	984	32.3285	2.69405	985	32.3614	2.69678	984	32.3285	2.69405	2	0	5	1	5	1	5	1	-0.0020645	3.06133	66.5556	124.333	-4.2512	-0.282481	0	0	0	0	15
99406	994	90	1	1	Control	3.76806	4.41071	-2.76462	-2.43042	-0.820981	1.45629	2.3618	2.03078	-3.57602	-3.054	09:28:00	09:43:00	09:59:00	571	18.7598	1.56331	892	29.306	2.44216	893	29.3388	2.4449	892	29.306	2.44216	6	1	5	1	5	1	5	1	0.0008065	2.60213	64.4444	98.3333	-13.695	-0.192523	0	0	1	0	0
99407	994	90	0	2+	Control	NA	NA	NA	NA	0.0295588	1.60944	2.95595	2.61813	NA	NA				508	16.6899	1.39083	NA	NA	NA	NA	NA	NA	NA	NA	NA	2	0	NA	NA	NA	NA	NA	NA	NA	NA	NA	NA	NA	NA	0	NA	2	0	2
99408	994	90	1	1	Control	NA	NA	NA	NA	-0.150823	1.51513	2.88815	2.89259	NA	NA				519	17.0513	1.42094	NA	NA	NA	NA	NA	NA	NA	NA	NA	2	0	NA	NA	NA	NA	NA	NA	NA	NA	NA	NA	NA	NA	0	NA	0	0	14
99201	992	90	0	1	Control	NA	NA	NA	NA	NA	NA	NA	NA	NA	NA				NA	NA	NA	NA	NA	NA	NA	NA	NA	NA	NA	NA	NA	NA	NA	NA	NA	NA	NA	NA	NA	NA	NA	NA	NA	NA	NA	NA	0	0	0
99202	992	90	0	1	Control	4.26516	5.35451	-2.56395	-1.79577	NA	NA	NA	NA	-3.53419	-3.36942	09:23:00	09:44:00	09:57:00	501	16.46	1.37166	926	30.423	2.53525	927	30.4559	2.53799	926	30.423	2.53525	2	0	4	0	4	0	4	0	0.0026176	6.68495	70.1111	98.6667	90.9408	-0.127261	1	0	4	0	3
99203	992	90	0	2+	Control	4.18358	5.10585	-2.02495	-2.21641	-0.287682	1.9036	2.42569	2.13298	-3.53992	-3.28974	09:32:00	09:55:00	10:05:00	504	16.5585	1.37988	929	30.5216	2.54346	930	30.5544	2.5462	929	30.5216	2.54346	2	0	4	0	4	0	4	0	-0.000697	4.32104	62.2222	109	49.3812	-0.235906	0	0	0	0	0
99204	992	90	0	1	Control	4.86919	5.23789	-1.76609	-2.65926	-0.139262	1.85003	2.87413	3.0214	-3.44061	-3.66356	12:22:00	12:37:00	12:52:00	461	15.1458	1.26215	886	29.1088	2.42574	887	29.1417	2.42847	889	29.2074	2.43395	2	0	4	0	4	0	4	0	-0.0033667	3.8704	85.7778	123	17.8694	-0.320673	0	0	1	0	7
99205	992	90	0	1	Control	4.00922	5.5212	-2.38597	-1.25878	-0.328504	1.97962	2.44842	2.60933	-3.52695	-2.95279	09:43:00	10:03:00	10:15:00	492	16.1643	1.34702	917	30.1273	2.51061	918	30.1602	2.51335	917	30.1273	2.51061	2	0	4	0	4	0	4	0	0.006	9.7416	57.1111	88	143.704	-0.0243271	0	0	3	3	3
99206	992	90	0	missing	Control	NA	NA	NA	NA	0.336472	2.1702	3.00122	2.68239	NA	NA				519	17.0513	1.42094	NA	NA	NA	NA	NA	NA	NA	NA	NA	2	0	NA	NA	NA	NA	NA	NA	NA	NA	NA	NA	NA	NA	0	NA	0	0	0
99207	992	90	0	1	Control	NA	NA	NA	NA	-0.562119	2.13061	2.7389	2.41144	NA	NA				478	15.7043	1.30869	NA	NA	NA	NA	NA	NA	NA	NA	NA	2	0	NA	NA	NA	NA	NA	NA	NA	NA	NA	NA	NA	NA	0	NA	0	0	0
99208	992	90	1	1	Control	4.12701	4.60557	-1.87732	-2.74887	-0.733969	2.09186	2.77259	2.79117	-3.27134	-3.33741	09:39:00	10:00:00	10:13:00	480	15.77	1.31417	905	29.7331	2.47776	906	29.7659	2.48049	905	29.7331	2.47776	2	0	4	0	4	0	4	0	-0.0026176	1.81181	59.7778	106.667	-12.3026	-0.300824	0	0	0	0	0
99001	990	89	1	missing	Control	NA	NA	NA	NA	NA	NA	NA	NA	NA	NA				NA	NA	NA	NA	NA	NA	NA	NA	NA	NA	NA	NA	NA	NA	NA	NA	NA	NA	NA	NA	NA	NA	NA	NA	NA	NA	NA	NA	0	4	3
99002	990	89	0	missing	Control	5.26538	5.7009	-2.11196	-1.93102	-0.150823	2.28136	2.82376	2.64547	-3.54412	-3.3903	11:53:00	12:05:00	12:20:00	440	14.4559	1.20465	861	28.2875	2.35729	862	28.3203	2.36003	861	28.2875	2.35729	2	0	4	0	4	0	4	0	0.0008889	8.80133	67.5556	123.667	72.6711	-0.19756	1	0	0	0	0
99003	990	89	1	1	Control	4.78789	5.54839	-2.57702	-0.258771	-0.673345	1.96009	2.38693	2.40424	-3.56466	-3.35767	11:14:00	11:31:00	11:46:00	489	16.0657	1.33881	910	29.8973	2.49144	911	29.9302	2.49418	910	29.8973	2.49144	2	0	4	0	4	0	4	0	0.02175	8.04565	62.1111	112.667	94.5437	0.473464	1	0	0	1	1
99004	990	89	0	2+	Control	2.91061	4.89407	-1.5559	-0.441611	0.285179	2.11263	2.87639	2.78563	-3.54614	-3.36942	08:46:00	09:11:00	09:25:00	480	15.77	1.31417	901	29.6016	2.4668	902	29.6345	2.46954	901	29.6016	2.4668	2	0	4	0	4	0	4	0	0.0110769	4.60512	74.1111	119.333	58.9006	0.227207	0	0	5	5	12
99005	990	89	1	1	Control	NA	NA	NA	NA	-0.261365	1.75786	2.73955	3.18924	NA	NA				498	16.3614	1.36345	NA	NA	NA	NA	NA	NA	NA	NA	NA	2	0	NA	NA	NA	NA	NA	NA	NA	NA	NA	NA	NA	NA	0	NA	0	1	0
99006	990	89	1	1	Control	4.56543	5.31013	-2.18037	-2.56395	-1.13943	1.47933	1.639	1.67147	-3.57687	-3.41776	08:50:00	09:03:00	09:18:00	449	14.7515	1.2293	870	28.5832	2.38193	871	28.616	2.38467	870	28.5832	2.38193	2	0	4	0	4	0	4	0	-0.0012857	8.17477	69.2222	105.333	59.4184	-0.247891	0	0	0	2	11
99007	990	89	0	2+	Control	4.41865	5.31498	-1.82635	-1.12393	-0.301105	1.91839	2.74535	2.72785	-3.5466	-3.66356	08:43:00	09:12:00	09:27:00	483	15.8686	1.32238	904	29.7002	2.47502	905	29.7331	2.47776	904	29.7002	2.47502	2	0	4	0	4	0	4	0	0.0037273	4.1509	64.1111	114.667	71.8635	-0.0441326	1	0	1	0	7
99008	990	89	0	2+	Control	NA	NA	NA	NA	-0.174353	2.20937	3.1506	3.11795	NA	NA				440	14.4559	1.20465	NA	NA	NA	NA	NA	NA	NA	NA	NA	2	0	NA	NA	NA	NA	NA	NA	NA	NA	NA	NA	NA	NA	1	NA	1	0	0
98901	989	89	1	2+	Nutrition + WSH	1.92978	2.81708	-3.44202	-0.632993	-0.84397	1.69745	2.51447	2.11866	-3.53646	-3.24672	10:53:00	11:15:00	11:30:00	391	12.846	1.0705	879	28.8789	2.40657	880	28.9117	2.40931	879	28.8789	2.40657	11	0	3	0	3	0	3	0	0.0134865	0.447273	64.5556	91	-46.2221	0.274551	0	0	3	0	10
98904	989	89	1	2+	Nutrition + WSH	4.54125	5.55349	-1.42712	0.304539	-0.967584	1.64287	2.60565	2.16905	NA	NA	12:21:00	12:53:00	13:09:00	337	11.0719	0.922656	910	29.8973	2.49144	911	29.9302	2.49418	910	29.8973	2.49144	11	0	6	1	6	1	6	1	0.02325	5.13525	68.6667	92	119.762	0.901223	0	0	0	0	0
98906	989	89	0	2+	Nutrition + WSH	3.18932	3.92221	-2.70306	-0.648174	-0.71335	1.71199	2.69463	2.68444	-3.5715	-3.23362	11:55:00	12:12:00	12:28:00	356	11.6961	0.974675	844	27.729	2.31075	845	27.7618	2.31348	844	27.729	2.31075	11	0	3	0	3	0	3	0	0.0138182	1.54353	63	118	-26.9837	0.23054	0	0	1	0	6
98907	989	89	1	1	Nutrition + WSH	4.40271	4.332	-2.41912	-1.78976	-0.248461	1.9865	2.52092	2.53131	-3.54184	-3.66356	08:44:00	09:00:00	09:16:00	383	12.5832	1.0486	935	30.7187	2.55989	936	30.7515	2.56263	935	30.7187	2.55989	11	0	5	1	5	1	5	1	0.0024375	-0.3485	90.4444	97.6667	-54.2337	-0.135239	0	0	3	0	9
98908	989	89	1	1	Nutrition + WSH	4.60557	5.03373	-2.41912	-2.40795	-0.446287	1.10856	2.30259	2.2895	-3.55907	-3.15818	09:12:00	09:30:00	09:45:00	644	21.1581	1.76318	918	30.1602	2.51335	924	30.3573	2.52977	918	30.1602	2.51335	6	1	3	0	3	0	3	0	3.03E-05	2.97022	64.5556	144.333	7.3498	-0.213805	0	0	0	0	0
98701	987	89	0	1	WSH	NA	NA	NA	NA	NA	NA	NA	NA	NA	NA	09:39:00	09:57:00	10:11:00	NA	NA	NA	874	28.7146	2.39288	875	28.7474	2.39562	874	28.7146	2.39288	NA	NA	3	0	3	0	3	0	NA	NA	86.7778	NA	NA	NA	NA	0	5	0	4
98703	987	89	0	1	WSH	NA	NA	NA	NA	NA	NA	NA	NA	NA	NA	09:06:00	09:23:00	09:37:00	349	11.4661	0.95551	835	27.4333	2.28611	836	27.4661	2.28884	835	27.4333	2.28611	11	0	3	0	3	0	3	0	NA	NA	69.6667	146.333	NA	NA	0	0	0	0	0
98704	987	89	0	2+	WSH	NA	NA	NA	NA	NA	NA	NA	NA	NA	NA	09:03:00	09:24:00	09:37:00	333	10.9405	0.911704	863	28.3532	2.36277	864	28.386	2.3655	863	28.3532	2.36277	11	0	5	1	5	1	5	1	NA	NA	54.7778	91	NA	NA	0	0	2	0	1
98705	987	89	1	1	WSH	NA	NA	NA	NA	NA	NA	NA	NA	NA	NA	11:51:00	12:07:00	12:22:00	437	14.3573	1.19644	923	30.3244	2.52704	924	30.3573	2.52977	923	30.3244	2.52704	11	0	3	0	3	0	3	0	NA	NA	66.5556	121.667	NA	NA	0	0	0	0	0
98706	987	89	1	2+	WSH	NA	NA	NA	NA	NA	NA	NA	NA	NA	NA	11:34:00	11:48:00	12:04:00	356	11.6961	0.974675	887	29.1417	2.42847	888	29.1745	2.43121	887	29.1417	2.42847	11	0	5	1	5	1	5	1	NA	NA	62.1111	107	NA	NA	0	0	0	0	0
98707	987	89	1	1	WSH	NA	NA	NA	NA	NA	NA	NA	NA	NA	NA	11:15:00	11:32:00	11:47:00	431	14.1602	1.18001	961	31.5729	2.63107	962	31.6057	2.63381	961	31.5729	2.63107	11	0	5	1	5	1	5	1	NA	NA	66.1111	122.667	NA	NA	0	0	0	0	0
98708	987	89	0	1	WSH	NA	NA	NA	NA	NA	NA	NA	NA	NA	NA	12:18:00	12:33:00	12:48:00	433	14.2259	1.18549	919	30.193	2.51608	920	30.2259	2.51882	919	30.193	2.51608	11	0	3	0	3	0	3	0	NA	NA	60.5555	98	NA	NA	0	0	0	2	6
98501	985	89	0	1	Control	3.83402	4.42652	-2.3969	-2.81341	-0.0304592	2.30458	2.60786	2.35897	-3.56466	-3.326	11:19:00	11:34:00	11:48:00	493	16.1971	1.34976	905	29.7331	2.47776	906	29.7659	2.48049	905	29.7331	2.47776	2	0	4	0	4	0	4	0	-0.001069	2.4928	63.8889	100.333	-13.6327	-0.252764	0	0	1	0	10
98502	985	89	0	2+	Control	4.66908	5.73007	-0.0976128	NA	-0.994252	1.4929	2.3618	2.18605	-3.48068	-3.298	11:27:00	11:45:00	11:52:00	428	14.0616	1.1718	840	27.5975	2.29979	841	27.6304	2.30253	840	27.5975	2.29979	2	0	4	0	4	0	4	0	NA	11.1884	61	112.667	157.704	NA	0	0	7	3	16
98503	985	89	0	1	Control	3.8269	5.24137	-2.81341	-3.14656	0.207014	2.18042	3.24805	3.50255	-3.51346	-3.34316	09:18:00	09:35:00	09:50:00	454	14.9158	1.24298	866	28.4517	2.37098	867	28.4846	2.37372	866	28.4517	2.37098	2	0	4	0	4	0	4	0	-0.0005313	8.41224	58.4444	124.667	90.4744	-0.234174	0	0	5	0	9
98505	985	89	1	2+	Control	4.06141	5.34829	-0.978166	-0.465215	-0.755023	1.80829	2.21594	2.72785	-3.47412	-3.30076	09:07:00	09:22:00	09:27:00	458	15.0472	1.25394	870	28.5832	2.38193	871	28.616	2.38467	870	28.5832	2.38193	2	0	4	0	4	0	4	0	0.0126	10.1461	59	106.333	100.981	0.0576083	0	0	0	0	18
98506	985	89	0	2+	Control	4.28342	4.85907	-2.90042	-2.6173	0.165514	2.31055	3.1743	3.31818	-3.51388	-3.20789	09:04:00	09:21:00	09:36:00	420	13.7988	1.1499	832	27.3347	2.27789	833	27.3676	2.28063	832	27.3347	2.27789	2	0	4	0	4	0	4	0	0.0005625	3.31859	55.4444	112	6.89947	-0.198743	0	1	0	0	1
98507	985	89	1	1	Control	4.09474	5.19336	-0.853316	-1.58964	0.444686	2.29152	2.29657	2.82316	-3.49955	-3.31752	11:20:00	11:33:00	11:48:00	498	16.3614	1.36345	910	29.8973	2.49144	911	29.9302	2.49418	910	29.8973	2.49144	2	0	4	0	4	0	4	0	-0.0079286	9.23446	73.6667	113.667	70.688	-0.420319	0	0	0	0	1
98508	985	89	0	1	Control	3.98512	4.83329	-2.52573	NA	0.0582689	2.64971	3.1913	3.1913	NA	NA	08:50:00	09:10:00	09:23:00	520	17.0842	1.42368	932	30.6201	2.55168	933	30.653	2.55441	932	30.6201	2.55168	2	0	4	0	4	0	4	0	NA	3.5916	70.8889	92	19.9026	NA	0	0	1	4	15
98401	984	89	0	1	Nutrition	NA	NA	NA	NA	NA	NA	NA	NA	NA	NA	10:06:00	10:23:00	10:38:00	497	16.3285	1.36071	912	29.963	2.49692	913	29.9959	2.49966	912	29.963	2.49692	1	0	3	0	3	0	3	0	NA	NA	86.5556	170.667	NA	NA	0	0	0	0	0
98402	984	89	1	2+	Nutrition	NA	NA	NA	NA	NA	NA	NA	NA	NA	NA	09:33:00	09:52:00	10:05:00	444	14.5873	1.21561	903	29.6674	2.47228	904	29.7002	2.47502	903	29.6674	2.47228	1	0	5	1	5	1	5	1	NA	NA	59	110.667	NA	NA	0	0	0	0	1
98404	984	89	0	2+	Nutrition	NA	NA	NA	NA	NA	NA	NA	NA	NA	NA	09:31:00	09:48:00	10:00:00	518	17.0185	1.41821	933	30.653	2.55441	934	30.6858	2.55715	933	30.653	2.55441	1	0	3	0	3	0	3	0	NA	NA	62.4445	102.333	NA	NA	0	0	3	0	0
98405	984	89	0	1	Nutrition	NA	NA	NA	NA	NA	NA	NA	NA	NA	NA	11:41:00	11:57:00	12:08:00	526	17.2813	1.44011	941	30.9158	2.57632	942	30.9487	2.57906	941	30.9158	2.57632	1	0	3	0	3	0	3	0	NA	NA	72.1111	105.333	NA	NA	0	0	2	0	7
98406	984	89	1	2+	Nutrition	NA	NA	NA	NA	NA	NA	NA	NA	NA	NA	12:33:00	12:51:00	13:03:00	527	17.3142	1.44285	942	30.9487	2.57906	943	30.9815	2.58179	942	30.9487	2.57906	1	0	3	0	3	0	3	0	NA	NA	72.6667	143.333	NA	NA	0	0	0	0	0
98407	984	89	0	1	Nutrition	NA	NA	NA	NA	NA	NA	NA	NA	NA	NA	12:10:00	12:27:00	12:43:00	519	17.0513	1.42094	978	32.1314	2.67762	979	32.1643	2.68036	978	32.1314	2.67762	1	0	5	1	5	1	5	1	NA	NA	64.7778	102.667	NA	NA	0	0	0	3	0
98301	983	88	0	1	Nutrition + WSH	4.51647	4.54474	-1.65548	0.149282	0.41871	1.68455	3.34003	3.24805	-3.51236	-3.66356	09:45:00	10:15:00	10:30:00	379	12.4517	1.03765	858	28.1889	2.34908	859	28.2218	2.35181	858	28.1889	2.34908	11	0	3	0	3	0	3	0	0.0215556	0.0874667	63	108.667	-44.1124	0.760506	0	0	0	0	0
98302	983	88	0	1	Nutrition + WSH	5.31659	5.75739	-0.931404	-0.755023	-0.579818	2.00821	2.51366	2.58626	-3.66356	-3.66356	11:09:00	11:23:00	11:38:00	403	13.2402	1.10335	923	30.3244	2.52704	924	30.3573	2.52977	923	30.3244	2.52704	11	0	5	1	5	1	5	1	0.0026207	8.05943	53.4445	112	80.5725	-0.123949	0	0	0	0	0
98303	983	88	1	1	Nutrition + WSH	5.39403	5.90366	-1.98777	-0.964956	-0.462035	2.0554	2.61667	2.68512	-3.45686	-3.39634	09:13:00	09:29:00	09:44:00	424	13.9302	1.16085	903	29.6674	2.47228	904	29.7002	2.47502	903	29.6674	2.47228	11	0	3	0	3	0	3	0	0.007871	9.143	64	99.3333	114.587	0.0325067	0	0	0	0	1
98305	983	88	1	1	Nutrition + WSH	3.18932	4.48738	-2.70306	-1.3356	-0.446287	2.01357	2.85704	3.24649	-3.38587	-3.66356	12:10:00	12:26:00	12:40:00	382	12.5503	1.04586	861	28.2875	2.35729	862	28.3203	2.36003	861	28.2875	2.35729	11	0	3	0	3	0	3	0	0.0065333	4.0385	59	104	11.5745	-0.0302982	1	0	3	0	5
98306	983	88	1	2+	Nutrition + WSH	5.37294	5.85974	-2.41912	-3.14656	-0.597837	1.7613	2.62684	2.36931	-3.6088	-3.31752	09:07:00	09:23:00	09:38:00	392	12.8788	1.07324	851	27.9589	2.32991	852	27.9918	2.33265	851	27.9589	2.32991	1	0	5	1	5	1	5	1	-0.0014839	8.446	77.7778	97	102.811	-0.260525	0	0	1	0	5
98307	983	88	1	2+	Nutrition + WSH	5.98032	NA	-1.58475	NA	-0.544727	1.92716	2.35613	2.22678	-3.57625	-3.30632	11:36:00	11:51:00	12:04:00	489	16.0657	1.33881	907	29.7988	2.48323	908	29.8316	2.48597	907	29.7988	2.48323	1	0	3	0	3	0	3	0	NA	NA	54.3333	81.3333	NA	NA	0	0	0	0	4
98201	982	88	1	1	Control	4.69939	4.58235	-1.91732	-2.02495	0.0861777	1.72811	2.44928	2.25234	-3.66356	-3.66356	09:25:00	09:44:00	09:59:00	468	15.3758	1.28131	885	29.076	2.423	889	29.2074	2.43395	885	29.076	2.423	2	0	4	0	4	0	4	0	-0.0004412	-0.638737	57.2222	100	-56.9119	-0.226463	0	0	0	0	0
98203	982	88	0	1	Control	3.3041	4.11101	-2.17156	-0.572701	0	1.67335	2.39516	2.81481	-3.53706	-3.35767	09:25:00	09:42:00	09:56:00	529	17.3799	1.44832	946	31.0801	2.59001	947	31.1129	2.59274	946	31.0801	2.59001	2	0	4	0	4	0	4	0	0.0145161	1.98729	60	109	-20.9074	0.236222	0	0	3	3	15
98204	982	88	1	2+	Control	4.15312	4.28342	-1.4065	-1.85151	-0.579818	1.49515	2.73046	2.0931	-3.5836	-3.37238	11:21:00	11:37:00	11:51:00	580	19.0554	1.58795	884	29.0431	2.42026	885	29.076	2.423	884	29.0431	2.42026	6	1	4	0	4	0	4	0	-0.0029333	0.5535	73.3333	133.333	-40.059	-0.299072	1	0	0	0	0
98205	982	88	1	1	Control	4.62505	3.47023	-0.941609	-1.32051	0.239017	2.31254	3.17095	2.3979	-3.57668	-3.66356	11:54:00	12:14:00	12:26:00	573	18.8255	1.56879	990	32.5257	2.71047	991	32.5585	2.71321	990	32.5257	2.71047	2	0	4	0	4	0	4	0	-0.0038438	-3.4932	NA	112.333	-113.775	-0.325745	0	1	0	0	4
98206	982	88	1	2+	Control	4.76579	4.52005	-2.27303	-1.57022	-0.0202027	1.6312	1.60944	2.87639	-3.66356	-3.66356	09:19:00	09:44:00	10:02:00	436	14.3244	1.1937	853	28.0246	2.33539	854	28.0575	2.33812	853	28.0246	2.33539	2	0	4	0	4	0	4	0	0.0024419	-1.02336	73.5556	92.3333	-69.5278	-0.109214	0	0	2	1	6
98207	982	88	1	2+	Control	5.07557	5.03799	-2.13707	NA	NA	NA	NA	NA	-3.65021	-3.66356	11:51:00	12:14:00	00:00:00	NA	NA	NA	939	30.8501	2.57084	940	30.883	2.57358	939	30.8501	2.57084	NA	NA	4	0	4	0	4	0	NA	-0.256696	77	115.333	-42.8865	NA	NA	0	0	0	4
98101	981	88	0	1	WSH	NA	NA	NA	NA	NA	NA	NA	NA	NA	NA	09:21:00	09:36:00	09:53:00	400	13.1417	1.09514	815	26.7762	2.23135	816	26.809	2.23409	815	26.7762	2.23135	1	0	3	0	3	0	3	0	NA	NA	83.4444	122.333	NA	NA	1	0	0	0	0
98102	981	88	1	1	WSH	NA	NA	NA	NA	NA	NA	NA	NA	NA	NA	09:30:00	09:49:00	10:02:00	481	15.8029	1.31691	896	29.4374	2.45311	897	29.4702	2.45585	896	29.4374	2.45311	1	0	3	0	3	0	3	0	NA	NA	67.6667	112	NA	NA	0	0	0	0	11
98103	981	88	0	2+	WSH	NA	NA	NA	NA	NA	NA	NA	NA	NA	NA	11:41:00	11:56:00	12:11:00	497	16.3285	1.36071	912	29.963	2.49692	913	29.9959	2.49966	912	29.963	2.49692	1	0	3	0	3	0	3	0	NA	NA	64.1111	115.667	NA	NA	0	0	0	0	3
98105	981	88	0	1	WSH	NA	NA	NA	NA	NA	NA	NA	NA	NA	NA	12:43:00	13:00:00	13:16:00	425	13.963	1.16359	840	27.5975	2.29979	841	27.6304	2.30253	840	27.5975	2.29979	1	0	3	0	3	0	3	0	NA	NA	95.1111	92	NA	NA	0	0	2	0	0
98106	981	88	0	missing	WSH	NA	NA	NA	NA	NA	NA	NA	NA	NA	NA				501	16.46	1.37166	NA	NA	NA	NA	NA	NA	NA	NA	NA	1	0	NA	NA	NA	NA	NA	NA	NA	NA	NA	NA	NA	NA	0	NA	0	0	0
98107	981	88	0	2+	WSH	NA	NA	NA	NA	NA	NA	NA	NA	NA	NA				431	14.1602	1.18001	NA	NA	NA	NA	NA	NA	NA	NA	NA	1	0	NA	NA	NA	NA	NA	NA	NA	NA	NA	NA	NA	NA	0	NA	1	1	7
98108	981	88	0	2+	WSH	NA	NA	NA	NA	NA	NA	NA	NA	NA	NA	08:48:00	09:05:00	09:19:00	370	12.1561	1.013	827	27.1704	2.2642	828	27.2033	2.26694	827	27.1704	2.2642	1	0	5	1	5	1	5	1	NA	NA	67	119.667	NA	NA	0	0	0	0	0
97701	977	88	1	1	Control	5.05696	5.46312	-0.393043	-0.189951	-0.105361	2.14827	3.21647	3.36522	-3.54954	-2.81639	09:42:00	10:01:00	10:15:00	519	17.0513	1.42094	927	30.4559	2.53799	928	30.4887	2.54073	927	30.4559	2.53799	3	0	4	0	4	0	4	0	0.0046061	4.14316	61.1111	70.6667	39.8166	-0.0233729	0	0	0	0	10
97702	977	88	0	1	Control	4.38652	5.82548	-3.29684	NA	-0.579818	1.70838	3.22605	2.81181	-3.54899	-2.99384	09:38:00	09:52:00	10:07:00	507	16.6571	1.38809	915	30.0616	2.50513	916	30.0945	2.50787	915	30.0616	2.50513	3	0	4	0	4	0	4	0	NA	18.4617	64.2222	103	210.305	NA	0	0	0	0	12
97703	977	88	0	2+	Control	2.79728	5.60306	-2.95651	-2.50104	0.076961	1.94734	2.75684	2.3466	-3.6054	-3.66356	10:07:00	10:22:00	10:37:00	433	14.2259	1.18549	841	27.6304	2.30253	842	27.6632	2.30527	841	27.6304	2.30253	3	0	4	0	4	0	4	0	0.001	16.9904	60.1111	105.667	199.376	-0.190475	0	0	0	0	4
97704	977	88	0	1	Control	3.43914	5.24656	-1.91054	-2.07944	-0.446287	1.95303	2.65465	2.34756	-3.53519	-3.66356	12:41:00	12:56:00	13:12:00	413	13.5688	1.13073	821	26.9733	2.24778	822	27.0062	2.25051	821	26.9733	2.24778	3	0	4	0	4	0	4	0	-0.0007419	10.5835	59.3333	116	106.913	-0.245349	0	1	0	0	0
97705	977	88	1	2+	Control	3.71357	3.87569	-2.12026	-1.00239	-0.653926	1.19089	2.01624	1.80006	-3.46108	-3.66356	12:09:00	12:26:00	12:41:00	451	14.8172	1.23477	859	28.2218	2.35181	860	28.2546	2.35455	859	28.2218	2.35181	3	0	4	0	4	0	4	0	0.0077187	0.424471	74.8889	98	-43.831	0.0244757	0	0	0	1	0
97706	977	88	1	2+	Control	2.59883	3.3626	-2.06357	-0.446287	0.48858	1.95303	2.56341	3.56671	-3.46985	-2.99384	12:42:00	12:59:00	13:13:00	499	16.3943	1.36619	907	29.7988	2.48323	908	29.8316	2.48597	907	29.7988	2.48323	3	0	4	0	4	0	4	0	0.0165484	0.906824	59.5555	121.333	-38.5354	0.289122	0	0	0	0	0
97707	977	88	0	2+	Control	NA	NA	NA	NA	NA	NA	NA	NA	NA	NA				544	17.8727	1.48939	NA	NA	NA	NA	NA	NA	NA	NA	NA	3	0	NA	NA	NA	NA	NA	NA	NA	NA	NA	NA	NA	NA	1	NA	0	0	0
97708	977	88	1	1	Control	4.92551	5.99146	-3.19418	-2.74887	NA	NA	NA	NA	-3.54761	-3.32884	10:03:00	10:20:00	10:34:00	NA	NA	NA	814	26.7433	2.22861	815	26.7762	2.23135	814	26.7433	2.22861	NA	NA	4	0	4	0	4	0	0.0007419	15.4259	64.5556	114	221.27	-0.198023	NA	0	3	0	0
97601	976	88	0	1	Nutrition	NA	NA	NA	NA	NA	NA	NA	NA	NA	NA	10:02:00	10:24:00	10:39:00	508	16.6899	1.39083	921	30.2587	2.52156	922	30.2916	2.5243	921	30.2587	2.52156	2	0	3	0	3	0	3	0	NA	NA	67.6667	116	NA	NA	0	0	0	6	0
97601	976	88	1	2+	Nutrition	NA	NA	NA	NA	NA	NA	NA	NA	NA	NA	11:40:00	12:20:00	12:15:00	508	16.6899	1.39083	921	30.2587	2.52156	922	30.2916	2.5243	921	30.2587	2.52156	2	0	3	0	3	0	3	0	NA	NA	60.8889	109.333	NA	NA	0	0	0	6	0
97603	976	88	1	1	Nutrition	NA	NA	NA	NA	NA	NA	NA	NA	NA	NA	12:52:00	13:07:00	13:21:00	508	16.6899	1.39083	933	30.653	2.55441	934	30.6858	2.55715	933	30.653	2.55441	2	0	4	0	4	0	4	0	NA	NA	58.1111	96.3333	NA	NA	0	0	0	2	15
97604	976	88	0	1	Nutrition	NA	NA	NA	NA	NA	NA	NA	NA	NA	NA	09:25:00	09:41:00	09:54:00	491	16.1314	1.34428	916	30.0945	2.50787	917	30.1273	2.51061	916	30.0945	2.50787	2	0	4	0	4	0	4	0	NA	NA	75	115.333	NA	NA	0	0	0	0	0
97605	976	88	0	2+	Nutrition	NA	NA	NA	NA	NA	NA	NA	NA	NA	NA	09:45:00	10:02:00	10:16:00	531	17.4456	1.4538	956	31.4086	2.61739	957	31.4415	2.62012	956	31.4086	2.61739	2	0	4	0	4	0	4	0	NA	NA	56.3333	101	NA	NA	0	0	0	0	0
97606	976	88	0	1	Nutrition	NA	NA	NA	NA	NA	NA	NA	NA	NA	NA	09:51:00	10:14:00	10:26:00	478	15.7043	1.30869	891	29.2731	2.43942	892	29.306	2.44216	891	29.2731	2.43942	2	0	3	0	3	0	3	0	NA	NA	62.5555	132.667	NA	NA	1	0	4	0	2
97606	976	88	1	2+	Nutrition	NA	NA	NA	NA	NA	NA	NA	NA	NA	NA	10:39:00	11:29:00	11:52:00	478	15.7043	1.30869	891	29.2731	2.43942	892	29.306	2.44216	891	29.2731	2.43942	2	0	3	0	3	0	3	0	NA	NA	68.1111	99.6667	NA	NA	0	0	4	0	2
97607	976	88	1	2+	Nutrition	NA	NA	NA	NA	NA	NA	NA	NA	NA	NA	11:32:00	11:57:00	12:10:00	449	14.7515	1.2293	874	28.7146	2.39288	875	28.7474	2.39562	874	28.7146	2.39288	2	0	4	0	4	0	4	0	NA	NA	73.7778	94.6667	NA	NA	0	0	1	0	0
97201	972	87	0	2+	Control	4.11101	4.86414	-1.63476	-0.181522	-0.328504	1.83098	1.99606	2.43886	NA	NA	09:47:00	10:04:00	10:20:00	495	16.2628	1.35524	889	29.2074	2.43395	891	29.2731	2.43942	889	29.2074	2.43395	4	0	5	1	5	1	5	1	0.0193636	4.03247	70.1111	118	18.1806	0.429675	0	0	0	2	1
97202	972	87	1	1	Control	NA	NA	NA	NA	-0.916291	1.48387	2.38417	2.1702	NA	NA				533	17.5113	1.45927	NA	NA	NA	NA	NA	NA	NA	NA	NA	4	0	NA	NA	NA	NA	NA	NA	NA	NA	NA	NA	NA	NA	0	NA	2	1	0
97203	972	87	1	1	Control	NA	NA	NA	NA	-0.755023	1.47933	2.89536	3.0469	NA	NA				475	15.6057	1.30048	NA	NA	NA	NA	NA	NA	NA	NA	NA	4	0	NA	NA	NA	NA	NA	NA	NA	NA	NA	NA	NA	NA	1	NA	2	2	4
97204	972	87	0	2+	Control	3.68105	4.45741	-1.61949	-2.28278	NA	NA	NA	NA	-3.56802	-3.2734	11:56:00	12:20:00	12:33:00	448	14.7187	1.22656	842	27.6632	2.30527	843	27.6961	2.30801	842	27.6632	2.30527	4	0	5	1	5	1	5	1	-0.0025946	1.94067	63.7778	105.333	-4.78626	-0.312326	0	0	2	0	6
97206	972	87	0	1	Control	5.30036	5.23963	-2.8824	-0.87707	-0.616186	1.64481	2.35897	2.30658	-3.63533	-3.66356	12:59:00	13:20:00	13:32:00	553	18.1684	1.51403	867	28.4846	2.37372	868	28.5175	2.37645	867	28.4846	2.37372	6	1	5	1	5	1	5	1	0.0109091	-0.562286	55.5555	111.333	-43.125	0.130191	0	0	4	1	14
97207	972	87	0	1	Control	NA	1.18784	-3.32424	-2.00248	-0.0202027	1.8563	3.03831	2.41948	-3.53192	-3.66356	10:17:00	10:33:00	10:48:00	427	14.0287	1.16906	821	26.9733	2.24778	822	27.0062	2.25051	821	26.9733	2.24778	4	0	5	1	5	1	5	1	0.0031935	NA	57.8889	109.667	NA	-0.123156	0	0	0	0	4
97208	972	87	0	1	Control	NA	4.03855	-1.9951	-1.37833	-0.634878	1.26413	2.16677	2.01357	-3.66356	-3.66356	09:03:00	09:21:00	09:35:00	507	16.6571	1.38809	901	29.6016	2.4668	902	29.6345	2.46954	901	29.6016	2.4668	4	0	5	1	5	1	5	1	0.003625	NA	56.4445	100	NA	-0.0950044	0	0	0	0	0
97101	971	87	0	2+	WSH	NA	NA	NA	NA	NA	NA	NA	NA	NA	NA	12:44:00	13:00:00	13:17:00	414	13.6016	1.13347	850	27.9261	2.32717	851	27.9589	2.32991	850	27.9261	2.32717	2	0	4	0	4	0	4	0	NA	NA	67.4444	92.6667	NA	NA	0	0	0	0	1
97102	971	87	1	missing	WSH	NA	NA	NA	NA	NA	NA	NA	NA	NA	NA				NA	NA	NA	NA	NA	NA	NA	NA	NA	NA	NA	NA	NA	NA	NA	NA	NA	NA	NA	NA	NA	NA	NA	NA	NA	NA	NA	NA	0	0	0
97103	971	87	0	2+	WSH	NA	NA	NA	NA	NA	NA	NA	NA	NA	NA	10:06:00	10:23:00	10:38:00	392	12.8788	1.07324	828	27.2033	2.26694	830	27.269	2.27242	828	27.2033	2.26694	2	0	4	0	4	0	4	0	NA	NA	77.7778	147	NA	NA	0	0	0	0	0
97104	971	87	1	missing	WSH	NA	NA	NA	NA	NA	NA	NA	NA	NA	NA				466	15.3101	1.27584	NA	NA	NA	NA	NA	NA	NA	NA	NA	2	0	NA	NA	NA	NA	NA	NA	NA	NA	NA	NA	NA	NA	0	NA	0	0	4
97105	971	87	0	2+	WSH	NA	NA	NA	NA	NA	NA	NA	NA	NA	NA	09:43:00	10:00:00	10:16:00	406	13.3388	1.11157	842	27.6632	2.30527	843	27.6961	2.30801	842	27.6632	2.30527	2	0	4	0	4	0	4	0	NA	NA	64.2222	95.3333	NA	NA	0	0	0	0	0
97107	971	87	1	2+	WSH	NA	NA	NA	NA	NA	NA	NA	NA	NA	NA	12:51:00	13:07:00	13:24:00	523	17.1828	1.4319	959	31.5072	2.6256	960	31.54	2.62834	959	31.5072	2.6256	2	0	4	0	4	0	4	0	NA	NA	66.3333	100.667	NA	NA	0	0	0	0	10
97108	971	87	1	2+	WSH	NA	NA	NA	NA	NA	NA	NA	NA	NA	NA	10:15:00	10:34:00	10:47:00	NA	NA	NA	826	27.1376	2.26146	843	27.6961	2.30801	826	27.1376	2.26146	NA	NA	4	0	5	1	4	0	NA	NA	70	145.667	NA	NA	NA	0	0	0	0
97001	970	87	0	2+	Control	3.16192	3.94785	-3.03655	-1.64507	-0.415515	1.62728	2.53449	2.63906	-3.62351	-3.66356	12:57:00	13:20:00	13:38:00	503	16.5257	1.37714	927	30.4559	2.53799	928	30.4887	2.54073	927	30.4559	2.53799	4	0	6	1	6	1	6	1	0.0035366	1.22643	58.5556	92	-24.3414	-0.0852584	0	0	0	0	0
97002	970	87	1	1	Control	NA	NA	NA	NA	NA	NA	NA	NA	NA	NA				533	17.5113	1.45927	NA	NA	NA	NA	NA	NA	NA	NA	NA	4	0	NA	NA	NA	NA	NA	NA	NA	NA	NA	NA	NA	NA	0	NA	1	0	15
97003	970	87	0	2+	Control	3.50038	3.84109	-2.14558	-2.01741	-1.17118	1.49739	2.41948	2.60417	-3.43688	-3.28974	09:58:00	10:15:00	10:29:00	498	16.3614	1.36345	922	30.2916	2.5243	923	30.3244	2.52704	922	30.2916	2.5243	4	0	6	1	6	1	6	1	0.0005161	0.791059	66.2222	115.333	-40.1343	-0.199412	0	0	0	0	1
97005	970	87	1	1	Control	NA	5.47693	-1.79577	-1.67131	1.981	2.00687	2.57108	3.51482	-3.63753	-3.66356	10:12:00	10:34:00	10:52:00	463	15.2115	1.26762	887	29.1417	2.42847	888	29.1745	2.43121	887	29.1417	2.42847	4	0	6	1	6	1	6	1	0.00055	NA	60.4445	101	NA	-0.190757	0	0	1	0	0
97006	970	87	0	2+	Control	4.2228	4.03275	-2.08747	NA	NA	NA	NA	NA	-3.55505	-3.38429	12:42:00	13:02:00	13:19:00	NA	NA	NA	895	29.4045	2.45038	896	29.4374	2.45311	895	29.4045	2.45038	NA	NA	6	1	6	1	6	1	NA	-0.5904	67.2222	109	-59.1884	NA	NA	1	0	0	0
97007	970	87	0	2+	Control	3.37389	4.51288	-3.12357	-2.38597	NA	NA	NA	NA	-3.57904	-3.37832	10:25:00	10:43:00	11:01:00	548	18.0041	1.50034	958	31.4743	2.62286	959	31.5072	2.6256	958	31.4743	2.62286	4	0	6	1	6	1	6	1	0.0013333	3.444	59.2222	104.333	8.26541	-0.174042	0	0	0	0	2
97008	970	87	0	2+	Control	3.3626	4.56201	-3.35241	-2.03256	-0.274437	1.59737	2.74277	2.63261	-3.39618	-3.26265	13:22:00	13:42:00	14:06:00	512	16.8214	1.40178	936	30.7515	2.56263	937	30.7844	2.56537	936	30.7515	2.56263	4	0	6	1	6	1	6	1	0.0021818	3.3456	59.3333	120.333	15.2958	-0.136568	0	1	0	0	3
96903	969	87	0	2+	Nutrition + WSH	3.51999	5.06527	-2.55105	-2.57702	-0.71335	1.22378	2.11384	2.23858	-3.50952	-3.27882	09:23:00	09:45:00	10:04:00	441	14.4887	1.20739	867	28.4846	2.37372	868	28.5175	2.37645	867	28.4846	2.37372	2	0	4	0	4	0	4	0	-4.88e-05	5.66545	53.5555	103.333	70.7113	-0.218191	0	0	1	0	9
96904	969	87	1	2+	Nutrition + WSH	4.89653	5.56234	-2.79688	-0.699165	-0.162519	1.76815	2.43186	2.45273	-3.56018	-3.66356	12:18:00	12:37:00	12:48:00	442	14.5216	1.21013	868	28.5175	2.37645	869	28.5503	2.37919	868	28.5175	2.37645	2	0	4	0	4	0	4	0	0.0145333	6.66358	67.4444	110.667	86.8056	0.208834	0	0	0	0	0
96905	969	87	0	2+	Nutrition + WSH	2.89259	2.1811	-1.56542	-0.898942	-0.994252	1.10856	2.62829	2.83145	-3.57961	-3.2707	12:01:00	12:21:00	12:37:00	442	14.5216	1.21013	868	28.5175	2.37645	869	28.5503	2.37919	868	28.5175	2.37645	2	0	4	0	4	0	4	0	0.0055	-0.4592	56.4445	117	-63.0824	-0.0178336	0	0	0	0	0
96906	969	87	0	2+	Nutrition + WSH	4.28794	NA	-0.723606	NA	-0.733969	2.06813	2.26696	1.69194	-3.57159	-3.32034	09:31:00	09:53:00	10:11:00	411	13.5031	1.12526	840	27.5975	2.29979	841	27.6304	2.30253	840	27.5975	2.29979	2	0	4	0	4	0	4	0	NA	NA	68.6667	128.667	NA	NA	0	0	0	3	15
96907	969	87	0	1	Nutrition + WSH	4.09474	4.85397	-1.29463	-2.12863	-0.0725707	1.6525	2.87695	2.43537	-2.98901	-3.34316	12:00:00	12:18:00	12:32:00	387	12.7146	1.05955	816	26.809	2.23409	817	26.8419	2.23682	816	26.809	2.23409	2	0	4	0	4	0	4	0	-0.0048438	3.79022	60.4444	122	19.3498	-0.366218	0	0	1	0	6
96908	969	87	0	1	Nutrition + WSH	3.71357	4.17856	-0.529329	0.511026	-0.287682	2.08194	2.70002	2.50226	-3.57328	-3.34894	09:46:00	10:12:00	10:29:00	421	13.8316	1.15264	847	27.8275	2.31896	848	27.8604	2.3217	847	27.8275	2.31896	2	0	4	0	4	0	4	0	0.0250698	0.933538	86.6667	101.667	-28.5118	0.89637	0	0	1	0	5
96801	968	87	0	1	Nutrition	NA	NA	NA	NA	NA	NA	NA	NA	NA	NA	10:45:00	11:03:00	11:17:00	505	16.5914	1.38261	961	31.5729	2.63107	962	31.6057	2.63381	961	31.5729	2.63107	2	0	5	1	5	1	5	1	NA	NA	67.8889	99.3333	NA	NA	0	0	0	0	0
96802	968	87	1	2+	Nutrition	NA	NA	NA	NA	NA	NA	NA	NA	NA	NA	09:24:00	09:40:00	09:56:00	435	14.2916	1.19097	875	28.7474	2.39562	876	28.7803	2.39836	875	28.7474	2.39562	2	0	5	1	5	1	5	1	NA	NA	75.1111	133.667	NA	NA	0	0	2	0	0
96803	968	87	1	1	Nutrition	NA	NA	NA	NA	NA	NA	NA	NA	NA	NA	09:23:00	09:39:00	09:53:00	526	17.2813	1.44011	846	27.7947	2.31622	847	27.8275	2.31896	846	27.7947	2.31622	6	1	5	1	5	1	5	1	NA	NA	62	106	NA	NA	1	0	0	2	8
96804	968	87	0	2+	Nutrition	NA	NA	NA	NA	NA	NA	NA	NA	NA	NA	11:35:00	11:48:00		402	13.2074	1.10062	842	27.6632	2.30527	843	27.6961	2.30801	842	27.6632	2.30527	2	0	5	1	5	1	5	1	NA	NA	61.8889	133.667	NA	NA	1	0	0	0	0
96805	968	87	1	1	Nutrition	NA	NA	NA	NA	NA	NA	NA	NA	NA	NA	12:18:00	12:35:00	12:50:00	421	13.8316	1.15264	861	28.2875	2.35729	862	28.3203	2.36003	861	28.2875	2.35729	2	0	5	1	5	1	5	1	NA	NA	58.6667	126.333	NA	NA	0	0	0	0	2
96806	968	87	1	1	Nutrition	NA	NA	NA	NA	NA	NA	NA	NA	NA	NA	09:49:00	10:02:00	10:18:00	419	13.7659	1.14716	859	28.2218	2.35181	860	28.2546	2.35455	859	28.2218	2.35181	2	0	5	1	5	1	5	1	NA	NA	56.8889	126	NA	NA	0	0	0	0	0
96808	968	87	0	2+	Nutrition	NA	NA	NA	NA	NA	NA	NA	NA	NA	NA	08:53:00	09:13:00	09:29:00	410	13.4702	1.12252	866	28.4517	2.37098	867	28.4846	2.37372	866	28.4517	2.37098	2	0	5	1	5	1	5	1	NA	NA	79.7778	146.333	NA	NA	0	0	3	0	0
96701	967	86	0	1	Control	4.78241	4.93026	-2.03256	-1.77786	-1.60944	2.05027	2.67277	2.99172	-3.54752	-3.25465	09:29:00	09:48:00	10:03:00	570	18.7269	1.56057	996	32.7228	2.7269	997	32.7556	2.72964	996	32.7228	2.7269	4	0	6	1	6	1	6	1	0.0011176	1.00126	69.7778	117.667	-24.5622	-0.174809	0	0	0	0	1
96702	967	86	0	2+	Control	4.91354	4.641	-2.00248	-0.100926	-0.385662	1.4207	2.22246	2.27419	-3.55305	-3.38429	09:38:00	09:57:00	10:14:00	537	17.6427	1.47023	963	31.6386	2.63655	964	31.6715	2.63929	963	31.6386	2.63655	4	0	6	1	6	1	6	1	0.0213611	-1.70905	63.5556	88.3333	-73.9422	0.555969	0	0	0	1	1
96706	967	86	0	missing	Control	NA	NA	NA	NA	NA	NA	NA	NA	NA	NA				NA	NA	NA	NA	NA	NA	NA	NA	NA	NA	NA	NA	NA	NA	NA	NA	NA	NA	NA	NA	NA	NA	NA	NA	NA	NA	NA	NA	3	0	0
96708	967	86	0	2+	Control	4.71714	5.99146	-2.68825	-2.50104	NA	NA	NA	NA	-3.56531	-3.34604	12:01:00	12:19:00	12:35:00	NA	NA	NA	915	30.0616	2.50513	916	30.0945	2.50787	915	30.0616	2.50513	NA	NA	6	1	6	1	6	1	0.0004118	16.0084	70.7778	118.667	245.507	-0.211725	NA	1	6	0	35
96301	963	86	0	2+	Nutrition	NA	NA	NA	NA	NA	NA	NA	NA	NA	NA	10:06:00	10:26:00	10:41:00	412	13.5359	1.12799	850	27.9261	2.32717	851	27.9589	2.32991	850	27.9261	2.32717	2	0	4	0	4	0	4	0	NA	NA	60.8889	96	NA	NA	0	1	1	5	2
96302	963	86	0	2+	Nutrition	NA	NA	NA	NA	NA	NA	NA	NA	NA	NA	09:46:00	10:01:00	10:16:00	444	14.5873	1.21561	882	28.9774	2.41478	883	29.0103	2.41752	882	28.9774	2.41478	2	0	4	0	4	0	4	0	NA	NA	58.5555	98.3333	NA	NA	0	0	0	0	3
96306	963	86	0	1	Nutrition	NA	NA	NA	NA	NA	NA	NA	NA	NA	NA	09:36:00	09:54:00	10:15:00	394	12.9446	1.07871	862	28.3203	2.36003	863	28.3532	2.36277	862	28.3203	2.36003	2	0	5	1	5	1	5	1	NA	NA	62.2222	115.333	NA	NA	1	0	2	0	0
96307	963	86	0	2+	Nutrition	NA	NA	NA	NA	NA	NA	NA	NA	NA	NA	10:03:00	10:32:00	10:47:00	491	16.1314	1.34428	929	30.5216	2.54346	930	30.5544	2.5462	929	30.5216	2.54346	2	0	4	0	4	0	4	0	NA	NA	92	104.333	NA	NA	1	0	3	2	2
96203	962	86	0	2+	Control	4.7259	NA	-2.8824	NA	-0.527633	1.72633	2.52733	2.12704	NA	NA	10:30:00	00:00:00	00:00:00	527	17.3142	1.44285	955	31.3758	2.61465	956	31.4086	2.61739	955	31.3758	2.61465	4	0	6	1	6	1	6	1	NA	NA	57.2222	98.6667	NA	NA	0	NA	1	0	1
96204	962	86	0	2+	Control	2.62293	2.66945	-1.46102	-2.15417	0.314811	1.86563	3.35968	3.63864	-3.42241	-3.34604	09:28:00	09:43:00	09:58:00	521	17.117	1.42642	949	31.1786	2.59822	950	31.2115	2.60096	949	31.1786	2.59822	4	0	6	1	6	1	6	1	-0.0038667	0.0437333	57.2222	108.333	-55.6122	-0.321667	0	0	0	0	7
96205	962	86	1	2+	Control	4.61211	5.41468	-2.91877	-1.49611	0.122218	1.71199	2.55878	2.60565	-3.5081	-3.36942	09:48:00	10:05:00	10:20:00	532	17.4784	1.45654	960	31.54	2.62834	961	31.5729	2.63107	960	31.54	2.62834	4	0	6	1	6	1	6	1	0.0053125	7.29318	64.1111	113.667	78.3857	-0.0492723	0	0	1	0	4
96206	962	86	1	1	Control	NA	NA	NA	NA	NA	NA	NA	NA	NA	NA				NA	NA	NA	NA	NA	NA	NA	NA	NA	NA	NA	NA	NA	NA	NA	NA	NA	NA	NA	NA	NA	NA	NA	NA	NA	NA	NA	NA	3	5	2
96207	962	86	0	2+	Control	5.597	5.83127	-2.03256	-1.3823	-0.446287	1.85317	2.70203	2.55723	-3.51352	-3.42086	12:53:00	13:09:00	13:32:00	442	14.5216	1.21013	870	28.5832	2.38193	871	28.616	2.38467	870	28.5832	2.38193	4	0	6	1	6	1	6	1	0.0030769	4.4485	68.1111	108.667	48.0884	-0.104212	0	0	2	1	2
96208	962	86	0	2+	Control	1.71847	3.97285	-0.691149	-0.263966	NA	NA	NA	NA	-3.51085	-3.28974	12:43:00	13:01:00	13:16:00	535	17.577	1.46475	884	29.0431	2.42026	885	29.076	2.423	884	29.0431	2.42026	6	1	6	1	6	1	6	1	0.0080909	2.64222	63.1111	90.6667	-7.32353	0.0693028	0	1	1	0	3
96101	961	86	1	2+	WSH	NA	NA	NA	NA	NA	NA	NA	NA	NA	NA	09:20:00	09:41:00	09:57:00	457	15.0144	1.2512	858	28.1889	2.34908	859	28.2218	2.35181	858	28.1889	2.34908	2	0	3	0	3	0	3	0	NA	NA	65.7778	104.333	NA	NA	0	0	1	0	4
96102	961	86	0	2+	WSH	NA	NA	NA	NA	NA	NA	NA	NA	NA	NA	09:23:00	09:41:00	09:58:00	395	12.9774	1.08145	820	26.9405	2.24504	822	27.0062	2.25051	820	26.9405	2.24504	2	0	4	0	4	0	4	0	NA	NA	64.1111	107.667	NA	NA	0	0	1	0	0
96103	961	86	0	1	WSH	NA	NA	NA	NA	NA	NA	NA	NA	NA	NA	09:15:00	09:30:00	09:45:00	507	16.6571	1.38809	908	29.8316	2.48597	909	29.8645	2.48871	908	29.8316	2.48597	2	0	3	0	3	0	3	0	NA	NA	65.3333	95	NA	NA	0	0	2	2	5
96104	961	86	1	2+	WSH	NA	NA	NA	NA	NA	NA	NA	NA	NA	NA	12:39:00	12:54:00	13:08:00	577	18.9569	1.57974	857	28.1561	2.34634	858	28.1889	2.34908	857	28.1561	2.34634	6	1	3	0	3	0	3	0	NA	NA	64.6667	122.667	NA	NA	0	0	5	0	4
96105	961	86	0	1	WSH	NA	NA	NA	NA	NA	NA	NA	NA	NA	NA				502	16.4928	1.3744	NA	NA	NA	NA	NA	NA	NA	NA	NA	2	0	NA	NA	NA	NA	NA	NA	NA	NA	NA	NA	NA	NA	0	NA	1	0	2
96106	961	86	0	1	WSH	NA	NA	NA	NA	NA	NA	NA	NA	NA	NA	10:17:00	10:33:00	10:51:00	432	14.193	1.18275	862	28.3203	2.36003	863	28.3532	2.36277	862	28.3203	2.36003	2	0	4	0	4	0	4	0	NA	NA	57.8889	121.667	NA	NA	0	1	1	4	2
96107	961	86	1	2+	WSH	NA	NA	NA	NA	NA	NA	NA	NA	NA	NA	12:11:00	12:30:00	12:47:00	485	15.9343	1.32786	886	29.1088	2.42574	887	29.1417	2.42847	886	29.1088	2.42574	2	0	3	0	3	0	3	0	NA	NA	62.8889	118.333	NA	NA	0	0	0	0	15
96108	961	86	1	2+	WSH	NA	NA	NA	NA	NA	NA	NA	NA	NA	NA	11:49:00	12:04:00	12:18:00	370	12.1561	1.013	795	26.1191	2.17659	796	26.152	2.17933	795	26.1191	2.17659	2	0	4	0	4	0	4	0	NA	NA	65.2222	132	NA	NA	0	0	2	2	13
96001	960	86	1	1	Nutrition + WSH	3.58574	4.94438	-2.12863	-2.38597	0.604316	1.94591	3.31963	3.10504	-3.61368	-3.66356	08:58:00	09:15:00	09:29:00	472	15.5072	1.29227	907	29.7988	2.48323	908	29.8316	2.48597	907	29.7988	2.48323	2	0	4	0	4	0	4	0	-0.000871	6.13553	65.7778	127.333	50.3471	-0.238918	0	0	0	0	3
96002	960	86	1	2+	Nutrition + WSH	4.27433	NA	-2.76462	-1.231	-0.494296	1.8718	2.31353	2.4613	-3.58712	-3.31471	08:59:00	09:15:00	09:31:00	448	14.7187	1.22656	857	28.1561	2.34634	858	28.1889	2.34908	857	28.1561	2.34634	2	0	3	0	3	0	3	0	0.0071563	NA	79.4444	106	NA	0.0130981	0	0	2	1	2
96003	960	86	1	1	Nutrition + WSH	4.65045	5.12943	-2.4651	-0.407968	-1.20397	1.6901	2.38232	2.70738	-3.42326	-3.66356	11:39:00	12:00:00	12:13:00	452	14.8501	1.23751	861	28.2875	2.35729	906	29.7659	2.48049	861	28.2875	2.35729	2	0	3	0	5	1	3	0	0.0170588	3.06133	57.5555	118.667	20.51	0.356697	0	0	5	0	7
96004	960	86	1	2+	Nutrition + WSH	3.73729	NA	-0.228156	0.0148886	NA	NA	NA	NA	-3.57526	-3.01708	09:12:00	09:30:00	09:46:00	413	13.5688	1.13073	822	27.0062	2.25051	823	27.039	2.25325	822	27.0062	2.25051	2	0	3	0	3	0	3	0	0.0064412	NA	65.7778	153.333	NA	0.0537925	0	0	0	0	12
96005	960	86	0	1	Nutrition + WSH	2.49618	4.93026	-2.90042	-3.24419	-0.634878	1.69928	2.62684	2.54239	-3.54101	-2.95279	11:14:00	11:29:00	11:44:00	433	14.2259	1.18549	842	27.6632	2.30527	843	27.6961	2.30801	842	27.6632	2.30527	2	0	3	0	3	0	3	0	-0.0005333	8.41867	65	111.667	71.1025	-0.24001	0	0	1	0	1
96006	960	86	0	1	Nutrition + WSH	3.63019	NA	-2.4651	NA	NA	NA	NA	NA	-3.53682	-3.23623	09:48:00	00:00:00	00:00:00	NA	NA	NA	869	28.5503	2.37919	870	28.5832	2.38193	869	28.5503	2.37919	NA	NA	4	0	4	0	4	0	NA	NA	67.8889	107.667	NA	NA	NA	0	0	0	7
96007	960	86	0	2+	Nutrition + WSH	NA	NA	NA	NA	-0.0618754	1.7984	2.6362	2.68717	NA	NA				431	14.1602	1.18001	NA	NA	NA	NA	NA	NA	NA	NA	NA	2	0	NA	NA	NA	NA	NA	NA	NA	NA	NA	NA	NA	NA	1	NA	1	0	1
95901	959	85	1	2+	Nutrition	NA	NA	NA	NA	NA	NA	NA	NA	NA	NA	11:22:00	11:40:00	11:54:00	407	13.3717	1.11431	818	26.8747	2.23956	819	26.9076	2.2423	818	26.8747	2.23956	2	0	4	0	4	0	4	0	NA	NA	62.8889	100.667	NA	NA	0	0	0	0	23
95902	959	85	1	1	Nutrition	NA	NA	NA	NA	NA	NA	NA	NA	NA	NA	09:20:00	09:36:00	09:50:00	475	15.6057	1.30048	910	29.8973	2.49144	912	29.963	2.49692	910	29.8973	2.49144	2	0	5	1	5	1	5	1	NA	NA	53.3333	117.667	NA	NA	0	0	0	0	7
95903	959	85	0	2+	Nutrition	NA	NA	NA	NA	NA	NA	NA	NA	NA	NA	11:56:00	12:14:00	12:27:00	435	14.2916	1.19097	846	27.7947	2.31622	873	28.6817	2.39014	846	27.7947	2.31622	2	0	4	0	5	1	4	0	NA	NA	63	108.667	NA	NA	0	0	0	0	0
95904	959	85	1	1	Nutrition	NA	NA	NA	NA	NA	NA	NA	NA	NA	NA	08:48:00	09:08:00	09:22:00	441	14.4887	1.20739	852	27.9918	2.33265	853	28.0246	2.33539	852	27.9918	2.33265	2	0	4	0	4	0	4	0	NA	NA	61.6667	99.6667	NA	NA	0	0	2	1	16
95906	959	85	0	1	Nutrition	NA	NA	NA	NA	NA	NA	NA	NA	NA	NA				480	15.77	1.31417	NA	NA	NA	NA	NA	NA	NA	NA	NA	2	0	NA	NA	NA	NA	NA	NA	NA	NA	NA	NA	NA	NA	0	NA	1	0	10
95907	959	85	0	1	Nutrition	NA	NA	NA	NA	NA	NA	NA	NA	NA	NA	11:42:00	11:56:00	12:12:00	377	12.386	1.03217	812	26.6776	2.22313	813	26.7105	2.22587	812	26.6776	2.22313	2	0	5	1	5	1	5	1	NA	NA	60.8889	120	NA	NA	1	1	0	0	2
95908	959	85	1	2+	Nutrition	NA	NA	NA	NA	NA	NA	NA	NA	NA	NA	09:25:00	09:40:00	09:55:00	426	13.9959	1.16632	837	27.499	2.29158	838	27.5318	2.29432	837	27.499	2.29158	2	0	4	0	4	0	4	0	NA	NA	60.5555	117	NA	NA	0	0	0	0	5
95801	958	85	0	2+	Control	NA	NA	NA	NA	-0.0100503	2.05284	2.94497	3.25733	NA	NA				555	18.2341	1.51951	NA	NA	NA	NA	NA	NA	NA	NA	NA	4	0	NA	NA	NA	NA	NA	NA	NA	NA	NA	NA	NA	NA	0	NA	1	1	18
95802	958	85	1	1	Control	5.5212	5.77993	-2.36446	-1.1457	-0.478036	1.27257	2.56802	2.71734	-3.56896	-3.66356	09:37:00	09:50:00	10:04:00	557	18.2998	1.52498	983	32.2957	2.69131	984	32.3285	2.69405	983	32.2957	2.69131	4	0	6	1	6	1	6	1	0.0082963	5.67692	56	97.3333	45.9711	0.0081486	0	0	0	0	15
95803	958	85	1	1	Control	3.97285	4.77136	-2.73337	-1.83258	0.336472	2.0334	3.23001	3.38405	-3.55086	-3.37238	09:21:00	09:36:00	09:50:00	524	17.2156	1.43463	950	31.2115	2.60096	951	31.2444	2.6037	950	31.2115	2.60096	4	0	6	1	6	1	6	1	0.0032759	4.3296	65.8889	116.667	13.3125	-0.121991	0	0	0	0	2
95805	958	85	0	2+	Control	5.26368	5.26538	-2.02495	-2.70306	-0.0512933	1.61144	2.5416	1.94448	-3.64204	-3.66356	11:46:00	12:01:00	12:18:00	458	15.0472	1.25394	884	29.0431	2.42026	885	29.076	2.423	884	29.0431	2.42026	4	0	6	1	6	1	6	1	-0.0020312	0.0218667	58.4444	122	-32.7412	-0.285397	0	0	4	0	13
95806	958	85	1	1	Control	4.51647	5.99146	-2.55105	-0.944176	-1.38629	1.16002	1.64287	1.91839	-3.5641	-3.66356	08:54:00	09:12:00	09:26:00	632	20.7639	1.73032	981	32.23	2.68583	982	32.2628	2.68857	981	32.23	2.68583	6	1	6	1	6	1	6	1	0.0097187	17.1382	59.5555	111.333	261.132	0.0964299	0	0	0	0	1
95807	958	85	1	2+	Control	3.67275	3.86886	-2.25379	-0.574476	-0.653926	1.57691	2.70538	2.45788	-3.46626	-3.34316	11:17:00	11:29:00	11:44:00	499	16.3943	1.36619	925	30.3901	2.53251	926	30.423	2.53525	925	30.3901	2.53251	4	0	6	1	6	1	6	1	0.016963	0.710667	55	75.6667	-43.3473	0.23733	0	1	1	0	20
95601	956	85	0	1	WSH	NA	NA	NA	NA	NA	NA	NA	NA	NA	NA	09:02:00	09:16:00	09:33:00	588	19.3183	1.60986	937	30.7844	2.56537	948	31.1458	2.59548	937	30.7844	2.56537	6	1	6	1	6	1	6	1	NA	NA	69.6667	116.333	NA	NA	0	0	0	0	0
95602	956	85	0	2+	WSH	NA	NA	NA	NA	NA	NA	NA	NA	NA	NA	11:10:00	11:36:00	11:46:00	437	14.3573	1.19644	847	27.8275	2.31896	848	27.8604	2.3217	847	27.8275	2.31896	2	0	4	0	4	0	4	0	NA	NA	61.7778	133.667	NA	NA	0	0	0	1	0
95603	956	85	1	2+	WSH	NA	NA	NA	NA	NA	NA	NA	NA	NA	NA	11:27:00	12:07:00	12:21:00	419	13.7659	1.14716	829	27.2361	2.26968	830	27.269	2.27242	829	27.2361	2.26968	2	0	4	0	4	0	4	0	NA	NA	65.4444	119.667	NA	NA	0	0	0	0	0
95604	956	85	0	2+	WSH	NA	NA	NA	NA	NA	NA	NA	NA	NA	NA	09:07:00	09:24:00	09:38:00	NA	NA	NA	898	29.5031	2.45859	899	29.5359	2.46133	898	29.5031	2.45859	NA	NA	4	0	4	0	4	0	NA	NA	71.2222	119.333	NA	NA	NA	0	0	0	3
95604	956	85	0	2+	WSH	NA	NA	NA	NA	NA	NA	NA	NA	NA	NA	09:03:00	09:23:00	09:37:00	NA	NA	NA	898	29.5031	2.45859	899	29.5359	2.46133	898	29.5031	2.45859	NA	NA	4	0	4	0	4	0	NA	NA	67.3333	124.333	NA	NA	NA	0	0	0	3
95605	956	85	1	2+	WSH	NA	NA	NA	NA	NA	NA	NA	NA	NA	NA	11:52:00	12:08:00	12:25:00	500	16.4271	1.36893	910	29.8973	2.49144	911	29.9302	2.49418	910	29.8973	2.49144	2	0	4	0	4	0	4	0	NA	NA	57.3333	122	NA	NA	0	0	2	1	6
95606	956	85	1	1	WSH	NA	NA	NA	NA	NA	NA	NA	NA	NA	NA	08:44:00	08:59:00	09:12:00	417	13.7002	1.14168	827	27.1704	2.2642	828	27.2033	2.26694	827	27.1704	2.2642	2	0	4	0	4	0	4	0	NA	NA	71	107.667	NA	NA	0	0	0	0	9
95607	956	85	1	2+	WSH	NA	NA	NA	NA	NA	NA	NA	NA	NA	NA	08:47:00	09:03:00	09:19:00	460	15.1129	1.25941	870	28.5832	2.38193	871	28.616	2.38467	870	28.5832	2.38193	2	0	4	0	4	0	4	0	NA	NA	68.4444	120	NA	NA	0	0	0	0	10
95608	956	85	0	1	WSH	NA	NA	NA	NA	NA	NA	NA	NA	NA	NA	11:44:00	11:59:00	12:14:00	446	14.653	1.22108	856	28.1232	2.3436	857	28.1561	2.34634	856	28.1232	2.3436	2	0	4	0	4	0	4	0	NA	NA	57.3333	99.6667	NA	NA	0	0	3	0	6
95501	955	85	1	2+	Nutrition + WSH	5.59578	5.4234	-1.52786	0.288931	-0.776529	1.86718	2.32239	1.60543	-3.54871	-3.326	12:37:00	12:54:00	13:11:00	372	12.2218	1.01848	813	26.7105	2.22587	820	26.9405	2.24504	813	26.7105	2.22587	2	0	4	0	5	1	4	0	0.0328824	-2.50823	55.8889	73.3333	-65.9613	0.900715	0	0	0	0	6
95502	955	85	0	2+	Nutrition + WSH	5.43204	5.74067	-0.42312	-0.834711	-0.356675	2.45014	2.97604	2.4647	-3.61378	-3.66356	09:36:00	09:52:00	10:07:00	408	13.4045	1.11704	849	27.8932	2.32444	856	28.1232	2.3436	849	27.8932	2.32444	2	0	4	0	5	1	4	0	-0.007129	5.166	59.3333	86.6667	52.2574	-0.39744	0	0	3	0	34
95503	955	85	0	2+	Nutrition + WSH	2.10413	3.68928	-1.6874	-1.64507	NA	NA	NA	NA	-3.58065	-3.21298	12:20:00	12:35:00	12:50:00	NA	NA	NA	824	27.0719	2.25599	831	27.3018	2.27515	824	27.0719	2.25599	NA	NA	4	0	5	1	4	0	0.0002667	2.12107	70.4444	109.333	-23.0321	-0.210579	NA	0	0	0	5
95504	955	85	0	2+	Nutrition + WSH	4.64731	5.84085	-2.6173	-1.46968	NA	NA	NA	NA	-3.6055	-3.66356	12:24:00	12:49:00	12:57:00	NA	NA	NA	864	28.386	2.3655	871	28.616	2.38467	864	28.386	2.3655	NA	NA	4	0	5	1	4	0	0.0047576	9.59072	61.5555	85	196.497	-0.0696599	NA	0	1	1	12
95505	955	85	1	2+	Nutrition + WSH	3.61265	4.83068	-2.21641	-0.612489	-0.371064	1.88707	2.57185	2.49072	-3.58103	-3.66356	09:47:00	10:07:00	10:22:00	438	14.3901	1.19918	879	28.8789	2.40657	886	29.1088	2.42574	879	28.8789	2.40657	2	0	4	0	5	1	4	0	0.0123714	4.4116	66.3333	93.6667	34.9882	0.217642	0	0	3	0	2
95506	955	85	0	2+	Nutrition + WSH	3.86886	5.57237	-1.69282	-1.57988	-0.287682	1.39377	2.89977	2.91398	-3.53782	-3.27882	10:11:00	10:51:00	11:04:00	444	14.5873	1.21561	885	29.076	2.423	892	29.306	2.44216	885	29.076	2.423	2	0	4	0	5	1	4	0	0.0004151	5.3792	64.1111	114	163.514	-0.189438	0	0	2	0	20
95507	955	85	0	2+	Nutrition + WSH	3.62146	NA	-0.97551	-1.45243	NA	NA	NA	NA	-3.64506	-3.66356	09:59:00	10:19:00	10:32:00	NA	NA	NA	855	28.0903	2.34086	862	28.3203	2.36003	855	28.0903	2.34086	NA	NA	4	0	5	1	4	0	-0.0043333	NA	70.4444	124	NA	-0.340228	NA	0	0	0	16
95201	952	85	1	2+	Control	4.89653	4.90871	-2.99573	-0.898942	0.350657	1.98787	3.24571	3.05871	-3.64597	-3.66356	09:34:00	09:59:00	10:15:00	498	16.3614	1.36345	915	30.0616	2.50513	916	30.0945	2.50787	915	30.0616	2.50513	4	0	6	1	6	1	6	1	0.0087073	0.0656	62.5555	129.333	-40.1542	0.13823	0	0	0	1	1
95202	952	85	1	1	Control	5.46728	4.82015	-1.9951	-2.65926	-0.198451	1.29198	2.53766	2.84258	-3.49246	-3.32316	08:58:00	09:13:00	09:27:00	433	14.2259	1.18549	850	27.9261	2.32717	851	27.9589	2.32991	850	27.9261	2.32717	4	0	6	1	6	1	6	1	-0.0022759	-7.52213	71.6667	104	-142.708	-0.276725	0	0	1	0	20
95205	952	85	0	2+	Control	4.02106	4.40271	-2.23493	-2.90042	-0.274437	1.80336	2.28442	2.8082	-3.58779	-3.31471	11:33:00	11:49:00	12:04:00	474	15.5729	1.29774	891	29.2731	2.43942	892	29.306	2.44216	891	29.2731	2.43942	4	0	6	1	6	1	6	1	-0.0016774	1.6195	59.3333	113.333	-23.8016	-0.273424	1	0	4	0	20
95206	952	85	0	1	Control	4.38243	4.95137	-2.90042	-1.25176	-0.653926	1.96009	2.19277	0.871293	-3.62935	-2.80221	11:12:00	11:26:00	11:41:00	475	15.6057	1.30048	892	29.306	2.44216	893	29.3388	2.4449	892	29.306	2.44216	4	0	6	1	6	1	6	1	0.0079655	4.38114	61.2222	102.333	14.2791	0.0071022	0	0	2	0	60
95208	952	85	1	1	Control	3.13375	5.18421	-2.32279	-1.10866	-0.616186	1.72633	2.31254	2.10779	-3.66356	-3.66356	09:00:00	09:17:00	09:32:00	464	15.2444	1.27036	881	28.9446	2.41205	882	28.9774	2.41478	881	28.9446	2.41205	4	0	6	1	6	1	6	1	0.00725	9.14541	65.8889	100.667	99.9655	0.0184975	0	0	2	0	0
95001	950	84	0	1	WSH	NA	NA	NA	NA	NA	NA	NA	NA	NA	NA	08:54:00	09:09:00	09:24:00	NA	NA	NA	931	30.5873	2.54894	932	30.6201	2.55168	931	30.5873	2.54894	NA	NA	5	1	5	1	5	1	NA	NA	59.7778	95.3333	NA	NA	NA	0	3	0	8
95002	950	84	0	1	WSH	NA	NA	NA	NA	NA	NA	NA	NA	NA	NA	11:23:00	11:41:00	11:57:00	NA	NA	NA	799	26.2505	2.18754	800	26.2834	2.19028	799	26.2505	2.18754	NA	NA	5	1	5	1	5	1	NA	NA	NA	106.667	NA	NA	NA	0	0	0	2
95003	950	84	0	2+	WSH	NA	NA	NA	NA	NA	NA	NA	NA	NA	NA	12:02:00	12:19:00	12:33:00	402	13.2074	1.10062	833	27.3676	2.28063	834	27.4004	2.28337	833	27.3676	2.28063	2	0	5	1	5	1	5	1	NA	NA	67.2222	105.667	NA	NA	0	0	0	0	0
95004	950	84	0	1	WSH	NA	NA	NA	NA	NA	NA	NA	NA	NA	NA	09:00:00	09:14:00	09:29:00	NA	NA	NA	869	28.5503	2.37919	870	28.5832	2.38193	869	28.5503	2.37919	NA	NA	5	1	5	1	5	1	NA	NA	60.2222	103	NA	NA	NA	0	0	0	7
95005	950	84	0	2+	WSH	NA	NA	NA	NA	NA	NA	NA	NA	NA	NA	10:18:00	10:36:00	10:49:00	472	15.5072	1.29227	905	29.7331	2.47776	906	29.7659	2.48049	905	29.7331	2.47776	2	0	5	1	5	1	5	1	NA	NA	66.2222	128	NA	NA	0	0	1	0	1
95007	950	84	1	1	WSH	NA	NA	NA	NA	NA	NA	NA	NA	NA	NA	12:52:00	13:09:00	13:24:00	NA	NA	NA	855	28.0903	2.34086	856	28.1232	2.3436	855	28.0903	2.34086	NA	NA	5	1	5	1	5	1	NA	NA	63.3333	126.333	NA	NA	NA	0	0	0	0
95008	950	84	1	2+	WSH	NA	NA	NA	NA	NA	NA	NA	NA	NA	NA	09:43:00	09:59:00	10:14:00	406	13.3388	1.11157	839	27.5647	2.29706	840	27.5975	2.29979	839	27.5647	2.29706	2	0	5	1	5	1	5	1	NA	NA	71.6667	110.667	NA	NA	1	1	0	0	0
94802	948	84	0	1	Control	2.57414	4.62826	-1.97328	-0.70522	-0.248461	1.77834	2.2834	2.34084	-3.52426	-3.22842	11:10:00	11:27:00	11:44:00	477	15.6715	1.30595	894	29.3717	2.44764	895	29.4045	2.45038	894	29.3717	2.44764	4	0	6	1	6	1	6	1	0.0104412	5.248	60.3333	99.6667	34.1079	0.137107	0	0	1	0	4
94803	948	84	1	1	Control	4.03855	4.01516	-1.69827	-1.36649	-0.693147	1.14422	2.58324	1.92571	-3.53065	-3.32316	08:49:00	09:07:00	09:25:00	454	14.9158	1.24298	871	28.616	2.38467	872	28.6489	2.38741	871	28.616	2.38467	4	0	6	1	6	1	6	1	0.002	-0.0728889	61.4445	67.6667	-52.8994	-0.134925	0	0	0	0	0
94805	948	84	1	1	Control	3.20275	4.44978	-1.79577	-1.96611	NA	NA	NA	NA	-3.44403	-3.39938	08:59:00	09:14:00	09:30:00	508	16.6899	1.39083	925	30.3901	2.53251	926	30.423	2.53525	925	30.3901	2.53251	4	0	6	1	6	1	6	1	-0.0008387	4.0672	68.3333	100.333	5.68605	-0.234676	0	0	3	0	2
94807	948	84	1	2+	Control	5.20242	5.43348	-1.89048	-1.04412	0.0582689	1.58924	2.109	2.72261	-3.58874	-3.66356	11:51:00	12:05:00	12:20:00	410	13.4702	1.12252	827	27.1704	2.2642	828	27.2033	2.26694	827	27.1704	2.2642	4	0	6	1	6	1	6	1	0.006931	3.37371	61.8889	92	12.8464	-0.0183434	0	0	0	0	2
94808	948	84	0	2+	Control	5.34985	5.94573	-1.37437	-0.648174	-0.040822	1.95727	2.53607	2.91452	-3.63483	-3.66356	11:20:00	11:42:00	11:53:00	578	18.9897	1.58248	1045	34.3326	2.86105	1055	34.6612	2.88843	1045	34.3326	2.86105	4	0	8	1	8	1	8	1	0.0081818	7.79745	62.5555	123	140.244	0.059545	0	0	2	0	7
94701	947	84	0	2+	Control	NA	NA	NA	NA	-1.04982	1.64094	2.04511	1.86872	NA	NA				521	17.117	1.42642	NA	NA	NA	NA	NA	NA	NA	NA	NA	4	0	NA	NA	NA	NA	NA	NA	NA	NA	NA	NA	NA	NA	0	NA	0	0	5
94702	947	84	1	missing	Control	NA	NA	NA	NA	-0.261365	1.93007	2.36556	2.28034	NA	NA				559	18.3655	1.53046	NA	NA	NA	NA	NA	NA	NA	NA	NA	4	0	NA	NA	NA	NA	NA	NA	NA	NA	NA	NA	NA	NA	0	NA	0	0	0
94703	947	84	0	1	Control	4.91594	5.15246	-0.648174	-0.693147	-0.579818	1.43746	2.24707	2.24284	-3.37534	-3.30911	10:55:00	11:12:00	11:29:00	497	16.3285	1.36071	914	30.0287	2.5024	915	30.0616	2.50513	914	30.0287	2.5024	4	0	6	1	6	1	6	1	-0.0006765	2.14165	90.3333	86	-4.08769	-0.213117	1	1	3	0	13
94704	947	84	0	1	Control	3.92868	4.97657	-2.73337	-1.03846	NA	NA	NA	NA	-3.57766	NA	09:47:00	10:07:00	10:20:00	488	16.0329	1.33607	905	29.7331	2.47776	906	29.7659	2.48049	905	29.7331	2.47776	4	0	6	1	6	1	6	1	0.0087576	4.7068	63.4444	112.667	42.5448	0.0705552	0	1	0	0	6
94706	947	84	0	2+	Control	4.30579	3.80524	-2.37516	-1.95193	0.223144	1.92425	3.08877	3.10369	-3.66356	-3.66356	08:15:00	08:31:00	08:46:00	469	15.4086	1.28405	886	29.1088	2.42574	887	29.1417	2.42847	886	29.1088	2.42574	4	0	6	1	6	1	6	1	0.0015806	-1.8245	61.2222	113.333	-79.1069	-0.162338	0	0	0	0	1
94707	947	84	0	1	Control	1.9763	4.07264	-2.84731	-2.93746	-0.210721	1.24703	2.37118	2.37676	-3.6022	-3.66356	08:50:00	09:06:00	09:21:00	584	19.1869	1.5989	1001	32.8871	2.74059	1002	32.9199	2.74333	1001	32.8871	2.74059	4	0	6	1	6	1	6	1	-0.0001613	3.2185	61.7778	109.333	-6.02066	-0.220749	0	0	0	1	0
94708	947	84	0	2+	Control	3.58574	4.13228	-0.780886	-0.130109	NA	NA	NA	NA	-3.55703	-3.34028	12:22:00	12:40:00	12:55:00	435	14.2916	1.19097	852	27.9918	2.33265	853	28.0246	2.33539	852	27.9918	2.33265	4	0	6	1	6	1	6	1	0.0127273	1.45778	66	109.667	-25.2393	0.22046	0	0	3	0	20
94501	945	84	1	2+	Nutrition	NA	NA	NA	NA	NA	NA	NA	NA	NA	NA	12:58:00	13:17:00	13:31:00	406	13.3388	1.11157	791	25.9877	2.16564	792	26.0205	2.16838	791	25.9877	2.16564	3	0	3	0	3	0	3	0	NA	NA	76.7778	151	NA	NA	0	0	2	0	15
94502	945	84	1	2+	Nutrition	NA	NA	NA	NA	NA	NA	NA	NA	NA	NA	09:29:00	09:45:00	09:58:00	460	15.1129	1.25941	845	27.7618	2.31348	846	27.7947	2.31622	845	27.7618	2.31348	3	0	3	0	3	0	3	0	NA	NA	59.8889	82.6667	NA	NA	0	0	5	0	24
94503	945	84	0	2+	Nutrition	NA	NA	NA	NA	NA	NA	NA	NA	NA	NA				NA	NA	NA	NA	NA	NA	NA	NA	NA	NA	NA	NA	NA	NA	NA	NA	NA	NA	NA	NA	NA	NA	NA	NA	NA	NA	NA	NA	2	0	0
94504	945	84	1	1	Nutrition	NA	NA	NA	NA	NA	NA	NA	NA	NA	NA	11:42:00	11:56:00	12:08:00	504	16.5585	1.37988	904	29.7002	2.47502	905	29.7331	2.47776	904	29.7002	2.47502	3	0	4	0	4	0	4	0	NA	NA	69.5556	117	NA	NA	0	0	0	0	0
94505	945	84	0	2+	Nutrition	NA	NA	NA	NA	NA	NA	NA	NA	NA	NA	09:24:00	09:42:00	09:56:00	NA	NA	NA	844	27.729	2.31075	845	27.7618	2.31348	844	27.729	2.31075	NA	NA	4	0	4	0	4	0	NA	NA	63.4445	133.333	NA	NA	NA	0	6	2	5
94506	945	84	1	2+	Nutrition	NA	NA	NA	NA	NA	NA	NA	NA	NA	NA	12:54:00	13:17:00	13:40:00	554	18.2012	1.51677	939	30.8501	2.57084	940	30.883	2.57358	939	30.8501	2.57084	3	0	3	0	3	0	3	0	NA	NA	65.5556	96.3333	NA	NA	1	0	0	0	22
94507	945	84	0	1	Nutrition	NA	NA	NA	NA	NA	NA	NA	NA	NA	NA	09:40:00	09:58:00	10:14:00	487	16	1.33333	872	28.6489	2.38741	873	28.6817	2.39014	872	28.6489	2.38741	3	0	3	0	3	0	3	0	NA	NA	60.6667	87.3333	NA	NA	0	0	1	1	22
94401	944	84	0	2+	Nutrition + WSH	3.65594	4.85397	-1.89048	-0.964956	-0.967584	1.71019	2.45873	2.0554	-3.66356	-3.66356	08:43:00	09:01:00	09:15:00	487	16	1.33333	897	29.4702	2.45585	898	29.5031	2.45859	897	29.4702	2.45585	2	0	4	0	4	0	4	0	0.0071875	4.97467	58	97.6667	35.7197	0.0211659	0	0	2	0	3
94402	944	84	1	1	Nutrition + WSH	4.54822	5.59334	NA	-3.61192	-1.23787	1.65632	2.21812	1.78842	-3.49115	-3.35184	10:00:00	10:18:00	10:36:00	443	14.5544	1.21287	853	28.0246	2.33539	854	28.0575	2.33812	853	28.0246	2.33539	2	0	4	0	4	0	4	0	NA	9.676	71.3333	92	127.968	NA	0	0	2	0	3
94403	944	84	0	2+	Nutrition + WSH	3.65594	4.86919	-0.901402	-0.353822	0.530628	1.88707	3.47847	3.76422	-3.50713	-3.66356	10:55:00	11:20:00	11:37:00	442	14.5216	1.21013	854	28.0575	2.33812	855	28.0903	2.34086	854	28.0575	2.33812	2	0	4	0	4	0	4	0	0.0070476	3.66048	63.6667	168	39.2908	0.0976757	0	0	0	1	1
94405	944	84	1	2+	Nutrition + WSH	3.48038	4.36172	-2.18037	-0.994252	0.157004	1.62137	3.08191	3.61631	-3.50483	-3.287	08:58:00	09:16:00	09:32:00	450	14.7844	1.23203	862	28.3203	2.36003	863	28.3532	2.36277	862	28.3203	2.36003	2	0	4	0	4	0	4	0	0.0075588	2.55111	78.6667	115.333	-8.46976	0.0446616	0	0	1	0	2
94301	943	83	0	1	WSH	NA	NA	NA	NA	NA	NA	NA	NA	NA	NA	09:38:00	09:53:00	10:06:00	385	12.6489	1.05407	791	25.9877	2.16564	792	26.0205	2.16838	791	25.9877	2.16564	3	0	4	0	4	0	4	0	NA	NA	63.6667	88.3333	NA	NA	0	0	2	0	4
94302	943	83	0	2+	WSH	NA	NA	NA	NA	NA	NA	NA	NA	NA	NA	09:03:00	09:24:00	09:33:00	438	14.3901	1.19918	844	27.729	2.31075	845	27.7618	2.31348	844	27.729	2.31075	3	0	4	0	4	0	4	0	NA	NA	62.4445	110.333	NA	NA	0	0	2	0	10
94303	943	83	0	2+	WSH	NA	NA	NA	NA	NA	NA	NA	NA	NA	NA	09:24:00	09:38:00	09:53:00	463	15.2115	1.26762	874	28.7146	2.39288	875	28.7474	2.39562	874	28.7146	2.39288	3	0	4	0	4	0	4	0	NA	NA	61.5556	124.333	NA	NA	0	0	2	0	7
94304	943	83	1	2+	WSH	NA	NA	NA	NA	NA	NA	NA	NA	NA	NA	09:13:00	09:30:00	09:44:00	425	13.963	1.16359	836	27.4661	2.28884	837	27.499	2.29158	836	27.4661	2.28884	3	0	4	0	4	0	4	0	NA	NA	61.8889	103.333	NA	NA	0	0	2	0	8
94305	943	83	0	2+	WSH	NA	NA	NA	NA	NA	NA	NA	NA	NA	NA	12:15:00	12:30:00	12:44:00	456	14.9815	1.24846	867	28.4846	2.37372	868	28.5175	2.37645	867	28.4846	2.37372	3	0	4	0	4	0	4	0	NA	NA	66.3333	107	NA	NA	0	0	2	1	12
94306	943	83	1	2+	WSH	NA	NA	NA	NA	NA	NA	NA	NA	NA	NA	11:03:00	11:21:00	11:35:00	454	14.9158	1.24298	865	28.4189	2.36824	866	28.4517	2.37098	865	28.4189	2.36824	3	0	4	0	4	0	4	0	NA	NA	69.7778	119.667	NA	NA	0	0	2	4	4
94307	943	83	1	1	WSH	NA	NA	NA	NA	NA	NA	NA	NA	NA	NA	11:33:00	11:49:00	12:05:00	489	16.0657	1.33881	900	29.5688	2.46407	901	29.6016	2.4668	900	29.5688	2.46407	3	0	4	0	4	0	4	0	NA	NA	59.3333	104.667	NA	NA	0	0	2	0	0
94308	943	83	0	1	WSH	NA	NA	NA	NA	NA	NA	NA	NA	NA	NA	11:44:00	11:59:00	12:17:00	402	13.2074	1.10062	813	26.7105	2.22587	814	26.7433	2.22861	813	26.7105	2.22587	3	0	4	0	4	0	4	0	NA	NA	57.7778	98.6667	NA	NA	0	0	2	2	0
94001	940	83	1	1	Nutrition + WSH	4.9583	5.90813	-2.90042	-0.476424	-0.616186	1.81808	2.11021	1.75958	-3.47002	-3.18773	09:03:00	09:23:00	09:38:00	369	12.1232	1.01027	806	26.4805	2.20671	807	26.5133	2.20945	806	26.4805	2.20671	2	0	5	1	5	1	5	1	0.0161714	11.2832	63.4444	113.333	184.516	0.349313	0	0	1	0	30
94002	940	83	1	1	Nutrition + WSH	4.34909	4.666	-2.38597	-0.659712	-0.494296	1.60543	2.4681	2.37398	-3.51673	-3.32884	09:17:00	09:31:00	09:46:00	480	15.77	1.31417	917	30.1273	2.51061	918	30.1602	2.51335	917	30.1273	2.51061	2	0	5	1	5	1	5	1	0.0146552	2.06171	64.2222	108	-19.9044	0.210126	0	0	0	0	0
94003	940	83	1	2+	Nutrition + WSH	5.49326	5.08779	-2.63109	-0.731888	-0.941609	1.75094	2.0189	1.56235	-3.56391	-3.31752	09:07:00	09:26:00	09:40:00	416	13.6674	1.13895	853	28.0246	2.33539	854	28.0575	2.33812	853	28.0246	2.33539	2	0	5	1	5	1	5	1	0.0123939	-4.264	NA	NA	-110.035	0.193282	0	0	0	0	0
94004	940	83	0	1	Nutrition + WSH	3.74507	4.15826	-0.791863	-0.199671	0.779325	2.14242	2.74791	3.32179	-3.66356	-3.66356	11:15:00	11:32:00	11:47:00	461	15.1458	1.26215	898	29.5031	2.45859	899	29.5359	2.46133	898	29.5031	2.45859	2	0	5	1	5	1	5	1	0.0114375	1.27341	66.3333	139.333	-29.8974	0.169855	0	0	0	0	3
94006	940	83	1	1	Nutrition + WSH	3.3626	4.332	-0.55687	-0.230672	-0.755023	1.75267	2.10047	1.78507	-3.61222	-3.66356	13:09:00	13:25:00	13:40:00	447	14.6858	1.22382	918	30.1602	2.51335	919	30.193	2.51608	918	30.1602	2.51335	2	0	6	1	6	1	6	1	0.007129	2.952	67.8889	55.6667	-4.5421	0.0269004	0	0	0	0	0
94007	940	83	0	2+	Nutrition + WSH	3.83402	4.34484	-2.57702	-0.891598	-0.127833	1.66013	2.33988	2.04122	-3.57103	-3.66356	11:05:00	11:28:00	11:39:00	438	14.3901	1.19918	875	28.7474	2.39562	876	28.7803	2.39836	875	28.7474	2.39562	2	0	5	1	5	1	5	1	0.0098235	1.34052	62.4445	116.333	-20.3627	0.111967	0	0	1	0	12
94008	940	83	1	2+	Nutrition + WSH	3.11936	2.73541	-2.57702	-1.93794	-0.462035	1.99606	2.16447	1.65441	-3.43457	-2.2201	11:40:00	11:54:00	12:09:00	491	16.1314	1.34428	928	30.4887	2.54073	929	30.5216	2.54346	928	30.4887	2.54073	2	0	5	1	5	1	5	1	0.0023448	-0.515428	61	98	-60.8186	-0.15599	0	0	1	3	7
93901	939	83	0	2+	Control	3.92221	4.06704	-1.78976	-0.83933	-0.820981	1.55604	2.51122	2.27624	-3.63853	-3.66356	13:03:00	13:18:00	13:31:00	480	15.77	1.31417	906	29.7659	2.48049	907	29.7988	2.48323	906	29.7659	2.48049	4	0	6	1	6	1	6	1	0.0094643	0.5248	68.6667	119	-41.3781	0.0427542	0	0	0	0	0
93903	939	83	0	missing	Control	4.26975	4.64416	-1.3548	-1.86433	-1.20397	2.09802	2.15987	2.29556	-3.60861	-3.66356	09:39:00	09:54:00	10:10:00	197	6.47228	0.539357	559	18.3655	1.53046	560	18.3984	1.5332	559	18.3655	1.53046	6	1	6	1	6	1	6	1	-0.0033226	2.1648	64	127	-16.7375	-0.307458	0	0	0	0	0
93905	939	83	1	2+	Control	3.48038	4.07822	-0.486133	-0.0130852	-0.371064	1.19695	2.76883	1.84845	-3.39697	-3.36059	10:05:00	10:24:00	10:39:00	482	15.8357	1.31964	908	29.8316	2.48597	909	29.8645	2.48871	908	29.8316	2.48597	4	0	6	1	6	1	6	1	0.0109412	1.39832	76.1111	129	-27.008	0.191132	0	0	1	0	2
93906	939	83	0	2+	Control	NA	NA	NA	NA	NA	NA	NA	NA	NA	NA				NA	NA	NA	NA	NA	NA	NA	NA	NA	NA	NA	NA	NA	NA	NA	NA	NA	NA	NA	NA	NA	NA	NA	NA	NA	NA	NA	NA	0	0	0
93907	939	83	1	2+	Control	2.87424	3.10477	-1.81401	-1.90381	NA	NA	NA	NA	NA	NA	11:48:00	12:02:00	12:17:00	NA	NA	NA	897	29.4702	2.45585	898	29.5031	2.45859	897	29.4702	2.45585	NA	NA	6	1	6	1	6	1	-0.0004828	0.328	66.6667	137	-49.5037	-0.232334	NA	1	0	0	7
93908	939	83	1	2+	Control	NA	NA	NA	NA	NA	NA	NA	NA	NA	NA				514	16.8871	1.40726	NA	NA	NA	NA	NA	NA	NA	NA	NA	4	0	NA	NA	NA	NA	NA	NA	NA	NA	NA	NA	NA	NA	0	NA	0	0	0
93801	938	83	1	2+	Nutrition	NA	NA	NA	NA	NA	NA	NA	NA	NA	NA	09:03:00	09:21:00	09:36:00	444	14.5873	1.21561	854	28.0575	2.33812	855	28.0903	2.34086	854	28.0575	2.33812	3	0	4	0	4	0	4	0	NA	NA	80	94.6667	NA	NA	0	0	0	0	1
93802	938	83	0	2+	Nutrition	NA	NA	NA	NA	NA	NA	NA	NA	NA	NA	09:12:00	09:32:00	09:49:00	474	15.5729	1.29774	884	29.0431	2.42026	885	29.076	2.423	884	29.0431	2.42026	3	0	4	0	4	0	4	0	NA	NA	71.1111	111.333	NA	NA	0	0	2	0	6
93803	938	83	0	2+	Nutrition	NA	NA	NA	NA	NA	NA	NA	NA	NA	NA	11:10:00	11:25:00	11:43:00	456	14.9815	1.24846	866	28.4517	2.37098	867	28.4846	2.37372	866	28.4517	2.37098	3	0	4	0	4	0	4	0	NA	NA	66.3333	123.667	NA	NA	0	0	0	0	0
93804	938	83	1	2+	Nutrition	NA	NA	NA	NA	NA	NA	NA	NA	NA	NA	11:24:00	11:40:00	11:56:00	439	14.423	1.20192	849	27.8932	2.32444	850	27.9261	2.32717	849	27.8932	2.32444	3	0	4	0	4	0	4	0	NA	NA	69	128.333	NA	NA	0	0	3	0	6
93805	938	83	0	2+	Nutrition	NA	NA	NA	NA	NA	NA	NA	NA	NA	NA	09:00:00	09:19:00	09:34:00	468	15.3758	1.28131	878	28.846	2.40383	879	28.8789	2.40657	878	28.846	2.40383	3	0	4	0	4	0	4	0	NA	NA	75.1111	128	NA	NA	0	0	3	0	3
93807	938	83	0	1	Nutrition	NA	NA	NA	NA	NA	NA	NA	NA	NA	NA				485	15.9343	1.32786	NA	NA	NA	NA	NA	NA	NA	NA	NA	3	0	NA	NA	NA	NA	NA	NA	NA	NA	NA	NA	NA	NA	0	NA	0	0	4
93808	938	83	0	1	Nutrition	NA	NA	NA	NA	NA	NA	NA	NA	NA	NA	11:16:00	11:32:00	11:49:00	445	14.6201	1.21834	855	28.0903	2.34086	856	28.1232	2.3436	855	28.0903	2.34086	3	0	4	0	4	0	4	0	NA	NA	76.3333	102.667	NA	NA	0	0	2	2	1
93701	937	83	0	1	Control	3.3041	4.80951	-2.32279	-1.959	0.277632	2.16217	3.40153	3.40585	-3.57573	-3.33169	09:45:00	10:01:00	10:17:00	527	17.3142	1.44285	948	31.1458	2.59548	949	31.1786	2.59822	948	31.1458	2.59548	5	1	7	1	7	1	7	1	0.0013438	5.9655	64.2222	105	40.9995	-0.173018	0	0	4	0	10
93702	937	83	1	2+	Control	5.6549	5.76974	-2.6173	-1.86433	-0.478036	1.64866	2.37862	2.71998	-3.57734	-3.35475	09:18:00	09:32:00	09:49:00	569	18.694	1.55784	993	32.6242	2.71869	994	32.6571	2.72142	993	32.6242	2.71869	5	1	7	1	7	1	7	1	0.0026452	2.48343	61.5555	100.333	10.9972	-0.134263	0	0	0	0	4
93703	937	83	0	1	Control	3.33961	5.81771	-3.12357	-2.64508	-0.510826	1.95727	2.44235	2.35518	-3.49604	-3.35767	09:31:00	09:47:00	10:02:00	521	17.117	1.42642	945	31.0472	2.58727	946	31.0801	2.59001	945	31.0472	2.58727	5	1	7	1	7	1	7	1	0.000871	19.2495	61.3333	126	253.492	-0.192024	0	0	1	5	12
93704	937	83	1	1	Control	NA	NA	NA	NA	NA	NA	NA	NA	NA	NA				504	16.5585	1.37988	NA	NA	NA	NA	NA	NA	NA	NA	NA	5	1	NA	NA	NA	NA	NA	NA	NA	NA	NA	NA	NA	NA	0	NA	3	1	10
93707	937	83	0	2+	Control	3.66438	3.69744	-1.50058	-0.368169	NA	NA	NA	NA	-3.58189	-3.34316	11:37:00	11:52:00	12:07:00	NA	NA	NA	882	28.9774	2.41478	883	29.0103	2.41752	882	28.9774	2.41478	NA	NA	7	1	7	1	7	1	0.0156333	0.0874667	63.6667	119	-50.3597	0.25549	NA	1	0	2	0
93501	935	82	1	1	Control	4.57223	4.44209	-1.64507	-0.0855579	NA	NA	NA	NA	-3.43547	-3.3903	11:14:00	11:32:00	11:48:00	501	16.46	1.37166	925	30.3901	2.53251	926	30.423	2.53525	925	30.3901	2.53251	5	1	7	1	7	1	7	1	0.0213235	-0.656	56.6667	99	-56.834	0.510671	0	0	0	0	4
93503	935	82	0	missing	Control	NA	NA	NA	NA	NA	NA	NA	NA	NA	NA				NA	NA	NA	NA	NA	NA	NA	NA	NA	NA	NA	NA	NA	NA	NA	NA	NA	NA	NA	NA	NA	NA	NA	NA	NA	NA	NA	NA	2	1	7
93505	935	82	0	2+	Control	3.07491	5.20962	-2.12863	-0.733969	-0.162519	2.29253	3.19499	3.26385	-3.52147	-3.21554	11:30:00	11:43:00	11:58:00	529	17.3799	1.44832	953	31.3101	2.60917	954	31.3429	2.61191	953	31.3101	2.60917	5	1	7	1	7	1	7	1	0.0128929	12.4135	59.7778	115.333	107.534	0.140586	0	0	1	0	9
93506	935	82	0	2+	Control	4.45741	5.29872	-1.7148	-0.991553	-0.385662	1.70838	2.50389	2.43361	-3.46337	-2.64303	08:45:00	09:04:00	09:18:00	497	16.3285	1.36071	921	30.2587	2.52156	922	30.2916	2.5243	921	30.2587	2.52156	5	1	7	1	7	1	7	1	0.0057879	5.99032	58.8889	127.667	65.7213	-0.0159116	0	0	3	7	12
93507	935	82	1	2+	Control	3.62146	4.13753	-2.28278	-2.30259	-0.527633	1.39377	2.99573	2.22786	-3.52228	-3.26533	08:46:00	09:02:00	09:16:00	557	18.2998	1.52498	981	32.23	2.68583	982	32.2628	2.68857	981	32.23	2.68583	5	1	7	1	7	1	7	1	-6.67e-05	1.5785	61.4445	104.667	-28.6893	-0.214439	1	0	0	0	0
93401	934	82	0	1	Nutrition + WSH	2.46878	4.88171	-2.95651	-0.0202027	-0.0100503	1.75094	2.65886	2.47401	-3.53174	-3.31471	09:33:00	09:49:00	10:03:00	517	16.9856	1.41547	903	29.6674	2.47228	904	29.7002	2.47502	903	29.6674	2.47228	3	0	4	0	4	0	4	0	0.0309333	7.503	62.7778	115.667	63.6044	0.709426	0	0	5	1	15
93402	934	82	0	1	Nutrition + WSH	4.61211	5.99146	-0.683197	NA	-1.51413	1.62531	1.91839	2.53607	-3.609	-3.66356	09:35:00	09:50:00	10:05:00	515	16.9199	1.40999	809	26.5791	2.21492	810	26.6119	2.21766	809	26.5791	2.21492	6	1	4	0	4	0	4	0	NA	19.9536	63.4445	130.667	253.548	NA	0	0	0	0	1
93403	934	82	0	1	Nutrition + WSH	4.47625	4.63465	-1.77196	-0.610646	NA	NA	NA	NA	-3.66356	-3.66356	08:55:00	09:26:00	09:40:00	623	20.4682	1.70568	917	30.1273	2.51061	918	30.1602	2.51335	917	30.1273	2.51061	6	1	4	0	4	0	4	0	0.0082889	0.48671	60.6667	105.667	-32.6885	0.164828	0	0	1	0	1
93405	934	82	0	2+	Nutrition + WSH	3.68928	3.47023	-2.45341	-2.99573	-0.693147	1.89912	2.42126	1.51072	-3.51675	-3.36353	12:21:00	12:34:00	12:50:00	498	16.3614	1.36345	958	31.4743	2.62286	959	31.5072	2.6256	958	31.4743	2.62286	3	0	6	1	6	1	6	1	-0.0012414	-0.605538	63.3333	108	-58.8913	-0.26158	0	0	2	0	0
93406	934	82	1	2+	Nutrition + WSH	NA	NA	NA	NA	0.470004	1.80993	2.39334	1.9865	NA	NA				445	14.6201	1.21834	NA	NA	NA	NA	NA	NA	NA	NA	NA	3	0	NA	NA	NA	NA	NA	NA	NA	NA	NA	NA	NA	NA	0	NA	0	0	6
93407	934	82	0	1	Nutrition + WSH	1.37016	1.45021	-1.26231	-1.57022	-0.261365	1.7613	2.90635	2.47317	-3.66356	-3.66356	12:24:00	12:38:00	12:53:00	568	18.6612	1.5551	862	28.3203	2.36003	863	28.3532	2.36277	862	28.3203	2.36003	6	1	4	0	4	0	4	0	-0.0025862	0.0234286	74	96.3333	-54.983	-0.286928	0	0	0	1	12
93201	932	82	0	1	WSH	NA	NA	NA	NA	NA	NA	NA	NA	NA	NA	11:09:00	11:40:00	11:55:00	466	15.3101	1.27584	862	28.3203	2.36003	869	28.5503	2.37919	862	28.3203	2.36003	3	0	4	0	4	0	4	0	NA	NA	93.2222	110.667	NA	NA	0	0	1	0	4
93202	932	82	0	1	WSH	NA	NA	NA	NA	NA	NA	NA	NA	NA	NA	09:11:00	09:24:00	09:39:00	380	12.4846	1.04038	776	25.4949	2.12457	783	25.7248	2.14374	776	25.4949	2.12457	3	0	4	0	4	0	4	0	NA	NA	56.1111	109.667	NA	NA	1	0	1	0	0
93203	932	82	0	2+	WSH	NA	NA	NA	NA	NA	NA	NA	NA	NA	NA	09:20:00	09:35:00	09:50:00	425	13.963	1.16359	821	26.9733	2.24778	828	27.2033	2.26694	821	26.9733	2.24778	3	0	4	0	4	0	4	0	NA	NA	62.5556	99.3333	NA	NA	0	0	1	0	11
93204	932	82	0	2+	WSH	NA	NA	NA	NA	NA	NA	NA	NA	NA	NA	09:18:00	09:35:00	09:54:00	368	12.0903	1.00753	764	25.1006	2.09172	771	25.3306	2.11088	764	25.1006	2.09172	3	0	4	0	4	0	4	0	NA	NA	65	115	NA	NA	0	1	0	0	0
93205	932	82	1	1	WSH	NA	NA	NA	NA	NA	NA	NA	NA	NA	NA	08:48:00	09:04:00	09:20:00	480	15.77	1.31417	876	28.7803	2.39836	883	29.0103	2.41752	876	28.7803	2.39836	3	0	4	0	4	0	4	0	NA	NA	101.222	97	NA	NA	0	0	1	4	0
93206	932	82	1	1	WSH	NA	NA	NA	NA	NA	NA	NA	NA	NA	NA	12:18:00	12:45:00	12:50:00	483	15.8686	1.32238	879	28.8789	2.40657	886	29.1088	2.42574	879	28.8789	2.40657	3	0	4	0	4	0	4	0	NA	NA	59.3333	88.6667	NA	NA	0	0	0	0	0
93207	932	82	0	1	WSH	NA	NA	NA	NA	NA	NA	NA	NA	NA	NA	11:52:00	12:11:00	12:23:00	489	16.0657	1.33881	885	29.076	2.423	892	29.306	2.44216	885	29.076	2.423	3	0	4	0	4	0	4	0	NA	NA	63.7778	105.333	NA	NA	0	0	4	0	4
93208	932	82	1	1	WSH	NA	NA	NA	NA	NA	NA	NA	NA	NA	NA	11:30:00	12:03:00	00:00:00	401	13.1745	1.09788	797	26.1848	2.18207	804	26.4148	2.20123	797	26.1848	2.18207	3	0	4	0	4	0	4	0	NA	NA	NA	119.333	NA	NA	0	0	2	3	2
93101	931	82	0	1	Nutrition	NA	NA	NA	NA	NA	NA	NA	NA	NA	NA	12:51:00	13:09:00	13:23:00	505	16.5914	1.38261	922	30.2916	2.5243	923	30.3244	2.52704	922	30.2916	2.5243	3	0	5	1	5	1	5	1	NA	NA	71.4444	103	NA	NA	0	0	0	0	13
93102	931	82	0	1	Nutrition	NA	NA	NA	NA	NA	NA	NA	NA	NA	NA	10:58:00	11:18:00	11:32:00	355	11.6632	0.971937	772	25.3634	2.11362	773	25.3963	2.11636	772	25.3634	2.11362	3	0	5	1	5	1	5	1	NA	NA	65.8889	94	NA	NA	0	1	3	3	4
93105	931	82	1	1	Nutrition	NA	NA	NA	NA	NA	NA	NA	NA	NA	NA	10:59:00	11:13:00	11:28:00	377	12.386	1.03217	793	26.0534	2.17112	794	26.0862	2.17385	793	26.0534	2.17112	3	0	5	1	5	1	5	1	NA	NA	70.6667	107	NA	NA	0	0	3	1	6
93106	931	82	1	2+	Nutrition	NA	NA	NA	NA	NA	NA	NA	NA	NA	NA	09:09:00	09:20:00	09:36:00	458	15.0472	1.25394	874	28.7146	2.39288	875	28.7474	2.39562	874	28.7146	2.39288	3	0	5	1	5	1	5	1	NA	NA	66.4444	92	NA	NA	1	0	0	0	0
93107	931	82	1	2+	Nutrition	NA	NA	NA	NA	NA	NA	NA	NA	NA	NA	10:56:00	11:19:00	11:34:00	433	14.2259	1.18549	849	27.8932	2.32444	850	27.9261	2.32717	849	27.8932	2.32444	3	0	5	1	5	1	5	1	NA	NA	69	106.667	NA	NA	0	0	0	0	1
93108	931	82	0	2+	Nutrition	NA	NA	NA	NA	NA	NA	NA	NA	NA	NA	08:52:00	09:10:00	09:24:00	402	13.2074	1.10062	818	26.8747	2.23956	819	26.9076	2.2423	818	26.8747	2.23956	3	0	5	1	5	1	5	1	NA	NA	67.7778	103.667	NA	NA	0	0	5	0	1
92901	929	82	0	2+	Control	3.68105	NA	-1.70926	-1.10564	NA	NA	NA	NA	NA	NA	09:20:00	09:34:00	09:50:00	NA	NA	NA	921	30.2587	2.52156	932	30.6201	2.55168	921	30.2587	2.52156	NA	NA	6	1	7	1	6	1	0.005	NA	63	58	NA	-0.0587979	NA	0	0	0	0
92903	929	82	0	2+	Control	4.86919	4.22759	-1.61949	-2.06357	-0.0725707	1.84055	2.93013	2.78006	-3.55222	-3.29248	09:07:00	09:24:00	09:39:00	546	17.9384	1.49487	957	31.4415	2.62012	958	31.4743	2.62286	957	31.4415	2.62012	5	1	6	1	6	1	6	1	-0.0022188	-3.62729	62.3333	106.667	-104.219	-0.277879	0	0	1	0	11
92904	929	82	0	missing	Control	5.22208	4.93735	-2.64508	-1.24133	NA	NA	NA	NA	-3.60501	-3.66356	11:53:00	12:07:00	12:22:00	NA	NA	NA	957	31.4415	2.62012	958	31.4743	2.62286	957	31.4415	2.62012	NA	NA	6	1	6	1	6	1	0.0075172	-3.28	68.4444	118	-79.8485	-0.0070673	NA	0	2	1	4
92905	929	82	1	2+	Control	4.17856	4.61211	-1.86433	-1.62455	-0.446287	1.92132	2.4613	2.51689	-3.51396	-3.28974	11:52:00	12:06:00	12:21:00	490	16.0986	1.34155	901	29.6016	2.4668	902	29.6345	2.46954	901	29.6016	2.4668	5	1	6	1	6	1	6	1	0.0014483	2.53029	72.1111	93.6667	-12.9177	-0.177119	0	0	2	1	4
92906	929	82	1	2+	Control	NA	NA	NA	NA	-0.0304592	1.73166	2.5185	2.31944	NA	NA	00:00:00	00:00:00	00:00:00	538	17.6756	1.47296	949	31.1786	2.59822	949	31.1786	2.59822	949	31.1786	2.59822	5	1	6	1	6	1	6	1	NA	NA	NA	117.667	NA	NA	0	0	0	1	1
92907	929	82	0	2+	Control	2.79728	3.08995	-3.50656	-2.29263	-0.462035	1.29198	2.109	2.00821	-3.5089	-3.66356	09:32:00	09:48:00	10:02:00	489	16.0657	1.33881	900	29.5688	2.46407	901	29.6016	2.4668	900	29.5688	2.46407	5	1	6	1	6	1	6	1	0.0023667	0.3485	65.7778	104	-50.3288	-0.149062	0	0	2	3	9
92908	929	82	1	2+	Control	5.04012	4.82015	-2.51331	-3.03655	NA	NA	NA	NA	-3.51807	-2.99175	11:12:00	11:26:00	11:43:00	NA	NA	NA	994	32.6571	2.72142	995	32.6899	2.72416	994	32.6571	2.72142	NA	NA	6	1	6	1	6	1	-0.0010645	-2.17886	66.2222	95.3333	-68.6291	-0.255074	NA	0	0	0	8
92701	927	81	0	1	Nutrition + WSH	4.50928	4.57223	-1.48281	-2.00992	0.10436	1.55604	3.04262	3.08786	-3.4368	-3.38429	13:46:00	14:48:00	14:23:00	359	11.7947	0.982888	798	26.2177	2.1848	799	26.2505	2.18754	798	26.2177	2.1848	3	0	5	1	5	1	5	1	-0.0025135	0.0952258	65.2222	103.333	-37.9841	-0.31344	0	0	0	0	9
92702	927	81	0	2+	Nutrition + WSH	4.8359	4.10561	0.383219	-1.2694	-0.162519	2.07443	2.5329	1.78002	-3.39109	-3.3903	12:04:00	12:17:00	12:32:00	352	11.5647	0.963723	777	25.5277	2.12731	778	25.5606	2.13005	777	25.5277	2.12731	3	0	5	1	5	1	5	1	-0.0423571	-5.02092	69.1111	141.667	-106.189	-1.31375	0	0	0	0	0
92703	927	81	1	1	Nutrition + WSH	3.84109	3.72945	-3.14656	-3.19418	NA	NA	NA	NA	-3.59248	-3.66356	08:51:00	09:07:00	09:21:00	456	14.9815	1.24846	880	28.9117	2.40931	881	28.9446	2.41205	880	28.9117	2.40931	3	0	5	1	5	1	5	1	-6.67e-05	-0.3075	61.2222	95	-57.7028	-0.218858	0	0	0	0	18
92705	927	81	0	1	Nutrition + WSH	4.57899	5.71829	-2.35388	-0.967584	0.165514	2.01757	2.67828	2.89481	-3.56568	-3.34028	09:24:00	09:43:00	09:58:00	450	14.7844	1.23203	875	28.7474	2.39562	876	28.7803	2.39836	875	28.7474	2.39562	3	0	5	1	5	1	5	1	0.0083824	10.8931	56.5556	84	160.685	0.0699455	0	1	3	2	5
92706	927	81	1	1	Nutrition + WSH	2.41162	3.14794	-3.24419	-0.327116	NA	NA	NA	NA	-3.65356	-3.66356	11:54:00	12:11:00	12:35:00	NA	NA	NA	831	27.3018	2.27515	832	27.3347	2.27789	831	27.3018	2.27515	NA	NA	5	1	5	1	5	1	0.0166341	0.713882	59	87	-42.6738	0.454632	NA	0	0	0	0
92708	927	81	1	2+	Nutrition + WSH	4.3659	5.03159	-1.9805	-1.76609	-0.385662	2.15292	2.90471	2.59376	-3.61662	-3.66356	09:27:00	09:43:00	09:59:00	549	18.037	1.50308	866	28.4517	2.37098	867	28.4846	2.37372	866	28.4517	2.37098	6	1	5	1	5	1	5	1	0.0010312	4.6535	57.1111	93.3333	25.9664	-0.179206	1	0	0	0	0
92601	926	81	1	2+	Nutrition	NA	NA	NA	NA	NA	NA	NA	NA	NA	NA	09:16:00	09:33:00	09:51:00	NA	NA	NA	858	28.1889	2.34908	859	28.2218	2.35181	858	28.1889	2.34908	NA	NA	5	1	5	1	5	1	NA	NA	63	81.3333	NA	NA	NA	0	0	2	0
92602	926	81	0	1	Nutrition	NA	NA	NA	NA	NA	NA	NA	NA	NA	NA	12:23:00	12:39:00	12:54:00	493	16.1971	1.34976	809	26.5791	2.21492	811	26.6448	2.2204	809	26.5791	2.21492	6	1	5	1	5	1	5	1	NA	NA	57.3333	127.333	NA	NA	0	0	1	0	2
92603	926	81	0	1	Nutrition	NA	NA	NA	NA	NA	NA	NA	NA	NA	NA	09:39:00	10:04:00	10:16:00	495	16.2628	1.35524	906	29.7659	2.48049	911	29.9302	2.49418	906	29.7659	2.48049	3	0	5	1	5	1	5	1	NA	NA	54.6667	96.6667	NA	NA	0	0	0	0	0
92605	926	81	0	2+	Nutrition	NA	NA	NA	NA	NA	NA	NA	NA	NA	NA	09:24:00	09:40:00	09:56:00	NA	NA	NA	832	27.3347	2.27789	833	27.3676	2.28063	832	27.3347	2.27789	NA	NA	5	1	5	1	5	1	NA	NA	57.4445	98	NA	NA	NA	0	0	0	0
92606	926	81	0	2+	Nutrition	NA	NA	NA	NA	NA	NA	NA	NA	NA	NA	09:46:00	10:04:00	10:19:00	471	15.4743	1.28953	882	28.9774	2.41478	883	29.0103	2.41752	882	28.9774	2.41478	3	0	5	1	5	1	5	1	NA	NA	68.4444	100	NA	NA	0	0	2	1	3
92607	926	81	0	1	Nutrition	NA	NA	NA	NA	NA	NA	NA	NA	NA	NA	08:34:00	08:53:00	09:08:00	469	15.4086	1.28405	879	28.8789	2.40657	880	28.9117	2.40931	879	28.8789	2.40657	3	0	5	1	5	1	5	1	NA	NA	62.8889	107	NA	NA	0	0	1	0	1
92608	926	81	0	1	Nutrition	NA	NA	NA	NA	NA	NA	NA	NA	NA	NA	10:28:00	10:47:00	11:02:00	476	15.6386	1.30322	886	29.1088	2.42574	887	29.1417	2.42847	886	29.1088	2.42574	3	0	5	1	5	1	5	1	NA	NA	65.6667	102.667	NA	NA	0	0	3	0	2
92403	924	81	0	missing	Control	NA	NA	NA	NA	NA	NA	NA	NA	NA	NA				NA	NA	NA	NA	NA	NA	NA	NA	NA	NA	NA	NA	NA	NA	NA	NA	NA	NA	NA	NA	NA	NA	NA	NA	NA	NA	NA	NA	0	0	0
92404	924	81	1	2+	Control	4.69039	5.35606	-2.10373	NA	NA	NA	NA	NA	-3.55693	-3.17779	09:00:00	09:18:00	09:32:00	NA	NA	NA	906	29.7659	2.48049	907	29.7988	2.48323	906	29.7659	2.48049	NA	NA	8	1	8	1	8	1	NA	5.72178	NA	111.667	57.7944	NA	NA	0	0	0	0
92405	924	81	1	2+	Control	NA	NA	NA	NA	NA	NA	NA	NA	NA	NA				NA	NA	NA	NA	NA	NA	NA	NA	NA	NA	NA	NA	NA	NA	NA	NA	NA	NA	NA	NA	NA	NA	NA	NA	NA	NA	NA	NA	1	0	1
92406	924	81	1	2+	Control	NA	NA	NA	NA	NA	NA	NA	NA	NA	NA				566	18.5955	1.54962	NA	NA	NA	NA	NA	NA	NA	NA	NA	5	1	NA	NA	NA	NA	NA	NA	NA	NA	NA	NA	NA	NA	0	NA	1	0	4
92301	923	81	1	1	WSH	NA	NA	NA	NA	NA	NA	NA	NA	NA	NA	09:41:00	09:58:00	10:16:00	489	16.0657	1.33881	902	29.6345	2.46954	903	29.6674	2.47228	902	29.6345	2.46954	3	0	5	1	5	1	5	1	NA	NA	64.2222	141	NA	NA	0	0	2	0	0
92303	923	81	1	1	WSH	NA	NA	NA	NA	NA	NA	NA	NA	NA	NA	12:03:00	12:20:00	12:37:00	365	11.9918	0.999316	778	25.5606	2.13005	779	25.5934	2.13279	778	25.5606	2.13005	3	0	5	1	5	1	5	1	NA	NA	56.5556	113	NA	NA	1	0	3	0	19
92304	923	81	0	2+	WSH	NA	NA	NA	NA	NA	NA	NA	NA	NA	NA	12:23:00	12:42:00	13:01:00	436	14.3244	1.1937	850	27.9261	2.32717	851	27.9589	2.32991	850	27.9261	2.32717	3	0	5	1	5	1	5	1	NA	NA	74.4444	102.333	NA	NA	0	0	1	3	8
92306	923	81	1	2+	WSH	NA	NA	NA	NA	NA	NA	NA	NA	NA	NA	11:50:00	12:07:00	12:23:00	547	17.9713	1.4976	874	28.7146	2.39288	875	28.7474	2.39562	874	28.7146	2.39288	6	1	5	1	5	1	5	1	NA	NA	60.1111	101.667	NA	NA	1	0	0	1	0
92307	923	81	1	2+	WSH	NA	NA	NA	NA	NA	NA	NA	NA	NA	NA	12:48:00	13:13:00	13:22:00	478	15.7043	1.30869	890	29.2402	2.43669	891	29.2731	2.43942	890	29.2402	2.43669	3	0	5	1	5	1	5	1	NA	NA	63.3333	88.6667	NA	NA	0	0	1	0	0
92308	923	81	0	2+	WSH	NA	NA	NA	NA	NA	NA	NA	NA	NA	NA	13:10:00	13:29:00	13:44:00	580	19.0554	1.58795	892	29.306	2.44216	893	29.3388	2.4449	892	29.306	2.44216	6	1	5	1	5	1	5	1	NA	NA	62.1111	142	NA	NA	0	0	0	0	2
92202	922	81	1	2+	Control	3.79791	5.72794	-1.8708	-1.98777	-0.18633	1.91398	2.91506	2.58475	-3.63104	-3.66356	09:03:00	09:20:00	09:36:00	461	15.1458	1.26215	871	28.616	2.38467	872	28.6489	2.38741	871	28.616	2.38467	5	1	6	1	6	1	6	1	-0.0005152	15.4546	65.8889	98	209.855	-0.226742	0	0	2	0	6
92203	922	81	1	2+	Control	4.49473	5.8399	-2.43042	-3.14656	-0.562119	1.08519	2.26903	2.25339	-3.45332	-3.66356	09:19:00	09:38:00	09:54:00	521	17.117	1.42642	931	30.5873	2.54894	932	30.6201	2.55168	931	30.5873	2.54894	5	1	6	1	6	1	6	1	-0.0012857	13.3789	65.6667	107	206.912	-0.260266	0	0	0	0	7
92204	922	81	1	2+	Control	5.0273	4.78241	-1.36649	-1.70375	-0.274437	1.4327	2.55023	2.44755	-3.50157	-3.30911	09:14:00	09:42:00	09:57:00	437	14.3573	1.19644	847	27.8275	2.31896	848	27.8604	2.3217	847	27.8275	2.31896	5	1	6	1	6	1	6	1	-0.0016977	-1.18314	70.8889	108.667	-72.9224	-0.276271	0	0	0	0	5
92205	922	81	1	1	Control	NA	NA	NA	NA	-0.653926	1.20597	2.32043	1.92716	NA	NA				546	17.9384	1.49487	NA	NA	NA	NA	NA	NA	NA	NA	NA	5	1	NA	NA	NA	NA	NA	NA	NA	NA	NA	NA	NA	NA	0	NA	0	0	10
92206	922	81	0	2+	Control	3.53922	3.66438	-2.83022	-1.3548	-1.02165	1.52388	2.57185	2.96011	-3.47061	-3.38729	12:07:00	12:25:00	12:39:00	548	18.0041	1.50034	958	31.4743	2.62286	959	31.5072	2.6256	958	31.4743	2.62286	5	1	6	1	6	1	6	1	0.0062188	0.255111	67.8889	112.667	-47.2662	-0.0276917	1	0	0	0	2
92207	922	81	1	1	Control	4.67216	5.72687	-2.41912	-2.53831	-0.653926	1.639	2.57032	2.73761	-3.29916	-2.6263	11:50:00	12:02:00	12:18:00	530	17.4127	1.45106	940	30.883	2.57358	941	30.9158	2.57632	940	30.883	2.57358	5	1	6	1	6	1	6	1	-0.0003571	16.6733	68.1111	85.3333	156.711	-0.233637	0	0	2	4	16
92208	922	81	1	2+	Control	4.46499	4.31898	-1.72037	-1.81401	-0.693147	1.42311	2.08691	1.88251	-3.07376	-3.11531	12:18:00	12:30:00	12:45:00	501	16.46	1.37166	911	29.9302	2.49418	912	29.963	2.49692	911	29.9302	2.49418	5	1	6	1	6	1	6	1	-0.0005926	-0.984	68	106	-57.2371	-0.234888	1	0	2	4	16
91901	919	80	0	2+	Nutrition + WSH	3.81251	4.50566	-0.432323	-0.446287	-0.616186	0.765468	2.00956	2.06433	-3.47902	-3.36353	09:22:00	09:34:00	09:49:00	419	13.7659	1.14716	841	27.6304	2.30253	842	27.6632	2.30527	841	27.6304	2.30253	3	0	5	1	5	1	5	1	-0.0003333	3.772	75.7778	94.3333	-7.29974	-0.185079	0	0	6	4	15
91902	919	80	0	1	Nutrition + WSH	NA	5.99146	-2.76462	-2.37516	-1.34707	1.64866	2.45359	2.32435	-3.074	-3.66356	09:22:00	09:37:00	09:52:00	377	12.386	1.03217	799	26.2505	2.18754	800	26.2834	2.19028	799	26.2505	2.18754	3	0	5	1	5	1	5	1	0.001	NA	84.3333	110.333	NA	-0.187188	0	0	6	3	15
91903	919	80	1	2+	Nutrition + WSH	2.54882	5.92929	-2.28278	-2.30259	-0.527633	1.61542	2.59824	2.58249	-3.36136	-3.34894	11:27:00	11:27:00	11:40:00	412	13.5359	1.12799	834	27.4004	2.28337	835	27.4333	2.28611	834	27.4004	2.28337	3	0	5	1	5	1	5	1	-0.0001538	NA	68.4444	94.6667	308.155	-0.223439	0	0	0	0	6
91904	919	80	0	1	Nutrition + WSH	4.21313	5.91876	0.178146	0.33146	-0.733969	1.51513	2.24496	1.78507	-3.1838	-3.16794	09:18:00	09:38:00	09:54:00	405	13.306	1.10883	827	27.1704	2.2642	828	27.2033	2.26694	827	27.1704	2.2642	3	0	5	1	5	1	5	1	0.0055	15.2192	74.2222	125	254.447	0.0604475	0	0	3	0	1
91906	919	80	1	1	Nutrition + WSH	4.03275	4.02692	-1.8579	-2.05573	0.470004	1.7174	3.46323	3.70254	-3.35115	-3.21554	12:08:00	12:29:00	12:44:00	487	16	1.33333	948	31.1458	2.59548	949	31.1786	2.59822	948	31.1458	2.59548	3	0	6	1	6	1	6	1	-0.0007778	-0.015619	63	110	-49.5378	-0.247943	1	0	1	0	12
91907	919	80	0	2+	Nutrition + WSH	5.05487	5.47556	-1.89048	-1.69827	-0.820981	1.15688	2.35802	2.32825	-3.22034	-3.66356	09:03:00	09:22:00	09:36:00	466	15.3101	1.27584	888	29.1745	2.43121	889	29.2074	2.43395	888	29.1745	2.43121	3	0	5	1	5	1	5	1	0.0009697	4.31579	70.2222	101.333	42.5836	-0.177952	1	0	1	3	26
91908	919	80	1	2+	Nutrition + WSH	4.13753	4.2559	-1.33941	-0.160169	-1.20397	1.20297	1.99742	1.53039	-3.2142	-3.12234	11:36:00	11:56:00	12:10:00	461	15.1458	1.26215	881	28.9446	2.41205	882	28.9774	2.41478	881	28.9446	2.41205	3	0	5	1	5	1	5	1	0.0173529	0.3936	59.8889	116	-40.9789	0.379282	0	0	0	0	2
91501	915	80	0	1	Control	2.9628	3.71357	0.126633	0.300105	NA	NA	NA	NA	-3.55189	-3.39938	09:32:00	09:48:00	10:01:00	479	15.7372	1.31143	889	29.2074	2.43395	890	29.2402	2.43669	889	29.2074	2.43395	5	1	6	1	6	1	6	1	0.0074138	1.353	56.1111	96.3333	-33.9027	0.0724558	0	0	2	0	11
91502	915	80	1	2+	Control	NA	NA	NA	NA	-1.23787	1.89912	2.43712	2.24284	NA	NA				523	17.1828	1.4319	NA	NA	NA	NA	NA	NA	NA	NA	NA	5	1	NA	NA	NA	NA	NA	NA	NA	NA	NA	NA	NA	NA	1	NA	2	0	17
91503	915	80	0	1	Control	3.49043	4.36172	-2.10373	-2.45341	-0.994252	1.59939	2.51447	2.48491	-3.47122	-3.3813	11:41:00	12:00:00	12:15:00	514	16.8871	1.40726	924	30.3573	2.52977	925	30.3901	2.53251	924	30.3573	2.52977	5	1	6	1	6	1	6	1	-0.0010588	2.39958	64.1111	127	-6.77873	-0.256819	0	1	5	0	5
91504	915	80	0	1	Control	4.28794	3.32791	-1.25176	-1.41469	-0.150823	1.44692	3.11085	3.05965	-3.56962	-3.66356	11:09:00	11:26:00	11:42:00	548	18.0041	1.50034	958	31.4743	2.62286	959	31.5072	2.6256	958	31.4743	2.62286	5	1	6	1	6	1	6	1	-0.001303	-2.64329	68	116.667	-92.895	-0.250525	0	0	1	2	9
91505	915	80	1	missing	Control	NA	NA	NA	NA	NA	NA	NA	NA	NA	NA				NA	NA	NA	NA	NA	NA	NA	NA	NA	NA	NA	NA	NA	NA	NA	NA	NA	NA	NA	NA	NA	NA	NA	NA	NA	NA	NA	NA	0	0	0
91506	915	80	0	2+	Control	3.52965	4.32768	-1.34707	-0.586987	NA	NA	NA	NA	-3.54101	-3.23623	09:12:00	09:31:00	09:44:00	NA	NA	NA	978	32.1314	2.67762	979	32.1643	2.68036	978	32.1314	2.67762	NA	NA	6	1	6	1	6	1	0.00925	2.19242	70.8889	92	-12.367	0.0931913	NA	0	0	0	0
91507	915	80	1	1	Control	4.79062	5.91523	-2.76462	-1.90381	-0.755023	1.26695	1.61741	2.05156	-3.5684	-3.39634	09:05:00	09:21:00	09:38:00	510	16.7556	1.3963	920	30.2259	2.51882	921	30.2587	2.52156	920	30.2259	2.51882	5	1	6	1	6	1	6	1	0.0026061	15.6415	70.3333	102.333	206.504	-0.130237	0	0	3	1	0
91508	915	80	1	2+	Control	3.79053	4.74033	-3.41125	-2.90042	-0.733969	1.19695	2.5096	2.48574	-3.4969	-3.28426	08:55:00	09:12:00	09:27:00	547	17.9713	1.4976	957	31.4415	2.62012	958	31.4743	2.62286	957	31.4415	2.62012	5	1	6	1	6	1	6	1	0.0006875	4.12894	61.5555	115	17.1823	-0.195783	0	0	4	0	0
91401	914	80	1	2+	Nutrition	NA	NA	NA	NA	NA	NA	NA	NA	NA	NA	12:38:00	12:52:00	13:08:00	462	15.1786	1.26489	878	28.846	2.40383	879	28.8789	2.40657	878	28.846	2.40383	3	0	5	1	5	1	5	1	NA	NA	62.1111	69.3333	NA	NA	0	0	0	2	10
91402	914	80	1	2+	Nutrition	NA	NA	NA	NA	NA	NA	NA	NA	NA	NA	09:48:00	10:04:00	10:20:00	503	16.5257	1.37714	917	30.1273	2.51061	918	30.1602	2.51335	917	30.1273	2.51061	3	0	5	1	5	1	5	1	NA	NA	62.4445	94.6667	NA	NA	0	0	1	4	0
91403	914	80	1	1	Nutrition	NA	NA	NA	NA	NA	NA	NA	NA	NA	NA	10:26:00	10:47:00	11:02:00	524	17.2156	1.43463	933	30.653	2.55441	934	30.6858	2.55715	933	30.653	2.55441	3	0	5	1	5	1	5	1	NA	NA	58	88	NA	NA	0	0	0	3	0
91404	914	80	0	1	Nutrition	NA	NA	NA	NA	NA	NA	NA	NA	NA	NA	11:44:00	11:59:00	12:14:00	476	15.6386	1.30322	989	32.4928	2.70773	990	32.5257	2.71047	989	32.4928	2.70773	3	0	8	1	8	1	8	1	NA	NA	57.7778	114.667	NA	NA	0	0	4	5	17
91405	914	80	0	1	Nutrition	NA	NA	NA	NA	NA	NA	NA	NA	NA	NA	09:17:00	09:44:00	09:57:00	472	15.5072	1.29227	888	29.1745	2.43121	889	29.2074	2.43395	888	29.1745	2.43121	3	0	5	1	5	1	5	1	NA	NA	66	107.667	NA	NA	0	0	1	1	5
91406	914	80	1	2+	Nutrition	NA	NA	NA	NA	NA	NA	NA	NA	NA	NA	09:55:00	10:15:00	10:24:00	506	16.6242	1.38535	922	30.2916	2.5243	923	30.3244	2.52704	922	30.2916	2.5243	3	0	5	1	5	1	5	1	NA	NA	65.1111	110.667	NA	NA	0	0	0	0	15
91407	914	80	0	1	Nutrition	NA	NA	NA	NA	NA	NA	NA	NA	NA	NA	11:35:00	11:49:00	12:06:00	438	14.3901	1.19918	854	28.0575	2.33812	855	28.0903	2.34086	854	28.0575	2.33812	3	0	5	1	5	1	5	1	NA	NA	69	112	NA	NA	0	0	2	0	1
91408	914	80	0	2+	Nutrition	NA	NA	NA	NA	NA	NA	NA	NA	NA	NA	11:16:00	11:38:00	11:53:00	482	15.8357	1.31964	890	29.2402	2.43669	891	29.2731	2.43942	890	29.2402	2.43669	3	0	5	1	5	1	5	1	NA	NA	66	106.667	NA	NA	0	0	2	0	4
91301	913	80	0	2+	Control	NA	NA	NA	NA	-0.733969	1.43746	2.05924	1.95161	NA	NA				581	19.0883	1.59069	NA	NA	NA	NA	NA	NA	NA	NA	NA	5	1	NA	NA	NA	NA	NA	NA	NA	NA	NA	NA	NA	NA	0	NA	3	0	11
91302	913	80	1	1	Control	3.65594	4.77414	-1.20397	-2.04022	0.076961	1.67523	2.51527	3.00568	-3.52569	-3.38429	09:39:00	09:54:00	10:09:00	476	15.6386	1.30322	886	29.1088	2.42574	887	29.1417	2.42847	886	29.1088	2.42574	5	1	6	1	6	1	6	1	-0.0056667	5.3136	57.2222	113.667	26.5598	-0.371512	0	0	2	0	0
91303	913	80	1	2+	Control	NA	NA	NA	NA	-0.693147	1.80006	2.30458	1.41828	NA	NA				455	14.9487	1.24572	NA	NA	NA	NA	NA	NA	NA	NA	NA	5	1	NA	NA	NA	NA	NA	NA	NA	NA	NA	NA	NA	NA	0	NA	0	0	16
91305	913	80	0	missing	Control	NA	NA	NA	NA	NA	NA	NA	NA	NA	NA				NA	NA	NA	NA	NA	NA	NA	NA	NA	NA	NA	NA	NA	NA	NA	NA	NA	NA	NA	NA	NA	NA	NA	NA	NA	NA	NA	NA	0	0	13
91306	913	80	1	1	Control	2.8365	NA	-2.6173	-1.30933	-0.478036	1.89762	2.73372	1.85003	-3.36748	-3.36942	11:54:00	00:00:00	12:29:00	430	14.1273	1.17728	840	27.5975	2.29979	841	27.6304	2.30253	840	27.5975	2.29979	5	1	6	1	6	1	6	1	0.0056286	NA	60.6667	112.333	NA	-0.0279829	0	0	4	0	22
91307	913	80	1	1	Control	4.62505	4.62505	-2.29263	-2.00992	-1.89712	1.30291	2.33795	2.23751	-3.53102	-3.3813	09:32:00	09:51:00	10:05:00	563	18.4969	1.54141	973	31.9671	2.66393	974	32	2.66667	973	31.9671	2.66393	5	1	6	1	6	1	6	1	0.001	-7.48e-16	65.2222	106	-45.6352	-0.182081	0	0	3	3	48
91308	913	80	0	2+	Control	3.26728	4.39465	-0.837018	-2.13707	-0.0725707	1.50851	2.38693	2.23001	-3.52623	-3.00646	11:28:00	11:48:00	12:05:00	519	17.0513	1.42094	929	30.5216	2.54346	930	30.5544	2.5462	929	30.5216	2.54346	5	1	6	1	6	1	6	1	-0.0085135	2.7388	75.4444	111.333	1.46044	-0.513275	0	0	2	4	16
91201	912	80	1	2+	WSH	NA	NA	NA	NA	NA	NA	NA	NA	NA	NA	11:49:00	12:05:00	12:20:00	412	13.5359	1.12799	828	27.2033	2.26694	829	27.2361	2.26968	828	27.2033	2.26694	3	0	5	1	5	1	5	1	NA	NA	65.4444	100.667	NA	NA	1	1	0	0	8
91202	912	80	0	1	WSH	NA	NA	NA	NA	NA	NA	NA	NA	NA	NA	11:42:00	12:05:00	12:18:00	471	15.4743	1.28953	887	29.1417	2.42847	888	29.1745	2.43121	887	29.1417	2.42847	3	0	5	1	5	1	5	1	NA	NA	95.5556	117.333	NA	NA	0	0	0	0	1
91204	912	80	0	2+	WSH	NA	NA	NA	NA	NA	NA	NA	NA	NA	NA	08:45:00	09:01:00	09:15:00	576	18.924	1.577	1090	35.8111	2.98426	1091	35.8439	2.987	1090	35.8111	2.98426	3	0	8	1	8	1	8	1	NA	NA	63.3333	125	NA	NA	0	0	1	4	9
91205	912	80	0	2+	WSH	NA	NA	NA	NA	NA	NA	NA	NA	NA	NA	09:24:00	09:43:00	09:58:00	414	13.6016	1.13347	830	27.269	2.27242	831	27.3018	2.27515	830	27.269	2.27242	3	0	5	1	5	1	5	1	NA	NA	64.4444	97	NA	NA	0	0	0	0	12
91206	912	80	1	1	WSH	NA	NA	NA	NA	NA	NA	NA	NA	NA	NA	09:29:00	09:46:00	10:00:00	NA	NA	NA	871	28.616	2.38467	872	28.6489	2.38741	871	28.616	2.38467	NA	NA	5	1	5	1	5	1	NA	NA	70.6667	131.667	NA	NA	NA	0	1	0	5
91207	912	80	1	2+	WSH	NA	NA	NA	NA	NA	NA	NA	NA	NA	NA	12:23:00	12:38:00	12:52:00	480	15.77	1.31417	896	29.4374	2.45311	897	29.4702	2.45585	896	29.4374	2.45311	3	0	5	1	5	1	5	1	NA	NA	60.3333	113.667	NA	NA	0	0	2	0	3
91208	912	80	0	2+	WSH	NA	NA	NA	NA	NA	NA	NA	NA	NA	NA	10:09:00	10:33:00	10:41:00	440	14.4559	1.20465	856	28.1232	2.3436	857	28.1561	2.34634	856	28.1232	2.3436	3	0	5	1	5	1	5	1	NA	NA	56.6667	111	NA	NA	0	0	1	1	0
91101	911	79	1	missing	Control	4.49473	5.56737	-1.58964	-1.23443	0.165514	1.8901	3.06898	2.94916	-3.5422	-3.39938	09:40:00	09:55:00	10:10:00	512	16.8214	1.40178	922	30.2916	2.5243	923	30.3244	2.52704	922	30.2916	2.5243	5	1	6	1	7	1	6	1	0.0029	11.48	69.1111	109	125.167	-0.121302	0	0	0	0	0
91102	911	79	1	2+	Control	4.07822	4.01516	-1.2174	-0.429246	-0.941609	1.91398	2.3814	1.96291	-3.46278	-3.36942	11:26:00	11:46:00	12:02:00	438	14.3901	1.19918	848	27.8604	2.3217	849	27.8932	2.32444	848	27.8604	2.3217	5	1	6	1	7	1	6	1	0.0098611	-0.1804	49.8889	83.6667	-53.0131	0.147226	0	0	0	0	5
91104	911	79	0	2+	Control	5.02299	5.90007	-1.94491	-1.29098	-0.776529	1.51951	2.195	1.77495	-3.51628	-3.287	09:45:00	10:00:00	10:17:00	397	13.0431	1.08693	807	26.5133	2.20945	808	26.5462	2.21218	807	26.5133	2.20945	5	1	6	1	7	1	6	1	0.004125	14.2133	61	135.333	173.703	-0.0808612	1	0	2	0	2
91106	911	79	1	1	Control	3.31608	3.90254	-3.14656	-2.41912	NA	NA	NA	NA	-3.52515	-2.78473	12:38:00	12:52:00	13:07:00	NA	NA	NA	928	30.4887	2.54073	929	30.5216	2.54346	928	30.4887	2.54073	NA	NA	6	1	7	1	6	1	0.0015862	1.56971	65.6667	112.667	-30.332	-0.183547	NA	0	0	0	0
91107	911	79	0	2+	Control	4.18856	4.39059	-2.79688	-0.515838	-0.0100503	1.56444	2.56802	2.66792	-3.53609	-3.35184	10:07:00	10:24:00	10:39:00	497	16.3285	1.36071	907	29.7988	2.48323	909	29.8645	2.48871	907	29.7988	2.48323	5	1	6	1	7	1	6	1	0.01675	0.868235	70.8889	121.667	-34.7783	0.316157	0	0	1	0	1
91108	911	79	1	1	Control	3.20275	3.90254	-2.57702	-1.95193	-0.478036	1.80171	2.58097	2.48574	-3.53455	-2.99593	11:54:00	12:08:00	12:24:00	487	16	1.33333	853	28.0246	2.33539	854	28.0575	2.33812	853	28.0246	2.33539	6	1	6	1	7	1	6	1	0.0022	1.78057	64.3333	110.333	-28.2685	-0.158772	0	0	4	0	30
90801	908	79	0	1	Nutrition	NA	NA	NA	NA	NA	NA	NA	NA	NA	NA				379	12.4517	1.03765	NA	NA	NA	NA	NA	NA	NA	NA	NA	3	0	NA	NA	NA	NA	NA	NA	NA	NA	NA	NA	NA	NA	0	NA	0	0	4
90802	908	79	1	2+	Nutrition	NA	NA	NA	NA	NA	NA	NA	NA	NA	NA	09:23:00	00:00:00	09:55:00	391	12.846	1.0705	812	26.6776	2.22313	813	26.7105	2.22587	812	26.6776	2.22313	3	0	5	1	5	1	5	1	NA	NA	70.3333	115.333	NA	NA	0	0	3	0	12
90803	908	79	1	1	Nutrition	NA	NA	NA	NA	NA	NA	NA	NA	NA	NA	09:02:00	09:20:00	09:33:00	515	16.9199	1.40999	936	30.7515	2.56263	937	30.7844	2.56537	936	30.7515	2.56263	3	0	5	1	5	1	5	1	NA	NA	63.2222	101.333	NA	NA	1	0	2	2	8
90804	908	79	1	2+	Nutrition	NA	NA	NA	NA	NA	NA	NA	NA	NA	NA	09:37:00	10:09:00	10:23:00	NA	NA	NA	805	26.4476	2.20397	806	26.4805	2.20671	805	26.4476	2.20397	NA	NA	5	1	5	1	5	1	NA	NA	66.5556	110.333	NA	NA	NA	1	1	0	2
90805	908	79	0	2+	Nutrition	NA	NA	NA	NA	NA	NA	NA	NA	NA	NA	09:44:00	09:58:00	10:13:00	427	14.0287	1.16906	848	27.8604	2.3217	849	27.8932	2.32444	848	27.8604	2.3217	3	0	5	1	5	1	5	1	NA	NA	71.6667	106	NA	NA	0	0	2	0	9
90806	908	79	1	2+	Nutrition	NA	NA	NA	NA	NA	NA	NA	NA	NA	NA				NA	NA	NA	NA	NA	NA	NA	NA	NA	NA	NA	NA	NA	NA	NA	NA	NA	NA	NA	NA	NA	NA	NA	NA	NA	NA	NA	NA	0	0	8
90808	908	79	1	2+	Nutrition	NA	NA	NA	NA	NA	NA	NA	NA	NA	NA	11:05:00	11:24:00	11:37:00	431	14.1602	1.18001	852	27.9918	2.33265	853	28.0246	2.33539	852	27.9918	2.33265	3	0	5	1	5	1	5	1	NA	NA	71.4444	127.333	NA	NA	0	1	2	0	2
90701	907	79	1	1	Nutrition + WSH	4.14275	4.07822	-3.41125	-1.96611	-0.34249	1.89912	2.49238	1.81319	-3.50422	-3.32034	12:45:00	13:01:00	13:18:00	403	13.2402	1.10335	826	27.1376	2.26146	827	27.1704	2.2642	826	27.1376	2.26146	3	0	5	1	5	1	5	1	0.0032424	-0.246	64.3333	81	-51.9095	-0.12364	0	0	0	2	3
90702	907	79	0	1	Nutrition + WSH	3.57661	2.77708	-2.04022	-1.88387	-0.510826	2.29253	2.4301	2.44928	-3.49061	-3.66356	13:16:00	13:31:00	13:46:00	452	14.8501	1.23751	844	27.729	2.31075	845	27.7618	2.31348	844	27.729	2.31075	6	1	7	1	7	1	7	1	0.0007333	-1.312	62.5555	120.667	-70.5428	-0.203568	0	0	2	0	12
90703	907	79	1	1	Nutrition + WSH	1.28315	2.8365	-2.36446	-0.567396	-0.84397	1.82616	2.25339	2.463	-3.38887	-3.32316	12:12:00	12:44:00	12:57:00	407	13.3717	1.11431	830	27.269	2.27242	831	27.3018	2.27515	830	27.269	2.27242	3	0	5	1	5	1	5	1	0.0105111	0.42025	61.2222	104	-42.0481	0.248484	0	0	0	2	6
90704	907	79	0	2+	Nutrition + WSH	4.10561	4.08376	-2.36446	-0.980829	-0.579818	1.94734	2.39151	2.63333	-3.47364	-3.30911	13:29:00	13:46:00	14:01:00	428	14.0616	1.1718	914	30.0287	2.5024	915	30.0616	2.50513	914	30.0287	2.5024	3	0	7	1	7	1	7	1	0.0087812	-0.0771765	70.1111	146	-49.0265	0.0521798	0	0	0	0	0
90705	907	79	1	1	Nutrition + WSH	5.2431	5.93103	-1.91054	-1.93794	-0.446287	1.28923	2.50389	2.04252	-3.57602	-3.27611	09:13:00	09:30:00	09:44:00	421	13.8316	1.15264	844	27.729	2.31075	845	27.7618	2.31348	844	27.729	2.31075	3	0	5	1	5	1	5	1	-0.000129	11.0169	69.6667	105.333	151.888	-0.214722	0	1	0	0	0
90706	907	79	0	1	Nutrition + WSH	3.29198	5.57112	-1.89712	-2.74887	-1.10866	1.06471	2.14827	2.41502	-3.48187	-3.37238	09:55:00	10:13:00	10:33:00	444	14.5873	1.21561	867	28.4846	2.37372	868	28.5175	2.37645	867	28.4846	2.37372	3	0	5	1	5	1	5	1	-0.0022632	13.1018	65.8889	120.333	181.466	-0.298929	1	0	1	0	6
90707	907	79	1	2+	Nutrition + WSH	4.17353	3.38507	-3.41125	-1.52786	-0.356675	1.6312	2.1702	1.53471	-3.56625	-3.32884	09:55:00	10:14:00	10:28:00	444	14.5873	1.21561	867	28.4846	2.37372	868	28.5175	2.37645	867	28.4846	2.37372	3	0	5	1	5	1	5	1	0.0055758	-1.86442	73.7778	118	-85.2261	-0.0371368	0	0	1	0	6
90708	907	79	0	missing	Nutrition + WSH	NA	NA	NA	NA	NA	NA	NA	NA	NA	NA				NA	NA	NA	NA	NA	NA	NA	NA	NA	NA	NA	NA	NA	NA	NA	NA	NA	NA	NA	NA	NA	NA	NA	NA	NA	NA	NA	NA	1	0	5
90601	906	79	1	2+	Control	4.36172	4.98558	-1.21066	-0.387134	0.0295588	1.84688	2.21375	2.70872	-3.45948	-3.41776	09:11:00	09:27:00	09:41:00	393	12.9117	1.07598	793	26.0534	2.17112	794	26.0862	2.17385	793	26.0534	2.17112	5	1	7	1	7	1	7	1	0.0127	4.2435	64.4444	98	19.1727	0.180913	0	0	2	0	7
90602	906	79	0	2+	Control	4.29243	4.77414	-1.56542	-0.376878	-0.139262	1.54969	2.3988	2.7027	-3.52066	-3.34604	11:42:00	11:54:00	12:10:00	486	15.9671	1.3306	886	29.1088	2.42574	887	29.1417	2.42847	886	29.1088	2.42574	5	1	7	1	7	1	7	1	0.0170357	3.772	62.3333	122	-2.25487	0.262228	0	0	2	2	4
90603	906	79	1	2+	Control	3.8892	3.96043	-2.35388	-2.47694	NA	NA	NA	NA	-3.57791	-3.04083	11:03:00	11:21:00	11:37:00	NA	NA	NA	880	28.9117	2.40931	881	28.9446	2.41205	880	28.9117	2.40931	NA	NA	7	1	7	1	7	1	-0.0003235	0.200444	56.6667	96.3333	-47.2962	-0.231589	NA	0	1	1	7
90605	906	79	0	2+	Control	1.77563	2.52284	-2.18037	-2.28278	-1.20397	1.58924	1.31103	1.64094	-3.50149	-3.30076	11:46:00	12:01:00	12:16:00	512	16.8214	1.40178	912	29.963	2.49692	913	29.9959	2.49966	912	29.963	2.49692	5	1	7	1	7	1	7	1	-0.0003667	0.437333	55.4445	117.667	-48.9765	-0.23273	0	0	0	0	1
90607	906	79	1	2+	Control	4.52361	5.61149	-2.73337	-1.73727	-0.385662	1.43508	2.06939	2.30259	-3.49727	-3.31471	09:09:00	09:25:00	09:40:00	532	17.4784	1.45654	932	30.6201	2.55168	933	30.653	2.55441	932	30.6201	2.55168	5	1	7	1	7	1	7	1	0.0035806	11.3365	57.8889	102.333	134.289	-0.105321	0	0	0	0	6
90608	906	79	1	2+	Control	3.67275	3.94785	-2.8824	-3.17009	0.350657	1.90061	3.33292	3.34639	-3.42453	-3.34894	09:11:00	09:28:00	09:41:00	414	13.6016	1.13347	814	26.7433	2.22861	815	26.7762	2.23135	814	26.7433	2.22861	5	1	7	1	7	1	7	1	-0.0004667	0.733177	63.7778	96.6667	-40.9416	-0.231064	1	0	2	2	1
90401	904	79	1	2+	WSH	NA	NA	NA	NA	NA	NA	NA	NA	NA	NA	11:59:00	12:17:00	12:31:00	389	12.7803	1.06502	809	26.5791	2.21492	810	26.6119	2.21766	809	26.5791	2.21492	3	0	5	1	5	1	5	1	NA	NA	61.5556	114.667	NA	NA	0	0	2	0	3
90402	904	79	1	1	WSH	NA	NA	NA	NA	NA	NA	NA	NA	NA	NA	11:24:00	11:45:00	12:01:00	429	14.0945	1.17454	849	27.8932	2.32444	850	27.9261	2.32717	849	27.8932	2.32444	3	0	5	1	5	1	5	1	NA	NA	62.1111	108.333	NA	NA	0	0	0	0	0
90404	904	79	1	2+	WSH	NA	NA	NA	NA	NA	NA	NA	NA	NA	NA	09:19:00	09:50:00	10:04:00	420	13.7988	1.1499	840	27.5975	2.29979	841	27.6304	2.30253	840	27.5975	2.29979	3	0	5	1	5	1	5	1	NA	NA	61	98.3333	NA	NA	0	0	0	1	10
90405	904	79	0	2+	WSH	NA	NA	NA	NA	NA	NA	NA	NA	NA	NA	09:19:00	09:45:00	09:59:00	522	17.1499	1.42916	942	30.9487	2.57906	943	30.9815	2.58179	942	30.9487	2.57906	3	0	5	1	5	1	5	1	NA	NA	73.4444	109.667	NA	NA	0	0	5	1	13
90406	904	79	0	1	WSH	NA	NA	NA	NA	NA	NA	NA	NA	NA	NA	11:53:00	12:12:00	12:27:00	448	14.7187	1.22656	868	28.5175	2.37645	869	28.5503	2.37919	868	28.5175	2.37645	3	0	5	1	5	1	5	1	NA	NA	61.3333	94.6667	NA	NA	0	0	0	0	60
90408	904	79	0	2+	WSH	NA	NA	NA	NA	NA	NA	NA	NA	NA	NA	09:41:00	09:54:00	10:09:00	460	15.1129	1.25941	880	28.9117	2.40931	881	28.9446	2.41205	880	28.9117	2.40931	3	0	5	1	5	1	5	1	NA	NA	55	95.6667	NA	NA	1	0	0	0	2
90302	903	78	1	1	Nutrition	NA	NA	NA	NA	NA	NA	NA	NA	NA	NA	08:51:00	09:09:00	09:22:00	455	14.9487	1.24572	875	28.7474	2.39562	876	28.7803	2.39836	875	28.7474	2.39562	3	0	5	1	5	1	5	1	NA	NA	64.4444	89.3333	NA	NA	1	0	3	5	2
90303	903	78	0	2+	Nutrition	NA	NA	NA	NA	NA	NA	NA	NA	NA	NA	13:04:00	13:26:00	13:42:00	442	14.5216	1.21013	881	28.9446	2.41205	882	28.9774	2.41478	881	28.9446	2.41205	3	0	6	1	6	1	6	1	NA	NA	61.5555	134	NA	NA	0	0	1	0	17
90304	903	78	1	2+	Nutrition	NA	NA	NA	NA	NA	NA	NA	NA	NA	NA	10:30:00	10:45:00	11:00:00	485	15.9343	1.32786	905	29.7331	2.47776	906	29.7659	2.48049	905	29.7331	2.47776	3	0	5	1	5	1	5	1	NA	NA	59.4445	107.667	NA	NA	0	0	2	1	15
90306	903	78	0	2+	Nutrition	NA	NA	NA	NA	NA	NA	NA	NA	NA	NA	11:27:00	11:44:00	12:00:00	386	12.6817	1.05681	806	26.4805	2.20671	807	26.5133	2.20945	806	26.4805	2.20671	3	0	5	1	5	1	5	1	NA	NA	64.1111	121.667	NA	NA	0	0	1	0	11
90307	903	78	0	1	Nutrition	NA	NA	NA	NA	NA	NA	NA	NA	NA	NA	08:34:00	08:50:00	09:05:00	414	13.6016	1.13347	834	27.4004	2.28337	835	27.4333	2.28611	834	27.4004	2.28337	3	0	5	1	5	1	5	1	NA	NA	79.5556	109.667	NA	NA	0	0	0	1	2
90101	901	78	0	2+	Nutrition + WSH	3.92868	3.41786	-2.84731	-1.06711	-0.84397	1.21491	2.41502	1.84688	-3.62074	NA	12:44:00	13:50:00	13:20:00	416	13.6674	1.13895	838	27.5318	2.29432	839	27.5647	2.29706	838	27.5318	2.29432	3	0	5	1	5	1	5	1	0.0079444	-0.308121	57	101.333	-69.7775	0.0571698	0	0	0	1	10
90102	901	78	1	missing	Nutrition + WSH	3.17572	3.24197	-2.04794	-0.0704225	NA	NA	NA	NA	-3.60521	-3.66356	14:14:00	14:29:00	14:44:00	NA	NA	NA	861	28.2875	2.35729	862	28.3203	2.36003	861	28.2875	2.35729	NA	NA	7	1	7	1	7	1	0.0267667	0.109333	60	110.667	-49.9349	0.57412	NA	0	0	0	0
90103	901	78	1	2+	Nutrition + WSH	2.9628	3.86199	-0.916291	-1.08176	-0.510826	1.6771	2.4177	2.40153	-3.50096	-3.40242	10:32:00	10:54:00	11:09:00	362	11.8932	0.991102	784	25.7577	2.14648	785	25.7906	2.14921	784	25.7577	2.14648	3	0	5	1	5	1	5	1	-0.0016486	1.28218	59.2222	100.667	-26.614	-0.25846	0	0	0	2	2
90104	901	78	1	2+	Nutrition + WSH	4.63146	3.97901	-1.15201	0.0285875	-0.941609	1.77156	2.12704	1.24127	-3.54083	-3.18773	09:19:00	09:33:00	09:48:00	475	15.6057	1.30048	868	28.5175	2.37645	869	28.5503	2.37919	868	28.5175	2.37645	6	1	7	1	7	1	7	1	0.0245862	-3.51429	63.3333	138	-94.9144	0.513728	0	0	1	0	2
90106	901	78	0	2+	Nutrition + WSH	3.56739	4.77414	-2.84731	-2.05573	-0.597837	1.63705	2.59525	1.57277	-3.47997	-3.32884	10:01:00	10:17:00	10:34:00	401	13.1745	1.09788	823	27.039	2.25325	824	27.0719	2.25599	823	27.039	2.25325	3	0	5	1	5	1	5	1	0.0021212	5.1865	74.6667	118	29.7135	-0.149718	0	0	1	0	2
90107	901	78	1	2+	Nutrition + WSH	2.92831	5.7375	-2.38597	-2.16282	-0.71335	1.19996	2.11384	2.01357	-3.51263	-3.12234	10:28:00	10:44:00	10:59:00	397	13.0431	1.08693	819	26.9076	2.2423	820	26.9405	2.24504	819	26.9076	2.2423	3	0	5	1	5	1	5	1	0.0007419	18.2245	57.4444	106.333	236.643	-0.195843	0	0	1	3	6
90108	901	78	0	2+	Nutrition + WSH	4.00922	5.78901	-1.4065	-1.83258	-0.328504	1.69194	2.71138	2.85128	-3.4755	-3.39332	13:32:00	13:45:00	14:01:00	393	12.9117	1.07598	815	26.7762	2.23135	816	26.809	2.23409	815	26.7762	2.23135	3	0	5	1	5	1	5	1	-0.002931	20.8911	64.4444	122	223.237	-0.303395	0	0	2	1	2
89901	899	78	0	missing	WSH	NA	NA	NA	NA	NA	NA	NA	NA	NA	NA				NA	NA	NA	NA	NA	NA	NA	NA	NA	NA	NA	NA	NA	NA	NA	NA	NA	NA	NA	NA	NA	NA	NA	NA	NA	NA	NA	NA	1	1	0
89902	899	78	0	2+	WSH	NA	NA	NA	NA	NA	NA	NA	NA	NA	NA	11:28:00	11:44:00	11:59:00	386	12.6817	1.05681	805	26.4476	2.20397	806	26.4805	2.20671	805	26.4476	2.20397	3	0	5	1	5	1	5	1	NA	NA	61.6667	111.667	NA	NA	0	0	3	0	5
89903	899	78	1	2+	WSH	NA	NA	NA	NA	NA	NA	NA	NA	NA	NA	11:11:00	11:32:00	11:48:00	412	13.5359	1.12799	831	27.3018	2.27515	832	27.3347	2.27789	831	27.3018	2.27515	3	0	5	1	5	1	5	1	NA	NA	63.4445	94.3333	NA	NA	0	0	0	0	0
89904	899	78	1	1	WSH	NA	NA	NA	NA	NA	NA	NA	NA	NA	NA	11:10:00	11:23:00	11:39:00	410	13.4702	1.12252	829	27.2361	2.26968	830	27.269	2.27242	829	27.2361	2.26968	3	0	5	1	5	1	5	1	NA	NA	61.6667	113.333	NA	NA	1	0	3	1	8
89905	899	78	1	1	WSH	NA	NA	NA	NA	NA	NA	NA	NA	NA	NA	09:07:00	09:24:00	09:38:00	453	14.883	1.24025	872	28.6489	2.38741	873	28.6817	2.39014	872	28.6489	2.38741	3	0	5	1	5	1	5	1	NA	NA	64.4444	103.667	NA	NA	0	0	0	0	0
89906	899	78	1	2+	WSH	NA	NA	NA	NA	NA	NA	NA	NA	NA	NA	09:03:00	09:23:00	09:37:00	368	12.0903	1.00753	787	25.8563	2.15469	788	25.8891	2.15743	787	25.8563	2.15469	3	0	5	1	5	1	5	1	NA	NA	62.6667	104.667	NA	NA	0	0	0	3	10
89907	899	78	1	1	WSH	NA	NA	NA	NA	NA	NA	NA	NA	NA	NA	09:19:00	09:32:00	09:48:00	456	14.9815	1.24846	875	28.7474	2.39562	876	28.7803	2.39836	875	28.7474	2.39562	3	0	5	1	5	1	5	1	NA	NA	62.7778	111.333	NA	NA	0	0	3	0	0
89908	899	78	1	1	WSH	NA	NA	NA	NA	NA	NA	NA	NA	NA	NA	09:39:00	09:55:00	10:12:00	389	12.7803	1.06502	808	26.5462	2.21218	809	26.5791	2.21492	808	26.5462	2.21218	3	0	5	1	5	1	5	1	NA	NA	64.5556	99.6667	NA	NA	1	0	4	3	8
89801	898	78	0	2+	Control	3.35117	4.14275	-2.44185	-2.32279	0.131028	2.00418	3.00072	2.88088	-3.44236	-3.41776	12:18:00	12:34:00	12:51:00	419	13.7659	1.14716	829	27.2361	2.26968	830	27.269	2.27242	829	27.2361	2.26968	5	1	7	1	7	1	7	1	0.0003333	2.1525	54.1111	85	-17.9929	-0.214342	0	0	4	0	3
89802	898	78	0	2+	Control	4.87422	4.82543	-2.20727	-2.22562	-0.328504	1.68825	2.44928	2.3618	-3.5302	-3.66356	12:17:00	12:37:00	12:59:00	425	13.963	1.16359	835	27.4333	2.28611	836	27.4661	2.28884	835	27.4333	2.28611	5	1	7	1	7	1	7	1	-4.76e-05	-0.3116	69.5556	113	-46.4007	-0.225673	0	0	1	0	0
89803	898	78	1	2+	Control	4.79334	NA	-1.44392	NA	NA	NA	NA	NA	-3.58293	-3.08083	09:44:00	00:00:00	00:00:00	NA	NA	NA	858	28.1889	2.34908	860	28.2546	2.35455	858	28.1889	2.34908	NA	NA	7	1	7	1	7	1	NA	NA	61.4445	127.333	NA	NA	NA	0	1	0	14
89804	898	78	0	2+	Control	NA	NA	NA	NA	-0.916291	1.26695	2.21266	1.96991	NA	NA				481	15.8029	1.31691	NA	NA	NA	NA	NA	NA	NA	NA	NA	5	1	NA	NA	NA	NA	NA	NA	NA	NA	NA	NA	NA	NA	0	NA	3	1	15
89805	898	78	1	2+	Control	4.2559	4.75456	-2.29263	-1.09064	-0.653926	1.53471	2.62684	1.94305	-3.64194	-3.04959	08:57:00	09:19:00	09:32:00	448	14.7187	1.22656	858	28.1889	2.34908	859	28.2218	2.35181	858	28.1889	2.34908	5	1	7	1	7	1	7	1	0.0067143	2.07236	54	101	-4.24563	0.0218757	0	0	0	0	3
89806	898	78	0	2+	Control	5.21141	7.34397	-1.66073	-0.936493	NA	NA	NA	NA	-3.5835	-3.37534	09:25:00	09:43:00	09:57:00	529	17.3799	1.44832	939	30.8501	2.57084	940	30.883	2.57358	939	30.8501	2.57084	5	1	7	1	7	1	7	1	0.0063125	75.7498	81.4444	135.333	1327.53	-0.006446	1	1	0	0	0
89807	898	78	0	1	Control	3.3041	4.3659	-3.14656	-2.79688	-0.0833816	2.03601	2.7782	2.83966	-3.46499	-3.42396	12:14:00	12:36:00	12:51:00	454	14.9158	1.24298	864	28.386	2.3655	865	28.4189	2.36824	864	28.386	2.3655	5	1	7	1	7	1	7	1	0.0004865	2.34073	65.7778	114	-1.14283	-0.210205	1	0	1	2	6
89701	897	78	0	1	Control	3.58574	4.07264	-2.14558	-1.39837	-0.653926	1.59331	2.67139	2.73502	NA	NA	08:38:00	09:07:00	09:19:00	452	14.8501	1.23751	862	28.3203	2.36003	864	28.386	2.3655	862	28.3203	2.36003	5	1	7	1	7	1	7	1	0.0031707	0.780414	62.6667	105.333	-31.5678	-0.0809398	1	0	2	1	11
89702	897	78	0	1	Control	2.69192	2.99613	-1.62964	NA	NA	NA	NA	NA	-3.47301	-2.79869	08:37:00	08:53:00	00:00:00	NA	NA	NA	875	28.7474	2.39562	877	28.8131	2.4011	875	28.7474	2.39562	NA	NA	7	1	7	1	7	1	NA	0.328	59.1111	102.333	-51.5216	NA	NA	0	2	1	11
89703	897	78	0	2+	Control	3.9912	4.81485	-2.93746	-2.8824	NA	NA	NA	NA	-3.53111	-3.66356	09:11:00	09:24:00	09:41:00	NA	NA	NA	836	27.4661	2.28884	837	27.499	2.29158	836	27.4661	2.28884	NA	NA	7	1	7	1	7	1	1.00E-04	5.32369	58.7778	108.333	17.573	-0.214274	NA	0	1	0	47
89704	897	78	1	1	Control	2.38177	2.54882	-2.48891	-1.32051	NA	NA	NA	NA	-3.5715	-3.23884	11:58:00	12:20:00	12:28:00	NA	NA	NA	837	27.499	2.29158	838	27.5318	2.29432	837	27.499	2.29158	NA	NA	7	1	7	1	7	1	0.0061333	0.0894545	69.2222	118	-52.8325	-0.040505	NA	0	0	2	6
89705	897	78	0	1	Control	3.98512	4.38243	-2.15417	-0.954512	-0.916291	1.31372	2.01223	1.88099	-3.66356	-3.66356	12:48:00	13:02:00	13:18:00	477	15.6715	1.30595	887	29.1417	2.42847	888	29.1745	2.43121	887	29.1417	2.42847	5	1	7	1	7	1	7	1	0.0089667	1.87429	63.4444	105.333	-22.7988	0.044015	0	0	1	0	7
89706	897	78	1	1	Control	4.4536	4.90142	-1.98777	-0.58519	0	1.6525	2.2439	3.01896	-3.54165	-3.34894	11:45:00	12:04:00	12:19:00	451	14.8172	1.23477	861	28.2875	2.35729	862	28.3203	2.36003	861	28.2875	2.35729	5	1	7	1	7	1	7	1	0.0123529	2.55495	81.6667	107.667	2.5961	0.20001	0	1	0	0	6
89707	897	78	1	missing	Control	3.3626	3.96666	-2.63109	-1.1301	NA	NA	NA	NA	-3.52569	-3.34028	09:11:00	09:25:00	09:41:00	NA	NA	NA	974	32	2.66667	975	32.0329	2.6694	974	32	2.66667	NA	NA	7	1	7	1	7	1	0.0083667	1.71029	68.8889	109	-30.7207	0.0350587	NA	0	1	0	17
89708	897	78	1	2+	Control	3.43914	3.29198	-2.38597	-2.43042	0.0582689	1.639	2.71866	2.71071	-3.61895	-3.66356	11:43:00	11:56:00	12:12:00	497	16.3285	1.36071	907	29.7988	2.48323	908	29.8316	2.48597	907	29.7988	2.48323	5	1	7	1	7	1	7	1	-0.0001379	-0.328	58.5555	107	-56.8072	-0.227035	1	0	1	0	6
89501	895	77	1	2+	Nutrition	NA	NA	NA	NA	NA	NA	NA	NA	NA	NA	14:58:00	15:17:00	15:33:00	422	13.8645	1.15537	844	27.729	2.31075	846	27.7947	2.31622	844	27.729	2.31075	3	0	5	1	5	1	5	1	NA	NA	62.7778	124.667	NA	NA	0	0	0	0	1
89504	895	77	1	2+	Nutrition	NA	NA	NA	NA	NA	NA	NA	NA	NA	NA	11:31:00	11:48:00	12:03:00	458	15.0472	1.25394	878	28.846	2.40383	879	28.8789	2.40657	878	28.846	2.40383	3	0	5	1	5	1	5	1	NA	NA	55.7778	109.333	NA	NA	0	0	0	3	1
89505	895	77	1	1	Nutrition	NA	NA	NA	NA	NA	NA	NA	NA	NA	NA	14:07:00	14:22:00	14:40:00	359	11.7947	0.982888	866	28.4517	2.37098	867	28.4846	2.37372	866	28.4517	2.37098	3	0	8	1	8	1	8	1	NA	NA	60.4445	93	NA	NA	1	0	2	0	5
89506	895	77	0	1	Nutrition	NA	NA	NA	NA	NA	NA	NA	NA	NA	NA	13:45:00	14:18:00	14:31:00	331	10.8747	0.906229	744	24.4435	2.03696	745	24.4764	2.0397	744	24.4435	2.03696	4	0	5	1	5	1	5	1	NA	NA	61.8333	103.333	NA	NA	0	0	0	0	0
89507	895	77	1	1	Nutrition	NA	NA	NA	NA	NA	NA	NA	NA	NA	NA	10:40:00	10:58:00	11:12:00	521	17.117	1.42642	852	27.9918	2.33265	854	28.0575	2.33812	852	27.9918	2.33265	6	1	5	1	5	1	5	1	NA	NA	64.6667	102.667	NA	NA	0	0	1	0	1
89508	895	77	0	2+	Nutrition	NA	NA	NA	NA	NA	NA	NA	NA	NA	NA	13:27:00	13:43:00	13:56:00	504	16.5585	1.37988	925	30.3901	2.53251	927	30.4559	2.53799	925	30.3901	2.53251	3	0	5	1	5	1	5	1	NA	NA	77.2222	125.333	NA	NA	0	0	1	0	7
89401	894	77	0	2+	Nutrition + WSH	3.81251	5.99146	-0.512494	-1.42296	-0.544727	1.62531	2.21594	2.18942	-3.44649	-3.31471	13:02:00	13:17:00	13:31:00	454	14.9158	1.24298	869	28.5503	2.37919	872	28.6489	2.38741	869	28.5503	2.37919	4	0	5	1	5	1	5	1	-0.0123448	23.6491	62.4445	142	304.844	-0.549884	0	0	4	1	8
89402	894	77	0	2+	Nutrition + WSH	3.27971	4.3742	-3.44202	NA	-0.544727	1.55604	2.21485	1.66393	-3.52957	-3.00857	11:13:00	11:29:00	11:43:00	396	13.0103	1.08419	811	26.6448	2.2204	812	26.6776	2.22313	811	26.6448	2.2204	4	0	5	1	5	1	5	1	NA	3.3005	66	109.667	-0.650394	NA	0	0	3	0	15
89403	894	77	0	2+	Nutrition + WSH	3.38507	3.8892	-1.1332	-0.39601	-0.84397	1.89311	2.32239	2.30956	-3.53782	-2.93282	13:41:00	13:57:00	14:15:00	463	15.2115	1.26762	795	26.1191	2.17659	798	26.2177	2.1848	795	26.1191	2.17659	6	1	5	1	5	1	5	1	0.0103235	1.2095	68	104.333	-31.9548	0.137504	0	0	0	0	0
89404	894	77	1	2+	Nutrition + WSH	NA	NA	NA	NA	NA	NA	NA	NA	NA	NA				417	13.7002	1.14168	NA	NA	NA	NA	NA	NA	NA	NA	NA	4	0	NA	NA	NA	NA	NA	NA	NA	NA	NA	NA	NA	NA	1	NA	0	1	1
89405	894	77	1	1	Nutrition + WSH	3.51999	4.86161	-1.91054	-0.740239	NA	NA	NA	NA	-3.52201	-3.36647	10:32:00	10:52:00	11:04:00	NA	NA	NA	781	25.6591	2.13826	782	25.692	2.141	781	25.6591	2.13826	NA	NA	5	1	5	1	5	1	0.0102812	4.7724	60.8889	102.667	42.3573	0.113862	NA	0	5	2	27
89406	894	77	0	1	Nutrition + WSH	4.17353	4.99005	-1.22758	NA	-0.328504	2.20497	2.87695	2.63045	-3.51174	-3.252	10:26:00	10:42:00	00:00:00	530	17.4127	1.45106	862	28.3203	2.36003	865	28.4189	2.36824	862	28.3203	2.36003	6	1	5	1	5	1	5	1	NA	5.125	64.4444	93.6667	32.5744	NA	0	0	2	0	4
89407	894	77	0	2+	Nutrition + WSH	4.27889	5.07762	-2.12863	-1.29098	0.00995033	1.48614	2.34564	2.36274	-3.52627	-3.40853	10:39:00	10:57:00	11:14:00	385	12.6489	1.05407	800	26.2834	2.19028	801	26.3162	2.19302	800	26.2834	2.19028	4	0	5	1	5	1	5	1	0.0044571	4.90178	64.5556	110	39.8299	-0.0615634	0	0	2	0	6
89101	891	77	0	2+	WSH	NA	NA	NA	NA	NA	NA	NA	NA	NA	NA	13:00:00	13:19:00	13:32:00	NA	NA	NA	771	25.3306	2.11088	773	25.3963	2.11636	771	25.3306	2.11088	NA	NA	5	1	5	1	5	1	NA	NA	58.4444	95	NA	NA	NA	0	0	0	0
89103	891	77	0	missing	WSH	NA	NA	NA	NA	NA	NA	NA	NA	NA	NA				441	14.4887	1.20739	NA	NA	NA	NA	NA	NA	NA	NA	NA	4	0	NA	NA	NA	NA	NA	NA	NA	NA	NA	NA	NA	NA	0	NA	0	1	5
89104	891	77	0	2+	WSH	NA	NA	NA	NA	NA	NA	NA	NA	NA	NA	13:14:00	13:30:00	13:45:00	341	11.2033	0.933607	756	24.8378	2.06982	758	24.9035	2.07529	756	24.8378	2.06982	4	0	5	1	5	1	5	1	NA	NA	68.5556	149.667	NA	NA	0	1	1	1	21
89105	891	77	1	2+	WSH	NA	NA	NA	NA	NA	NA	NA	NA	NA	NA	12:25:00	12:41:00	12:55:00	478	15.7043	1.30869	893	29.3388	2.4449	926	30.423	2.53525	893	29.3388	2.4449	4	0	5	1	6	1	5	1	NA	NA	63.7778	112.333	NA	NA	1	0	1	0	4
89106	891	77	1	2+	WSH	NA	NA	NA	NA	NA	NA	NA	NA	NA	NA	09:49:00	10:05:00	10:24:00	460	15.1129	1.25941	875	28.7474	2.39562	890	29.2402	2.43669	875	28.7474	2.39562	4	0	5	1	6	1	5	1	NA	NA	60.5556	80	NA	NA	0	0	2	0	2
89107	891	77	1	1	WSH	NA	NA	NA	NA	NA	NA	NA	NA	NA	NA	09:57:00	10:17:00	10:29:00	333	10.9405	0.911704	748	24.5749	2.04791	750	24.6407	2.05339	748	24.5749	2.04791	4	0	5	1	5	1	5	1	NA	NA	59.6667	110.667	NA	NA	0	1	4	1	5
89108	891	77	1	1	WSH	NA	NA	NA	NA	NA	NA	NA	NA	NA	NA	09:15:00	09:32:00	09:46:00	376	12.3532	1.02943	791	25.9877	2.16564	793	26.0534	2.17112	791	25.9877	2.16564	4	0	5	1	5	1	5	1	NA	NA	59.8889	106.667	NA	NA	0	1	2	2	9
89001	890	77	1	2+	Control	4.40672	4.01516	-1.2694	0.159565	-0.116534	1.96009	3.03495	2.97859	-3.50034	-3.30632	10:51:00	11:09:00	11:28:00	480	15.77	1.31417	889	29.2074	2.43395	890	29.2402	2.43669	889	29.2074	2.43395	5	1	7	1	7	1	7	1	0.0241081	-1.476	59.2222	95	-73.6439	0.68513	0	0	0	0	1
89002	890	77	0	1	Control	3.84109	5.00775	-1.6399	-0.867501	-0.510826	1.82616	2.97451	2.92101	-3.61163	-3.66356	08:50:00	09:08:00	09:23:00	408	13.4045	1.11704	817	26.8419	2.23682	818	26.8747	2.23956	817	26.8419	2.23682	5	1	7	1	7	1	7	1	0.0068485	5.72178	69.2222	110.667	50.197	0.0197911	0	0	2	0	2
89003	890	77	0	2+	Control	5.17126	3.63019	-2.37516	-1.26231	0.131028	1.69745	2.84897	3.15316	-3.52273	-3.24672	11:27:00	11:43:00	11:58:00	420	13.7988	1.1499	829	27.2361	2.26968	830	27.269	2.27242	829	27.2361	2.26968	5	1	7	1	7	1	7	1	0.006129	-8.651	61.2222	116.333	-173.762	-0.0320706	0	0	5	0	20
89004	890	77	1	1	Control	4.60884	5.04012	-1.62964	-1.27297	0.00995033	1.805	3.25848	3.12851	-3.40009	-3.36353	08:46:00	09:03:00	09:19:00	368	12.0903	1.00753	777	25.5277	2.12731	778	25.5606	2.13005	777	25.5277	2.12731	5	1	7	1	7	1	7	1	0.0025455	3.18353	60.5556	102.333	7.72936	-0.121845	1	0	0	0	0
89005	890	77	1	2+	Control	4.88667	5.49998	-2.00992	-2.3969	NA	NA	NA	NA	-3.53555	-3.66356	08:43:00	08:59:00	09:15:00	NA	NA	NA	850	27.9261	2.32717	851	27.9589	2.32991	850	27.9261	2.32717	NA	NA	7	1	7	1	7	1	-0.0013438	7.011	67.1111	103.333	69.605	-0.253027	NA	0	0	0	2
89006	890	77	1	1	Control	4.30579	3.51023	-2.11196	-0.755023	0.198851	2.3988	4.15935	3.11085	-3.5178	-3.287	08:53:00	09:09:00	09:25:00	439	14.423	1.20192	848	27.8604	2.3217	849	27.8932	2.32444	848	27.8604	2.3217	5	1	7	1	7	1	7	1	0.0109063	-2.542	62.8889	105.333	-90.1254	0.137502	0	0	3	0	6
89007	890	77	1	1	Control	NA	NA	NA	NA	-1.13943	1.94018	2.04122	1.37118	NA	NA				475	15.6057	1.30048	NA	NA	NA	NA	NA	NA	NA	NA	NA	5	1	NA	NA	NA	NA	NA	NA	NA	NA	NA	NA	NA	NA	0	NA	1	0	20
89008	890	77	0	2+	Control	NA	NA	NA	NA	-0.494296	1.69745	2.78625	2.61885	NA	NA				481	15.8029	1.31691	NA	NA	NA	NA	NA	NA	NA	NA	NA	5	1	NA	NA	NA	NA	NA	NA	NA	NA	NA	NA	NA	NA	0	NA	0	0	0
88801	888	77	1	missing	Control	3.73729	5.3262	-1.48281	-0.226901	NA	NA	NA	NA	NA	NA	08:22:00	08:44:00	08:57:00	465	15.2772	1.2731	863	28.3532	2.36277	882	28.9774	2.41478	863	28.3532	2.36277	6	1	7	1	8	1	7	1	0.0162857	7.43964	71.6667	103.667	109.986	0.367671	0	0	0	0	1
88802	888	77	0	missing	Control	NA	NA	NA	NA	NA	NA	NA	NA	NA	NA				NA	NA	NA	NA	NA	NA	NA	NA	NA	NA	NA	NA	NA	NA	NA	NA	NA	NA	NA	NA	NA	NA	NA	NA	NA	NA	NA	NA	1	4	8
88803	888	77	1	2+	Control	3.9157	4.67216	-2.6173	-2.25379	-0.235722	1.78339	2.53766	2.01757	-3.45374	-3.31191	08:24:00	08:42:00	08:57:00	443	14.5544	1.21287	841	27.6304	2.30253	854	28.0575	2.33812	841	27.6304	2.30253	6	1	7	1	7	1	7	1	0.0009697	3.15244	58.2222	99.3333	4.06604	-0.181244	1	0	0	0	1
88804	888	77	0	2+	Control	5.5636	5.18237	-2.47694	-1.49611	-0.494296	1.70838	2.38509	2.18605	-3.57639	-3.22842	08:23:00	08:37:00	08:53:00	434	14.2587	1.18823	832	27.3347	2.27789	845	27.7618	2.31348	832	27.3347	2.27789	6	1	7	1	7	1	7	1	0.0046667	-5.904	60.7778	126.333	-110.085	-0.0724163	0	0	0	0	3
88805	888	77	0	1	Control	4.92789	4.97883	-1.83258	0.187309	-0.248461	1.64866	2.5471	2.93545	-3.58645	-3.32884	08:38:00	08:53:00	09:10:00	446	14.653	1.22108	844	27.729	2.31075	857	28.1561	2.34634	844	27.729	2.31075	6	1	7	1	7	1	7	1	0.0326875	0.481067	NA	85.6667	-34.7469	0.838077	0	0	3	0	6
88806	888	77	1	2+	Control	4.77966	5.64683	-2.52573	-2.29263	-0.0512933	1.28371	3.08329	2.68307	-3.66356	-3.66356	10:55:00	11:12:00	11:26:00	517	16.9856	1.41547	915	30.0616	2.50513	928	30.4887	2.54073	915	30.0616	2.50513	6	1	7	1	7	1	7	1	0.0006774	9.66635	62.1111	88	121.747	-0.200194	1	0	0	0	7
88807	888	77	0	1	Control	5.41905	5.74277	-2.04022	-2.29263	-0.385662	1.82455	2.86903	2.06686	-3.62115	-3.66356	09:37:00	10:26:00	09:39:00	478	15.7043	1.30869	891	29.2731	2.43942	892	29.306	2.44216	891	29.2731	2.43942	6	1	7	1	7	1	7	1	-0.0145	1.76049	63.7778	81.3333	55.5234	-0.242326	0	0	0	2	8
88601	886	76	0	2+	Control	4.19846	4.10561	-2.65926	-3.27017	-0.84397	1.83258	2.39699	2.02946	-3.50979	-3.66356	11:24:00	11:39:00	11:54:00	459	15.0801	1.25667	854	28.0575	2.33812	868	28.5175	2.37645	854	28.0575	2.33812	6	1	7	1	7	1	7	1	-0.0010667	-0.3936	65.4444	108.667	-54.4284	-0.255516	0	0	0	0	5
88602	886	76	1	2+	Control	4.07264	3.8269	-2.81341	-2.8824	-1.04982	1.75094	1.74746	1.86097	-3.60095	-3.66356	08:46:00	09:02:00	09:17:00	445	14.6201	1.21834	840	27.5975	2.29979	841	27.6304	2.30253	840	27.5975	2.29979	6	1	7	1	7	1	7	1	-0.000129	-0.7995	62	81.3333	-64.1797	-0.219386	0	0	1	0	4
88603	886	76	1	1	Control	4.54474	4.7317	-2.67365	NA	-0.867501	1.55393	1.8916	1.07158	-3.5641	-3.66356	08:49:00	09:06:00	09:21:00	520	17.0842	1.42368	951	31.2444	2.6037	952	31.2772	2.60643	951	31.2444	2.6037	6	1	8	1	8	1	8	1	NA	1.13835	59.6667	123.333	-27.7498	NA	0	0	0	0	0
88605	886	76	1	1	Control	4.24184	4.52005	-1.44392	-0.70522	0.0676586	1.9865	3.06991	2.92799	-3.56279	-3.30911	09:06:00	09:30:00	09:47:00	475	15.6057	1.30048	870	28.5832	2.38193	871	28.616	2.38467	870	28.5832	2.38193	6	1	7	1	7	1	7	1	0.0062927	0.929333	89.6667	91.6667	-27.5424	0.053843	0	0	3	0	8
88606	886	76	0	1	Control	3.95416	4.35332	-2.56395	-2.22562	-0.116534	2.17702	2.03601	2.76443	-3.47627	-3.4116	10:44:00	10:57:00	11:15:00	476	15.6386	1.30322	871	28.616	2.38467	872	28.6489	2.38741	871	28.616	2.38467	6	1	7	1	7	1	7	1	0.001	1.968	66.2222	84.6667	-25.1575	-0.189789	1	0	0	0	0
88607	886	76	0	1	Control	NA	NA	NA	NA	-0.527633	1.80171	2.70605	3.01553	NA	NA				517	16.9856	1.41547	NA	NA	NA	NA	NA	NA	NA	NA	NA	6	1	NA	NA	NA	NA	NA	NA	NA	NA	NA	NA	NA	NA	0	NA	0	2	2
88401	884	76	1	2+	Nutrition	NA	NA	NA	NA	NA	NA	NA	NA	NA	NA	12:03:00	12:17:00	12:33:00	NA	NA	NA	855	28.0903	2.34086	856	28.1232	2.3436	855	28.0903	2.34086	NA	NA	5	1	5	1	5	1	NA	NA	81.1111	119	NA	NA	NA	0	0	0	0
88402	884	76	1	2+	Nutrition	NA	NA	NA	NA	NA	NA	NA	NA	NA	NA	12:23:00	12:41:00	12:57:00	451	14.8172	1.23477	847	27.8275	2.31896	850	27.9261	2.32717	847	27.8275	2.31896	4	0	5	1	5	1	5	1	NA	NA	59.1111	112.667	NA	NA	0	0	1	0	8
88403	884	76	1	2+	Nutrition	NA	NA	NA	NA	NA	NA	NA	NA	NA	NA	11:18:00	11:34:00	11:48:00	414	13.6016	1.13347	810	26.6119	2.21766	811	26.6448	2.2204	810	26.6119	2.21766	4	0	5	1	5	1	5	1	NA	NA	92.3333	122	NA	NA	0	0	0	3	0
88404	884	76	0	2+	Nutrition	NA	NA	NA	NA	NA	NA	NA	NA	NA	NA	09:16:00	09:34:00	09:49:00	456	14.9815	1.24846	852	27.9918	2.33265	853	28.0246	2.33539	852	27.9918	2.33265	4	0	5	1	5	1	5	1	NA	NA	80.6667	119.667	NA	NA	0	0	4	0	21
88405	884	76	0	1	Nutrition	NA	NA	NA	NA	NA	NA	NA	NA	NA	NA	09:58:00	10:13:00	10:29:00	448	14.7187	1.22656	844	27.729	2.31075	845	27.7618	2.31348	844	27.729	2.31075	4	0	5	1	5	1	5	1	NA	NA	83.4444	107	NA	NA	0	0	2	0	0
88406	884	76	1	1	Nutrition	NA	NA	NA	NA	NA	NA	NA	NA	NA	NA	11:50:00	12:07:00	12:21:00	443	14.5544	1.21287	839	27.5647	2.29706	840	27.5975	2.29979	839	27.5647	2.29706	4	0	5	1	5	1	5	1	NA	NA	56.3333	80	NA	NA	0	0	2	0	13
88407	884	76	1	2+	Nutrition	NA	NA	NA	NA	NA	NA	NA	NA	NA	NA	10:20:00	10:42:00	10:53:00	391	12.846	1.0705	787	25.8563	2.15469	790	25.9548	2.1629	787	25.8563	2.15469	4	0	5	1	5	1	5	1	NA	NA	52.4445	115.667	NA	NA	0	0	2	0	5
88408	884	76	1	1	Nutrition	NA	NA	NA	NA	NA	NA	NA	NA	NA	NA	09:37:00	09:54:00	10:07:00	327	10.7433	0.895277	723	23.7536	1.97947	724	23.7864	1.9822	723	23.7536	1.97947	4	0	5	1	5	1	5	1	NA	NA	66.5556	112.333	NA	NA	0	0	3	0	6
88302	883	76	1	2+	Control	4.94438	4.86919	-2.33304	-1.16796	NA	NA	NA	NA	-3.53819	-3.40547	09:23:00	09:41:00	09:55:00	425	13.963	1.16359	836	27.4661	2.28884	837	27.499	2.29158	836	27.4661	2.28884	6	1	7	1	7	1	7	1	0.0066875	-0.564889	NA	102	-51.3089	-0.0008583	0	0	1	0	14
88303	883	76	0	1	Control	NA	NA	NA	NA	-0.150823	1.4884	2.21047	2.45014	NA	NA				430	14.1273	1.17728	NA	NA	NA	NA	NA	NA	NA	NA	NA	6	1	NA	NA	NA	NA	NA	NA	NA	NA	NA	NA	NA	NA	0	NA	0	0	2
88305	883	76	1	1	Control	NA	NA	NA	NA	-0.941609	1.66771	2.52972	2.48657	NA	NA				413	13.5688	1.13073	NA	NA	NA	NA	NA	NA	NA	NA	NA	6	1	NA	NA	NA	NA	NA	NA	NA	NA	NA	NA	NA	NA	0	NA	0	0	0
88306	883	76	1	missing	Control	NA	NA	NA	NA	-0.462035	1.39377	2.14593	2.78254	NA	NA				466	15.3101	1.27584	NA	NA	NA	NA	NA	NA	NA	NA	NA	6	1	NA	NA	NA	NA	NA	NA	NA	NA	NA	NA	NA	NA	0	NA	3	0	7
88308	883	76	1	1	Control	4.32334	4.54474	-0.332679	-1.43548	-1.04982	1.44927	1.87026	1.61343	NA	NA	09:45:00	10:07:00	10:21:00	441	14.4887	1.20739	852	27.9918	2.33265	853	28.0246	2.33539	852	27.9918	2.33265	6	1	7	1	7	1	7	1	-0.0133056	0.849818	78.8889	143.667	-29.9685	-0.651594	0	1	0	0	5
88201	882	76	1	2+	Nutrition + WSH	4.49473	4.47251	-2.17156	-1.98777	-0.371064	1.40854	2.26799	1.58924	-3.55591	-3.36353	09:13:00	09:30:00	09:44:00	375	12.3203	1.02669	786	25.8234	2.15195	787	25.8563	2.15469	786	25.8234	2.15195	4	0	5	1	5	1	5	1	0.0007419	-0.115765	58	111.333	-49.3292	-0.190107	0	0	1	0	8
88202	882	76	1	1	Nutrition + WSH	5.32939	5.45193	-2.51331	-2.73337	-0.0943107	1.83737	2.08939	1.69378	-3.55111	-3.39938	09:31:00	09:46:00	10:03:00	366	12.0246	1.00205	777	25.5277	2.12731	778	25.5606	2.13005	777	25.5277	2.12731	4	0	5	1	5	1	5	1	-0.0005	1.79307	59.2222	110.667	-6.23895	-0.232428	0	1	3	0	11
88203	882	76	1	2+	Nutrition + WSH	4.15826	2.73541	-0.41098	-0.673345	-0.916291	1.17557	1.80993	1.87641	-3.53355	-3.06287	09:26:00	09:44:00	10:01:00	459	15.0801	1.25667	897	29.4702	2.45585	898	29.5031	2.45859	897	29.4702	2.45585	4	0	6	1	6	1	6	1	-0.0043714	-2.69689	65.2222	87.6667	-98.8164	-0.32832	0	0	3	0	5
88204	882	76	0	2+	Nutrition + WSH	4.81218	5.34673	-1.06132	-3.03655	-0.314711	1.5217	2.73567	1.6525	-3.46737	-3.21811	09:15:00	09:30:00	09:46:00	474	15.5729	1.29774	885	29.076	2.423	886	29.1088	2.42574	885	29.076	2.423	4	0	5	1	5	1	5	1	-0.0096129	5.79467	63.3333	119	43.5965	-0.494943	0	0	5	0	0
88205	882	76	0	1	Nutrition + WSH	NA	4.52361	-2.26336	-0.759287	NA	NA	NA	NA	-3.53582	-3.37238	08:57:00	09:16:00	09:30:00	NA	NA	NA	804	26.4148	2.20123	805	26.4476	2.20397	804	26.4148	2.20123	NA	NA	5	1	5	1	5	1	0.0110303	NA	68.8889	100.667	NA	0.151086	NA	0	0	0	3
88206	882	76	0	1	Nutrition + WSH	NA	NA	NA	NA	-0.478036	1.51951	2.66375	1.7613	NA	NA				457	15.0144	1.2512	NA	NA	NA	NA	NA	NA	NA	NA	NA	4	0	NA	NA	NA	NA	NA	NA	NA	NA	NA	NA	NA	NA	0	NA	3	0	1
88101	881	76	1	1	WSH	NA	NA	NA	NA	NA	NA	NA	NA	NA	NA				411	13.5031	1.12526	NA	NA	NA	NA	NA	NA	NA	NA	NA	4	0	NA	NA	NA	NA	NA	NA	NA	NA	NA	NA	NA	NA	0	NA	1	0	16
88102	881	76	1	2+	WSH	NA	NA	NA	NA	NA	NA	NA	NA	NA	NA	11:04:00	11:18:00	11:34:00	456	14.9815	1.24846	861	28.2875	2.35729	873	28.6817	2.39014	861	28.2875	2.35729	4	0	5	1	6	1	5	1	NA	NA	70.2222	113.667	NA	NA	0	1	0	0	14
88103	881	76	0	2+	WSH	NA	NA	NA	NA	NA	NA	NA	NA	NA	NA	12:10:00	12:27:00	12:41:00	445	14.6201	1.21834	850	27.9261	2.32717	851	27.9589	2.32991	850	27.9261	2.32717	4	0	5	1	5	1	5	1	NA	NA	67.5556	95.6667	NA	NA	0	0	1	0	21
88107	881	76	0	2+	WSH	NA	NA	NA	NA	NA	NA	NA	NA	NA	NA	09:03:00	09:19:00	09:34:00	422	13.8645	1.15537	827	27.1704	2.2642	828	27.2033	2.26694	827	27.1704	2.2642	4	0	5	1	5	1	5	1	NA	NA	71.2222	101.333	NA	NA	0	0	0	0	3
88108	881	76	0	2+	WSH	NA	NA	NA	NA	NA	NA	NA	NA	NA	NA	09:38:00	09:58:00	10:13:00	457	15.0144	1.2512	862	28.3203	2.36003	863	28.3532	2.36277	862	28.3203	2.36003	4	0	5	1	5	1	5	1	NA	NA	61.4445	101	NA	NA	0	0	0	0	3
87901	879	75	0	2+	WSH	NA	NA	NA	NA	NA	NA	NA	NA	NA	NA	11:59:00	12:13:00	12:30:00	434	14.2587	1.18823	838	27.5318	2.29432	839	27.5647	2.29706	838	27.5318	2.29432	4	0	5	1	5	1	5	1	NA	NA	77.8889	113.333	NA	NA	0	1	0	0	3
87903	879	75	1	missing	WSH	NA	NA	NA	NA	NA	NA	NA	NA	NA	NA				NA	NA	NA	NA	NA	NA	NA	NA	NA	NA	NA	NA	NA	NA	NA	NA	NA	NA	NA	NA	NA	NA	NA	NA	NA	NA	NA	NA	0	1	2
87904	879	75	0	missing	WSH	NA	NA	NA	NA	NA	NA	NA	NA	NA	NA				473	15.54	1.295	NA	NA	NA	NA	NA	NA	NA	NA	NA	4	0	NA	NA	NA	NA	NA	NA	NA	NA	NA	NA	NA	NA	0	NA	4	0	12
87905	879	75	0	2+	WSH	NA	NA	NA	NA	NA	NA	NA	NA	NA	NA	09:54:00	10:09:00	10:24:00	348	11.4333	0.952772	752	24.7064	2.05886	753	24.7392	2.0616	752	24.7064	2.05886	4	0	5	1	5	1	5	1	NA	NA	58.6667	87	NA	NA	0	0	2	0	12
87906	879	75	1	missing	WSH	NA	NA	NA	NA	NA	NA	NA	NA	NA	NA	08:51:00	09:07:00	09:21:00	479	15.7372	1.31143	942	30.9487	2.57906	945	31.0472	2.58727	942	30.9487	2.57906	4	0	7	1	7	1	7	1	NA	NA	70.7778	99	NA	NA	0	0	0	0	3
87907	879	75	1	2+	WSH	NA	NA	NA	NA	NA	NA	NA	NA	NA	NA	09:17:00	09:33:00	09:49:00	411	13.5031	1.12526	815	26.7762	2.23135	816	26.809	2.23409	815	26.7762	2.23135	4	0	5	1	5	1	5	1	NA	NA	64.8889	128.667	NA	NA	0	0	1	0	7
87908	879	75	0	1	WSH	NA	NA	NA	NA	NA	NA	NA	NA	NA	NA	00:00:00			354	11.6304	0.969199	758	24.9035	2.07529	759	24.9363	2.07803	758	24.9035	2.07529	4	0	5	1	5	1	5	1	NA	NA	59.4445	104.667	NA	NA	0	0	1	0	8
87801	878	75	1	1	Control	3.16192	3.25471	-2.84731	NA	0.157004	2.23965	2.84549	3.10593	-3.56902	-3.27882	12:44:00	13:00:00	13:15:00	457	15.0144	1.2512	877	28.8131	2.4011	878	28.846	2.40383	877	28.8131	2.4011	6	1	8	1	8	1	8	1	NA	0.1435	59.7778	113.333	-50.4113	NA	0	0	2	1	10
87802	878	75	1	1	Control	4.27433	4.41071	-2.07944	-2.53831	0.0953102	2.09433	3.20437	3.52754	-3.55712	-3.66356	08:42:00	08:56:00	09:11:00	478	15.7043	1.30869	881	28.9446	2.41205	882	28.9774	2.41478	881	28.9446	2.41205	6	1	7	1	7	1	7	1	-0.0015862	0.749714	59.3333	83.3333	-39.3664	-0.256602	0	0	2	0	12
87803	878	75	1	1	Control	3.44961	3.40705	-2.64508	-2.26336	-0.653926	1.87641	2.89757	2.7213	-3.56447	-3.35767	11:10:00	11:27:00	11:41:00	505	16.5914	1.38261	908	29.8316	2.48597	909	29.8645	2.48871	908	29.8316	2.48597	6	1	7	1	7	1	7	1	0.0010645	-0.0771765	66.5556	120.667	-54.2166	-0.189664	1	0	1	0	1
87805	878	75	1	2+	Control	4.77136	5.99146	-0.986177	NA	NA	NA	NA	NA	-3.47267	-3.29248	08:31:00	08:46:00	09:01:00	NA	NA	NA	904	29.7002	2.47502	905	29.7331	2.47776	904	29.7002	2.47502	NA	NA	8	1	8	1	8	1	NA	18.7947	64.3333	129.667	237.472	NA	NA	0	1	4	12
87806	878	75	1	1	Control	4.02106	3.16192	-2.65926	-3.24419	-0.18633	1.36609	2.80639	3.04785	-3.53519	-3.66356	13:09:00	13:24:00	13:39:00	546	17.9384	1.49487	972	31.9343	2.66119	973	31.9671	2.66393	972	31.9343	2.66119	6	1	8	1	8	1	8	1	-0.0010333	-2.14293	67.5556	108.333	-80.6916	-0.260386	1	0	0	0	1
87807	878	75	1	2+	Control	3.97285	3.76806	-1.75446	-0.539568	-0.0304592	2.12465	3.17388	3.20721	-3.57357	-3.34316	08:29:00	08:48:00	09:06:00	366	12.0246	1.00205	769	25.2649	2.10541	770	25.2977	2.10814	769	25.2649	2.10541	6	1	7	1	7	1	7	1	0.0110811	-0.517895	58.1111	94.6667	-62.1031	0.203492	0	0	0	0	13
87601	876	75	0	1	Control	4.73746	3.62146	-2.09557	-2.09557	0.828552	1.95161	2.46215	2.62322	-3.56709	-3.39634	08:52:00	09:08:00	09:23:00	505	16.5914	1.38261	907	29.7988	2.48323	908	29.8316	2.48597	907	29.7988	2.48323	6	1	7	1	7	1	7	1	0	-4.797	65.1111	95	-121.417	-0.211302	1	0	1	0	0
87602	876	75	1	2+	Control	5.16002	5.80987	-2.12863	-1.77786	NA	NA	NA	NA	-3.50369	-3.37534	09:18:00	09:31:00	09:47:00	NA	NA	NA	867	28.4846	2.37372	868	28.5175	2.37645	867	28.4846	2.37372	NA	NA	7	1	7	1	7	1	0.0017241	12.2622	61.8889	135.333	122.259	-0.163035	NA	0	0	0	2
87603	876	75	1	1	Control	4.77136	3.98512	-1.62455	-0.0100503	-0.755023	1.46557	2.0656	1.43508	-3.61574	-3.66356	10:53:00	11:06:00	11:21:00	470	15.4415	1.28679	872	28.6489	2.38741	873	28.6817	2.39014	872	28.6489	2.38741	6	1	7	1	7	1	7	1	0.0283214	-4.94523	NA	NA	-107.011	0.580126	1	0	0	0	0
87604	876	75	0	2+	Control	3.66438	4.43044	-4.13517	-2.95651	-0.105361	1.91398	2.93279	2.30956	-3.55249	-3.31471	10:16:00	10:31:00	10:47:00	538	17.6756	1.47296	940	30.883	2.57358	941	30.9158	2.57632	940	30.883	2.57358	6	1	7	1	7	1	7	1	0.0011613	2.99573	77.7778	104.333	-7.71948	-0.187503	1	0	0	0	2
87605	876	75	1	1	Control	3.29198	3.48038	-2.32279	-2.4651	NA	NA	NA	NA	-3.53546	-3.22842	09:18:00	09:37:00	09:53:00	507	16.6571	1.38809	909	29.8645	2.48871	910	29.8973	2.49144	909	29.8645	2.48871	6	1	7	1	7	1	7	1	-0.0003714	0.293474	61.8889	110.667	-49.2398	-0.227509	1	0	1	1	30
87606	876	75	1	2+	Control	3.97901	3.70554	-2.7181	NA	-0.328504	1.30563	2.23216	1.9373	-3.49076	-3.33169	11:50:00	12:04:00	12:19:00	448	14.7187	1.22656	869	28.5503	2.37919	870	28.5832	2.38193	869	28.5503	2.37919	6	1	8	1	8	1	8	1	NA	-0.913714	61.6667	93.3333	-62.5745	NA	0	0	0	0	3
87402	874	75	1	1	Nutrition + WSH	4.76858	5.15814	-2.12026	-1.94491	0.131028	1.7174	2.9877	2.53924	-3.51655	-3.66356	11:31:00	12:04:00	12:19:00	456	14.9815	1.24846	865	28.4189	2.36824	866	28.4517	2.37098	865	28.4189	2.36824	4	0	6	1	6	1	6	1	0.0004792	1.69964	78.3333	66.6667	13.7867	-0.1974	0	0	2	0	3
87404	874	75	0	1	Nutrition + WSH	NA	NA	NA	NA	-0.0833816	1.73695	2.80639	2.89812	NA	NA				409	13.4374	1.11978	NA	NA	NA	NA	NA	NA	NA	NA	NA	4	0	NA	NA	NA	NA	NA	NA	NA	NA	NA	NA	NA	NA	0	NA	4	6	13
87405	874	75	0	missing	Nutrition + WSH	NA	NA	NA	NA	-0.616186	0.779325	2.33602	1.639	NA	NA				296	9.72485	0.810404	NA	NA	NA	NA	NA	NA	NA	NA	NA	4	0	NA	NA	NA	NA	NA	NA	NA	NA	NA	NA	NA	NA	0	NA	0	2	8
87406	874	75	1	1	Nutrition + WSH	4.49473	5.18421	-1.29828	-0.429246	-0.478036	1.38629	1.97547	1.53256	-3.57049	-3.24672	13:57:00	14:10:00	14:28:00	413	13.5688	1.13073	822	27.0062	2.25051	823	27.039	2.25325	822	27.0062	2.25051	4	0	6	1	6	1	6	1	0.0121935	6.83754	91.4444	85.3333	44.9761	0.160172	0	0	3	2	5
87202	872	75	1	2+	Nutrition	NA	NA	NA	NA	NA	NA	NA	NA	NA	NA	13:29:00	13:47:00	14:00:00	375	12.3203	1.02669	785	25.7906	2.14921	786	25.8234	2.15195	785	25.7906	2.14921	4	0	6	1	6	1	6	1	NA	NA	59	77.6667	NA	NA	0	0	1	2	16
87203	872	75	1	2+	Nutrition	NA	NA	NA	NA	NA	NA	NA	NA	NA	NA	11:48:00	12:04:00	12:19:00	449	14.7515	1.2293	860	28.2546	2.35455	861	28.2875	2.35729	860	28.2546	2.35455	4	0	6	1	6	1	6	1	NA	NA	62.6667	113	NA	NA	0	0	1	0	5
87204	872	75	1	2+	Nutrition	NA	NA	NA	NA	NA	NA	NA	NA	NA	NA	10:23:00	10:41:00	10:52:00	422	13.8645	1.15537	832	27.3347	2.27789	833	27.3676	2.28063	832	27.3347	2.27789	4	0	6	1	6	1	6	1	NA	NA	63.3333	112.667	NA	NA	0	0	0	0	2
87205	872	75	0	2+	Nutrition	NA	NA	NA	NA	NA	NA	NA	NA	NA	NA	12:19:00	12:40:00	12:54:00	438	14.3901	1.19918	912	29.963	2.49692	913	29.9959	2.49966	912	29.963	2.49692	4	0	8	1	8	1	8	1	NA	NA	63.3333	103.667	NA	NA	0	0	3	3	1
87206	872	75	1	2+	Nutrition	NA	NA	NA	NA	NA	NA	NA	NA	NA	NA	09:45:00	10:02:00	10:15:00	331	10.8747	0.906229	742	24.3778	2.03149	743	24.4107	2.03422	742	24.3778	2.03149	4	0	6	1	6	1	6	1	NA	NA	63.4445	123	NA	NA	0	0	0	0	4
87101	871	74	1	1	Control	2.06331	1.9763	-2.12026	-0.132389	-0.139262	2.24496	2.84375	2.79362	-3.50122	-3.08992	12:16:00	12:34:00	12:50:00	459	15.0801	1.25667	862	28.3203	2.36003	867	28.4846	2.37372	862	28.3203	2.36003	6	1	7	1	8	1	7	1	0.0222353	-0.0364444	54.4445	106.333	-55.592	0.533084	0	0	1	1	20
87102	871	74	0	2+	Control	4.46499	5.65719	-1.91732	0.226338	-0.430783	1.59331	2.76001	3.03975	-3.58284	-3.26801	09:04:00	09:31:00	09:47:00	445	14.6201	1.21834	848	27.8604	2.3217	849	27.8932	2.32444	848	27.8604	2.3217	6	1	7	1	7	1	7	1	0.0257442	7.38607	56.4444	110.667	151.639	0.896711	0	0	3	0	27
87103	871	74	0	2+	Control	NA	NA	NA	NA	-0.510826	1.32176	2.18042	2.13535	NA	NA				428	14.0616	1.1718	NA	NA	NA	NA	NA	NA	NA	NA	NA	6	1	NA	NA	NA	NA	NA	NA	NA	NA	NA	NA	NA	NA	0	NA	2	0	2
87104	871	74	1	1	Control	4.92313	5.24137	-2.04794	-1.1332	-0.544727	2.32337	2.61374	2.77321	-3.60249	-2.81639	09:35:00	10:04:00	10:19:00	413	13.5688	1.13073	816	26.809	2.23409	817	26.8419	2.23682	816	26.809	2.23409	6	1	7	1	7	1	7	1	0.0043864	1.77572	73.4444	129.333	10.1467	-0.0202843	0	0	0	0	9
87105	871	74	1	1	Control	3.56739	5.68543	-2.50104	0.132781	-0.210721	1.96991	2.882	2.99573	-3.32227	-2.62178	09:32:00	09:51:00	10:04:00	496	16.2957	1.35797	899	29.5359	2.46133	900	29.5688	2.46407	899	29.5359	2.46133	6	1	7	1	7	1	7	1	0.033125	13.6379	65.6667	118.333	205.497	0.843586	0	0	1	3	5
87106	871	74	0	2+	Control	3.96043	5.50266	-0.287682	0.336472	NA	NA	NA	NA	-3.47696	-3.34028	12:35:00	12:49:00	13:06:00	NA	NA	NA	814	26.7433	2.22861	815	26.7762	2.23135	814	26.7433	2.22861	NA	NA	7	1	7	1	7	1	0.0209677	13.776	63.7778	141.333	143.51	0.470218	NA	0	2	2	2
87107	871	74	1	2+	Control	3.9157	5.18421	-3.57555	-0.970219	NA	NA	NA	NA	-3.51995	-3.66356	11:42:00	11:49:00	12:14:00	NA	NA	NA	920	30.2259	2.51882	922	30.2916	2.5243	920	30.2259	2.51882	NA	NA	7	1	8	1	7	1	0.0109688	18.3211	63.3333	112	77.9748	0.123531	NA	0	0	0	5
87108	871	74	1	1	Control	3.18932	4.74604	-2.57702	-2.6173	1.10526	1.45161	2.31154	2.76254	-3.536	-3.66356	08:52:00	09:06:00	09:21:00	486	15.9671	1.3306	889	29.2074	2.43395	890	29.2402	2.43669	889	29.2074	2.43395	6	1	7	1	7	1	7	1	-0.0001034	6.48971	58.5556	116.333	35.4097	-0.217599	0	0	0	0	1
87001	870	74	1	2+	WSH	NA	NA	NA	NA	NA	NA	NA	NA	NA	NA	09:45:00	09:59:00	10:14:00	396	13.0103	1.08419	817	26.8419	2.23682	818	26.8747	2.23956	817	26.8419	2.23682	4	0	6	1	6	1	6	1	NA	NA	58.8889	114.667	NA	NA	0	0	1	0	2
87002	870	74	0	1	WSH	NA	NA	NA	NA	NA	NA	NA	NA	NA	NA	10:50:00	11:07:00	11:22:00	359	11.7947	0.982888	769	25.2649	2.10541	770	25.2977	2.10814	769	25.2649	2.10541	4	0	6	1	6	1	6	1	NA	NA	64.6667	134.667	NA	NA	0	0	4	0	21
87003	870	74	0	2+	WSH	NA	NA	NA	NA	NA	NA	NA	NA	NA	NA	12:41:00	12:57:00	13:06:00	377	12.386	1.03217	787	25.8563	2.15469	788	25.8891	2.15743	787	25.8563	2.15469	4	0	6	1	6	1	6	1	NA	NA	60.6667	83.6667	NA	NA	0	0	4	0	21
87004	870	74	0	1	WSH	NA	NA	NA	NA	NA	NA	NA	NA	NA	NA	11:48:00	12:05:00	12:23:00	440	14.4559	1.20465	851	27.9589	2.32991	852	27.9918	2.33265	851	27.9589	2.32991	4	0	6	1	6	1	6	1	NA	NA	66.4444	109.333	NA	NA	0	0	0	0	0
87005	870	74	1	2+	WSH	NA	NA	NA	NA	NA	NA	NA	NA	NA	NA	08:45:00	09:03:00	09:18:00	422	13.8645	1.15537	896	29.4374	2.45311	897	29.4702	2.45585	896	29.4374	2.45311	4	0	8	1	8	1	8	1	NA	NA	74	76	NA	NA	0	0	0	0	1
87006	870	74	0	2+	WSH	NA	NA	NA	NA	NA	NA	NA	NA	NA	NA	09:34:00	09:59:00	10:10:00	332	10.9076	0.908966	743	24.4107	2.03422	744	24.4435	2.03696	743	24.4107	2.03422	4	0	6	1	6	1	6	1	NA	NA	66.6667	149.333	NA	NA	0	0	3	0	2
87007	870	74	0	2+	WSH	NA	NA	NA	NA	NA	NA	NA	NA	NA	NA	12:15:00	12:29:00	12:45:00	398	13.076	1.08966	819	26.9076	2.2423	820	26.9405	2.24504	819	26.9076	2.2423	4	0	6	1	6	1	6	1	NA	NA	65.4444	112.333	NA	NA	0	0	1	0	1
86801	868	74	0	1	Nutrition + WSH	4.9397	4.32768	-2.99573	-3.05761	-0.820981	1.27815	1.78002	1.72633	-3.58474	-3.32884	13:33:00	13:53:00	14:11:00	444	14.5873	1.21561	852	27.9918	2.33265	853	28.0246	2.33539	852	27.9918	2.33265	4	0	6	1	6	1	6	1	-7.89e-05	-3.198	66.1111	113	-102.143	-0.23513	0	0	0	0	1
86802	868	74	0	2+	Nutrition + WSH	4.39465	5.06113	-3.01593	-1.03846	NA	NA	NA	NA	-3.61017	-3.66356	13:35:00	14:00:00	14:08:00	417	13.7002	1.14168	825	27.1047	2.25873	826	27.1376	2.26146	825	27.1047	2.25873	4	0	6	1	6	1	6	1	0.0092424	3.07008	64.3333	102	31.5499	0.0726876	0	1	0	0	0
86803	868	74	1	2+	Nutrition + WSH	4.45741	3.92868	-1.87732	-1.54178	-0.941609	1.20597	1.76815	1.23547	-3.49429	-2.84164	17:25:00	17:43:00	17:58:00	448	14.7187	1.22656	856	28.1232	2.3436	857	28.1561	2.34634	856	28.1232	2.3436	4	0	6	1	6	1	6	1	0.0018485	-1.968	68.1111	90.3333	-77.2031	-0.176874	0	0	0	0	0
86804	868	74	0	2+	Nutrition + WSH	3.37389	4.52005	-1.91732	-1.93794	NA	NA	NA	NA	-3.6176	-3.66356	13:08:00	13:24:00	13:41:00	NA	NA	NA	857	28.1561	2.34634	858	28.1889	2.34908	857	28.1561	2.34634	NA	NA	6	1	6	1	6	1	-9.09e-05	3.9155	62	93	10.9011	-0.226928	NA	0	0	0	0
86805	868	74	1	1	Nutrition + WSH	4.88667	4.31021	-1.57988	-0.827822	NA	NA	NA	NA	-3.44428	-3.33169	09:53:00	10:12:00	10:26:00	371	12.1889	1.01574	779	25.5934	2.13279	780	25.6263	2.13552	779	25.5934	2.13279	4	0	6	1	6	1	6	1	0.007	-3.05558	55.2222	97.3333	-99.7769	0.0221112	1	0	0	0	0
86806	868	74	0	2+	Nutrition + WSH	3.8269	6.3469	-3.21888	-2.8647	-0.261365	1.25562	2.45273	1.95161	-3.26061	-2.75901	17:20:00	17:38:00	17:59:00	425	13.963	1.16359	833	27.3676	2.28063	834	27.4004	2.28337	833	27.3676	2.28063	4	0	6	1	6	1	6	1	0.0004359	29.1556	77.7778	86.6667	478.12	-0.228521	0	0	1	5	24
86807	868	74	1	2+	Nutrition + WSH	2.1811	4.20827	-1.78976	-0.918794	-0.462035	1.60342	2.03732	2.16447	-3.58038	-3.20789	10:16:00	10:37:00	10:53:00	385	12.6489	1.05407	793	26.0534	2.17112	794	26.0862	2.17385	793	26.0534	2.17112	4	0	6	1	6	1	6	1	0.0062703	2.78019	84.6667	83.6667	2.10857	0.0190896	0	0	0	0	0
86701	867	74	1	1	Control	2.02075	4.30579	-2.04022	NA	-0.385662	1.84845	2.14359	2.17816	-3.55666	-2.99384	09:43:00	09:58:00	10:13:00	513	16.8542	1.40452	916	30.0945	2.50787	917	30.1273	2.51061	916	30.0945	2.50787	6	1	7	1	8	1	7	1	NA	4.43893	68.3333	98	9.75039	NA	0	0	0	0	0
86702	867	74	1	2+	Control	NA	NA	NA	NA	NA	NA	NA	NA	NA	NA				NA	NA	NA	NA	NA	NA	NA	NA	NA	NA	NA	NA	NA	NA	NA	NA	NA	NA	NA	NA	NA	NA	NA	NA	NA	NA	NA	NA	0	0	12
86703	867	74	0	2+	Control	3.8269	3.7831	-2.55105	-4.82831	-0.71335	1.65058	2.40243	2.43712	-3.53065	-3.31471	09:29:00	09:50:00	10:05:00	480	15.77	1.31417	883	29.0103	2.41752	884	29.0431	2.42026	883	29.0103	2.41752	6	1	7	1	8	1	7	1	-0.0019444	-0.0937143	57.6667	98	-54.368	-0.286527	0	0	2	0	12
86705	867	74	1	2+	Control	2.38177	2.46878	-2.4651	-5.80914	-0.510826	2.10535	2.64688	2.47401	-3.57206	-3.22583	12:46:00	13:06:00	13:20:00	421	13.8316	1.15264	824	27.0719	2.25599	825	27.1047	2.25873	824	27.0719	2.25599	6	1	7	1	8	1	7	1	-0.0024118	0.0492	67	88.6667	-53.2335	-0.309048	1	1	4	0	60
86706	867	74	1	1	Control	4.42259	5.15435	-2.29263	NA	-0.287682	1.68083	2.64759	2.89812	-3.63963	-3.66356	10:03:00	10:23:00	10:38:00	451	14.8172	1.23477	854	28.0575	2.33812	855	28.0903	2.34086	854	28.0575	2.33812	6	1	7	1	8	1	7	1	NA	4.4936	57.2222	99.6667	42.3705	NA	0	0	3	0	15
86707	867	74	1	2+	Control	2.1811	2.28646	-2.64508	-1.57988	0.57098	1.90211	3.46917	2.3466	-3.66356	-3.66356	11:14:00	11:28:00	11:43:00	448	14.7187	1.22656	851	27.9589	2.32991	852	27.9918	2.33265	851	27.9589	2.32991	6	1	7	1	8	1	7	1	0.0046552	0.0702857	61.5555	113	-54.587	-0.0878872	0	0	0	3	0
86708	867	74	0	1	Control	4.00325	4.57223	-2.84731	NA	NA	NA	NA	NA	-3.57791	-3.31191	10:42:00	10:57:00	11:12:00	539	17.7084	1.4757	942	30.9487	2.57906	943	30.9815	2.58179	942	30.9487	2.57906	6	1	7	1	8	1	7	1	NA	2.79893	57.8889	90.3333	-8.46704	NA	0	0	0	1	0
86402	864	74	0	1	Nutrition	NA	NA	NA	NA	NA	NA	NA	NA	NA	NA	10:05:00	10:20:00	10:35:00	474	15.5729	1.29774	870	28.5832	2.38193	871	28.616	2.38467	870	28.5832	2.38193	5	1	6	1	6	1	6	1	NA	NA	60.7778	107.333	NA	NA	0	0	10	4	15
86404	864	74	1	2+	Nutrition	NA	NA	NA	NA	NA	NA	NA	NA	NA	NA				445	14.6201	1.21834	NA	NA	NA	NA	NA	NA	NA	NA	NA	5	1	NA	NA	NA	NA	NA	NA	NA	NA	NA	NA	NA	NA	0	NA	1	0	10
86405	864	74	0	2+	Nutrition	NA	NA	NA	NA	NA	NA	NA	NA	NA	NA	12:22:00	12:39:00	12:54:00	398	13.076	1.08966	794	26.0862	2.17385	795	26.1191	2.17659	794	26.0862	2.17385	5	1	6	1	6	1	6	1	NA	NA	53.7778	108.667	NA	NA	0	0	0	0	0
86406	864	74	0	missing	Nutrition	NA	NA	NA	NA	NA	NA	NA	NA	NA	NA				469	15.4086	1.28405	NA	NA	NA	NA	NA	NA	NA	NA	NA	5	1	NA	NA	NA	NA	NA	NA	NA	NA	NA	NA	NA	NA	1	NA	2	0	13
86408	864	74	0	2+	Nutrition	NA	NA	NA	NA	NA	NA	NA	NA	NA	NA	12:19:00	12:42:00	12:59:00	479	15.7372	1.31143	875	28.7474	2.39562	876	28.7803	2.39836	875	28.7474	2.39562	5	1	6	1	6	1	6	1	NA	NA	61.3333	126	NA	NA	0	0	1	0	0
86201	862	73	0	2+	Control	4.37006	5.68765	-2.20727	NA	-0.673345	1.5707	2.4757	2.61667	-3.64677	-3.66356	09:59:00	10:17:00	10:32:00	414	13.6016	1.13347	822	27.0062	2.25051	823	27.039	2.25325	822	27.0062	2.25051	6	1	8	1	8	1	8	1	NA	12.0084	70.3333	108	168.09	NA	0	0	4	0	7
86202	862	73	0	2+	Control	3.73729	4.53071	-1.74297	NA	0.683097	2.94339	3.39182	3.14931	-3.52183	-2.71576	09:58:00	10:15:00	10:31:00	378	12.4189	1.03491	786	25.8234	2.15195	787	25.8563	2.15469	786	25.8234	2.15195	6	1	8	1	8	1	8	1	NA	2.99059	70.3333	85.3333	-1.67997	NA	0	0	3	0	8
86203	862	73	1	missing	Control	NA	NA	NA	NA	-1.04982	1.30019	2.07819	2.15292	NA	NA				411	13.5031	1.12526	NA	NA	NA	NA	NA	NA	NA	NA	NA	6	1	NA	NA	NA	NA	NA	NA	NA	NA	NA	NA	NA	NA	0	NA	2	0	8
86204	862	73	0	2+	Control	3.7831	3.74507	-2.56395	NA	NA	NA	NA	NA	-3.57272	-3.66356	09:45:00	10:01:00	10:17:00	452	14.8501	1.23751	860	28.2546	2.35455	861	28.2875	2.35729	860	28.2546	2.35455	6	1	8	1	8	1	8	1	NA	-0.1025	61.3333	116	-54.0818	NA	1	0	0	0	25
86205	862	73	1	2+	Control	2.49618	4.43433	-2.04022	NA	-0.510826	2.44669	3.05022	3.06945	-3.47473	-3.66356	12:39:00	12:56:00	13:12:00	498	16.3614	1.36345	906	29.7659	2.48049	907	29.7988	2.48323	906	29.7659	2.48049	6	1	8	1	8	1	8	1	NA	4.24471	60.7778	115	18.0148	NA	0	0	0	0	6
86206	862	73	1	2+	Control	4.26975	5.05068	-2.04794	NA	NA	NA	NA	NA	-3.54321	-3.27611	11:23:00	11:54:00	12:09:00	NA	NA	NA	909	29.8645	2.48871	910	29.8973	2.49144	909	29.8645	2.48871	NA	NA	8	1	8	1	8	1	NA	2.72981	56.7778	94.6667	36.6776	NA	NA	0	1	0	19
86207	862	73	1	missing	Control	5.06941	4.3146	-2.90042	-0.988861	-0.510826	1.82616	2.12226	2.54318	-3.66356	-3.66356	08:59:00	09:18:00	09:32:00	375	12.3203	1.02669	802	26.3491	2.19576	803	26.3819	2.19849	802	26.3491	2.19576	6	1	8	1	8	1	8	1	0.0096061	-4.43663	62.5556	131.667	-123.486	0.100537	0	0	0	0	20
86101	861	73	0	1	Nutrition + WSH	4.10561	5.76255	-1.09064	0.00796817	NA	NA	NA	NA	-3.55527	-3.31471	09:58:00	10:15:00	10:30:00	NA	NA	NA	858	28.1889	2.34908	859	28.2218	2.35181	858	28.1889	2.34908	NA	NA	6	1	6	1	6	1	0.021	15.1459	58.7778	125.333	207.203	0.471951	NA	0	0	0	23
86102	861	73	1	2+	Nutrition + WSH	4.80684	5.90276	-2.8824	-1.34707	-1.17118	1.33763	1.52823	2.67622	-3.60511	-3.66356	12:58:00	13:17:00	13:31:00	469	15.4086	1.28405	858	28.1889	2.34908	859	28.2218	2.35181	858	28.1889	2.34908	5	1	6	1	6	1	6	1	0.0061818	12.8265	64.4444	105.667	203.01	-0.0257531	0	0	0	0	5
86103	861	73	0	2+	Nutrition + WSH	4.26516	5.14101	-2.83022	-1.62964	-0.210721	1.71919	3.07685	2.92047	-3.54038	-3.33741	13:20:00	13:36:00	13:51:00	429	14.0945	1.17454	818	26.8747	2.23956	819	26.9076	2.2423	818	26.8747	2.23956	5	1	6	1	6	1	6	1	0.0044194	6.232	61.8889	102	53.1473	-0.0937724	0	0	0	1	6
86104	861	73	1	1	Nutrition + WSH	4.44594	4.31898	-1.12086	-0.417032	NA	NA	NA	NA	-3.51388	-3.42396	09:52:00	10:10:00	10:26:00	NA	NA	NA	922	30.2916	2.5243	923	30.3244	2.52704	922	30.2916	2.5243	NA	NA	7	1	7	1	7	1	0.0097941	-0.564889	70.3333	94	-57.567	0.132585	NA	0	2	0	15
86105	861	73	0	2+	Nutrition + WSH	3.45997	3.29198	-0.939048	-0.964956	-0.314711	1.92571	2.53687	2.10779	-3.5683	-3.66356	10:19:00	10:35:00	10:52:00	483	15.8686	1.32238	872	28.6489	2.38741	873	28.6817	2.39014	872	28.6489	2.38741	5	1	6	1	6	1	6	1	-0.000303	-0.3075	59.5555	111	-58.4047	-0.207364	0	0	1	1	0
86106	861	73	0	2+	Nutrition + WSH	5.11377	NA	-3.10109	-0.391562	0.165514	1.82777	3.12764	2.62684	-3.63074	-3.66356	12:45:00	13:05:00	13:21:00	404	13.2731	1.10609	834	27.4004	2.28337	835	27.4333	2.28611	834	27.4004	2.28337	5	1	7	1	7	1	7	1	0.0175278	NA	66.7778	106.333	NA	0.401202	0	0	1	0	10
85901	859	73	1	1	WSH	NA	NA	NA	NA	NA	NA	NA	NA	NA	NA	13:24:00	13:42:00	13:56:00	NA	NA	NA	728	23.9179	1.99316	729	23.9507	1.99589	728	23.9179	1.99316	NA	NA	6	1	6	1	6	1	NA	NA	62.6667	100.333	NA	NA	NA	0	0	0	0
85902	859	73	0	1	WSH	NA	NA	NA	NA	NA	NA	NA	NA	NA	NA	11:02:00	11:18:00	11:33:00	373	12.2546	1.02122	789	25.922	2.16016	790	25.9548	2.1629	789	25.922	2.16016	5	1	6	1	6	1	6	1	NA	NA	57.6667	98.6667	NA	NA	0	0	4	0	18
85903	859	73	0	missing	WSH	NA	NA	NA	NA	NA	NA	NA	NA	NA	NA				395	12.9774	1.08145	NA	NA	NA	NA	NA	NA	NA	NA	NA	5	1	NA	NA	NA	NA	NA	NA	NA	NA	NA	NA	NA	NA	0	NA	0	0	0
85905	859	73	1	2+	WSH	NA	NA	NA	NA	NA	NA	NA	NA	NA	NA	13:24:00	13:42:00	13:45:00	324	10.6448	0.887064	729	23.9507	1.99589	730	23.9836	1.99863	729	23.9507	1.99589	5	1	6	1	6	1	6	1	NA	NA	60.5555	93.6667	NA	NA	0	0	0	0	12
85906	859	73	1	1	WSH	NA	NA	NA	NA	NA	NA	NA	NA	NA	NA	14:00:00	14:17:00	14:42:00	359	11.7947	0.982888	764	25.1006	2.09172	765	25.1335	2.09446	764	25.1006	2.09172	5	1	6	1	6	1	6	1	NA	NA	70.8889	111.667	NA	NA	0	0	2	1	8
85907	859	73	1	2+	WSH	NA	NA	NA	NA	NA	NA	NA	NA	NA	NA	10:20:00	10:42:00	11:04:00	377	12.386	1.03217	782	25.692	2.141	783	25.7248	2.14374	782	25.692	2.141	5	1	6	1	6	1	6	1	NA	NA	63.2222	77	NA	NA	0	0	0	0	1
85908	859	73	1	2+	WSH	NA	NA	NA	NA	NA	NA	NA	NA	NA	NA	10:13:00	10:26:00	10:42:00	368	12.0903	1.00753	773	25.3963	2.11636	774	25.4292	2.1191	773	25.3963	2.11636	5	1	6	1	6	1	6	1	NA	NA	64.4444	107.667	NA	NA	0	0	3	2	8
85701	857	73	1	2+	Nutrition	NA	NA	NA	NA	NA	NA	NA	NA	NA	NA	09:43:00	10:00:00	10:12:00	484	15.9014	1.32512	784	25.7577	2.14648	786	25.8234	2.15195	784	25.7577	2.14648	8	1	6	1	6	1	6	1	NA	NA	62	95	NA	NA	0	0	0	0	7
85702	857	73	1	1	Nutrition	NA	NA	NA	NA	NA	NA	NA	NA	NA	NA	09:47:00	10:16:00	10:32:00	520	17.0842	1.42368	812	26.6776	2.22313	813	26.7105	2.22587	812	26.6776	2.22313	8	1	6	1	6	1	6	1	NA	NA	64.7778	120.667	NA	NA	0	0	0	1	12
85703	857	73	1	1	Nutrition	NA	NA	NA	NA	NA	NA	NA	NA	NA	NA	09:49:00	10:12:00	10:19:00	506	16.6242	1.38535	806	26.4805	2.20671	807	26.5133	2.20945	806	26.4805	2.20671	8	1	6	1	6	1	6	1	NA	NA	65.3333	109.667	NA	NA	0	0	4	0	4
85704	857	73	1	1	Nutrition	NA	NA	NA	NA	NA	NA	NA	NA	NA	NA	12:27:00	12:42:00	12:57:00	509	16.7228	1.39357	802	26.3491	2.19576	803	26.3819	2.19849	802	26.3491	2.19576	8	1	6	1	6	1	6	1	NA	NA	56.1111	89.6667	NA	NA	0	0	2	0	6
85705	857	73	1	1	Nutrition	NA	NA	NA	NA	NA	NA	NA	NA	NA	NA				510	16.7556	1.3963	NA	NA	NA	NA	NA	NA	NA	NA	NA	8	1	NA	NA	NA	NA	NA	NA	NA	NA	NA	NA	NA	NA	0	NA	0	0	1
85707	857	73	1	1	Nutrition	NA	NA	NA	NA	NA	NA	NA	NA	NA	NA	12:32:00	12:52:00	13:08:00	469	15.4086	1.28405	768	25.232	2.10267	769	25.2649	2.10541	768	25.232	2.10267	8	1	6	1	6	1	6	1	NA	NA	59.1111	83	NA	NA	0	0	0	0	1
85708	857	73	0	1	Nutrition	NA	NA	NA	NA	NA	NA	NA	NA	NA	NA	09:11:00	09:26:00	09:43:00	518	17.0185	1.41821	888	29.1745	2.43121	889	29.2074	2.43395	888	29.1745	2.43121	8	1	8	1	8	1	8	1	NA	NA	55.2222	117.333	NA	NA	0	1	0	0	10
85602	856	73	0	2+	Control	4.96748	NA	-1.56065	NA	-0.510826	2.08691	2.54632	2.70538	-3.57253	-3.66356	09:51:00	10:10:00	10:25:00	451	14.8172	1.23477	858	28.1889	2.34908	859	28.2218	2.35181	858	28.1889	2.34908	6	1	8	1	8	1	8	1	NA	NA	60.8889	121.667	NA	NA	0	0	0	0	5
85603	856	73	1	2+	Control	3.35117	3.81251	-2.65926	NA	-0.820981	1.77834	2.47064	2.03209	-3.59295	-3.66356	13:03:00	13:18:00	13:31:00	441	14.4887	1.20739	848	27.8604	2.3217	849	27.8932	2.32444	848	27.8604	2.3217	6	1	8	1	8	1	8	1	NA	1.1152	75.6667	129.667	-35.1583	NA	0	0	1	0	19
85604	856	73	1	2+	Control	5.6387	5.05068	-2.02495	NA	-0.430783	1.77495	2.56572	2.47233	-3.55554	-3.66356	12:21:00	12:36:00	12:51:00	449	14.7515	1.2293	856	28.1232	2.3436	857	28.1561	2.34634	856	28.1232	2.3436	6	1	8	1	8	1	8	1	NA	-8.3312	58.5556	97	-147.067	NA	0	0	4	0	2
85606	856	73	0	1	Control	2.25255	2.66945	-2.73337	NA	NA	NA	NA	NA	-3.59372	-3.21043	10:45:00	10:59:00	11:15:00	NA	NA	NA	875	28.7474	2.39562	876	28.7803	2.39836	875	28.7474	2.39562	NA	NA	8	1	8	1	8	1	NA	0.351429	54.2222	105.333	-50.9245	NA	NA	0	0	0	1
85501	855	72	0	2+	Nutrition	NA	NA	NA	NA	NA	NA	NA	NA	NA	NA	12:03:00	12:28:00	12:35:00	476	15.6386	1.30322	856	28.1232	2.3436	857	28.1561	2.34634	856	28.1232	2.3436	6	1	6	1	6	1	6	1	NA	NA	57.1111	107.667	NA	NA	0	0	0	0	9
85502	855	72	1	1	Nutrition	NA	NA	NA	NA	NA	NA	NA	NA	NA	NA	12:24:00	12:45:00	12:58:00	420	13.7988	1.1499	781	25.6591	2.13826	782	25.692	2.141	781	25.6591	2.13826	6	1	6	1	6	1	6	1	NA	NA	70.6667	111.667	NA	NA	1	0	0	0	5
85503	855	72	1	2+	Nutrition	NA	NA	NA	NA	NA	NA	NA	NA	NA	NA	10:21:00	10:35:00	10:50:00	509	16.7228	1.39357	889	29.2074	2.43395	890	29.2402	2.43669	889	29.2074	2.43395	6	1	6	1	6	1	6	1	NA	NA	62.1111	120.333	NA	NA	0	0	2	1	11
85504	855	72	0	1	Nutrition	NA	NA	NA	NA	NA	NA	NA	NA	NA	NA	11:55:00	12:20:00	12:36:00	320	10.5133	0.876112	757	24.8706	2.07255	758	24.9035	2.07529	757	24.8706	2.07255	6	1	8	1	8	1	8	1	NA	NA	52.5555	90.3333	NA	NA	0	0	5	4	25
85505	855	72	0	missing	Nutrition	NA	NA	NA	NA	NA	NA	NA	NA	NA	NA				509	16.7228	1.39357	NA	NA	NA	NA	NA	NA	NA	NA	NA	6	1	NA	NA	NA	NA	NA	NA	NA	NA	NA	NA	NA	NA	0	NA	3	1	0
85506	855	72	0	2+	Nutrition	NA	NA	NA	NA	NA	NA	NA	NA	NA	NA	09:56:00	10:29:00	10:44:00	471	15.4743	1.28953	851	27.9589	2.32991	852	27.9918	2.33265	851	27.9589	2.32991	6	1	6	1	6	1	6	1	NA	NA	78.1111	130.667	NA	NA	0	1	2	2	16
85507	855	72	0	2+	Nutrition	NA	NA	NA	NA	NA	NA	NA	NA	NA	NA	10:09:00	10:35:00	10:51:00	422	13.8645	1.15537	802	26.3491	2.19576	803	26.3819	2.19849	802	26.3491	2.19576	6	1	6	1	6	1	6	1	NA	NA	64.6667	128.333	NA	NA	0	0	2	2	16
85302	853	72	0	2+	Control	4.51647	4.55858	-2.53831	NA	NA	NA	NA	NA	-3.55851	-3.66356	09:26:00	09:41:00	09:55:00	428	14.0616	1.1718	836	27.4661	2.28884	837	27.499	2.29158	836	27.4661	2.28884	6	1	8	1	8	1	8	1	NA	0.2624	64.4444	127.333	-43.0312	NA	0	0	1	0	13
85304	853	72	1	2+	Control	3.29198	4.84626	-2.79688	NA	NA	NA	NA	NA	-3.55638	-3.34028	11:58:00	12:15:00	12:30:00	433	14.2259	1.18549	841	27.6304	2.30253	842	27.6632	2.30527	841	27.6304	2.30253	6	1	8	1	8	1	8	1	NA	5.904	63	112.667	47.4955	NA	1	0	0	0	2
85305	853	72	1	2+	Control	NA	NA	NA	NA	-0.040822	1.42311	2.52413	2.23751	NA	NA				495	16.2628	1.35524	NA	NA	NA	NA	NA	NA	NA	NA	NA	6	1	NA	NA	NA	NA	NA	NA	NA	NA	NA	NA	NA	NA	0	NA	3	2	1
85201	852	72	0	1	Nutrition + WSH	2.89259	3.76046	-2.67365	-2.14558	NA	NA	NA	NA	-3.57658	-3.66356	12:36:00	12:54:00	13:08:00	NA	NA	NA	765	25.1335	2.09446	771	25.3306	2.11088	765	25.1335	2.09446	NA	NA	6	1	6	1	6	1	0.0015	1.38489	80.8889	118.667	-28.5454	-0.179611	NA	0	2	0	6
85202	852	72	1	1	Nutrition + WSH	2.66945	4.26975	-3.50656	-2.14558	NA	NA	NA	NA	-3.56391	-3.38729	12:02:00	12:16:00	12:31:00	NA	NA	NA	869	28.5503	2.37919	875	28.7474	2.39562	869	28.5503	2.37919	NA	NA	6	1	6	1	6	1	0.003	4.07657	69.7778	109.667	2.75288	-0.141447	NA	0	4	1	28
85203	852	72	0	2+	Nutrition + WSH	4.18856	4.82279	-1.7148	-0.767871	-0.510826	1.92716	2.26696	2.52413	-3.63843	-3.66356	09:48:00	10:04:00	10:20:00	510	16.7556	1.3963	875	28.7474	2.39562	881	28.9446	2.41205	875	28.7474	2.39562	6	1	6	1	6	1	6	1	0.008875	3.649	61.5556	124.667	8.61492	0.0735667	1	0	0	0	7
85204	852	72	0	2+	Nutrition + WSH	4.60884	4.03855	-1.07881	NA	NA	NA	NA	NA	-3.58521	-3.66356	09:46:00	10:04:00	10:20:00	NA	NA	NA	827	27.1704	2.2642	833	27.3676	2.28063	827	27.1704	2.2642	NA	NA	6	1	6	1	6	1	NA	-2.42356	61.7778	110.667	-89.2859	NA	NA	0	3	2	11
85205	852	72	0	1	Nutrition + WSH	4.641	5.67984	-0.619897	0.175633	0.254642	2.22894	3.33006	2.65183	-3.48395	-3.39332	09:53:00	10:09:00	10:25:00	397	13.0431	1.08693	762	25.0349	2.08624	768	25.232	2.10267	762	25.0349	2.08624	6	1	6	1	6	1	6	1	0.0204375	11.8285	59.6667	130	144.073	0.468402	1	0	3	2	8
85206	852	72	1	2+	Nutrition + WSH	5.07762	5.26707	-0.691149	-0.869884	-0.478036	1.24415	2.27213	2.58626	-3.52578	-3.36942	09:58:00	10:18:00	10:35:00	415	13.6345	1.13621	780	25.6263	2.13552	786	25.8234	2.15195	780	25.6263	2.13552	6	1	6	1	6	1	6	1	-0.0022162	1.6728	57.5556	106	-4.85963	-0.270474	0	0	1	0	3
85207	852	72	1	2+	Nutrition + WSH	3.70554	5.6731	-1.78379	-1.02722	-1.46968	1.2613	2.00418	1.31641	-3.53183	-2.90738	12:53:00	13:10:00	13:25:00	493	16.1971	1.34976	858	28.1889	2.34908	864	28.386	2.3655	858	28.1889	2.34908	6	1	6	1	6	1	6	1	0.0059375	14.7214	67.1111	116	199.712	-0.0316166	1	0	0	0	6
85208	852	72	0	1	Nutrition + WSH	4.39465	3.7831	-1.72597	-0.787458	NA	NA	NA	NA	-3.51103	-3.3903	12:57:00	13:13:00	13:31:00	NA	NA	NA	818	26.8747	2.23956	824	27.0719	2.25599	818	26.8747	2.23956	NA	NA	6	1	6	1	6	1	0.0081471	-2.3165	65.6667	110	-82.7276	0.0558613	NA	0	1	0	6
85001	850	72	1	2+	WSH	NA	NA	NA	NA	NA	NA	NA	NA	NA	NA	12:32:00	12:49:00	13:14:00	453	14.883	1.24025	849	27.8932	2.32444	850	27.9261	2.32717	849	27.8932	2.32444	5	1	6	1	6	1	6	1	NA	NA	65.5556	105.333	NA	NA	0	0	0	0	13
85002	850	72	1	2+	WSH	NA	NA	NA	NA	NA	NA	NA	NA	NA	NA	12:34:00	12:47:00	00:00:00	404	13.2731	1.10609	800	26.2834	2.19028	801	26.3162	2.19302	800	26.2834	2.19028	5	1	6	1	6	1	6	1	NA	NA	64	89	NA	NA	1	0	4	3	13
85003	850	72	0	2+	WSH	NA	NA	NA	NA	NA	NA	NA	NA	NA	NA	10:15:00	10:34:00	10:47:00	480	15.77	1.31417	876	28.7803	2.39836	877	28.8131	2.4011	876	28.7803	2.39836	5	1	6	1	6	1	6	1	NA	NA	65	103.667	NA	NA	0	0	1	2	14
85004	850	72	0	1	WSH	NA	NA	NA	NA	NA	NA	NA	NA	NA	NA	13:14:00	13:28:00	13:42:00	417	13.7002	1.14168	813	26.7105	2.22587	814	26.7433	2.22861	813	26.7105	2.22587	5	1	6	1	6	1	6	1	NA	NA	60.6667	112	NA	NA	0	0	0	0	0
85006	850	72	0	1	WSH	NA	NA	NA	NA	NA	NA	NA	NA	NA	NA	10:21:00	10:36:00	10:49:00	362	11.8932	0.991102	758	24.9035	2.07529	759	24.9363	2.07803	758	24.9035	2.07529	5	1	6	1	6	1	6	1	NA	NA	68.5556	97.6667	NA	NA	0	0	1	2	14
85007	850	72	0	2+	WSH	NA	NA	NA	NA	NA	NA	NA	NA	NA	NA	09:59:00	10:14:00	10:30:00	398	13.076	1.08966	794	26.0862	2.17385	795	26.1191	2.17659	794	26.0862	2.17385	5	1	6	1	6	1	6	1	NA	NA	59.5555	129	NA	NA	0	0	0	0	1
84801	848	72	0	1	Control	3.8269	4.79605	-1.86433	NA	-1.02165	1.46557	2.06939	1.96711	-3.54147	-3.36942	09:27:00	09:43:00	09:58:00	466	15.3101	1.27584	881	28.9446	2.41205	882	28.9774	2.41478	881	28.9446	2.41205	6	1	8	1	8	1	8	1	NA	4.6945	55.5555	96.3333	22.6877	NA	0	0	5	4	15
84802	848	72	0	2+	Control	3.95416	4.11101	-1.50508	-1.04129	NA	NA	NA	NA	NA	NA	12:08:00	12:24:00	12:40:00	466	15.3101	1.27584	885	29.076	2.423	886	29.1088	2.42574	885	29.076	2.423	6	1	8	1	8	1	8	1	0.0040937	0.5535	64.5556	131.333	-40.8653	-0.0843129	0	0	1	0	4
84803	848	72	1	1	Control	4.76299	4.3146	-1.93102	NA	0.322083	1.65058	2.76883	2.99873	-3.54669	-3.39332	09:59:00	10:18:00	10:35:00	458	15.0472	1.25394	872	28.6489	2.38741	873	28.6817	2.39014	872	28.6489	2.38741	6	1	8	1	8	1	8	1	NA	-2.22695	62.8889	114.333	-85.8093	NA	0	0	3	3	8
84804	848	72	1	2+	Control	2.49618	5.79001	-2.45341	NA	-1.17118	1.59331	1.43746	1.41342	-3.6178	-3.66356	09:48:00	10:02:00	10:18:00	551	18.1027	1.50856	965	31.7043	2.64203	967	31.77	2.6475	965	31.7043	2.64203	6	1	8	1	8	1	8	1	NA	22.4914	59.3333	111.667	258.658	NA	1	0	1	1	7
84805	848	72	1	2+	Control	4.91594	4.95137	-2.37516	NA	-0.478036	1.26695	1.51293	1.5063	-3.51316	-3.32884	09:15:00	09:29:00	09:45:00	414	13.6016	1.13347	829	27.2361	2.26968	830	27.269	2.27242	829	27.2361	2.26968	6	1	8	1	8	1	8	1	NA	0.351429	62.1111	117	-36.7902	NA	0	0	0	0	0
84806	848	72	1	1	Control	4.67522	4.47251	-2.30259	NA	-0.755023	1.63705	2.26176	2.3906	-3.57385	-3.28974	12:16:00	12:37:00	00:00:00	450	14.7844	1.23203	864	28.386	2.3655	865	28.4189	2.36824	864	28.386	2.3655	6	1	8	1	8	1	8	1	NA	-0.937143	65.6667	119	-62.6938	NA	0	0	0	0	8
84807	848	72	0	1	Control	4.99673	4.9606	1.02317	NA	-0.34249	2.13771	2.62901	2.8848	-3.63723	-3.66356	12:15:00	12:30:00	12:45:00	488	16.0329	1.33607	902	29.6345	2.46954	903	29.6674	2.47228	902	29.6345	2.46954	6	1	8	1	8	1	8	1	NA	-0.349867	67.4444	93.6667	-43.3949	NA	0	0	2	0	10
84808	848	72	0	1	Control	3.75279	3.90254	-2.51331	NA	-0.916291	1.54543	2.34469	2.73761	-3.63763	-3.66356	11:11:00	11:32:00	11:45:00	489	16.0657	1.33881	904	29.7002	2.47502	905	29.7331	2.47776	904	29.7002	2.47502	6	1	8	1	8	1	8	1	NA	0.328	66.5556	98.3333	-44.6667	NA	0	0	0	1	4
84701	847	71	0	1	Control	3.3041	2.7139	-3.57555	NA	NA	NA	NA	NA	-3.58284	-2.99175	08:30:00	08:49:00	09:05:00	NA	NA	NA	885	29.076	2.423	886	29.1088	2.42574	885	29.076	2.423	NA	NA	8	1	8	1	8	1	NA	-0.638737	67	121.667	-67.4954	NA	NA	0	0	0	0
84702	847	71	0	missing	Control	3.57661	4.89161	-2.24432	NA	-0.653926	1.79509	2.66166	2.47148	-3.57668	-3.66356	08:48:00	09:02:00	09:20:00	507	16.6571	1.38809	919	30.193	2.51608	920	30.2259	2.51882	919	30.193	2.51608	6	1	8	1	8	1	8	1	NA	6.95829	63.7778	102.333	43.2983	NA	1	0	3	0	4
84703	847	71	0	1	Control	5.14101	5.79301	-2.60369	NA	NA	NA	NA	NA	-3.62115	-3.66356	11:05:00	11:26:00	11:39:00	457	15.0144	1.2512	869	28.5503	2.37919	870	28.5832	2.38193	869	28.5503	2.37919	6	1	8	1	8	1	8	1	NA	7.48152	66.2222	107.333	120.869	NA	0	0	1	0	5
84705	847	71	1	2+	Control	3.71357	4.8385	-2.31264	NA	-0.198451	1.88858	2.44582	2.29556	-3.56737	-3.32034	08:56:00	09:11:00	09:27:00	463	15.2115	1.26762	875	28.7474	2.39562	876	28.7803	2.39836	875	28.7474	2.39562	6	1	8	1	8	1	8	1	NA	5.68533	61.8889	121.333	31.889	NA	0	0	0	0	3
84706	847	71	1	2+	Control	3.95416	4.42652	-2.91877	NA	-0.235722	1.70293	2.21266	1.75613	-3.58941	-3.29248	10:57:00	11:15:00	11:33:00	408	13.4045	1.11704	824	27.0719	2.25599	825	27.1047	2.25873	824	27.0719	2.25599	6	1	8	1	8	1	8	1	NA	1.74933	60.5555	118.333	-19.0956	NA	0	0	1	0	1
84707	847	71	1	1	Control	4.99005	5.28385	-2.16282	NA	NA	NA	NA	NA	-3.54816	-3.10601	11:37:00	11:53:00	12:08:00	NA	NA	NA	854	28.0575	2.33812	855	28.0903	2.34086	854	28.0575	2.33812	NA	NA	8	1	8	1	8	1	NA	3.1365	65.6667	98.6667	11.4575	NA	NA	0	0	0	0
84601	846	71	1	2+	WSH	NA	NA	NA	NA	NA	NA	NA	NA	NA	NA	13:06:00	13:25:00	13:39:00	418	13.7331	1.14442	798	26.2177	2.1848	799	26.2505	2.18754	798	26.2177	2.1848	6	1	6	1	6	1	6	1	NA	NA	69.2222	94.3333	NA	NA	0	0	0	0	6
84602	846	71	1	1	WSH	NA	NA	NA	NA	NA	NA	NA	NA	NA	NA	10:05:00	10:23:00	10:38:00	443	14.5544	1.21287	823	27.039	2.25325	824	27.0719	2.25599	823	27.039	2.25325	6	1	6	1	6	1	6	1	NA	NA	57.7778	122	NA	NA	1	0	0	0	1
84603	846	71	1	2+	WSH	NA	NA	NA	NA	NA	NA	NA	NA	NA	NA	09:52:00	10:07:00	10:23:00	499	16.3943	1.36619	878	28.846	2.40383	879	28.8789	2.40657	878	28.846	2.40383	6	1	6	1	6	1	6	1	NA	NA	63.3333	105	NA	NA	1	0	0	0	19
84604	846	71	1	2+	WSH	NA	NA	NA	NA	NA	NA	NA	NA	NA	NA	11:40:00	11:55:00	12:13:00	426	13.9959	1.16632	811	26.6448	2.2204	812	26.6776	2.22313	811	26.6448	2.2204	6	1	6	1	6	1	6	1	NA	NA	70.6667	94.6667	NA	NA	0	0	5	0	14
84605	846	71	1	2+	WSH	NA	NA	NA	NA	NA	NA	NA	NA	NA	NA	12:22:00	12:36:00	12:52:00	441	14.4887	1.20739	820	26.9405	2.24504	821	26.9733	2.24778	820	26.9405	2.24504	6	1	6	1	6	1	6	1	NA	NA	61.1111	119.333	NA	NA	1	0	3	0	6
84606	846	71	1	2+	WSH	NA	NA	NA	NA	NA	NA	NA	NA	NA	NA	09:39:00	09:54:00	10:09:00	471	15.4743	1.28953	856	28.1232	2.3436	857	28.1561	2.34634	856	28.1232	2.3436	6	1	6	1	6	1	6	1	NA	NA	62.6667	107.667	NA	NA	0	0	2	0	6
84501	845	71	0	2+	Nutrition + WSH	4.10019	4.49106	-3.32424	-2.33304	-0.510826	1.35067	2.95282	2.46215	-3.5573	-3.34894	09:54:00	10:10:00	10:27:00	470	15.4415	1.28679	849	27.8932	2.32444	850	27.9261	2.32717	849	27.8932	2.32444	6	1	6	1	7	1	6	1	0.0018485	1.804	64.8889	111.667	-21.5011	-0.15987	0	0	4	0	12
84502	845	71	1	2+	Nutrition + WSH	3.68105	4.9743	-2.83022	-0.918794	-1.96611	0.824175	0.95935	1.11186	-3.58293	-3.66356	12:04:00	12:24:00	12:37:00	374	12.2875	1.02396	753	24.7392	2.0616	754	24.7721	2.06434	753	24.7392	2.0616	6	1	6	1	7	1	6	1	0.010303	5.248	58.5555	98	53.6949	0.113476	1	0	2	1	0
84503	845	71	1	2+	Nutrition + WSH	5.21141	5.26368	-1.70375	-0.846298	-1.56065	1.26695	2.29253	1.83578	-3.53782	-3.34894	09:49:00	10:09:00	10:24:00	409	13.4374	1.11978	789	25.922	2.16016	790	25.9548	2.1629	789	25.922	2.16016	6	1	7	1	7	1	7	1	0.0070571	0.492	59.3333	90	-25.8306	0.0366511	0	0	2	1	2
84505	845	71	1	2+	Nutrition + WSH	3.61265	4.72299	-2.93746	-2.79688	-0.867501	1.981	2.60046	2.30658	-3.58598	-3.30076	12:08:00	12:23:00	12:39:00	423	13.8973	1.15811	803	26.3819	2.19849	804	26.4148	2.20123	803	26.3819	2.19849	6	1	7	1	7	1	7	1	0.0002581	5.02933	73.6667	113.667	23.9087	-0.219168	0	0	2	0	2
84506	845	71	0	2+	Nutrition + WSH	0.9647	1.77563	-1.89048	-2.26336	-0.84397	1.80829	1.85317	1.6901	-3.54376	-3.33454	12:25:00	12:42:00	12:56:00	353	11.5975	0.966461	782	25.692	2.141	783	25.7248	2.14374	782	25.692	2.141	6	1	8	1	8	1	8	1	-0.0015161	0.192941	58.3333	111.333	-52.1763	-0.268244	0	0	3	0	1
84401	844	71	1	2+	Control	4.69939	5.61269	-1.46102	NA	NA	NA	NA	NA	-3.61095	-3.66356	08:55:00	09:17:00	09:33:00	NA	NA	NA	846	27.7947	2.31622	847	27.8275	2.31896	846	27.7947	2.31622	NA	NA	8	1	8	1	8	1	NA	7.45455	57.2222	106.333	118.86	NA	NA	0	1	4	27
84402	844	71	1	2+	Control	3.90914	4.00325	-2.8824	NA	-0.867501	2.30259	2.69935	2.37955	-3.31397	-3.24146	12:09:00	12:24:00	12:39:00	440	14.4559	1.20465	854	28.0575	2.33812	855	28.0903	2.34086	854	28.0575	2.33812	6	1	8	1	8	1	8	1	NA	0.328	69.7778	111	-45.0646	NA	0	0	0	1	15
84406	844	71	0	1	Control	3.92868	4.46499	-2.23493	NA	-1.23787	1.59331	2.58249	2.73761	-3.60997	-3.66356	11:26:00	11:44:00	12:00:00	405	13.306	1.10883	819	26.9076	2.2423	820	26.9405	2.24504	819	26.9076	2.2423	6	1	8	1	8	1	8	1	NA	2.00444	71.2222	129	-14.3088	NA	0	1	0	0	0
84407	844	71	1	2+	Control	3.37389	5.29049	-2.16282	NA	-0.446287	1.18173	2.71204	2.92424	-3.54111	-3.36059	09:13:00	09:31:00	09:46:00	472	15.5072	1.29227	886	29.1088	2.42574	887	29.1417	2.42847	886	29.1088	2.42574	6	1	8	1	8	1	8	1	NA	9.40267	60.7778	117.667	114.647	NA	0	0	0	0	0
84101	841	71	1	2+	Nutrition	NA	NA	NA	NA	NA	NA	NA	NA	NA	NA				NA	NA	NA	NA	NA	NA	NA	NA	NA	NA	NA	NA	NA	NA	NA	NA	NA	NA	NA	NA	NA	NA	NA	NA	NA	NA	NA	NA	1	0	2
84102	841	71	1	1	Nutrition	NA	NA	NA	NA	NA	NA	NA	NA	NA	NA	09:03:00	09:21:00	09:36:00	380	12.4846	1.04038	808	26.5462	2.21218	809	26.5791	2.21492	808	26.5462	2.21218	6	1	8	1	8	1	8	1	NA	NA	64	108	NA	NA	0	0	0	0	2
84103	841	71	0	1	Nutrition	NA	NA	NA	NA	NA	NA	NA	NA	NA	NA	12:00:00	12:17:00	12:31:00	421	13.8316	1.15264	807	26.5133	2.20945	808	26.5462	2.21218	807	26.5133	2.20945	6	1	7	1	7	1	7	1	NA	NA	68.7778	105	NA	NA	0	0	0	0	22
84104	841	71	0	1	Nutrition	NA	NA	NA	NA	NA	NA	NA	NA	NA	NA	10:02:00	10:16:00	10:34:00	490	16.0986	1.34155	876	28.7803	2.39836	877	28.8131	2.4011	876	28.7803	2.39836	6	1	7	1	7	1	7	1	NA	NA	57.7778	113.333	NA	NA	0	0	4	0	3
84105	841	71	0	1	Nutrition	NA	NA	NA	NA	NA	NA	NA	NA	NA	NA	13:04:00	13:31:00	13:45:00	471	15.4743	1.28953	856	28.1232	2.3436	857	28.1561	2.34634	856	28.1232	2.3436	6	1	7	1	7	1	7	1	NA	NA	NA	NA	NA	NA	0	0	0	0	0
84106	841	71	0	1	Nutrition	NA	NA	NA	NA	NA	NA	NA	NA	NA	NA	10:04:00	10:21:00	10:40:00	374	12.2875	1.02396	760	24.9692	2.08077	761	25.0021	2.0835	760	24.9692	2.08077	6	1	7	1	7	1	7	1	NA	NA	61.1111	104	NA	NA	0	0	0	0	5
84107	841	71	0	2+	Nutrition	NA	NA	NA	NA	NA	NA	NA	NA	NA	NA	13:25:00	13:39:00	13:56:00	409	13.4374	1.11978	795	26.1191	2.17659	799	26.2505	2.18754	795	26.1191	2.17659	6	1	7	1	7	1	7	1	NA	NA	58.6667	100	NA	NA	0	0	0	0	2
84108	841	71	0	1	Nutrition	NA	NA	NA	NA	NA	NA	NA	NA	NA	NA	09:58:00	10:16:00	10:30:00	377	12.386	1.03217	762	25.0349	2.08624	763	25.0678	2.08898	762	25.0349	2.08624	6	1	7	1	7	1	7	1	NA	NA	69.3333	102.667	NA	NA	0	0	5	0	2
83901	839	70	0	2+	WSH	NA	NA	NA	NA	NA	NA	NA	NA	NA	NA	11:47:00	12:06:00	12:20:00	429	14.0945	1.17454	853	28.0246	2.33539	854	28.0575	2.33812	853	28.0246	2.33539	6	1	8	1	8	1	8	1	NA	NA	54.4444	121.333	NA	NA	0	0	0	0	12
83902	839	70	0	1	WSH	NA	NA	NA	NA	NA	NA	NA	NA	NA	NA	12:40:00	13:14:00	13:28:00	419	13.7659	1.14716	802	26.3491	2.19576	803	26.3819	2.19849	802	26.3491	2.19576	6	1	7	1	7	1	7	1	NA	NA	57.7778	133.667	NA	NA	0	0	1	0	7
83903	839	70	0	1	WSH	NA	NA	NA	NA	NA	NA	NA	NA	NA	NA	12:05:00	12:27:00	12:39:00	429	14.0945	1.17454	812	26.6776	2.22313	813	26.7105	2.22587	812	26.6776	2.22313	6	1	7	1	7	1	7	1	NA	NA	102.778	120	NA	NA	1	0	2	3	4
83904	839	70	0	1	WSH	NA	NA	NA	NA	NA	NA	NA	NA	NA	NA	09:28:00	09:45:00	10:00:00	464	15.2444	1.27036	847	27.8275	2.31896	848	27.8604	2.3217	847	27.8275	2.31896	6	1	7	1	7	1	7	1	NA	NA	73.7778	127.667	NA	NA	0	0	5	4	7
83906	839	70	0	2+	WSH	NA	NA	NA	NA	NA	NA	NA	NA	NA	NA	09:57:00	10:26:00	10:45:00	385	12.6489	1.05407	768	25.232	2.10267	769	25.2649	2.10541	768	25.232	2.10267	6	1	7	1	7	1	7	1	NA	NA	71.1111	120.333	NA	NA	0	0	0	0	0
83907	839	70	1	2+	WSH	NA	NA	NA	NA	NA	NA	NA	NA	NA	NA	09:24:00	09:39:00	09:55:00	352	11.5647	0.963723	776	25.4949	2.12457	777	25.5277	2.12731	776	25.4949	2.12457	6	1	8	1	8	1	8	1	NA	NA	53.2222	106.333	NA	NA	0	0	3	2	5
83908	839	70	0	2+	WSH	NA	NA	NA	NA	NA	NA	NA	NA	NA	NA				321	10.5462	0.87885	NA	NA	NA	NA	NA	NA	NA	NA	NA	6	1	NA	NA	NA	NA	NA	NA	NA	NA	NA	NA	NA	NA	0	NA	2	0	7
83801	838	70	0	2+	Nutrition + WSH	4.7288	5.15814	-2.10373	-0.466809	-0.527633	2.02551	1.30563	2.60491	-3.55564	-3.39634	11:58:00	12:14:00	12:28:00	453	14.883	1.24025	829	27.2361	2.26968	830	27.269	2.27242	829	27.2361	2.26968	6	1	7	1	7	1	7	1	0.0168333	3.7925	57.5556	94	18.1558	0.283231	0	0	0	0	2
83802	838	70	1	1	Nutrition + WSH	3.81973	4.69039	-1.1457	-0.123298	NA	NA	NA	NA	-3.54357	-3.35184	09:48:00	10:06:00	10:18:00	NA	NA	NA	830	27.269	2.27242	831	27.3018	2.27515	830	27.269	2.27242	NA	NA	7	1	7	1	7	1	0.0188667	3.51689	70.4444	119.333	11.0954	0.365248	NA	0	2	0	2
83803	838	70	1	1	Nutrition + WSH	4.89897	5.28883	-1.37437	-0.522561	-0.371064	2.20387	2.90471	3.14113	-3.42478	-3.35475	09:28:00	09:44:00	10:00:00	420	13.7988	1.1499	799	26.2505	2.18754	800	26.2834	2.19028	799	26.2505	2.18754	6	1	7	1	7	1	7	1	0.010625	3.9975	59.3333	95	22.1322	0.135806	0	0	2	0	4
83805	838	70	0	2+	Nutrition + WSH	4.332	NA	-0.978166	NA	-0.693147	1.74746	2.05156	1.87026	-3.59545	-3.66356	09:46:00	10:03:00	10:19:00	448	14.7187	1.22656	824	27.0719	2.25599	825	27.1047	2.25873	824	27.0719	2.25599	6	1	7	1	7	1	7	1	NA	NA	59.8889	117.667	NA	NA	0	0	1	0	9
83806	838	70	0	2+	Nutrition + WSH	5.41614	4.58904	-1.20397	-1.15836	-0.71335	1.93297	2.41323	1.72098	-3.50651	-3.32316	12:13:00	12:29:00	12:43:00	436	14.3244	1.1937	812	26.6776	2.22313	813	26.7105	2.22587	812	26.6776	2.22313	6	1	7	1	7	1	7	1	0.0004667	-7.913	68.7778	127.667	-155.533	-0.196121	0	0	2	0	7
83601	836	70	0	2+	Nutrition	NA	NA	NA	NA	NA	NA	NA	NA	NA	NA				437	14.3573	1.19644	NA	NA	NA	NA	NA	NA	NA	NA	NA	6	1	NA	NA	NA	NA	NA	NA	NA	NA	NA	NA	NA	NA	1	NA	2	0	3
83604	836	70	0	1	Nutrition	NA	NA	NA	NA	NA	NA	NA	NA	NA	NA	10:25:00	10:39:00	10:54:00	412	13.5359	1.12799	808	26.5462	2.21218	809	26.5791	2.21492	808	26.5462	2.21218	6	1	7	1	7	1	7	1	NA	NA	57.2222	102	NA	NA	0	0	0	0	0
83606	836	70	1	2+	Nutrition	NA	NA	NA	NA	NA	NA	NA	NA	NA	NA	09:15:00	09:31:00	09:48:00	389	12.7803	1.06502	785	25.7906	2.14921	786	25.8234	2.15195	785	25.7906	2.14921	6	1	7	1	7	1	7	1	NA	NA	79.5556	102	NA	NA	0	0	4	0	60
83607	836	70	1	1	Nutrition	NA	NA	NA	NA	NA	NA	NA	NA	NA	NA	08:51:00	00:00:00	00:00:00	386	12.6817	1.05681	782	25.692	2.141	783	25.7248	2.14374	782	25.692	2.141	6	1	7	1	7	1	7	1	NA	NA	NA	NA	NA	NA	0	0	0	0	0
83101	831	69	0	2+	WSH	NA	NA	NA	NA	NA	NA	NA	NA	NA	NA	09:47:00	10:03:00	10:19:00	360	11.8275	0.985626	778	25.5606	2.13005	779	25.5934	2.13279	778	25.5606	2.13005	6	1	8	1	8	1	8	1	NA	NA	63.8889	114.333	NA	NA	0	0	3	1	8
83103	831	69	0	1	WSH	NA	NA	NA	NA	NA	NA	NA	NA	NA	NA				403	13.2402	1.10335	NA	NA	NA	NA	NA	NA	NA	NA	NA	6	1	NA	NA	NA	NA	NA	NA	NA	NA	NA	NA	NA	NA	0	NA	0	0	25
83104	831	69	1	2+	WSH	NA	NA	NA	NA	NA	NA	NA	NA	NA	NA	09:35:00	09:51:00	10:09:00	461	15.1458	1.26215	876	28.7803	2.39836	877	28.8131	2.4011	876	28.7803	2.39836	6	1	8	1	8	1	8	1	NA	NA	58.1111	91.3333	NA	NA	0	0	1	0	10
83106	831	69	0	2+	WSH	NA	NA	NA	NA	NA	NA	NA	NA	NA	NA	12:39:00	00:00:00	00:00:00	389	12.7803	1.06502	807	26.5133	2.20945	807	26.5133	2.20945	807	26.5133	2.20945	6	1	8	1	8	1	8	1	NA	NA	NA	NA	NA	NA	0	NA	0	0	10
83107	831	69	1	2+	WSH	NA	NA	NA	NA	NA	NA	NA	NA	NA	NA	09:07:00	09:23:00	09:42:00	384	12.616	1.05133	799	26.2505	2.18754	800	26.2834	2.19028	799	26.2505	2.18754	6	1	8	1	8	1	8	1	NA	NA	62.1111	150.667	NA	NA	0	0	0	0	1
83108	831	69	0	2+	WSH	NA	NA	NA	NA	NA	NA	NA	NA	NA	NA	11:45:00	12:00:00	12:16:00	456	14.9815	1.24846	871	28.616	2.38467	872	28.6489	2.38741	871	28.616	2.38467	6	1	8	1	8	1	8	1	NA	NA	67.8889	157.333	NA	NA	1	0	0	0	10
82401	824	69	1	1	Nutrition + WSH	NA	NA	NA	NA	-0.210721	1.56025	2.88088	2.49897	NA	NA				432	14.193	1.18275	NA	NA	NA	NA	NA	NA	NA	NA	NA	6	1	NA	NA	NA	NA	NA	NA	NA	NA	NA	NA	NA	NA	0	NA	0	0	25
82403	824	69	1	1	Nutrition + WSH	NA	NA	NA	NA	0	1.69928	2.57185	2.68376	NA	NA				440	14.4559	1.20465	NA	NA	NA	NA	NA	NA	NA	NA	NA	6	1	NA	NA	NA	NA	NA	NA	NA	NA	NA	NA	NA	NA	1	NA	0	2	5
82404	824	69	0	1	Nutrition + WSH	NA	5.65834	-1.95193	-0.156654	-0.139262	1.70475	2.37024	2.03601	-3.47963	-3.66356	09:20:00	09:33:00	09:50:00	372	12.2218	1.01848	753	24.7392	2.0616	754	24.7721	2.06434	753	24.7392	2.0616	6	1	7	1	7	1	7	1	0.0237667	NA	59.1111	111.667	NA	0.501466	0	0	1	0	10
82405	824	69	0	1	Nutrition + WSH	3.77561	4.31898	-1.81401	0.369492	-0.941609	1.64287	2.25968	2.1564	-3.33752	-3.02566	11:53:00	12:24:00	12:41:00	380	12.4846	1.04038	761	25.0021	2.0835	762	25.0349	2.08624	761	25.0021	2.0835	6	1	7	1	7	1	7	1	0.02675	1.01574	72	103.667	-19.4385	1.06539	0	0	0	0	0
82406	824	69	1	2+	Nutrition + WSH	5.37142	5.52644	-0.47965	-2.7181	0.0295588	1.97547	3.01945	3.07084	-3.63623	-3.66356	08:55:00	09:11:00	09:27:00	352	11.5647	0.963723	772	25.3634	2.11362	773	25.3963	2.11636	772	25.3634	2.11362	6	1	8	1	8	1	8	1	-0.0172812	2.255	70.6667	119.333	3.5702	-0.729674	0	0	0	0	0
82407	824	69	1	1	Nutrition + WSH	4.52361	3.3626	-2.07147	-0.811931	-0.527633	1.93874	2.51366	2.80457	-3.48672	-3.40547	09:32:00	09:53:00	10:07:00	383	12.5832	1.0486	764	25.1006	2.09172	765	25.1335	2.09446	764	25.1006	2.09172	6	1	7	1	7	1	7	1	0.0090857	-3.01448	61	121	-110.12	0.104673	1	0	2	0	1
82101	821	68	1	2+	WSH	NA	NA	NA	NA	NA	NA	NA	NA	NA	NA	13:29:00	13:48:00	13:58:00	477	15.6715	1.30595	843	27.6961	2.30801	844	27.729	2.31075	843	27.6961	2.30801	8	1	8	1	8	1	8	1	NA	NA	63.6667	97.6667	NA	NA	1	0	2	0	7
82102	821	68	0	1	WSH	NA	NA	NA	NA	NA	NA	NA	NA	NA	NA	09:47:00	10:03:00	10:18:00	503	16.5257	1.37714	870	28.5832	2.38193	871	28.616	2.38467	870	28.5832	2.38193	8	1	8	1	8	1	8	1	NA	NA	65	130.667	NA	NA	0	0	0	0	4
82103	821	68	1	1	WSH	NA	NA	NA	NA	NA	NA	NA	NA	NA	NA				399	13.1088	1.0924	NA	NA	NA	NA	NA	NA	NA	NA	NA	8	1	NA	NA	NA	NA	NA	NA	NA	NA	NA	NA	NA	NA	0	NA	1	0	8
82104	821	68	1	1	WSH	NA	NA	NA	NA	NA	NA	NA	NA	NA	NA	11:40:00	11:56:00	12:09:00	394	12.9446	1.07871	761	25.0021	2.0835	762	25.0349	2.08624	761	25.0021	2.0835	8	1	8	1	8	1	8	1	NA	NA	63.1111	110	NA	NA	0	0	3	5	17
82105	821	68	1	2+	WSH	NA	NA	NA	NA	NA	NA	NA	NA	NA	NA	11:01:00	11:24:00	11:40:00	457	15.0144	1.2512	823	27.039	2.25325	824	27.0719	2.25599	823	27.039	2.25325	8	1	8	1	8	1	8	1	NA	NA	57	89	NA	NA	1	0	4	0	6
82106	821	68	1	2+	WSH	NA	NA	NA	NA	NA	NA	NA	NA	NA	NA	12:12:00	12:27:00	12:44:00	459	15.0801	1.25667	826	27.1376	2.26146	827	27.1704	2.2642	826	27.1376	2.26146	8	1	8	1	8	1	8	1	NA	NA	62.6667	96.6667	NA	NA	0	0	0	0	0
82107	821	68	1	1	WSH	NA	NA	NA	NA	NA	NA	NA	NA	NA	NA	09:44:00	09:58:00	10:18:00	NA	NA	NA	844	27.729	2.31075	845	27.7618	2.31348	844	27.729	2.31075	NA	NA	8	1	8	1	8	1	NA	NA	58.8889	119	NA	NA	NA	0	2	1	7
82108	821	68	1	1	WSH	NA	NA	NA	NA	NA	NA	NA	NA	NA	NA	09:26:00	00:00:00	00:00:00	390	12.8131	1.06776	756	24.8378	2.06982	756	24.8378	2.06982	756	24.8378	2.06982	8	1	8	1	8	1	8	1	NA	NA	NA	NA	NA	NA	0	0	0	0	0
82001	820	68	1	1	Nutrition + WSH	5.09786	2.91061	-0.721547	0.0525924	-0.891598	1.19392	1.97408	1.87487	-3.6131	-3.08083	09:56:00	10:14:00	10:30:00	466	15.3101	1.27584	854	28.0575	2.33812	855	28.0903	2.34086	854	28.0575	2.33812	7	1	8	1	8	1	8	1	0.0167059	-8.07245	62.4444	119.667	-183.25	0.378586	0	0	2	0	5
82002	820	68	1	1	Nutrition + WSH	5.32301	4.74319	-2.48891	-1.09961	-0.579818	1.8718	2.29657	2.58852	-3.58445	-3.35475	10:15:00	10:31:00	10:47:00	364	11.9589	0.996578	751	24.6735	2.05613	752	24.7064	2.05886	751	24.6735	2.05613	7	1	8	1	8	1	8	1	0.0078125	-5.6375	58.7778	99.3333	-122.958	0.0312527	0	0	3	0	50
82003	820	68	0	1	Nutrition + WSH	3.7831	3.90254	-1.42712	-0.106472	NA	NA	NA	NA	-3.50935	-3.35767	12:04:00	12:23:00	12:37:00	NA	NA	NA	748	24.5749	2.04791	749	24.6078	2.05065	748	24.5749	2.04791	NA	NA	8	1	8	1	8	1	0.0199697	0.293474	63.4445	102.333	-45.1776	0.445173	NA	1	3	0	50
82004	820	68	0	missing	Nutrition + WSH	4.3742	5.14675	-1.7487	0.126633	NA	NA	NA	NA	-3.62767	-3.66356	12:31:00	12:47:00	13:02:00	NA	NA	NA	830	27.269	2.27242	831	27.3018	2.27515	830	27.269	2.27242	NA	NA	8	1	8	1	8	1	0.031	5.781	59.3333	80	46.3198	0.741034	NA	0	0	0	3
82006	820	68	1	2+	Nutrition + WSH	3.52965	2.73541	-2.51331	-3.07911	-1.23787	1.73342	2.0334	1.48387	-3.60269	-3.66356	09:51:00	10:12:00	10:25:00	464	15.2444	1.27036	851	27.9589	2.32991	852	27.9918	2.33265	851	27.9589	2.32991	7	1	8	1	8	1	8	1	-0.0010294	-0.890286	63.7778	98	-72.2453	-0.252546	0	0	3	0	8
82007	820	68	0	2+	Nutrition + WSH	NA	NA	NA	NA	-0.162519	1.4929	2.87526	3.54299	NA	NA				410	13.4702	1.12252	NA	NA	NA	NA	NA	NA	NA	NA	NA	7	1	NA	NA	NA	NA	NA	NA	NA	NA	NA	NA	NA	NA	0	NA	3	0	7
81701	817	68	0	2+	Control	NA	NA	NA	NA	-0.430783	1.87641	3.12369	2.93386	NA	NA				520	17.0842	1.42368	NA	NA	NA	NA	NA	NA	NA	NA	NA	8	1	NA	NA	NA	NA	NA	NA	NA	NA	NA	NA	NA	NA	0	NA	2	0	12
81702	817	68	1	1	Control	5.51858	5.41905	-2.18926	0.194744	-0.967584	1.4816	2.27932	2.31649	NA	NA	12:30:00	12:52:00	13:08:00	438	14.3901	1.19918	884	29.0431	2.42026	885	29.076	2.423	884	29.0431	2.42026	8	1	11	0	11	0	11	0	0.0290263	-1.07345	67.1111	117.333	-49.4224	0.878741	0	0	6	0	60
81703	817	68	0	2+	Control	3.33961	4.28794	-2.07147	-3.03655	-0.0833816	1.59534	2.873	2.96424	-3.42944	-3.36353	12:08:00	12:24:00	12:39:00	504	16.5585	1.37988	950	31.2115	2.60096	951	31.2444	2.6037	950	31.2115	2.60096	8	1	11	0	11	0	11	0	-0.0025161	2.788	64.7778	113.667	-7.98566	-0.300048	0	0	0	0	1
81704	817	68	1	1	Control	4.50203	5.17126	-2.17156	-0.0932124	-0.223144	1.68455	2.99723	2.93545	-3.50122	-3.06733	09:39:00	09:55:00	10:10:00	488	16.0329	1.33607	934	30.6858	2.55715	935	30.7187	2.55989	934	30.6858	2.55715	8	1	11	0	11	0	11	0	0.0257097	5.371	66.4444	115	38.9693	0.58244	0	0	0	0	0
81705	817	68	0	1	Control	3.60376	2.31925	-1.02443	-0.522561	NA	NA	NA	NA	-3.41043	-3.36353	10:01:00	10:37:00	10:53:00	450	14.7844	1.23203	909	29.8645	2.48871	910	29.8973	2.49144	909	29.8645	2.48871	8	1	11	0	11	0	11	0	0.0045	-0.738	74.1111	100.667	-79.6811	0.0353972	0	0	0	1	4
81706	817	68	1	missing	Control	3.64743	5.15056	-1.62455	-0.74444	-1.34707	1.64673	1.9947	1.36354	-3.48585	-3.32316	09:55:00	10:09:00	10:24:00	471	15.4743	1.28953	927	30.4559	2.53799	928	30.4887	2.54073	927	30.4559	2.53799	8	1	11	0	11	0	11	0	0.0095862	9.58229	68.6667	104.667	81.1628	0.068368	0	0	1	0	0
81601	816	68	1	1	Control	NA	NA	NA	NA	-0.446287	2.18155	3.13245	3.35968	NA	NA				416	13.6674	1.13895	NA	NA	NA	NA	NA	NA	NA	NA	NA	8	1	NA	NA	NA	NA	NA	NA	NA	NA	NA	NA	NA	NA	0	NA	2	4	13
81602	816	68	1	1	Control	3.25471	3.83402	-1.85151	-1.98777	-0.494296	1.76815	2.90307	2.74855	-3.49779	-2.74385	09:52:00	10:09:00	10:23:00	534	17.5441	1.46201	982	32.2628	2.68857	983	32.2957	2.69131	982	32.2628	2.68857	8	1	11	0	11	0	11	0	-0.0006452	1.19623	72.3333	134	-34.1849	-0.23227	0	0	1	0	1
81604	816	68	0	2+	Control	3.85507	3.77561	-2.4651	-2.27303	-0.967584	1.58924	2.01757	1.76644	-3.49421	-3.22842	09:07:00	09:24:00	09:40:00	475	15.6057	1.30048	898	29.5031	2.45859	904	29.7002	2.47502	898	29.5031	2.45859	8	1	10	1	10	1	10	1	0.0005455	-0.212235	56.6667	84.6667	-56.1178	-0.196806	0	0	0	0	9
81606	816	68	0	2+	Control	4.08927	4.48738	-2.06357	-2.36446	-0.994252	1.79509	2.86733	2.91506	-3.57914	-3.15092	09:43:00	10:00:00	10:15:00	447	14.6858	1.22382	876	28.7803	2.39836	877	28.8131	2.4011	876	28.7803	2.39836	8	1	10	1	10	1	10	1	-0.0010312	1.71718	63.5555	109	-21.3854	-0.246872	0	0	1	0	15
81607	816	68	1	1	Control	3.16192	3.90254	-2.52573	-2.65926	0.815365	2.24707	3.88814	3.74029	-3.49316	-3.66356	11:10:00	11:26:00	11:41:00	524	17.2156	1.43463	947	31.1129	2.59274	953	31.3101	2.60917	947	31.1129	2.59274	8	1	10	1	10	1	10	1	-0.0003226	1.6195	63	109.333	-27.9369	-0.232032	1	1	2	0	10
81608	816	68	0	1	Control	2.99613	4.06704	-2.43042	-0.599657	-2.81341	1.30291	2.38324	2.36744	-3.48631	-3.2707	12:04:00	12:20:00	12:34:00	484	15.9014	1.32512	913	29.9959	2.49966	914	30.0287	2.5024	913	29.9959	2.49966	8	1	10	1	10	1	10	1	0.0153667	2.3985	65.2222	98.3333	-15.2499	0.23651	0	0	2	0	10
81301	813	67	1	1	WSH	NA	NA	NA	NA	NA	NA	NA	NA	NA	NA				488	16.0329	1.33607	NA	NA	NA	NA	NA	NA	NA	NA	NA	8	1	NA	NA	NA	NA	NA	NA	NA	NA	NA	NA	NA	NA	1	NA	0	0	1
81302	813	67	0	2+	WSH	NA	NA	NA	NA	NA	NA	NA	NA	NA	NA	09:21:00	09:42:00	09:59:00	462	15.1786	1.26489	826	27.1376	2.26146	827	27.1704	2.2642	826	27.1376	2.26146	8	1	8	1	8	1	8	1	NA	NA	68.3333	142.667	NA	NA	0	0	0	0	9
81303	813	67	0	1	WSH	NA	NA	NA	NA	NA	NA	NA	NA	NA	NA	09:34:00	09:51:00	10:05:00	425	13.963	1.16359	788	25.8891	2.15743	789	25.922	2.16016	788	25.8891	2.15743	8	1	8	1	8	1	8	1	NA	NA	69.5556	118.333	NA	NA	0	0	0	0	12
81304	813	67	1	1	WSH	NA	NA	NA	NA	NA	NA	NA	NA	NA	NA	12:54:00	13:07:00	13:24:00	403	13.2402	1.10335	767	25.1992	2.09993	768	25.232	2.10267	767	25.1992	2.09993	8	1	8	1	8	1	8	1	NA	NA	53.8889	98.6667	NA	NA	0	0	0	0	2
81305	813	67	1	1	WSH	NA	NA	NA	NA	NA	NA	NA	NA	NA	NA	09:30:00	09:48:00	10:05:00	436	14.3244	1.1937	799	26.2505	2.18754	800	26.2834	2.19028	799	26.2505	2.18754	8	1	8	1	8	1	8	1	NA	NA	62.8889	116.667	NA	NA	0	0	0	0	0
81306	813	67	1	1	WSH	NA	NA	NA	NA	NA	NA	NA	NA	NA	NA	12:38:00	12:56:00	13:12:00	506	16.6242	1.38535	869	28.5503	2.37919	870	28.5832	2.38193	869	28.5503	2.37919	8	1	8	1	8	1	8	1	NA	NA	58.5555	96	NA	NA	0	0	4	0	6
81307	813	67	0	1	WSH	NA	NA	NA	NA	NA	NA	NA	NA	NA	NA	09:23:00	09:43:00	09:56:00	436	14.3244	1.1937	903	29.6674	2.47228	904	29.7002	2.47502	903	29.6674	2.47228	8	1	11	0	11	0	11	0	NA	NA	64.3333	92.6667	NA	NA	0	1	0	1	3
81308	813	67	0	2+	WSH	NA	NA	NA	NA	NA	NA	NA	NA	NA	NA	12:01:00	12:20:00	12:35:00	467	15.3429	1.27858	830	27.269	2.27242	831	27.3018	2.27515	830	27.269	2.27242	8	1	8	1	8	1	8	1	NA	NA	64.3333	107.667	NA	NA	0	0	2	0	8
81001	810	67	1	2+	Nutrition	NA	NA	NA	NA	NA	NA	NA	NA	NA	NA	09:36:00	09:54:00	10:09:00	421	13.8316	1.15264	815	26.7762	2.23135	816	26.809	2.23409	815	26.7762	2.23135	7	1	8	1	8	1	8	1	NA	NA	74	77.6667	NA	NA	0	0	6	0	30
81002	810	67	0	2+	Nutrition	NA	NA	NA	NA	NA	NA	NA	NA	NA	NA	10:04:00	10:22:00	10:36:00	389	12.7803	1.06502	784	25.7577	2.14648	785	25.7906	2.14921	784	25.7577	2.14648	7	1	8	1	8	1	8	1	NA	NA	56.7778	105.333	NA	NA	0	0	0	0	13
81003	810	67	0	2+	Nutrition	NA	NA	NA	NA	NA	NA	NA	NA	NA	NA	11:46:00	12:00:00	12:14:00	382	12.5503	1.04586	776	25.4949	2.12457	777	25.5277	2.12731	776	25.4949	2.12457	7	1	8	1	8	1	8	1	NA	NA	62.5556	128	NA	NA	0	0	3	0	14
81005	810	67	0	2+	Nutrition	NA	NA	NA	NA	NA	NA	NA	NA	NA	NA	13:04:00	13:19:00	13:36:00	472	15.5072	1.29227	926	30.423	2.53525	927	30.4559	2.53799	926	30.423	2.53525	7	1	10	1	10	1	10	1	NA	NA	57	110	NA	NA	0	0	0	0	3
80901	809	67	0	1	Nutrition + WSH	NA	NA	NA	NA	-0.84397	1.82455	2.5549	3.45726	NA	NA				380	12.4846	1.04038	NA	NA	NA	NA	NA	NA	NA	NA	NA	7	1	NA	NA	NA	NA	NA	NA	NA	NA	NA	NA	NA	NA	1	NA	0	0	4
80902	809	67	0	2+	Nutrition + WSH	4.5857	4.72299	-1.40242	-0.579818	-1.10866	2.15756	2.38784	1.98924	-3.50105	-3.34316	09:00:00	09:14:00	09:29:00	456	14.9815	1.24846	853	28.0246	2.33539	854	28.0575	2.33812	853	28.0246	2.33539	7	1	8	1	8	1	8	1	0.0108276	1.03086	50.3333	115.667	-32.064	0.11088	0	0	1	4	1
80903	809	67	1	2+	Nutrition + WSH	4.67216	5.18421	-3.12357	-2.59027	1.43508	1.1474	4.17408	4.02803	-3.66356	-3.66356	09:28:00	09:44:00	10:02:00	440	14.4559	1.20465	893	29.3388	2.4449	894	29.3717	2.44764	893	29.3388	2.4449	7	1	10	1	10	1	10	1	0.0009118	4.469	59.8889	146.667	26.4104	-0.187856	1	0	1	0	3
80904	809	67	1	1	Nutrition + WSH	3.96043	3.01239	-2.20727	-3.41125	-1.66073	1.78002	2.26799	2.15756	-3.61398	-3.66356	10:54:00	11:10:00	11:24:00	379	12.4517	1.03765	776	25.4949	2.12457	777	25.5277	2.12731	776	25.4949	2.12457	7	1	8	1	8	1	8	1	-0.0025667	-2.009	69.4444	105.333	-82.7247	-0.296033	0	0	4	0	1
80905	809	67	1	1	Nutrition + WSH	5.54967	5.3775	-2.52573	-3.54046	NA	NA	NA	NA	-3.34202	-3.66356	09:13:00	09:31:00	09:48:00	426	13.9959	1.16632	824	27.0719	2.25599	825	27.1047	2.25873	824	27.0719	2.25599	7	1	8	1	8	1	8	1	-0.0014571	-2.25956	64.1111	74.6667	-67.9267	-0.266492	0	0	2	0	8
80906	809	67	1	missing	Nutrition + WSH	NA	NA	NA	NA	NA	NA	NA	NA	NA	NA				NA	NA	NA	NA	NA	NA	NA	NA	NA	NA	NA	NA	NA	NA	NA	NA	NA	NA	NA	NA	NA	NA	NA	NA	NA	NA	NA	NA	1	0	2
80907	809	67	0	2+	Nutrition + WSH	3.48038	2.59883	-0.77219	-1.18417	-1.27297	1.42792	2.36368	2.64262	-3.5121	-2.68198	09:08:00	09:27:00	09:39:00	410	13.4702	1.12252	808	26.5462	2.21218	809	26.5791	2.21492	808	26.5462	2.21218	7	1	8	1	8	1	8	1	-0.0050323	-1.00126	63.3333	111	-73.2923	-0.344415	0	0	2	0	4
80908	809	67	1	1	Nutrition + WSH	4.7083	4.27889	-1.90381	-2.38597	NA	NA	NA	NA	-3.51887	-3.3813	11:18:00	11:43:00	11:55:00	397	13.0431	1.08693	795	26.1191	2.17659	796	26.152	2.17933	795	26.1191	2.17659	7	1	8	1	8	1	8	1	-0.0015405	-1.54816	56.6667	93	-81.9894	-0.274639	1	0	0	0	0
80601	806	66	0	1	Nutrition	NA	NA	NA	NA	NA	NA	NA	NA	NA	NA	12:35:00	12:50:00	13:06:00	436	14.3244	1.1937	810	26.6119	2.21766	811	26.6448	2.2204	810	26.6119	2.21766	8	1	8	1	8	1	8	1	NA	NA	75	118	NA	NA	0	0	2	0	7
80602	806	66	1	2+	Nutrition	NA	NA	NA	NA	NA	NA	NA	NA	NA	NA	12:47:00	13:02:00	13:19:00	452	14.8501	1.23751	826	27.1376	2.26146	827	27.1704	2.2642	826	27.1376	2.26146	8	1	8	1	8	1	8	1	NA	NA	60	92	NA	NA	0	0	1	0	1
80603	806	66	0	1	Nutrition	NA	NA	NA	NA	NA	NA	NA	NA	NA	NA				453	14.883	1.24025	NA	NA	NA	NA	NA	NA	NA	NA	NA	8	1	NA	NA	NA	NA	NA	NA	NA	NA	NA	NA	NA	NA	0	NA	0	0	3
80604	806	66	0	missing	Nutrition	NA	NA	NA	NA	NA	NA	NA	NA	NA	NA				NA	NA	NA	NA	NA	NA	NA	NA	NA	NA	NA	NA	NA	NA	NA	NA	NA	NA	NA	NA	NA	NA	NA	NA	NA	NA	NA	NA	0	0	0
80605	806	66	0	2+	Nutrition	NA	NA	NA	NA	NA	NA	NA	NA	NA	NA	14:03:00	14:19:00	14:36:00	491	16.1314	1.34428	875	28.7474	2.39562	876	28.7803	2.39836	875	28.7474	2.39562	8	1	8	1	8	1	8	1	NA	NA	71.4444	128	NA	NA	0	0	0	0	10
80606	806	66	1	2+	Nutrition	NA	NA	NA	NA	NA	NA	NA	NA	NA	NA	09:45:00	09:59:00	10:13:00	487	16	1.33333	861	28.2875	2.35729	862	28.3203	2.36003	861	28.2875	2.35729	8	1	8	1	8	1	8	1	NA	NA	65.6667	136	NA	NA	1	0	0	0	1
80608	806	66	0	2+	Nutrition	NA	NA	NA	NA	NA	NA	NA	NA	NA	NA	10:00:00	10:26:00	10:41:00	524	17.2156	1.43463	898	29.5031	2.45859	899	29.5359	2.46133	898	29.5031	2.45859	8	1	8	1	8	1	8	1	NA	NA	67	124	NA	NA	0	1	1	4	15
80201	802	66	0	2+	WSH	NA	NA	NA	NA	NA	NA	NA	NA	NA	NA	12:06:00	12:21:00	12:35:00	347	11.4004	0.950034	763	25.0678	2.08898	764	25.1006	2.09172	763	25.0678	2.08898	7	1	8	1	8	1	8	1	NA	NA	68.1111	122.333	NA	NA	0	0	6	0	14
80202	802	66	1	2+	WSH	NA	NA	NA	NA	NA	NA	NA	NA	NA	NA	12:06:00	12:21:00	12:36:00	539	17.7084	1.4757	907	29.7988	2.48323	908	29.8316	2.48597	907	29.7988	2.48323	8	1	8	1	8	1	8	1	NA	NA	64.5556	98	NA	NA	0	0	4	0	2
80203	802	66	1	1	WSH	NA	NA	NA	NA	NA	NA	NA	NA	NA	NA	09:07:00	09:30:00	09:44:00	444	14.5873	1.21561	862	28.3203	2.36003	863	28.3532	2.36277	862	28.3203	2.36003	7	1	8	1	8	1	8	1	NA	NA	64.5556	112	NA	NA	0	0	5	0	12
80204	802	66	0	1	WSH	NA	NA	NA	NA	NA	NA	NA	NA	NA	NA	09:23:00	09:40:00	09:55:00	355	11.6632	0.971937	771	25.3306	2.11088	772	25.3634	2.11362	771	25.3306	2.11088	7	1	8	1	8	1	8	1	NA	NA	58.2222	95	NA	NA	0	0	0	0	0
80205	802	66	1	1	WSH	NA	NA	NA	NA	NA	NA	NA	NA	NA	NA				388	12.7474	1.06229	NA	NA	NA	NA	NA	NA	NA	NA	NA	7	1	NA	NA	NA	NA	NA	NA	NA	NA	NA	NA	NA	NA	0	NA	2	0	2
80206	802	66	1	2+	WSH	NA	NA	NA	NA	NA	NA	NA	NA	NA	NA	09:37:00	09:54:00	10:05:00	405	13.306	1.10883	821	26.9733	2.24778	822	27.0062	2.25051	821	26.9733	2.24778	7	1	8	1	8	1	8	1	NA	NA	61.6667	93.6667	NA	NA	0	0	3	0	4
80207	802	66	0	2+	WSH	NA	NA	NA	NA	NA	NA	NA	NA	NA	NA	11:09:00	11:26:00	11:40:00	456	14.9815	1.24846	874	28.7146	2.39288	875	28.7474	2.39562	874	28.7146	2.39288	7	1	8	1	8	1	8	1	NA	NA	69.1111	117.667	NA	NA	1	0	0	0	20
80101	801	66	1	2+	Nutrition + WSH	NA	NA	NA	NA	-0.693147	1.07158	2.17929	2.31254	NA	NA				419	13.7659	1.14716	NA	NA	NA	NA	NA	NA	NA	NA	NA	7	1	NA	NA	NA	NA	NA	NA	NA	NA	NA	NA	NA	NA	0	NA	1	0	8
80102	801	66	0	2+	Nutrition + WSH	3.48038	4.52005	-3.21888	-2.81341	-0.693147	1.76302	2.51527	1.84845	-3.59516	-3.66356	09:27:00	09:44:00	09:57:00	406	13.3388	1.11157	811	26.6448	2.2204	817	26.8419	2.23682	811	26.6448	2.2204	7	1	8	1	8	1	8	1	0.0006667	3.49223	NA	80.3333	5.33045	-0.199081	0	1	0	0	6
80103	801	66	0	2+	Nutrition + WSH	4.37832	3.90254	-2.3969	-1.97328	-0.755023	1.5217	2.01624	1.97685	-3.57933	-3.21811	11:40:00	11:53:00	12:08:00	447	14.6858	1.22382	852	27.9918	2.33265	858	28.1889	2.34908	852	27.9918	2.33265	7	1	8	1	8	1	8	1	0.0017143	-2.32123	77.8889	93.6667	-76.9322	-0.174938	0	0	0	0	15
80106	801	66	0	1	Nutrition + WSH	NA	NA	NA	NA	-0.776529	1.96431	2.43799	2.37584	NA	NA				433	14.2259	1.18549	NA	NA	NA	NA	NA	NA	NA	NA	NA	7	1	NA	NA	NA	NA	NA	NA	NA	NA	NA	NA	NA	NA	0	NA	5	1	14
80107	801	66	0	2+	Nutrition + WSH	NA	NA	NA	NA	-0.967584	1.51951	2.23431	1.70293	NA	NA				392	12.8788	1.07324	NA	NA	NA	NA	NA	NA	NA	NA	NA	7	1	NA	NA	NA	NA	NA	NA	NA	NA	NA	NA	NA	NA	0	NA	1	0	8
80108	801	66	0	2+	Nutrition + WSH	3.20275	3.57661	-2.38597	-1.70926	NA	NA	NA	NA	-3.53192	-3.13179	09:34:00	09:48:00	10:01:00	NA	NA	NA	882	28.9774	2.41478	888	29.1745	2.43121	882	28.9774	2.41478	NA	NA	8	1	8	1	8	1	0.0032963	0.796571	62.3333	114	-43.7449	-0.126824	NA	0	1	0	1
79901	799	65	0	2+	Nutrition	NA	NA	NA	NA	NA	NA	NA	NA	NA	NA	10:15:00	10:31:00	10:47:00	411	13.5031	1.12526	819	26.9076	2.2423	820	26.9405	2.24504	819	26.9076	2.2423	7	1	8	1	8	1	8	1	NA	NA	65	122.667	NA	NA	0	0	2	0	2
79902	799	65	0	2+	Nutrition	NA	NA	NA	NA	NA	NA	NA	NA	NA	NA				413	13.5688	1.13073	NA	NA	NA	NA	NA	NA	NA	NA	NA	7	1	NA	NA	NA	NA	NA	NA	NA	NA	NA	NA	NA	NA	0	NA	2	0	10
79904	799	65	1	1	Nutrition	NA	NA	NA	NA	NA	NA	NA	NA	NA	NA	09:46:00	10:06:00	10:20:00	427	14.0287	1.16906	835	27.4333	2.28611	836	27.4661	2.28884	835	27.4333	2.28611	7	1	8	1	8	1	8	1	NA	NA	62	84.3333	NA	NA	0	0	3	0	6
79905	799	65	0	missing	Nutrition	NA	NA	NA	NA	NA	NA	NA	NA	NA	NA				416	13.6674	1.13895	NA	NA	NA	NA	NA	NA	NA	NA	NA	8	1	NA	NA	NA	NA	NA	NA	NA	NA	NA	NA	NA	NA	0	NA	2	0	0
79601	796	65	1	2+	WSH	NA	NA	NA	NA	NA	NA	NA	NA	NA	NA				381	12.5175	1.04312	NA	NA	NA	NA	NA	NA	NA	NA	NA	7	1	NA	NA	NA	NA	NA	NA	NA	NA	NA	NA	NA	NA	0	NA	3	1	12
79603	796	65	1	2+	WSH	NA	NA	NA	NA	NA	NA	NA	NA	NA	NA	09:28:00	09:45:00	10:01:00	417	13.7002	1.14168	850	27.9261	2.32717	851	27.9589	2.32991	850	27.9261	2.32717	7	1	9	1	9	1	9	1	NA	NA	56.8889	104.333	NA	NA	0	0	0	0	5
79604	796	65	0	2+	WSH	NA	NA	NA	NA	NA	NA	NA	NA	NA	NA	10:07:00	10:22:00	10:39:00	420	13.7988	1.1499	853	28.0246	2.33539	854	28.0575	2.33812	853	28.0246	2.33539	7	1	9	1	9	1	9	1	NA	NA	66.8889	105	NA	NA	1	0	3	0	6
79608	796	65	1	missing	WSH	NA	NA	NA	NA	NA	NA	NA	NA	NA	NA				NA	NA	NA	NA	NA	NA	NA	NA	NA	NA	NA	NA	NA	NA	NA	NA	NA	NA	NA	NA	NA	NA	NA	NA	NA	NA	NA	NA	1	0	9
79301	793	65	0	2+	Nutrition + WSH	5.36989	4.66291	-1.96611	-1.18091	NA	NA	NA	NA	-3.56709	-3.252	11:06:00	11:18:00	11:35:00	430	14.1273	1.17728	844	27.729	2.31075	845	27.7618	2.31348	844	27.729	2.31075	7	1	8	1	8	1	8	1	0.0057586	-9.07467	57.8889	104.667	-139.854	-0.0505995	0	0	0	0	9
79302	793	65	1	2+	Nutrition + WSH	3.86886	3.83402	-1.9805	-0.462035	-0.510826	1.5707	2.74213	2.66514	-3.56111	-3.4116	10:09:00	10:27:00	10:41:00	455	14.9487	1.24572	870	28.5832	2.38193	871	28.616	2.38467	870	28.5832	2.38193	7	1	8	1	8	1	8	1	0.015375	-0.0911111	58.1111	106.333	-53.3181	0.277446	0	0	0	0	2
79303	793	65	0	missing	Nutrition + WSH	NA	NA	NA	NA	NA	NA	NA	NA	NA	NA				NA	NA	NA	NA	NA	NA	NA	NA	NA	NA	NA	NA	NA	NA	NA	NA	NA	NA	NA	NA	NA	NA	NA	NA	NA	NA	NA	NA	2	0	2
79304	793	65	1	2+	Nutrition + WSH	3.83402	4.57562	-1.15518	-0.238257	-0.867501	1.38379	2.43537	2.66305	-3.59066	-3.34894	09:12:00	09:29:00	09:43:00	435	14.2916	1.19097	804	26.4148	2.20123	805	26.4476	2.20397	804	26.4148	2.20123	8	1	8	1	8	1	8	1	0.0152581	2.99059	59.8889	85.6667	-1.72715	0.27405	0	0	0	0	0
79305	793	65	1	2+	Nutrition + WSH	NA	0.179985	-2.25379	-1.05843	-0.494296	1.58309	2.31154	2.24813	-3.57319	-3.66356	08:46:00	09:07:00	09:22:00	389	12.7803	1.06502	803	26.3819	2.19849	804	26.4148	2.20123	803	26.3819	2.19849	7	1	8	1	8	1	8	1	0.0067222	NA	75.1111	127.667	NA	0.0297712	0	0	1	0	5
79307	793	65	1	2+	Nutrition + WSH	NA	NA	NA	NA	-0.385662	1.86097	3.07823	2.88982	NA	NA				421	13.8316	1.15264	NA	NA	NA	NA	NA	NA	NA	NA	NA	7	1	NA	NA	NA	NA	NA	NA	NA	NA	NA	NA	NA	NA	0	NA	4	0	8
79101	791	64	1	1	Nutrition + WSH	3.70554	5.21854	-2.67365	-0.539568	-0.510826	1.43031	2.2628	2.04769	-3.56046	-3.28974	09:33:00	09:52:00	10:06:00	385	12.6489	1.05407	805	26.4476	2.20397	806	26.4805	2.20671	805	26.4476	2.20397	7	1	9	1	9	1	9	1	0.0155758	7.57853	66.8889	124.333	91.011	0.296618	0	0	0	0	10
79102	791	64	0	1	Nutrition + WSH	5.00115	5.44062	-1.54646	-0.188742	-1.10866	1.67896	2.57946	2.84897	-3.58483	-3.66356	11:35:00	11:51:00	12:10:00	355	11.6632	0.971937	774	25.4292	2.1191	775	25.462	2.12183	774	25.4292	2.1191	7	1	9	1	9	1	9	1	0.0175714	5.125	73.2222	78.6667	43.446	0.4009	0	0	0	0	0
79103	791	64	1	2+	Nutrition + WSH	4.7769	4.7083	-1.85151	-0.936493	-1.23787	0.875469	0.924259	1.27815	-3.52168	-3.3903	09:40:00	10:01:00	10:19:00	403	13.2402	1.10335	822	27.0062	2.25051	823	27.039	2.25325	822	27.0062	2.25051	7	1	9	1	9	1	9	1	0.0060256	-0.374857	65.1111	96.3333	-51.4033	0.0234005	0	0	0	0	0
79104	791	64	1	1	Nutrition + WSH	5.39552	5.3182	-2.51331	-0.76357	-0.478036	2.02022	2.62031	3.02723	-3.64093	-3.66356	09:16:00	09:36:00	09:51:00	378	12.4189	1.03491	797	26.1848	2.18207	798	26.2177	2.1848	797	26.1848	2.18207	7	1	9	1	9	1	9	1	0.011	-0.82	69.1111	118.667	-48.0252	0.16941	0	0	0	0	0
79105	791	64	0	2+	Nutrition + WSH	3.18932	3.05965	-2.36446	-0.507498	-0.328504	1.85317	2.90417	3.1381	-3.63823	-3.66356	11:26:00	11:54:00	12:10:00	439	14.423	1.20192	858	28.1889	2.34908	859	28.2218	2.35181	858	28.1889	2.34908	7	1	9	1	9	1	9	1	0.0115455	-0.105429	61.8889	88.3333	-56.5279	0.286056	0	0	1	1	6
79106	791	64	0	1	Nutrition + WSH	5.07966	5.90097	NA	0.534151	-0.415515	1.81319	2.28747	1.74572	-3.65153	-3.66356	09:54:00	10:20:00	10:34:00	408	13.4045	1.11704	828	27.2033	2.26694	829	27.2361	2.26968	828	27.2033	2.26694	7	1	9	1	9	1	9	1	NA	7.872	67.2222	124	166.347	NA	0	0	1	0	5
79107	791	64	1	2+	Nutrition + WSH	5.56737	4.56543	-2.07147	-1.10262	-0.693147	1.41099	1.7613	2.34373	-3.49578	-3.31471	12:16:00	12:34:00	12:50:00	443	14.5544	1.21287	863	28.3532	2.36277	864	28.386	2.3655	863	28.3532	2.36277	7	1	9	1	9	1	9	1	0.0060588	-9.20222	59.4444	108.333	-190.121	-0.0164947	0	0	0	0	0
79108	791	64	0	2+	Nutrition + WSH	4.12701	5.11377	NA	-2.18037	NA	NA	NA	NA	-3.51325	-3.37534	11:56:00	12:12:00	12:28:00	435	14.2916	1.19097	855	28.0903	2.34086	856	28.1232	2.3436	855	28.0903	2.34086	7	1	9	1	9	1	9	1	NA	6.519	69.4444	92.3333	55.6174	NA	0	0	3	0	2
78901	789	64	1	1	Nutrition	NA	NA	NA	NA	NA	NA	NA	NA	NA	NA	12:29:00	12:46:00	13:01:00	450	14.7844	1.23203	873	28.6817	2.39014	874	28.7146	2.39288	873	28.6817	2.39014	7	1	9	1	9	1	9	1	NA	NA	58.8889	76	NA	NA	0	1	0	3	9
78903	789	64	1	2+	Nutrition	NA	NA	NA	NA	NA	NA	NA	NA	NA	NA	09:38:00	09:55:00	00:00:00	456	14.9815	1.24846	879	28.8789	2.40657	880	28.9117	2.40931	879	28.8789	2.40657	7	1	9	1	9	1	9	1	NA	NA	55.5555	95.3333	NA	NA	0	0	0	0	4
78904	789	64	1	1	Nutrition	NA	NA	NA	NA	NA	NA	NA	NA	NA	NA	11:34:00	11:49:00	12:05:00	347	11.4004	0.950034	770	25.2977	2.10814	771	25.3306	2.11088	770	25.2977	2.10814	7	1	9	1	9	1	9	1	NA	NA	58.8889	89.6667	NA	NA	0	0	0	0	2
78905	789	64	1	2+	Nutrition	NA	NA	NA	NA	NA	NA	NA	NA	NA	NA	09:16:00	09:46:00	10:00:00	464	15.2444	1.27036	887	29.1417	2.42847	888	29.1745	2.43121	887	29.1417	2.42847	7	1	9	1	9	1	9	1	NA	NA	61.7778	112	NA	NA	1	0	2	0	2
78906	789	64	0	1	Nutrition	NA	NA	NA	NA	NA	NA	NA	NA	NA	NA	11:10:00	11:30:00	11:43:00	460	15.1129	1.25941	884	29.0431	2.42026	885	29.076	2.423	884	29.0431	2.42026	7	1	9	1	9	1	9	1	NA	NA	58	107.333	NA	NA	0	0	0	3	17
78907	789	64	0	1	Nutrition	NA	NA	NA	NA	NA	NA	NA	NA	NA	NA	08:57:00	09:13:00	09:28:00	363	11.9261	0.99384	787	25.8563	2.15469	788	25.8891	2.15743	787	25.8563	2.15469	7	1	9	1	9	1	9	1	NA	NA	59.8889	88.6667	NA	NA	0	0	8	0	9
78701	787	64	1	1	WSH	NA	NA	NA	NA	NA	NA	NA	NA	NA	NA	11:37:00	11:52:00	12:07:00	NA	NA	NA	878	28.846	2.40383	879	28.8789	2.40657	878	28.846	2.40383	NA	NA	8	1	8	1	8	1	NA	NA	61.1111	76	NA	NA	NA	0	0	0	8
78702	787	64	0	1	WSH	NA	NA	NA	NA	NA	NA	NA	NA	NA	NA	08:59:00	09:17:00	09:32:00	454	14.9158	1.24298	869	28.5503	2.37919	870	28.5832	2.38193	869	28.5503	2.37919	7	1	8	1	8	1	8	1	NA	NA	56.6667	90.6667	NA	NA	0	0	0	0	0
78704	787	64	1	1	WSH	NA	NA	NA	NA	NA	NA	NA	NA	NA	NA	11:38:00	11:57:00	12:12:00	454	14.9158	1.24298	869	28.5503	2.37919	870	28.5832	2.38193	869	28.5503	2.37919	7	1	8	1	8	1	8	1	NA	NA	57.8889	86	NA	NA	0	0	4	0	1
78705	787	64	1	1	WSH	NA	NA	NA	NA	NA	NA	NA	NA	NA	NA	08:51:00	09:08:00	09:24:00	414	13.6016	1.13347	918	30.1602	2.51335	919	30.193	2.51608	918	30.1602	2.51335	7	1	11	0	11	0	11	0	NA	NA	71.1111	99	NA	NA	0	0	3	1	3
78706	787	64	1	1	WSH	NA	NA	NA	NA	NA	NA	NA	NA	NA	NA	13:14:00	13:31:00	13:46:00	367	12.0575	1.00479	781	25.6591	2.13826	782	25.692	2.141	781	25.6591	2.13826	7	1	8	1	8	1	8	1	NA	NA	59.1111	97.6667	NA	NA	0	0	2	0	0
78708	787	64	0	2+	WSH	NA	NA	NA	NA	NA	NA	NA	NA	NA	NA	09:01:00	09:21:00	09:37:00	360	11.8275	0.985626	775	25.462	2.12183	776	25.4949	2.12457	775	25.462	2.12183	7	1	8	1	8	1	8	1	NA	NA	57.5555	97	NA	NA	0	0	3	0	2
78302	783	63	0	2+	WSH	NA	NA	NA	NA	NA	NA	NA	NA	NA	NA	11:09:00	11:23:00	11:38:00	342	11.2361	0.936345	810	26.6119	2.21766	817	26.8419	2.23682	810	26.6119	2.21766	7	1	10	1	11	0	10	1	NA	NA	65.6667	114.333	NA	NA	0	0	0	0	2
78303	783	63	1	1	WSH	NA	NA	NA	NA	NA	NA	NA	NA	NA	NA	13:05:00	13:25:00	13:44:00	440	14.4559	1.20465	863	28.3532	2.36277	864	28.386	2.3655	863	28.3532	2.36277	7	1	9	1	9	1	9	1	NA	NA	68.1111	127	NA	NA	0	0	2	0	0
78304	783	63	1	2+	WSH	NA	NA	NA	NA	NA	NA	NA	NA	NA	NA	13:54:00	14:09:00	14:23:00	372	12.2218	1.01848	799	26.2505	2.18754	800	26.2834	2.19028	799	26.2505	2.18754	7	1	9	1	9	1	9	1	NA	NA	56.8889	96.6667	NA	NA	0	0	1	1	2
78305	783	63	0	2+	WSH	NA	NA	NA	NA	NA	NA	NA	NA	NA	NA	08:53:00	09:07:00	09:23:00	424	13.9302	1.16085	849	27.8932	2.32444	850	27.9261	2.32717	849	27.8932	2.32444	7	1	9	1	9	1	9	1	NA	NA	60.8889	98.6667	NA	NA	1	0	2	0	2
78306	783	63	1	2+	WSH	NA	NA	NA	NA	NA	NA	NA	NA	NA	NA	14:10:00	14:48:00	15:04:00	443	14.5544	1.21287	866	28.4517	2.37098	867	28.4846	2.37372	866	28.4517	2.37098	7	1	9	1	9	1	9	1	NA	NA	54.3333	88.6667	NA	NA	0	0	0	2	2
78201	782	63	1	2+	Nutrition + WSH	4.17856	3.8269	-2.51331	-0.855666	NA	NA	NA	NA	-3.56812	-3.40242	11:34:00	11:50:00	12:06:00	NA	NA	NA	834	27.4004	2.28337	835	27.4333	2.28611	834	27.4004	2.28337	NA	NA	8	1	8	1	8	1	0.01075	-1.2095	63	96.6667	-67.9124	0.120696	NA	0	1	1	2
78202	782	63	1	2+	Nutrition + WSH	3.81973	4.60557	-1.95193	-0.355247	-1.02165	1.4207	2.20497	2.26072	-3.53619	-3.11531	11:46:00	12:04:00	12:18:00	458	15.0472	1.25394	855	28.0903	2.34086	856	28.1232	2.3436	855	28.0903	2.34086	7	1	8	1	8	1	8	1	0.0174688	3.02489	58.2222	77.3333	3.67254	0.339305	1	0	1	0	0
78203	782	63	0	2+	Nutrition + WSH	4.01516	3.3041	-2.47694	-2.23493	0.900161	2.26696	3.6697	3.7556	-3.55647	-3.2734	11:25:00	11:42:00	11:59:00	438	14.3901	1.19918	837	27.499	2.29158	838	27.5318	2.29432	837	27.499	2.29158	7	1	8	1	8	1	8	1	0.0006765	-1.65929	61.3333	106.667	-78.0581	-0.19959	1	0	0	0	5
78204	782	63	0	1	Nutrition + WSH	5.27885	5.56737	-2.97593	-0.908819	NA	NA	NA	NA	-3.43677	-3.66356	09:09:00	09:29:00	09:44:00	NA	NA	NA	756	24.8378	2.06982	757	24.8706	2.07255	756	24.8378	2.06982	NA	NA	8	1	8	1	8	1	0.0100571	3.28	58.7778	135.667	30.9781	0.134697	NA	0	0	0	1
78205	782	63	0	2+	Nutrition + WSH	4.53775	4.13228	-2.33304	-0.612489	-0.967584	1.69562	2.68034	2.7638	-3.61947	-2.96698	08:55:00	09:15:00	09:30:00	450	14.7844	1.23203	849	27.8932	2.32444	850	27.9261	2.32717	849	27.8932	2.32444	7	1	8	1	8	1	8	1	0.0127143	-1.558	58.8889	115.333	-78.2676	0.231707	1	0	1	3	0
78207	782	63	1	missing	Nutrition + WSH	NA	NA	NA	NA	-0.0202027	1.81645	2.56649	2.80033	NA	NA				447	14.6858	1.22382	NA	NA	NA	NA	NA	NA	NA	NA	NA	7	1	NA	NA	NA	NA	NA	NA	NA	NA	NA	NA	NA	NA	0	NA	2	0	2
78208	782	63	0	2+	Nutrition + WSH	3.83402	4.56201	-2.74887	-1.16796	-0.385662	1.99606	2.71602	2.97909	-3.59584	-3.66356	09:13:00	09:28:00	09:42:00	399	13.1088	1.0924	796	26.152	2.17933	797	26.1848	2.18207	796	26.152	2.17933	7	1	8	1	8	1	8	1	0.0085172	3.30187	67.1111	97.3333	-3.027	0.0303857	0	0	0	0	0
77802	778	63	1	2+	Nutrition	NA	NA	NA	NA	NA	NA	NA	NA	NA	NA	10:40:00	10:56:00	11:10:00	482	15.8357	1.31964	879	28.8789	2.40657	880	28.9117	2.40931	879	28.8789	2.40657	8	1	9	1	9	1	9	1	NA	NA	59.7778	95.3333	NA	NA	0	0	3	1	0
77803	778	63	1	1	Nutrition	NA	NA	NA	NA	NA	NA	NA	NA	NA	NA	08:29:00	08:45:00	08:59:00	468	15.3758	1.28131	865	28.4189	2.36824	866	28.4517	2.37098	865	28.4189	2.36824	8	1	9	1	9	1	9	1	NA	NA	101.444	107.333	NA	NA	0	0	0	0	1
77806	778	63	1	2+	Nutrition	NA	NA	NA	NA	NA	NA	NA	NA	NA	NA	11:02:00	11:18:00	11:33:00	445	14.6201	1.21834	842	27.6632	2.30527	843	27.6961	2.30801	842	27.6632	2.30527	8	1	9	1	9	1	9	1	NA	NA	64	89.3333	NA	NA	0	1	0	1	0
77807	778	63	1	2+	Nutrition	NA	NA	NA	NA	NA	NA	NA	NA	NA	NA				422	13.8645	1.15537	NA	NA	NA	NA	NA	NA	NA	NA	NA	8	1	NA	NA	NA	NA	NA	NA	NA	NA	NA	NA	NA	NA	1	NA	2	0	3
77808	778	63	0	1	Nutrition	NA	NA	NA	NA	NA	NA	NA	NA	NA	NA	08:35:00	08:51:00	09:06:00	500	16.4271	1.36893	897	29.4702	2.45585	898	29.5031	2.45859	897	29.4702	2.45585	8	1	9	1	9	1	9	1	NA	NA	66.6667	129	NA	NA	0	0	0	0	0
77301	773	62	1	2+	Nutrition + WSH	2.62293	2.79728	-1.54646	-1.3903	-0.210721	1.77495	2.28034	1.94591	-3.64073	-3.66356	08:50:00	09:05:00	09:20:00	378	12.4189	1.03491	793	26.0534	2.17112	794	26.0862	2.17385	793	26.0534	2.17112	7	1	9	1	9	1	9	1	0.0012	0.174933	71.2222	83.6667	-54.1057	-0.168876	0	0	0	0	6
77302	773	62	0	2+	Nutrition + WSH	4.69939	4.7288	-2.34341	-0.317454	-0.400478	1.55604	2.71403	2.14476	-3.63493	-3.66356	08:51:00	09:06:00	09:20:00	386	12.6817	1.05681	800	26.2834	2.19028	801	26.3162	2.19302	800	26.2834	2.19028	7	1	9	1	9	1	9	1	0.0217931	0.218667	57.1111	82.3333	-41.9088	0.41886	0	0	0	0	4
77303	773	62	1	2+	Nutrition + WSH	4.78789	5.3198	-2.60369	-0.807436	-0.867501	1.26413	1.9615	1.39624	-3.48889	-3.40242	08:49:00	09:06:00	09:21:00	448	14.7187	1.22656	862	28.3203	2.36003	863	28.3532	2.36277	862	28.3203	2.36003	7	1	9	1	9	1	9	1	0.011625	4.95859	67.8889	112.667	40.3026	0.157429	1	1	3	0	3
77304	773	62	1	2+	Nutrition + WSH	4.77966	4.3742	-2.07944	-0.440057	-0.653926	1.60141	2.44061	1.9865	-3.66356	-3.66356	10:51:00	11:09:00	11:30:00	463	15.2115	1.26762	877	28.8131	2.4011	879	28.8789	2.40657	877	28.8131	2.4011	7	1	9	1	9	1	9	1	0.0133077	-2.20489	65.5556	99.3333	-82.3177	0.301187	0	0	0	0	5
77305	773	62	1	1	Nutrition + WSH	3.69744	4.40271	-1.72597	-0.468405	-0.755023	1.4422	2.46555	2.62539	-3.47233	-3.34604	11:41:00	11:57:00	12:13:00	406	13.3388	1.11157	821	26.9733	2.24778	822	27.0062	2.25051	821	26.9733	2.24778	7	1	9	1	9	1	9	1	0.014	2.583	56.5555	90	-10.1377	0.23111	0	0	0	0	0
77306	773	62	1	2+	Nutrition + WSH	4.13753	4.16846	-2.16282	-1.06711	NA	NA	NA	NA	-3.66356	-3.66356	11:30:00	11:54:00	12:09:00	449	14.7515	1.2293	863	28.3532	2.36277	864	28.386	2.3655	863	28.3532	2.36277	7	1	9	1	9	1	9	1	0.0058718	0.082	68.1111	116.333	-46.9557	0.0083051	0	0	0	0	1
77307	773	62	0	1	Nutrition + WSH	3.45997	5.3576	-2.02495	0.0276152	-0.162519	1.66771	3.02189	3.25308	-3.54825	-3.33169	09:07:00	09:22:00	09:36:00	480	15.77	1.31417	895	29.4045	2.45038	896	29.4374	2.45311	895	29.4045	2.45038	7	1	9	1	9	1	9	1	0.0308966	12.0267	62.1111	110.667	126.041	0.684491	0	0	0	2	14
77308	773	62	1	1	Nutrition + WSH	3.29198	3.65594	-1.88387	-1.75446	-0.494296	1.29746	2.59972	2.35042	-3.55258	-3.33169	10:24:00	10:39:00	10:54:00	409	13.4374	1.11978	824	27.0719	2.25599	825	27.1047	2.25873	824	27.0719	2.25599	7	1	9	1	9	1	9	1	7.00E-04	0.7872	68.4444	126.333	-42.2062	-0.19341	0	0	0	2	14
77101	771	62	1	2+	WSH	NA	NA	NA	NA	NA	NA	NA	NA	NA	NA	11:58:00	12:12:00	12:32:00	364	11.9589	0.996578	769	25.2649	2.10541	770	25.2977	2.10814	769	25.2649	2.10541	7	1	9	1	9	1	9	1	NA	NA	73.5556	141.667	NA	NA	0	0	2	0	10
77102	771	62	0	2+	WSH	NA	NA	NA	NA	NA	NA	NA	NA	NA	NA				363	11.9261	0.99384	NA	NA	NA	NA	NA	NA	NA	NA	NA	7	1	NA	NA	NA	NA	NA	NA	NA	NA	NA	NA	NA	NA	0	NA	0	0	31
77103	771	62	1	1	WSH	NA	NA	NA	NA	NA	NA	NA	NA	NA	NA	11:18:00	11:36:00	11:49:00	425	13.963	1.16359	829	27.2361	2.26968	830	27.269	2.27242	829	27.2361	2.26968	7	1	8	1	9	1	8	1	NA	NA	64.3333	95.3333	NA	NA	0	0	2	0	4
77104	771	62	0	1	WSH	NA	NA	NA	NA	NA	NA	NA	NA	NA	NA	12:38:00	12:53:00	13:09:00	343	11.269	0.939083	747	24.5421	2.04517	748	24.5749	2.04791	747	24.5421	2.04517	7	1	8	1	9	1	8	1	NA	NA	65	139.667	NA	NA	0	1	0	0	0
77105	771	62	1	2+	WSH	NA	NA	NA	NA	NA	NA	NA	NA	NA	NA	09:14:00	09:30:00	09:45:00	437	14.3573	1.19644	842	27.6632	2.30527	843	27.6961	2.30801	842	27.6632	2.30527	7	1	9	1	9	1	9	1	NA	NA	64.8889	75	NA	NA	0	0	4	0	0
77106	771	62	0	2+	WSH	NA	NA	NA	NA	NA	NA	NA	NA	NA	NA	09:06:00	09:23:00	09:38:00	457	15.0144	1.2512	862	28.3203	2.36003	863	28.3532	2.36277	862	28.3203	2.36003	7	1	9	1	9	1	9	1	NA	NA	62.1111	104	NA	NA	0	0	0	0	2
77107	771	62	0	2+	WSH	NA	NA	NA	NA	NA	NA	NA	NA	NA	NA	09:24:00	09:44:00	09:59:00	460	15.1129	1.25941	864	28.386	2.3655	865	28.4189	2.36824	864	28.386	2.3655	7	1	8	1	9	1	8	1	NA	NA	65.2222	104.333	NA	NA	0	0	1	4	6
77108	771	62	1	1	WSH	NA	NA	NA	NA	NA	NA	NA	NA	NA	NA	09:07:00	09:33:00	09:41:00	384	12.616	1.05133	788	25.8891	2.15743	789	25.922	2.16016	788	25.8891	2.15743	7	1	8	1	9	1	8	1	NA	NA	59.7778	107.667	NA	NA	0	0	2	0	12
76901	769	62	0	1	Nutrition	NA	NA	NA	NA	NA	NA	NA	NA	NA	NA	12:24:00	00:00:00	00:00:00	NA	NA	NA	778	25.5606	2.13005	779	25.5934	2.13279	778	25.5606	2.13005	NA	NA	9	1	9	1	9	1	NA	NA	69.7778	117	NA	NA	NA	0	1	0	22
76902	769	62	1	2+	Nutrition	NA	NA	NA	NA	NA	NA	NA	NA	NA	NA	11:58:00	12:12:00	12:27:00	439	14.423	1.20192	814	26.7433	2.22861	815	26.7762	2.23135	814	26.7433	2.22861	8	1	9	1	9	1	9	1	NA	NA	81.5556	104	NA	NA	0	0	0	0	5
76903	769	62	0	2+	Nutrition	NA	NA	NA	NA	NA	NA	NA	NA	NA	NA	09:03:00	09:22:00	09:38:00	456	14.9815	1.24846	848	27.8604	2.3217	849	27.8932	2.32444	848	27.8604	2.3217	8	1	9	1	9	1	9	1	NA	NA	83.4444	135.667	NA	NA	1	1	0	2	8
76904	769	62	1	2+	Nutrition	NA	NA	NA	NA	NA	NA	NA	NA	NA	NA	09:24:00	09:56:00	10:14:00	457	15.0144	1.2512	849	27.8932	2.32444	850	27.9261	2.32717	849	27.8932	2.32444	8	1	9	1	9	1	9	1	NA	NA	67.7778	107.667	NA	NA	1	0	0	0	7
76906	769	62	0	2+	Nutrition	NA	NA	NA	NA	NA	NA	NA	NA	NA	NA				448	14.7187	1.22656	NA	NA	NA	NA	NA	NA	NA	NA	NA	8	1	NA	NA	NA	NA	NA	NA	NA	NA	NA	NA	NA	NA	0	NA	2	0	2
76907	769	62	1	2+	Nutrition	NA	NA	NA	NA	NA	NA	NA	NA	NA	NA				436	14.3244	1.1937	NA	NA	NA	NA	NA	NA	NA	NA	NA	8	1	NA	NA	NA	NA	NA	NA	NA	NA	NA	NA	NA	NA	0	NA	0	4	3
76908	769	62	1	2+	Nutrition	NA	NA	NA	NA	NA	NA	NA	NA	NA	NA				422	13.8645	1.15537	NA	NA	NA	NA	NA	NA	NA	NA	NA	8	1	NA	NA	NA	NA	NA	NA	NA	NA	NA	NA	NA	NA	1	NA	4	0	3
76601	766	61	0	1	Nutrition + WSH	4.32334	4.21798	-2.8824	-1.25176	NA	NA	NA	NA	-3.53742	-3.31752	10:03:00	10:22:00	10:38:00	NA	NA	NA	759	24.9363	2.07803	760	24.9692	2.08077	759	24.9363	2.07803	NA	NA	8	1	8	1	8	1	0.0065714	-0.397053	68.8889	109.667	-55.9898	0.0100295	NA	0	1	0	2
76602	766	61	0	missing	Nutrition + WSH	NA	NA	NA	NA	NA	NA	NA	NA	NA	NA				NA	NA	NA	NA	NA	NA	NA	NA	NA	NA	NA	NA	NA	NA	NA	NA	NA	NA	NA	NA	NA	NA	NA	NA	NA	NA	NA	NA	1	0	3
76602	766	61	0	missing	Nutrition + WSH	NA	NA	NA	NA	NA	NA	NA	NA	NA	NA				NA	NA	NA	NA	NA	NA	NA	NA	NA	NA	NA	NA	NA	NA	NA	NA	NA	NA	NA	NA	NA	NA	NA	NA	NA	NA	NA	NA	1	0	3
76604	766	61	0	2+	Nutrition + WSH	2.1811	2.62293	-2.7181	NA	-0.400478	1.4884	2.41413	2.38876	-3.65072	-3.66356	12:58:00	13:15:00	13:29:00	472	15.5072	1.29227	852	27.9918	2.33265	853	28.0246	2.33539	852	27.9918	2.33265	8	1	8	1	8	1	8	1	NA	0.289412	60.1111	93.3333	-49.3879	NA	0	0	2	0	7
76604	766	61	0	2+	Nutrition + WSH	1.65785	0.831168	-1.65026	NA	-0.139262	1.84845	2.35233	2.41591	-3.5455	-3.38729	12:58:00	13:19:00	13:33:00	472	15.5072	1.29227	852	27.9918	2.33265	853	28.0246	2.33539	852	27.9918	2.33265	8	1	8	1	8	1	8	1	NA	-0.140571	76.8889	105.333	-57.6927	NA	0	0	2	0	7
76605	766	61	1	1	Nutrition + WSH	3.01239	1.59331	-1.74297	-1.22758	NA	NA	NA	NA	-3.5732	-3.13654	09:11:00	09:26:00	09:43:00	NA	NA	NA	784	25.7577	2.14648	785	25.7906	2.14921	784	25.7577	2.14648	NA	NA	8	1	8	1	8	1	0.0036875	-1.02773	59.8889	88.6667	-71.1037	-0.0907157	NA	0	2	0	12
76606	766	61	1	1	Nutrition + WSH	3.63885	4.31021	-2.00992	-2.04022	-1.10866	1.91102	2.67484	2.65183	-3.44461	-3.66356	09:30:00	09:45:00	09:59:00	411	13.5031	1.12526	791	25.9877	2.16564	792	26.0205	2.16838	791	25.9877	2.16564	8	1	8	1	8	1	8	1	-0.0001379	2.4272	64	81.6667	-16.9242	-0.216654	0	0	0	2	7
76608	766	61	0	1	Nutrition + WSH	4.73458	4.81485	0.1415	0.174793	NA	NA	NA	NA	-3.5549	-3.66356	12:19:00	12:33:00	12:47:00	477	15.6715	1.30595	874	28.7146	2.39288	875	28.7474	2.39562	874	28.7146	2.39288	8	1	9	1	9	1	9	1	0.0013929	0.679429	54.6667	95.3333	-32.6784	-0.111687	0	0	3	0	6
76501	765	61	0	1	WSH	NA	NA	NA	NA	NA	NA	NA	NA	NA	NA				481	15.8029	1.31691	NA	NA	NA	NA	NA	NA	NA	NA	NA	8	1	NA	NA	NA	NA	NA	NA	NA	NA	NA	NA	NA	NA	0	NA	1	0	2
76502	765	61	1	2+	WSH	NA	NA	NA	NA	NA	NA	NA	NA	NA	NA	09:48:00	10:12:00	10:26:00	469	15.4086	1.28405	868	28.5175	2.37645	869	28.5503	2.37919	868	28.5175	2.37645	8	1	9	1	9	1	9	1	NA	NA	66.7778	111	NA	NA	0	0	0	0	1
76504	765	61	1	1	WSH	NA	NA	NA	NA	NA	NA	NA	NA	NA	NA				463	15.2115	1.26762	NA	NA	NA	NA	NA	NA	NA	NA	NA	8	1	NA	NA	NA	NA	NA	NA	NA	NA	NA	NA	NA	NA	0	NA	0	0	0
76505	765	61	0	2+	WSH	NA	NA	NA	NA	NA	NA	NA	NA	NA	NA				384	12.616	1.05133	NA	NA	NA	NA	NA	NA	NA	NA	NA	8	1	NA	NA	NA	NA	NA	NA	NA	NA	NA	NA	NA	NA	0	NA	0	0	5
76506	765	61	1	1	WSH	NA	NA	NA	NA	NA	NA	NA	NA	NA	NA	08:26:00	08:39:00	08:55:00	406	13.3388	1.11157	821	26.9733	2.24778	822	27.0062	2.25051	821	26.9733	2.24778	8	1	10	1	10	1	10	1	NA	NA	71.6667	122.667	NA	NA	1	0	2	0	8
76507	765	61	0	missing	WSH	NA	NA	NA	NA	NA	NA	NA	NA	NA	NA	12:47:00	13:03:00	13:18:00	511	16.7885	1.39904	910	29.8973	2.49144	911	29.9302	2.49418	910	29.8973	2.49144	8	1	9	1	9	1	9	1	NA	NA	61.4445	110.333	NA	NA	1	1	3	0	0
76508	765	61	1	2+	WSH	NA	NA	NA	NA	NA	NA	NA	NA	NA	NA	10:42:00	10:58:00	11:13:00	NA	NA	NA	802	26.3491	2.19576	803	26.3819	2.19849	802	26.3491	2.19576	NA	NA	9	1	9	1	9	1	NA	NA	66.5556	112.333	NA	NA	NA	0	2	1	60
76001	760	61	0	missing	Nutrition	NA	NA	NA	NA	NA	NA	NA	NA	NA	NA				NA	NA	NA	NA	NA	NA	NA	NA	NA	NA	NA	NA	NA	NA	NA	NA	NA	NA	NA	NA	NA	NA	NA	NA	NA	NA	NA	NA	0	0	6
76003	760	61	1	1	Nutrition	NA	NA	NA	NA	NA	NA	NA	NA	NA	NA	09:58:00	10:20:00	10:34:00	371	12.1889	1.01574	764	25.1006	2.09172	765	25.1335	2.09446	764	25.1006	2.09172	8	1	9	1	9	1	9	1	NA	NA	57.3333	119.333	NA	NA	0	0	0	1	3
76004	760	61	1	2+	Nutrition	NA	NA	NA	NA	NA	NA	NA	NA	NA	NA	11:25:00	11:44:00	11:58:00	NA	NA	NA	864	28.386	2.3655	865	28.4189	2.36824	864	28.386	2.3655	NA	NA	11	0	11	0	11	0	NA	NA	61.2222	111	NA	NA	NA	1	0	0	0
76005	760	61	1	2+	Nutrition	NA	NA	NA	NA	NA	NA	NA	NA	NA	NA	09:08:00	09:23:00	09:38:00	424	13.9302	1.16085	876	28.7803	2.39836	877	28.8131	2.4011	876	28.7803	2.39836	8	1	11	0	11	0	11	0	NA	NA	59.1111	118	NA	NA	0	0	8	0	3
76006	760	61	1	2+	Nutrition	NA	NA	NA	NA	NA	NA	NA	NA	NA	NA	11:53:00	12:16:00	12:29:00	376	12.3532	1.02943	769	25.2649	2.10541	770	25.2977	2.10814	769	25.2649	2.10541	8	1	9	1	9	1	9	1	NA	NA	64.6667	67.6667	NA	NA	0	0	2	0	1
76007	760	61	0	1	Nutrition	NA	NA	NA	NA	NA	NA	NA	NA	NA	NA	09:13:00	09:27:00	09:42:00	NA	NA	NA	832	27.3347	2.27789	833	27.3676	2.28063	832	27.3347	2.27789	NA	NA	9	1	9	1	9	1	NA	NA	70.5556	96.3333	NA	NA	NA	0	0	0	0
75901	759	60	1	1	Nutrition	NA	NA	NA	NA	NA	NA	NA	NA	NA	NA	11:42:00	11:58:00	12:14:00	450	14.7844	1.23203	881	28.9446	2.41205	882	28.9774	2.41478	881	28.9446	2.41205	7	1	9	1	9	1	9	1	NA	NA	56.4445	119	NA	NA	1	0	0	0	1
75902	759	60	1	2+	Nutrition	NA	NA	NA	NA	NA	NA	NA	NA	NA	NA	08:57:00	09:15:00	09:31:00	354	11.6304	0.969199	785	25.7906	2.14921	786	25.8234	2.15195	785	25.7906	2.14921	7	1	9	1	9	1	9	1	NA	NA	66.7778	124.333	NA	NA	0	0	4	3	8
75903	759	60	0	2+	Nutrition	NA	NA	NA	NA	NA	NA	NA	NA	NA	NA	11:17:00	11:34:00	11:51:00	406	13.3388	1.11157	838	27.5318	2.29432	839	27.5647	2.29706	838	27.5318	2.29432	7	1	9	1	9	1	9	1	NA	NA	82.6667	166.667	NA	NA	0	0	3	3	1
75904	759	60	0	2+	Nutrition	NA	NA	NA	NA	NA	NA	NA	NA	NA	NA	08:39:00	08:57:00	09:12:00	319	10.4805	0.873374	750	24.6407	2.05339	751	24.6735	2.05613	750	24.6407	2.05339	7	1	9	1	9	1	9	1	NA	NA	65	113.667	NA	NA	0	0	0	0	3
75906	759	60	1	2+	Nutrition	NA	NA	NA	NA	NA	NA	NA	NA	NA	NA	08:55:00	09:17:00	09:34:00	298	9.79055	0.81588	730	23.9836	1.99863	731	24.0164	2.00137	730	23.9836	1.99863	7	1	9	1	9	1	9	1	NA	NA	63.3333	95.6667	NA	NA	0	0	1	0	0
75907	759	60	0	2+	Nutrition	NA	NA	NA	NA	NA	NA	NA	NA	NA	NA	11:42:00	12:01:00	12:13:00	398	13.076	1.08966	829	27.2361	2.26968	830	27.269	2.27242	829	27.2361	2.26968	7	1	9	1	9	1	9	1	NA	NA	56.6667	104.667	NA	NA	0	0	4	2	60
75601	756	60	1	2+	Nutrition + WSH	4.72299	5.96191	-2.36446	-2.05573	-2.20727	1.43508	2.1564	2.62756	-3.51121	-2.80397	08:53:00	09:11:00	09:25:00	380	12.4846	1.04038	801	26.3162	2.19302	802	26.3491	2.19576	801	26.3162	2.19302	7	1	9	1	9	1	9	1	0.0010625	15.3249	55.6667	101	230.998	-0.179392	0	0	0	1	3
75603	756	60	0	2+	Nutrition + WSH	5.01866	3.88247	-2.26336	-2.34341	NA	NA	NA	NA	-3.64425	-3.66356	11:04:00	11:23:00	11:38:00	NA	NA	NA	828	27.2033	2.26694	829	27.2361	2.26968	828	27.2033	2.26694	NA	NA	9	1	9	1	9	1	-0.0002353	-5.40337	55.8889	102.667	-141.28	-0.228013	NA	0	0	4	3
75605	756	60	1	missing	Nutrition + WSH	NA	NA	NA	NA	-0.261365	2.16332	2.45873	2.69327	NA	NA				365	11.9918	0.999316	NA	NA	NA	NA	NA	NA	NA	NA	NA	7	1	NA	NA	NA	NA	NA	NA	NA	NA	NA	NA	NA	NA	0	NA	2	0	3
75606	756	60	1	1	Nutrition + WSH	2.9457	3.60376	-2.8647	-1.91732	NA	NA	NA	NA	-3.66356	-3.66356	11:21:00	11:37:00	11:52:00	NA	NA	NA	797	26.1848	2.18207	798	26.2177	2.1848	797	26.1848	2.18207	NA	NA	10	1	10	1	10	1	0.0029032	1.107	64.4444	116	-36.5542	-0.134261	NA	0	1	10	11
75607	756	60	0	2+	Nutrition + WSH	3.18932	4.05004	-1.35093	-0.736055	-0.916291	1.60744	2.25444	2.31353	-3.62985	-3.13892	11:55:00	12:10:00	12:26:00	337	11.0719	0.922656	757	24.8706	2.07255	758	24.9035	2.07529	757	24.8706	2.07255	7	1	9	1	9	1	9	1	0.0070968	2.20853	58.4445	100.667	-20.0957	0.0080094	0	1	0	0	4
75201	752	60	1	2+	WSH	NA	NA	NA	NA	NA	NA	NA	NA	NA	NA	12:51:00	13:11:00	13:25:00	384	12.616	1.05133	813	26.7105	2.22587	814	26.7433	2.22861	813	26.7105	2.22587	7	1	9	1	9	1	9	1	NA	NA	55.2222	102.667	NA	NA	1	0	2	0	2
75202	752	60	1	1	WSH	NA	NA	NA	NA	NA	NA	NA	NA	NA	NA	09:30:00	09:48:00	10:15:00	426	13.9959	1.16632	855	28.0903	2.34086	856	28.1232	2.3436	855	28.0903	2.34086	7	1	9	1	9	1	9	1	NA	NA	62.5556	141.667	NA	NA	0	0	5	0	4
75203	752	60	1	1	WSH	NA	NA	NA	NA	NA	NA	NA	NA	NA	NA	09:18:00	09:34:00	09:52:00	435	14.2916	1.19097	864	28.386	2.3655	865	28.4189	2.36824	864	28.386	2.3655	7	1	9	1	9	1	9	1	NA	NA	60.2222	123	NA	NA	1	0	5	0	4
75204	752	60	0	1	WSH	NA	NA	NA	NA	NA	NA	NA	NA	NA	NA	12:17:00	12:36:00	12:50:00	NA	NA	NA	839	27.5647	2.29706	840	27.5975	2.29979	839	27.5647	2.29706	NA	NA	9	1	9	1	9	1	NA	NA	57.2222	110	NA	NA	NA	0	2	0	0
75205	752	60	1	1	WSH	NA	NA	NA	NA	NA	NA	NA	NA	NA	NA	08:29:00	08:49:00	09:06:00	382	12.5503	1.04586	810	26.6119	2.21766	811	26.6448	2.2204	810	26.6119	2.21766	7	1	9	1	9	1	9	1	NA	NA	60.2222	104.667	NA	NA	0	0	1	0	1
75206	752	60	0	1	WSH	NA	NA	NA	NA	NA	NA	NA	NA	NA	NA	11:22:00	11:36:00	11:51:00	377	12.386	1.03217	805	26.4476	2.20397	806	26.4805	2.20671	805	26.4476	2.20397	7	1	9	1	9	1	9	1	NA	NA	65	122.333	NA	NA	0	0	1	0	3
75207	752	60	1	2+	WSH	NA	NA	NA	NA	NA	NA	NA	NA	NA	NA	08:28:00	08:48:00	09:04:00	427	14.0287	1.16906	855	28.0903	2.34086	857	28.1561	2.34634	855	28.0903	2.34086	7	1	9	1	9	1	9	1	NA	NA	63.3333	115.667	NA	NA	0	0	0	0	0
75208	752	60	1	2+	WSH	NA	NA	NA	NA	NA	NA	NA	NA	NA	NA	11:17:00	11:35:00	11:52:00	408	13.4045	1.11704	836	27.4661	2.28884	837	27.499	2.29158	836	27.4661	2.28884	7	1	9	1	9	1	9	1	NA	NA	60.3333	96.6667	NA	NA	0	0	5	0	7
75001	750	59	0	1	Nutrition	NA	NA	NA	NA	NA	NA	NA	NA	NA	NA	09:01:00	09:16:00	09:30:00	362	11.8932	0.991102	797	26.1848	2.18207	798	26.2177	2.1848	797	26.1848	2.18207	7	1	9	1	9	1	9	1	NA	NA	67.5556	114	NA	NA	0	0	1	1	4
75002	750	59	1	1	Nutrition	NA	NA	NA	NA	NA	NA	NA	NA	NA	NA				403	13.2402	1.10335	NA	NA	NA	NA	NA	NA	NA	NA	NA	7	1	NA	NA	NA	NA	NA	NA	NA	NA	NA	NA	NA	NA	0	NA	0	0	4
75003	750	59	1	2+	Nutrition	NA	NA	NA	NA	NA	NA	NA	NA	NA	NA	09:09:00	09:29:00	09:43:00	NA	NA	NA	823	27.039	2.25325	824	27.0719	2.25599	823	27.039	2.25325	NA	NA	9	1	9	1	9	1	NA	NA	71.5556	129	NA	NA	NA	0	3	0	7
75004	750	59	1	2+	Nutrition	NA	NA	NA	NA	NA	NA	NA	NA	NA	NA	08:50:00	09:08:00	09:22:00	290	9.52772	0.793977	724	23.7864	1.9822	725	23.8193	1.98494	724	23.7864	1.9822	7	1	9	1	9	1	9	1	NA	NA	60.2222	132.333	NA	NA	0	0	2	0	10
75005	750	59	0	missing	Nutrition	NA	NA	NA	NA	NA	NA	NA	NA	NA	NA				409	13.4374	1.11978	NA	NA	NA	NA	NA	NA	NA	NA	NA	7	1	NA	NA	NA	NA	NA	NA	NA	NA	NA	NA	NA	NA	0	NA	1	1	3
75006	750	59	0	1	Nutrition	NA	NA	NA	NA	NA	NA	NA	NA	NA	NA	11:43:00	12:00:00	12:14:00	369	12.1232	1.01027	803	26.3819	2.19849	804	26.4148	2.20123	803	26.3819	2.19849	7	1	9	1	9	1	9	1	NA	NA	66.8889	136.333	NA	NA	1	0	0	0	20
75007	750	59	1	2+	Nutrition	NA	NA	NA	NA	NA	NA	NA	NA	NA	NA				NA	NA	NA	NA	NA	NA	NA	NA	NA	NA	NA	NA	NA	NA	NA	NA	NA	NA	NA	NA	NA	NA	NA	NA	NA	NA	NA	NA	0	0	6
75008	750	59	1	2+	Nutrition	NA	NA	NA	NA	NA	NA	NA	NA	NA	NA	11:43:00	11:59:00	12:15:00	448	14.7187	1.22656	883	29.0103	2.41752	884	29.0431	2.42026	883	29.0103	2.41752	7	1	9	1	9	1	9	1	NA	NA	58.4444	84	NA	NA	1	0	1	0	10
74901	749	59	1	1	WSH	NA	NA	NA	NA	NA	NA	NA	NA	NA	NA	11:22:00	11:37:00	11:52:00	310	10.1848	0.848734	739	24.2793	2.02327	740	24.3121	2.02601	739	24.2793	2.02327	7	1	9	1	9	1	9	1	NA	NA	61.8889	118	NA	NA	0	0	0	0	17
74903	749	59	1	1	WSH	NA	NA	NA	NA	NA	NA	NA	NA	NA	NA	11:59:00	12:16:00	12:31:00	NA	NA	NA	832	27.3347	2.27789	833	27.3676	2.28063	832	27.3347	2.27789	NA	NA	9	1	9	1	9	1	NA	NA	64	136.333	NA	NA	NA	0	0	0	16
74905	749	59	1	1	WSH	NA	NA	NA	NA	NA	NA	NA	NA	NA	NA	12:04:00	12:22:00	12:37:00	349	11.4661	0.95551	779	25.5934	2.13279	780	25.6263	2.13552	779	25.5934	2.13279	7	1	9	1	9	1	9	1	NA	NA	61.7778	131.667	NA	NA	0	0	0	0	9
74906	749	59	0	2+	WSH	NA	NA	NA	NA	NA	NA	NA	NA	NA	NA	08:37:00	08:55:00	09:08:00	336	11.039	0.919918	766	25.1663	2.09719	767	25.1992	2.09993	766	25.1663	2.09719	7	1	9	1	9	1	9	1	NA	NA	67	128.667	NA	NA	0	0	0	0	6
74907	749	59	1	2+	WSH	NA	NA	NA	NA	NA	NA	NA	NA	NA	NA	08:47:00	09:04:00	09:20:00	393	12.9117	1.07598	823	27.039	2.25325	824	27.0719	2.25599	823	27.039	2.25325	7	1	9	1	9	1	9	1	NA	NA	66.8889	94.6667	NA	NA	0	0	0	0	15
74908	749	59	0	2+	WSH	NA	NA	NA	NA	NA	NA	NA	NA	NA	NA	09:00:00	09:18:00	09:32:00	456	14.9815	1.24846	885	29.076	2.423	886	29.1088	2.42574	885	29.076	2.423	7	1	9	1	9	1	9	1	NA	NA	55.3333	112.667	NA	NA	1	0	0	0	4
74801	748	59	1	1	Nutrition + WSH	4.28794	5.29543	-0.916291	-0.401971	-0.84397	1.49739	1.23256	1.66013	-3.62757	-3.66356	11:06:00	11:23:00	11:38:00	380	12.4846	1.04038	811	26.6448	2.2204	812	26.6776	2.22313	811	26.6448	2.2204	7	1	9	1	9	1	9	1	0.0084062	7.44753	60.1111	94	78.6125	0.0696399	0	0	0	0	0
74802	748	59	1	2+	Nutrition + WSH	4.00325	5.06527	-2.95651	-3.01593	-1.83258	2.40875	1.24415	2.61958	-3.61144	-3.66356	08:41:00	08:57:00	09:11:00	378	12.4189	1.03491	808	26.5462	2.21218	809	26.5791	2.21492	808	26.5462	2.21218	7	1	9	1	9	1	9	1	-0.0001	6.478	59.5556	117.333	51.7274	-0.218667	0	0	0	0	7
74803	748	59	1	1	Nutrition + WSH	3.37389	3.48038	-2.10373	-2.97593	-0.040822	1.85473	2.97655	3.42524	-3.66356	NA	08:25:00	08:40:00	08:55:00	347	11.4004	0.950034	778	25.5606	2.13005	779	25.5934	2.13279	778	25.5606	2.13005	7	1	9	1	9	1	9	1	-0.0023667	0.218667	83.5556	116.667	-51.904	-0.280862	0	1	0	0	1
74804	748	59	0	2+	Nutrition + WSH	4.06704	4.99228	-2.09557	-2.07944	0.336472	1.78842	2.82494	3.27147	-3.51726	-3.20028	08:33:00	08:50:00	09:05:00	464	15.2444	1.27036	895	29.4045	2.45038	896	29.4374	2.45311	895	29.4045	2.45038	7	1	9	1	9	1	9	1	6.25E-05	5.22871	63.3333	118.667	37.303	-0.208239	1	0	1	0	2
74805	748	59	0	1	Nutrition + WSH	3.39612	4.12701	-2.56395	-2.45341	-0.820981	1.73342	2.30259	2.23645	-3.40853	-2.7607	12:00:00	12:15:00	12:30:00	446	14.653	1.22108	832	27.3347	2.27789	833	27.3676	2.28063	832	27.3347	2.27789	8	1	9	1	9	1	9	1	3.00E-04	2.14293	57.7778	111.667	-20.3501	-0.216038	0	0	0	0	3
74806	748	59	1	2+	Nutrition + WSH	3.39612	5.17312	-2.17156	-0.267879	-0.941609	2.03601	2.94286	3.20478	-3.58922	-3.66356	09:09:00	09:26:00	09:40:00	346	11.3676	0.947296	776	25.4949	2.12457	777	25.5277	2.12731	776	25.4949	2.12457	7	1	9	1	9	1	9	1	0.021	8.62447	66	126.333	92.0451	0.438117	0	0	0	0	7
74807	748	59	0	2+	Nutrition + WSH	4.07822	5.48377	-1.46102	-1.13631	-0.210721	1.95445	2.31846	1.85003	-3.57611	-2.88251	11:32:00	11:48:00	12:02:00	450	14.7844	1.23203	880	28.9117	2.40931	881	28.9446	2.41205	880	28.9117	2.40931	7	1	9	1	9	1	9	1	0.0029667	11.357	73.5556	144	132.38	-0.123599	0	0	0	0	3
73901	739	58	1	2+	Nutrition	NA	NA	NA	NA	NA	NA	NA	NA	NA	NA	08:49:00	09:04:00	09:19:00	428	14.0616	1.1718	842	27.6632	2.30527	843	27.6961	2.30801	842	27.6632	2.30527	7	1	9	1	9	1	9	1	NA	NA	58.5555	94.6667	NA	NA	0	0	2	0	8
73902	739	58	1	1	Nutrition	NA	NA	NA	NA	NA	NA	NA	NA	NA	NA	11:16:00	11:30:00	11:44:00	399	13.1088	1.0924	813	26.7105	2.22587	814	26.7433	2.22861	813	26.7105	2.22587	7	1	9	1	9	1	9	1	NA	NA	53.7778	132.333	NA	NA	0	0	0	0	0
73903	739	58	0	2+	Nutrition	NA	NA	NA	NA	NA	NA	NA	NA	NA	NA	11:19:00	11:37:00	11:52:00	434	14.2587	1.18823	855	28.0903	2.34086	856	28.1232	2.3436	855	28.0903	2.34086	7	1	9	1	9	1	9	1	NA	NA	59.8889	167.667	NA	NA	0	0	1	0	4
73904	739	58	1	2+	Nutrition	NA	NA	NA	NA	NA	NA	NA	NA	NA	NA	11:34:00	11:57:00	12:12:00	355	11.6632	0.971937	769	25.2649	2.10541	770	25.2977	2.10814	769	25.2649	2.10541	7	1	9	1	9	1	9	1	NA	NA	64.5556	112.333	NA	NA	0	0	3	0	3
73905	739	58	0	1	Nutrition	NA	NA	NA	NA	NA	NA	NA	NA	NA	NA	11:16:00	11:31:00	11:48:00	376	12.3532	1.02943	756	24.8378	2.06982	757	24.8706	2.07255	756	24.8378	2.06982	8	1	9	1	9	1	9	1	NA	NA	56.3333	125.333	NA	NA	0	0	2	0	3
73906	739	58	0	2+	Nutrition	NA	NA	NA	NA	NA	NA	NA	NA	NA	NA	08:30:00	08:49:00	09:00:00	329	10.809	0.900753	743	24.4107	2.03422	744	24.4435	2.03696	743	24.4107	2.03422	7	1	9	1	9	1	9	1	NA	NA	57.4444	155	NA	NA	0	0	0	0	21
73907	739	58	1	1	Nutrition	NA	NA	NA	NA	NA	NA	NA	NA	NA	NA	08:20:00	08:40:00	08:57:00	456	14.9815	1.24846	877	28.8131	2.4011	878	28.846	2.40383	877	28.8131	2.4011	7	1	9	1	9	1	9	1	NA	NA	68.2222	135.667	NA	NA	1	0	0	0	12
73908	739	58	1	1	Nutrition	NA	NA	NA	NA	NA	NA	NA	NA	NA	NA	08:33:00	08:50:00	09:06:00	445	14.6201	1.21834	866	28.4517	2.37098	867	28.4846	2.37372	866	28.4517	2.37098	7	1	9	1	9	1	9	1	NA	NA	57.3333	131.333	NA	NA	0	0	0	0	5
73801	738	58	0	2+	WSH	NA	NA	NA	NA	NA	NA	NA	NA	NA	NA	09:18:00	09:34:00	09:49:00	422	13.8645	1.15537	836	27.4661	2.28884	837	27.499	2.29158	836	27.4661	2.28884	7	1	8	1	8	1	8	1	NA	NA	63.8889	119.333	NA	NA	0	0	0	0	2
73802	738	58	1	2+	WSH	NA	NA	NA	NA	NA	NA	NA	NA	NA	NA	11:59:00	12:12:00	12:29:00	385	12.6489	1.05407	799	26.2505	2.18754	800	26.2834	2.19028	799	26.2505	2.18754	7	1	8	1	8	1	8	1	NA	NA	69.2222	117.667	NA	NA	1	0	1	0	6
73803	738	58	0	2+	WSH	NA	NA	NA	NA	NA	NA	NA	NA	NA	NA	08:32:00	08:48:00	09:06:00	378	12.4189	1.03491	793	26.0534	2.17112	794	26.0862	2.17385	793	26.0534	2.17112	7	1	8	1	9	1	8	1	NA	NA	61.2222	80	NA	NA	0	0	2	0	4
73804	738	58	0	2+	WSH	NA	NA	NA	NA	NA	NA	NA	NA	NA	NA	12:50:00	13:06:00	13:21:00	342	11.2361	0.936345	757	24.8706	2.07255	758	24.9035	2.07529	757	24.8706	2.07255	7	1	8	1	9	1	8	1	NA	NA	64.2222	130.667	NA	NA	1	0	0	0	1
73805	738	58	1	2+	WSH	NA	NA	NA	NA	NA	NA	NA	NA	NA	NA	11:00:00	11:19:00	11:35:00	419	13.7659	1.14716	834	27.4004	2.28337	835	27.4333	2.28611	834	27.4004	2.28337	7	1	8	1	9	1	8	1	NA	NA	66.2222	115	NA	NA	0	0	1	2	4
73806	738	58	0	1	WSH	NA	NA	NA	NA	NA	NA	NA	NA	NA	NA	08:39:00	08:57:00	09:12:00	352	11.5647	0.963723	766	25.1663	2.09719	767	25.1992	2.09993	766	25.1663	2.09719	7	1	8	1	8	1	8	1	NA	NA	59.5555	113.667	NA	NA	0	0	1	1	19
73807	738	58	1	2+	WSH	NA	NA	NA	NA	NA	NA	NA	NA	NA	NA	08:43:00	08:59:00	09:14:00	345	11.3347	0.944559	760	24.9692	2.08077	761	25.0021	2.0835	760	24.9692	2.08077	7	1	8	1	9	1	8	1	NA	NA	62.6667	114	NA	NA	0	0	0	0	0
73808	738	58	0	1	WSH	NA	NA	NA	NA	NA	NA	NA	NA	NA	NA	11:57:00	12:14:00	12:28:00	430	14.1273	1.17728	844	27.729	2.31075	845	27.7618	2.31348	844	27.729	2.31075	7	1	8	1	8	1	8	1	NA	NA	61.1111	108	NA	NA	0	0	4	1	8
73701	737	58	0	2+	Nutrition + WSH	5.18052	4.78241	-2.40795	-1.52786	-0.462035	1.5433	2.19277	2.22029	-3.57725	-3.66356	11:46:00	12:07:00	12:22:00	417	13.7002	1.14168	850	27.9261	2.32717	851	27.9589	2.32991	850	27.9261	2.32717	7	1	9	1	9	1	9	1	0.0035278	-2.78019	63.8889	131.667	-93.3025	-0.0963431	0	0	1	2	3
73702	737	58	1	2+	Nutrition + WSH	5.29872	4.67216	-2.35388	-1.83258	-0.446287	1.18479	2.84955	2.28238	NA	NA	09:04:00	09:19:00	09:34:00	465	15.2772	1.2731	898	29.5031	2.45859	899	29.5359	2.46133	898	29.5031	2.45859	7	1	9	1	9	1	9	1	0.0021667	-6.21013	56.6667	106.333	-127.362	-0.148936	0	0	1	2	5
73703	737	58	1	2+	Nutrition + WSH	3.93511	3.86199	-1.66601	-0.492658	-0.162519	1.31909	2.06686	2.49733	-3.56615	-3.66356	12:39:00	12:54:00	13:09:00	364	11.9589	0.996578	825	27.1047	2.25873	826	27.1376	2.26146	825	27.1047	2.25873	7	1	10	1	10	1	10	1	0.0140667	-0.240533	67	130	-53.0709	0.202639	0	0	0	1	2
73704	737	58	1	2+	Nutrition + WSH	3.50038	4.44209	-1.58475	-1.09961	-1.07881	1.54756	2.08194	1.84845	-3.47087	-3.19525	08:38:00	08:56:00	09:12:00	329	10.809	0.900753	775	25.462	2.12183	776	25.4949	2.12457	775	25.462	2.12183	7	1	10	1	10	1	10	1	0.0037647	2.87911	62.5555	117.667	-2.72998	-0.0767665	0	0	0	0	20
73706	737	58	0	2+	Nutrition + WSH	4.50203	NA	-2.22562	-0.462035	-0.916291	1.58104	2.1506	1.92862	-3.61144	-3.02997	08:25:00	08:42:00	08:59:00	467	15.3429	1.27858	913	29.9959	2.49966	914	30.0287	2.5024	913	29.9959	2.49966	7	1	10	1	10	1	10	1	0.0153529	NA	60.4444	90	NA	0.311156	1	0	0	0	12
73707	737	58	1	2+	Nutrition + WSH	4.36172	5.36837	-1.25878	-0.49758	-0.274437	1.72098	2.65535	2.18942	-3.63595	NA	11:16:00	11:32:00	11:46:00	414	13.6016	1.13347	860	28.2546	2.35455	861	28.2875	2.35729	860	28.2546	2.35455	7	1	10	1	10	1	10	1	0.0108	8.5075	66.6667	110	88.9149	0.115943	0	0	2	2	17
73708	737	58	0	2+	Nutrition + WSH	4.80951	5.5212	-1.50508	0.27079	-1.30933	1.73871	3.12457	2.98568	-3.59329	-3.66356	11:10:00	11:25:00	11:43:00	359	11.7947	0.982888	805	26.4476	2.20397	806	26.4805	2.20671	805	26.4476	2.20397	7	1	10	1	10	1	10	1	0.033	8.48427	62.1111	114	85.2979	0.876929	0	0	0	0	0
73301	733	57	0	1	Nutrition + WSH	NA	2.59883	-1.61445	-0.36097	0.0198026	1.98787	3.017	2.79606	-3.60958	-3.66356	08:53:00	09:11:00	09:24:00	348	11.4333	0.952772	772	25.3634	2.11362	773	25.3963	2.11636	772	25.3634	2.11362	7	1	9	1	9	1	9	1	0.0160645	NA	55.1111	149.333	NA	0.291974	0	0	0	0	0
73302	733	57	1	2+	Nutrition + WSH	NA	NA	NA	NA	0.239017	1.61939	2.40695	2.68307	NA	NA				403	13.2402	1.10335	NA	NA	NA	NA	NA	NA	NA	NA	NA	7	1	NA	NA	NA	NA	NA	NA	NA	NA	NA	NA	NA	NA	0	NA	0	0	0
73303	733	57	0	1	Nutrition + WSH	2.46878	3.43914	-2.09557	-2.17156	NA	NA	NA	NA	-3.64204	-3.66356	10:32:00	10:53:00	11:06:00	NA	NA	NA	817	26.8419	2.23682	818	26.8747	2.23956	817	26.8419	2.23682	NA	NA	9	1	9	1	9	1	-0.0002647	0.921524	61	123.333	-36.375	-0.225891	NA	0	0	0	2
73304	733	57	1	1	Nutrition + WSH	NA	NA	NA	NA	-2.52573	1.7984	2.9381	3.03303	NA	NA				493	16.1971	1.34976	NA	NA	NA	NA	NA	NA	NA	NA	NA	8	1	NA	NA	NA	NA	NA	NA	NA	NA	NA	NA	NA	NA	1	NA	0	0	2
73305	733	57	1	missing	Nutrition + WSH	NA	NA	NA	NA	-0.248461	1.81156	2.34277	2.13653	NA	NA				314	10.3162	0.859685	NA	NA	NA	NA	NA	NA	NA	NA	NA	7	1	NA	NA	NA	NA	NA	NA	NA	NA	NA	NA	NA	NA	0	NA	0	0	0
73306	733	57	0	1	Nutrition + WSH	4.49839	5.14484	-2.99573	-2.18926	-0.510826	1.28093	2.46215	2.74599	-3.55	-3.66356	08:37:00	08:57:00	09:11:00	361	11.8604	0.988364	785	25.7906	2.14921	786	25.8234	2.15195	785	25.7906	2.14921	7	1	9	1	9	1	9	1	0.0018235	4.0836	55.5556	114	33.9129	-0.153584	0	0	0	0	8
73307	733	57	0	2+	Nutrition + WSH	3.83402	3.72154	-2.18926	-0.572701	0.076961	1.35584	2.63045	2.27316	-3.56905	-3.14851	11:09:00	11:30:00	11:45:00	388	12.7474	1.06229	812	26.6776	2.22313	813	26.7105	2.22587	812	26.6776	2.22313	7	1	9	1	9	1	9	1	0.0125556	-0.234286	60.6667	95.3333	-56.0661	0.232268	1	0	0	1	3
73202	732	57	0	missing	WSH	NA	NA	NA	NA	NA	NA	NA	NA	NA	NA				NA	NA	NA	NA	NA	NA	NA	NA	NA	NA	NA	NA	NA	NA	NA	NA	NA	NA	NA	NA	NA	NA	NA	NA	NA	NA	NA	NA	0	0	5
73203	732	57	1	2+	WSH	NA	NA	NA	NA	NA	NA	NA	NA	NA	NA	12:31:00	12:44:00	12:59:00	413	13.5688	1.13073	855	28.0903	2.34086	856	28.1232	2.3436	855	28.0903	2.34086	7	1	10	1	10	1	10	1	NA	NA	59.7778	83	NA	NA	0	0	1	0	1
73204	732	57	1	2+	WSH	NA	NA	NA	NA	NA	NA	NA	NA	NA	NA	11:48:00	12:07:00	12:22:00	375	12.3203	1.02669	819	26.9076	2.2423	820	26.9405	2.24504	819	26.9076	2.2423	7	1	10	1	10	1	10	1	NA	NA	57.5555	96.6667	NA	NA	0	0	0	0	4
73205	732	57	0	2+	WSH	NA	NA	NA	NA	NA	NA	NA	NA	NA	NA	12:24:00	12:44:00	00:00:00	341	11.2033	0.933607	783	25.7248	2.14374	784	25.7577	2.14648	783	25.7248	2.14374	7	1	10	1	10	1	10	1	NA	NA	68.8889	122.667	NA	NA	0	0	0	0	2
72901	729	57	1	2+	Nutrition	NA	NA	NA	NA	NA	NA	NA	NA	NA	NA				421	13.8316	1.15264	NA	NA	NA	NA	NA	NA	NA	NA	NA	7	1	NA	NA	NA	NA	NA	NA	NA	NA	NA	NA	NA	NA	0	NA	1	0	18
72902	729	57	0	missing	Nutrition	NA	NA	NA	NA	NA	NA	NA	NA	NA	NA	12:34:00	12:50:00	13:05:00	449	14.7515	1.2293	909	29.8645	2.48871	910	29.8973	2.49144	909	29.8645	2.48871	7	1	10	1	10	1	10	1	NA	NA	61.6667	128.667	NA	NA	0	0	1	0	0
72903	729	57	0	1	Nutrition	NA	NA	NA	NA	NA	NA	NA	NA	NA	NA	11:26:00	11:50:00	11:58:00	485	15.9343	1.32786	904	29.7002	2.47502	924	30.3573	2.52977	904	29.7002	2.47502	8	1	10	1	11	0	10	1	NA	NA	64.7778	125.667	NA	NA	0	0	0	0	4
72904	729	57	1	2+	Nutrition	NA	NA	NA	NA	NA	NA	NA	NA	NA	NA	09:52:00	10:07:00	10:25:00	381	12.5175	1.04312	831	27.3018	2.27515	832	27.3347	2.27789	831	27.3018	2.27515	7	1	10	1	10	1	10	1	NA	NA	76.8889	99	NA	NA	1	0	0	0	1
72905	729	57	1	missing	Nutrition	NA	NA	NA	NA	NA	NA	NA	NA	NA	NA				NA	NA	NA	NA	NA	NA	NA	NA	NA	NA	NA	NA	NA	NA	NA	NA	NA	NA	NA	NA	NA	NA	NA	NA	NA	NA	NA	NA	0	0	0
72906	729	57	0	1	Nutrition	NA	NA	NA	NA	NA	NA	NA	NA	NA	NA	09:00:00	09:17:00	09:34:00	414	13.6016	1.13347	864	28.386	2.3655	865	28.4189	2.36824	864	28.386	2.3655	7	1	10	1	10	1	10	1	NA	NA	64.5556	102.333	NA	NA	1	0	0	1	2
72601	726	56	0	1	Nutrition	NA	NA	NA	NA	NA	NA	NA	NA	NA	NA	09:58:00	10:16:00	10:30:00	301	9.88912	0.824093	738	24.2464	2.02053	739	24.2793	2.02327	738	24.2464	2.02053	7	1	10	1	10	1	10	1	NA	NA	54.7778	121.333	NA	NA	0	0	0	5	4
72602	726	56	0	2+	Nutrition	NA	NA	NA	NA	NA	NA	NA	NA	NA	NA	11:41:00	11:58:00	12:15:00	424	13.9302	1.16085	884	29.0431	2.42026	885	29.076	2.423	884	29.0431	2.42026	7	1	10	1	10	1	10	1	NA	NA	67.8889	118.333	NA	NA	0	0	1	0	4
72603	726	56	0	2+	Nutrition	NA	NA	NA	NA	NA	NA	NA	NA	NA	NA	09:17:00	09:30:00	09:49:00	426	13.9959	1.16632	886	29.1088	2.42574	887	29.1417	2.42847	886	29.1088	2.42574	7	1	10	1	10	1	10	1	NA	NA	53	102.333	NA	NA	0	0	0	0	7
72604	726	56	1	1	Nutrition	NA	NA	NA	NA	NA	NA	NA	NA	NA	NA	09:29:00	09:45:00	10:02:00	380	12.4846	1.04038	817	26.8419	2.23682	818	26.8747	2.23956	817	26.8419	2.23682	7	1	10	1	10	1	10	1	NA	NA	54.8889	109.333	NA	NA	0	1	0	0	1
72605	726	56	1	2+	Nutrition	NA	NA	NA	NA	NA	NA	NA	NA	NA	NA				392	12.8788	1.07324	NA	NA	NA	NA	NA	NA	NA	NA	NA	8	1	NA	NA	NA	NA	NA	NA	NA	NA	NA	NA	NA	NA	0	NA	0	0	6
72607	726	56	1	1	Nutrition	NA	NA	NA	NA	NA	NA	NA	NA	NA	NA	13:03:00	13:19:00	13:36:00	NA	NA	NA	836	27.4661	2.28884	837	27.499	2.29158	836	27.4661	2.28884	NA	NA	10	1	10	1	10	1	NA	NA	58.5556	90.3333	NA	NA	NA	0	0	0	0
72608	726	56	1	2+	Nutrition	NA	NA	NA	NA	NA	NA	NA	NA	NA	NA	13:06:00	13:19:00	13:34:00	NA	NA	NA	866	28.4517	2.37098	867	28.4846	2.37372	866	28.4517	2.37098	NA	NA	10	1	10	1	10	1	NA	NA	66.8889	107.667	NA	NA	NA	0	1	0	2
72501	725	56	0	2+	WSH	NA	NA	NA	NA	NA	NA	NA	NA	NA	NA				435	14.2916	1.19097	NA	NA	NA	NA	NA	NA	NA	NA	NA	7	1	NA	NA	NA	NA	NA	NA	NA	NA	NA	NA	NA	NA	1	NA	4	1	20
72502	725	56	0	missing	WSH	NA	NA	NA	NA	NA	NA	NA	NA	NA	NA				394	12.9446	1.07871	NA	NA	NA	NA	NA	NA	NA	NA	NA	7	1	NA	NA	NA	NA	NA	NA	NA	NA	NA	NA	NA	NA	0	NA	0	0	6
72503	725	56	0	2+	WSH	NA	NA	NA	NA	NA	NA	NA	NA	NA	NA	11:19:00	11:37:00	11:51:00	414	13.6016	1.13347	857	28.1561	2.34634	858	28.1889	2.34908	857	28.1561	2.34634	7	1	10	1	10	1	10	1	NA	NA	58.8889	141.667	NA	NA	1	1	4	0	5
72507	725	56	1	2+	WSH	NA	NA	NA	NA	NA	NA	NA	NA	NA	NA	09:06:00	09:19:00	09:34:00	417	13.7002	1.14168	860	28.2546	2.35455	861	28.2875	2.35729	860	28.2546	2.35455	7	1	10	1	10	1	10	1	NA	NA	66.3333	151.667	NA	NA	1	0	0	0	0
71901	719	55	1	2+	WSH	NA	NA	NA	NA	NA	NA	NA	NA	NA	NA	11:45:00	12:01:00	12:15:00	402	13.2074	1.10062	827	27.1704	2.2642	828	27.2033	2.26694	827	27.1704	2.2642	7	1	9	1	9	1	9	1	NA	NA	64	151	NA	NA	1	0	1	1	3
71902	719	55	0	2+	WSH	NA	NA	NA	NA	NA	NA	NA	NA	NA	NA	08:57:00	09:14:00	09:29:00	371	12.1889	1.01574	797	26.1848	2.18207	798	26.2177	2.1848	797	26.1848	2.18207	7	1	9	1	9	1	9	1	NA	NA	70.8889	131	NA	NA	0	0	1	0	1
71904	719	55	0	1	WSH	NA	NA	NA	NA	NA	NA	NA	NA	NA	NA	11:49:00	12:04:00	12:23:00	307	10.0862	0.84052	732	24.0493	2.00411	733	24.0821	2.00684	732	24.0493	2.00411	7	1	9	1	9	1	9	1	NA	NA	67.5556	107.667	NA	NA	0	0	0	0	4
71905	719	55	1	2+	WSH	NA	NA	NA	NA	NA	NA	NA	NA	NA	NA	09:08:00	09:24:00	09:38:00	306	10.0534	0.837782	731	24.0164	2.00137	732	24.0493	2.00411	731	24.0164	2.00137	7	1	9	1	9	1	9	1	NA	NA	59.4445	123.667	NA	NA	1	0	0	0	5
71907	719	55	1	2+	WSH	NA	NA	NA	NA	NA	NA	NA	NA	NA	NA	09:10:00	09:29:00	09:43:00	418	13.7331	1.14442	843	27.6961	2.30801	844	27.729	2.31075	843	27.6961	2.30801	7	1	9	1	9	1	9	1	NA	NA	71.3333	110.667	NA	NA	0	0	3	2	15
71908	719	55	1	2+	WSH	NA	NA	NA	NA	NA	NA	NA	NA	NA	NA	11:44:00	12:00:00	12:15:00	346	11.3676	0.947296	772	25.3634	2.11362	773	25.3963	2.11636	772	25.3634	2.11362	7	1	9	1	9	1	9	1	NA	NA	60.5556	96	NA	NA	0	0	3	1	14
71701	717	55	1	2+	Nutrition	NA	NA	NA	NA	NA	NA	NA	NA	NA	NA	09:08:00	09:25:00	09:39:00	NA	NA	NA	772	25.3634	2.11362	773	25.3963	2.11636	772	25.3634	2.11362	NA	NA	10	1	10	1	10	1	NA	NA	66	109.333	NA	NA	NA	0	0	0	2
71702	717	55	0	1	Nutrition	NA	NA	NA	NA	NA	NA	NA	NA	NA	NA	08:38:00	08:53:00	09:08:00	432	14.193	1.18275	853	28.0246	2.33539	854	28.0575	2.33812	853	28.0246	2.33539	8	1	10	1	10	1	10	1	NA	NA	57.8889	102	NA	NA	0	0	2	0	11
71703	717	55	1	1	Nutrition	NA	NA	NA	NA	NA	NA	NA	NA	NA	NA	11:50:00	12:05:00	12:20:00	321	10.5462	0.87885	741	24.345	2.02875	742	24.3778	2.03149	741	24.345	2.02875	8	1	10	1	10	1	10	1	NA	NA	58.3333	126.333	NA	NA	0	1	0	0	4
71704	717	55	1	2+	Nutrition	NA	NA	NA	NA	NA	NA	NA	NA	NA	NA	11:48:00	12:03:00	12:20:00	413	13.5688	1.13073	833	27.3676	2.28063	834	27.4004	2.28337	833	27.3676	2.28063	8	1	10	1	10	1	10	1	NA	NA	58.1111	135	NA	NA	0	0	2	1	29
71705	717	55	1	2+	Nutrition	NA	NA	NA	NA	NA	NA	NA	NA	NA	NA	08:35:00	08:55:00	09:10:00	419	13.7659	1.14716	862	28.3203	2.36003	863	28.3532	2.36277	862	28.3203	2.36003	8	1	10	1	10	1	10	1	NA	NA	54.1111	103.667	NA	NA	0	0	0	0	14
71707	717	55	0	1	Nutrition	NA	NA	NA	NA	NA	NA	NA	NA	NA	NA	11:41:00	11:57:00	12:12:00	463	15.2115	1.26762	884	29.0431	2.42026	885	29.076	2.423	884	29.0431	2.42026	8	1	10	1	10	1	10	1	NA	NA	60.2222	105.333	NA	NA	0	1	1	0	29
71708	717	55	0	1	Nutrition	NA	NA	NA	NA	NA	NA	NA	NA	NA	NA	09:07:00	09:23:00	09:39:00	385	12.6489	1.05407	805	26.4476	2.20397	806	26.4805	2.20671	805	26.4476	2.20397	8	1	10	1	10	1	10	1	NA	NA	69.7778	98.3333	NA	NA	1	0	4	2	15
71301	713	55	0	1	Nutrition + WSH	4.01516	3.32791	-2.40795	-1.3903	NA	NA	NA	NA	-3.38036	-2.66468	11:32:00	11:52:00	12:03:00	NA	NA	NA	854	28.0575	2.33812	855	28.0903	2.34086	854	28.0575	2.33812	NA	NA	10	1	10	1	10	1	0.005129	-1.3776	67.7778	112.333	-77.3171	-0.0635605	NA	0	1	7	0
71302	713	55	1	missing	Nutrition + WSH	NA	NA	NA	NA	-0.653926	1.66203	2.54632	2.67277	NA	NA				425	13.963	1.16359	NA	NA	NA	NA	NA	NA	NA	NA	NA	8	1	NA	NA	NA	NA	NA	NA	NA	NA	NA	NA	NA	NA	0	NA	0	0	1
71303	713	55	1	1	Nutrition + WSH	4.98558	4.91354	-2.26336	NA	-1.38629	1.79675	2.48657	2.64547	-3.5477	-3.66356	08:42:00	08:59:00	09:16:00	431	14.1602	1.18001	848	27.8604	2.3217	849	27.8932	2.32444	848	27.8604	2.3217	8	1	10	1	10	1	10	1	NA	-0.598118	72.3333	124.333	-51.0986	NA	0	0	2	0	2
71304	713	55	0	2+	Nutrition + WSH	4.57562	5.58106	-1.8579	-0.48776	-0.446287	1.49065	2.63476	2.61154	-3.60569	-3.66356	11:48:00	12:06:00	12:19:00	446	14.653	1.22108	863	28.3532	2.36277	864	28.386	2.3655	863	28.3532	2.36277	8	1	10	1	10	1	10	1	0.0147742	9.348	68.3333	131	123.69	0.239175	0	0	0	0	2
71305	713	55	1	1	Nutrition + WSH	3.3041	4.31898	-1.61445	-1.79577	-0.994252	1.12168	2.02287	2.52092	-3.66356	-3.66356	09:03:00	09:18:00	09:34:00	420	13.7988	1.1499	837	27.499	2.29158	838	27.5318	2.29432	837	27.499	2.29158	8	1	10	1	10	1	10	1	-0.0010645	3.19253	68.3333	101.333	-7.07059	-0.239585	0	0	1	0	2
71307	713	55	1	2+	Nutrition + WSH	4.97883	5.34673	-1.82016	-1.18417	-0.287682	1.4422	2.71932	2.67346	-3.40394	-3.66356	10:32:00	10:46:00	11:01:00	358	11.7618	0.980151	779	25.5934	2.13279	784	25.7577	2.14648	779	25.5934	2.13279	8	1	10	1	10	1	10	1	0.0049655	4.61543	61.2222	113.333	24.9033	-0.0701556	0	0	0	0	2
71002	710	54	1	1	WSH	NA	NA	NA	NA	NA	NA	NA	NA	NA	NA	08:37:00	08:54:00	09:09:00	398	13.076	1.08966	818	26.8747	2.23956	819	26.9076	2.2423	818	26.8747	2.23956	8	1	10	1	10	1	10	1	NA	NA	60.4444	115.667	NA	NA	0	0	5	0	6
71005	710	54	0	1	WSH	NA	NA	NA	NA	NA	NA	NA	NA	NA	NA	11:48:00	12:03:00	12:19:00	450	14.7844	1.23203	870	28.5832	2.38193	871	28.616	2.38467	870	28.5832	2.38193	8	1	10	1	10	1	10	1	NA	NA	63.3333	101.333	NA	NA	0	0	1	0	3
71006	710	54	1	2+	WSH	NA	NA	NA	NA	NA	NA	NA	NA	NA	NA	11:47:00	12:03:00	12:23:00	417	13.7002	1.14168	837	27.499	2.29158	838	27.5318	2.29432	837	27.499	2.29158	8	1	10	1	10	1	10	1	NA	NA	58.5555	133	NA	NA	0	0	2	0	17
71007	710	54	1	1	WSH	NA	NA	NA	NA	NA	NA	NA	NA	NA	NA	08:52:00	09:07:00	09:24:00	400	13.1417	1.09514	820	26.9405	2.24504	821	26.9733	2.24778	820	26.9405	2.24504	8	1	10	1	10	1	10	1	NA	NA	73.3333	138	NA	NA	0	0	2	1	19
71008	710	54	1	missing	WSH	NA	NA	NA	NA	NA	NA	NA	NA	NA	NA				372	12.2218	1.01848	NA	NA	NA	NA	NA	NA	NA	NA	NA	8	1	NA	NA	NA	NA	NA	NA	NA	NA	NA	NA	NA	NA	0	NA	0	0	0
70901	709	54	0	2+	Nutrition + WSH	4.51288	4.27433	-2.04022	-0.59602	-0.223144	1.33763	2.30358	2.70538	-3.6241	-3.66356	08:56:00	09:13:00	09:31:00	428	14.0616	1.1718	848	27.8604	2.3217	849	27.8932	2.32444	848	27.8604	2.3217	8	1	10	1	10	1	10	1	0.0120286	-1.13835	64.2222	150	-66.7229	0.209966	0	0	1	0	0
70903	709	54	1	2+	Nutrition + WSH	4.62505	4.6567	-3.38139	-1.6874	-3.21888	1.40118	2.26799	2.44408	-3.66356	-3.66356	11:03:00	11:17:00	11:36:00	412	13.5359	1.12799	832	27.3347	2.27789	833	27.3676	2.28063	832	27.3347	2.27789	8	1	10	1	10	1	10	1	0.0045758	0.234286	59.2222	64	-41.25	-0.0738679	0	0	2	1	5
70904	709	54	0	2+	Nutrition + WSH	5.03799	5.37142	-2.57702	-0.28369	-3.50656	1.22964	1.95019	1.7156	-3.48941	-3.66356	08:28:00	08:44:00	09:01:00	452	14.8501	1.23751	873	28.6817	2.39014	874	28.7146	2.39288	873	28.6817	2.39014	8	1	10	1	10	1	10	1	0.0205152	3.813	68.1111	131.667	20.8517	0.463743	0	0	2	0	5
70905	709	54	0	2+	Nutrition + WSH	2.52284	4.14795	-3.03655	-6.21461	NA	NA	NA	NA	-3.56093	-3.32034	08:21:00	08:37:00	08:51:00	431	14.1602	1.18001	852	27.9918	2.33265	853	28.0246	2.33539	852	27.9918	2.33265	8	1	10	1	10	1	10	1	-0.0015333	3.1775	68.1111	99	-6.39932	-0.26083	1	0	0	0	18
70906	709	54	0	1	Nutrition + WSH	2.9796	3.33961	-0.970219	-0.0855579	-0.0943107	1.62728	2.47822	2.84665	-3.54743	-3.66356	08:56:00	09:13:00	09:29:00	454	14.9158	1.24298	874	28.7146	2.39288	875	28.7474	2.39562	874	28.7146	2.39288	8	1	10	1	10	1	10	1	0.0163333	0.501647	66	125	-47.4206	0.345434	0	0	3	0	43
70907	709	54	1	1	Nutrition + WSH	5.86533	5.43634	-2.13707	-1.28013	-0.248461	1.58924	2.67759	2.8184	-3.57696	-3.66356	11:12:00	11:27:00	11:42:00	451	14.8172	1.23477	871	28.616	2.38467	872	28.6489	2.38741	871	28.616	2.38467	8	1	10	1	10	1	10	1	0.0053333	-8.2	65.3333	114.333	-137.359	-0.0594783	0	0	4	6	13
70908	709	54	1	2+	Nutrition + WSH	3.87569	4.48368	-2.67365	-1.14885	-1.34707	1.60543	1.80171	1.48614	-3.59873	-3.66356	11:17:00	11:32:00	11:47:00	473	15.54	1.295	894	29.3717	2.44764	895	29.4045	2.45038	894	29.3717	2.44764	8	1	10	1	10	1	10	1	0.0082667	2.6896	58.1111	112.333	-10.4689	0.0248048	0	0	0	0	8
70401	704	54	0	2+	Nutrition	NA	NA	NA	NA	NA	NA	NA	NA	NA	NA				386	12.6817	1.05681	NA	NA	NA	NA	NA	NA	NA	NA	NA	8	1	NA	NA	NA	NA	NA	NA	NA	NA	NA	NA	NA	NA	0	NA	2	0	5
70402	704	54	0	2+	Nutrition	NA	NA	NA	NA	NA	NA	NA	NA	NA	NA	09:00:00	09:14:00	09:29:00	342	11.2361	0.936345	765	25.1335	2.09446	766	25.1663	2.09719	765	25.1335	2.09446	8	1	10	1	10	1	10	1	NA	NA	60.8889	101.333	NA	NA	1	0	0	0	0
70403	704	54	1	2+	Nutrition	NA	NA	NA	NA	NA	NA	NA	NA	NA	NA	11:20:00	11:35:00	11:51:00	379	12.4517	1.03765	802	26.3491	2.19576	803	26.3819	2.19849	802	26.3491	2.19576	8	1	10	1	10	1	10	1	NA	NA	60.2222	115	NA	NA	0	0	0	0	0
70405	704	54	1	2+	Nutrition	NA	NA	NA	NA	NA	NA	NA	NA	NA	NA	08:53:00	09:10:00	09:25:00	415	13.6345	1.13621	838	27.5318	2.29432	839	27.5647	2.29706	838	27.5318	2.29432	8	1	10	1	10	1	10	1	NA	NA	64.5556	138.333	NA	NA	1	1	4	1	1
70406	704	54	0	1	Nutrition	NA	NA	NA	NA	NA	NA	NA	NA	NA	NA	11:49:00	12:04:00	12:19:00	417	13.7002	1.14168	841	27.6304	2.30253	846	27.7947	2.31622	841	27.6304	2.30253	8	1	10	1	10	1	10	1	NA	NA	63.6667	101	NA	NA	0	0	2	0	10
70407	704	54	1	1	Nutrition	NA	NA	NA	NA	NA	NA	NA	NA	NA	NA	11:14:00	11:30:00	11:44:00	451	14.8172	1.23477	874	28.7146	2.39288	875	28.7474	2.39562	874	28.7146	2.39288	8	1	10	1	10	1	10	1	NA	NA	69.6667	104	NA	NA	0	0	0	0	2
70408	704	54	0	2+	Nutrition	NA	NA	NA	NA	NA	NA	NA	NA	NA	NA	09:07:00	09:23:00	09:38:00	355	11.6632	0.971937	779	25.5934	2.13279	784	25.7577	2.14648	779	25.5934	2.13279	8	1	10	1	10	1	10	1	NA	NA	63.2222	100.667	NA	NA	1	0	0	0	0
70301	703	53	1	1	Nutrition	NA	NA	NA	NA	NA	NA	NA	NA	NA	NA	11:15:00	11:42:00	11:49:00	381	12.5175	1.04312	814	26.7433	2.22861	815	26.7762	2.23135	814	26.7433	2.22861	8	1	10	1	10	1	10	1	NA	NA	65.8889	100.667	NA	NA	0	0	0	0	4
70302	703	53	1	1	Nutrition	NA	NA	NA	NA	NA	NA	NA	NA	NA	NA	08:59:00	09:16:00	09:32:00	414	13.6016	1.13347	847	27.8275	2.31896	848	27.8604	2.3217	847	27.8275	2.31896	8	1	10	1	10	1	10	1	NA	NA	57.7778	119	NA	NA	0	1	0	0	6
70304	703	53	0	2+	Nutrition	NA	NA	NA	NA	NA	NA	NA	NA	NA	NA	11:24:00	11:41:00	11:57:00	472	15.5072	1.29227	905	29.7331	2.47776	906	29.7659	2.48049	905	29.7331	2.47776	8	1	10	1	10	1	10	1	NA	NA	68.4444	163	NA	NA	0	0	0	0	2
70305	703	53	0	1	Nutrition	NA	NA	NA	NA	NA	NA	NA	NA	NA	NA	08:50:00	09:06:00	09:23:00	425	13.963	1.16359	866	28.4517	2.37098	867	28.4846	2.37372	866	28.4517	2.37098	8	1	10	1	10	1	10	1	NA	NA	60.2222	99	NA	NA	0	0	2	0	4
70306	703	53	0	1	Nutrition	NA	NA	NA	NA	NA	NA	NA	NA	NA	NA	09:06:00	09:24:00	09:39:00	397	13.0431	1.08693	830	27.269	2.27242	831	27.3018	2.27515	830	27.269	2.27242	8	1	10	1	10	1	10	1	NA	NA	60	112	NA	NA	0	0	0	0	0
70308	703	53	0	missing	Nutrition	NA	NA	NA	NA	NA	NA	NA	NA	NA	NA	12:05:00	12:23:00	12:38:00	422	13.8645	1.15537	863	28.3532	2.36277	864	28.386	2.3655	863	28.3532	2.36277	8	1	10	1	10	1	10	1	NA	NA	68.3333	79	NA	NA	0	0	9	0	20
70201	702	53	0	2+	WSH	NA	NA	NA	NA	NA	NA	NA	NA	NA	NA	11:15:00	11:43:00	11:56:00	436	14.3244	1.1937	863	28.3532	2.36277	864	28.386	2.3655	863	28.3532	2.36277	8	1	10	1	10	1	10	1	NA	NA	65.1111	135.333	NA	NA	0	0	2	0	1
70204	702	53	1	2+	WSH	NA	NA	NA	NA	NA	NA	NA	NA	NA	NA	11:06:00	11:21:00	11:39:00	430	14.1273	1.17728	857	28.1561	2.34634	858	28.1889	2.34908	857	28.1561	2.34634	8	1	10	1	10	1	10	1	NA	NA	69.4444	100.333	NA	NA	1	1	0	0	15
70205	702	53	1	1	WSH	NA	NA	NA	NA	NA	NA	NA	NA	NA	NA	08:33:00	08:51:00	09:07:00	479	15.7372	1.31143	907	29.7988	2.48323	908	29.8316	2.48597	907	29.7988	2.48323	8	1	10	1	10	1	10	1	NA	NA	64.6667	109.333	NA	NA	0	0	1	0	19
70207	702	53	1	2+	WSH	NA	NA	NA	NA	NA	NA	NA	NA	NA	NA	08:45:00	09:17:00	09:17:00	433	14.2259	1.18549	860	28.2546	2.35455	861	28.2875	2.35729	860	28.2546	2.35455	8	1	10	1	10	1	10	1	NA	NA	62.6667	108	NA	NA	0	0	5	0	11
70208	702	53	0	2+	WSH	NA	NA	NA	NA	NA	NA	NA	NA	NA	NA	08:41:00	08:58:00	09:14:00	437	14.3573	1.19644	864	28.386	2.3655	865	28.4189	2.36824	864	28.386	2.3655	8	1	10	1	10	1	10	1	NA	NA	70.4444	150.333	NA	NA	0	0	2	0	18
69801	698	53	1	1	Nutrition + WSH	4.26975	4.74889	-3.05761	-0.379797	-0.174353	2.12106	2.69327	2.95439	-3.42633	-3.15576	08:25:00	08:42:00	08:58:00	416	13.6674	1.13895	836	27.4661	2.28884	842	27.6632	2.30527	836	27.4661	2.28884	8	1	10	1	10	1	10	1	0.019303	2.58541	65.4444	127	-6.15624	0.421876	0	0	0	0	1
69802	698	53	1	2+	Nutrition + WSH	4.17856	4.60229	-2.16282	NA	-0.301105	1.49515	2.73242	2.56572	-3.66356	-3.66356	11:42:00	11:56:00	12:10:00	393	12.9117	1.07598	812	26.6776	2.22313	813	26.7105	2.22587	812	26.6776	2.22313	8	1	10	1	10	1	10	1	NA	2.46	64.4444	108.333	-14.0232	NA	0	0	0	0	4
69803	698	53	0	1	Nutrition + WSH	3.3626	3.3041	-2.97593	-0.636767	-0.210721	1.63705	2.94075	2.84955	-3.55056	-3.66356	10:27:00	10:46:00	11:03:00	418	13.7331	1.14442	838	27.5318	2.29432	844	27.729	2.31075	838	27.5318	2.29432	8	1	10	1	10	1	10	1	0.0132778	-0.0863158	74.4444	94	-55.3817	0.256337	0	0	3	0	15
69804	698	53	1	1	Nutrition + WSH	3.9912	3.96666	-2.63109	-0.638659	NA	NA	NA	NA	-3.58008	-3.66356	11:16:00	11:32:00	11:51:00	NA	NA	NA	828	27.2033	2.26694	829	27.2361	2.26968	828	27.2033	2.26694	NA	NA	10	1	10	1	10	1	0.0130286	-0.082	67	85.6667	-51.4288	0.233071	NA	0	2	0	27
69805	698	53	0	1	Nutrition + WSH	3.72154	5.25173	-1.77196	-2.37516	NA	NA	NA	NA	-3.62095	-3.66356	08:14:00	08:29:00	08:46:00	428	14.0616	1.1718	848	27.8604	2.3217	854	28.0575	2.33812	848	27.8604	2.3217	8	1	10	1	10	1	10	1	-0.0024062	9.9712	60.2222	112	95.7062	-0.28288	0	0	0	1	5
69806	698	53	1	2+	Nutrition + WSH	4.10019	NA	-3.14656	-0.740239	-0.71335	1.30833	2.51689	2.59675	-3.58237	-3.66356	10:39:00	11:00:00	11:12:00	472	15.5072	1.29227	892	29.306	2.44216	898	29.5031	2.45859	892	29.306	2.44216	8	1	10	1	10	1	10	1	0.0131515	NA	59.3333	113.333	NA	0.211105	0	0	0	0	0
69807	698	53	1	2+	Nutrition + WSH	3.04414	3.5487	-1.35093	-1.81401	-1.04982	1.85786	2.02022	1.78675	-3.52939	-3.326	08:58:00	09:13:00	09:28:00	422	13.8645	1.15537	841	27.6304	2.30253	842	27.6632	2.30527	841	27.6304	2.30253	8	1	10	1	10	1	10	1	-0.0032	0.9184	60.6667	90	-41.9909	-0.298096	0	0	0	0	0
69808	698	53	0	1	Nutrition + WSH	4.85652	4.58904	-1.88387	-1.82635	-1.02165	1.4327	1.59737	1.41342	-3.56962	-3.66356	08:59:00	09:15:00	09:30:00	435	14.2916	1.19097	854	28.0575	2.33812	855	28.0903	2.34086	854	28.0575	2.33812	8	1	10	1	10	1	10	1	0.0002903	-1.886	63	104.333	-73.0249	-0.200658	0	0	1	0	2
69501	695	52	1	1	WSH	NA	NA	NA	NA	NA	NA	NA	NA	NA	NA	10:54:00	11:12:00	11:27:00	339	11.1376	0.928131	786	25.8234	2.15195	787	25.8563	2.15469	786	25.8234	2.15195	8	1	10	1	10	1	10	1	NA	NA	59.5555	92	NA	NA	0	0	0	1	1
69502	695	52	0	1	WSH	NA	NA	NA	NA	NA	NA	NA	NA	NA	NA	11:02:00	11:18:00	11:33:00	395	12.9774	1.08145	842	27.6632	2.30527	843	27.6961	2.30801	842	27.6632	2.30527	8	1	10	1	10	1	10	1	NA	NA	62.8889	97.3333	NA	NA	0	0	0	1	3
69503	695	52	0	2+	WSH	NA	NA	NA	NA	NA	NA	NA	NA	NA	NA	08:28:00	08:45:00	09:02:00	369	12.1232	1.01027	817	26.8419	2.23682	818	26.8747	2.23956	817	26.8419	2.23682	8	1	10	1	10	1	10	1	NA	NA	73.5556	141	NA	NA	0	0	2	3	4
69504	695	52	1	2+	WSH	NA	NA	NA	NA	NA	NA	NA	NA	NA	NA	08:40:00	08:55:00	09:10:00	339	11.1376	0.928131	787	25.8563	2.15469	788	25.8891	2.15743	787	25.8563	2.15469	8	1	10	1	10	1	10	1	NA	NA	69.5556	122.333	NA	NA	0	0	1	0	2
69506	695	52	0	1	WSH	NA	NA	NA	NA	NA	NA	NA	NA	NA	NA	10:46:00	11:03:00	11:20:00	407	13.3717	1.11431	855	28.0903	2.34086	856	28.1232	2.3436	855	28.0903	2.34086	8	1	10	1	10	1	10	1	NA	NA	59.5555	130.667	NA	NA	0	0	3	0	2
69507	695	52	0	1	WSH	NA	NA	NA	NA	NA	NA	NA	NA	NA	NA	08:38:00	08:59:00	09:17:00	473	15.54	1.295	920	30.2259	2.51882	921	30.2587	2.52156	920	30.2259	2.51882	8	1	10	1	10	1	10	1	NA	NA	70.5556	127.333	NA	NA	0	1	0	0	3
69508	695	52	1	2+	WSH	NA	NA	NA	NA	NA	NA	NA	NA	NA	NA	08:39:00	08:56:00	09:13:00	345	11.3347	0.944559	792	26.0205	2.16838	793	26.0534	2.17112	792	26.0205	2.16838	8	1	10	1	10	1	10	1	NA	NA	62.8889	103.667	NA	NA	0	0	1	0	0
69401	694	52	0	2+	Nutrition	NA	NA	NA	NA	NA	NA	NA	NA	NA	NA	08:52:00	09:08:00	09:24:00	443	14.5544	1.21287	890	29.2402	2.43669	897	29.4702	2.45585	890	29.2402	2.43669	8	1	10	1	11	0	10	1	NA	NA	58.7778	100.333	NA	NA	0	0	0	1	2
69402	694	52	1	2+	Nutrition	NA	NA	NA	NA	NA	NA	NA	NA	NA	NA	08:48:00	09:03:00	09:19:00	NA	NA	NA	816	26.809	2.23409	823	27.039	2.25325	816	26.809	2.23409	NA	NA	10	1	11	0	10	1	NA	NA	56.8889	94.3333	NA	NA	NA	0	0	0	0
69403	694	52	1	1	Nutrition	NA	NA	NA	NA	NA	NA	NA	NA	NA	NA	11:07:00	11:22:00	11:38:00	NA	NA	NA	823	27.039	2.25325	830	27.269	2.27242	823	27.039	2.25325	NA	NA	10	1	11	0	10	1	NA	NA	59.6667	111.333	NA	NA	NA	0	1	0	5
69404	694	52	1	1	Nutrition	NA	NA	NA	NA	NA	NA	NA	NA	NA	NA	11:08:00	11:24:00	11:40:00	395	12.9774	1.08145	842	27.6632	2.30527	849	27.8932	2.32444	842	27.6632	2.30527	8	1	10	1	11	0	10	1	NA	NA	64.7778	112	NA	NA	0	0	1	0	3
69405	694	52	1	2+	Nutrition	NA	NA	NA	NA	NA	NA	NA	NA	NA	NA	10:56:00	11:13:00	11:27:00	373	12.2546	1.02122	827	27.1704	2.2642	828	27.2033	2.26694	827	27.1704	2.2642	8	1	11	0	11	0	11	0	NA	NA	61.1111	113	NA	NA	0	0	2	2	19
69406	694	52	0	2+	Nutrition	NA	NA	NA	NA	NA	NA	NA	NA	NA	NA	08:29:00	08:44:00	08:59:00	308	10.1191	0.843258	762	25.0349	2.08624	763	25.0678	2.08898	762	25.0349	2.08624	8	1	11	0	11	0	11	0	NA	NA	65.2222	130.667	NA	NA	0	0	1	0	18
69407	694	52	1	2+	Nutrition	NA	NA	NA	NA	NA	NA	NA	NA	NA	NA	08:33:00	08:52:00	09:06:00	423	13.8973	1.15811	877	28.8131	2.4011	878	28.846	2.40383	877	28.8131	2.4011	8	1	11	0	11	0	11	0	NA	NA	75.4444	113.667	NA	NA	0	0	3	0	3
69408	694	52	1	1	Nutrition	NA	NA	NA	NA	NA	NA	NA	NA	NA	NA	13:00:00	13:14:00	13:30:00	413	13.5688	1.13073	1007	33.0842	2.75702	1008	33.117	2.75975	1007	33.0842	2.75702	8	1	3	0	3	0	3	0	NA	NA	73.1111	105.667	NA	NA	0	0	0	0	5
68901	689	52	1	2+	Nutrition + WSH	3.14794	4.30579	-2.40795	-0.332679	-1.13943	1.66771	2.14242	1.90954	-3.56158	-3.66356	08:55:00	09:12:00	09:27:00	350	11.499	0.958248	808	26.5462	2.21218	809	26.5791	2.21492	808	26.5462	2.21218	8	1	11	0	11	0	11	0	0.0195937	2.99059	68	153.667	-4.68792	0.413216	0	0	0	1	4
68902	689	52	0	1	Nutrition + WSH	3.08995	5.917	-1.80789	-2.04022	NA	NA	NA	NA	-3.52497	-3.37832	09:23:00	09:38:00	09:54:00	371	12.1889	1.01574	828	27.2033	2.26694	829	27.2361	2.26968	828	27.2033	2.26694	8	1	11	0	11	0	11	0	-0.0010968	23.288	63.8889	110.333	293.975	-0.244158	0	0	1	0	7
68902	689	52	0	2+	Nutrition + WSH	2.9796	3.75279	-3.32424	-2.08747	-0.0618754	1.76815	2.3979	2.3979	-3.60453	-3.66356	10:55:00	11:13:00	11:27:00	371	12.1889	1.01574	828	27.2033	2.26694	829	27.2361	2.26968	828	27.2033	2.26694	8	1	11	0	11	0	11	0	0.00275	1.27556	58	126	-31.5433	-0.13628	0	0	1	0	7
68904	689	52	0	1	Nutrition + WSH	3.18932	3.72945	-3.21888	-1.84516	NA	NA	NA	NA	-3.56372	-3.66356	08:36:00	08:56:00	09:12:00	311	10.2177	0.851472	769	25.2649	2.10541	770	25.2977	2.10814	769	25.2649	2.10541	8	1	11	0	11	0	11	0	0.0032778	0.8692	65.6667	100.333	-38.2566	-0.0982297	0	0	0	0	1
68905	689	52	0	1	Nutrition + WSH	5.08374	5.88102	-1.70926	0.0639133	-0.527633	1.49739	2.68512	2.1471	-3.58236	-3.66356	08:51:00	09:11:00	09:24:00	362	11.8932	0.991102	819	26.9076	2.2423	820	26.9405	2.24504	819	26.9076	2.2423	8	1	11	0	11	0	11	0	0.0268182	9.84	63.1111	97.6667	157.789	0.677823	0	0	0	0	0
68906	689	52	1	1	Nutrition + WSH	5.63519	5.74067	-2.21641	-0.41855	-0.71335	1.03674	1.97824	2.01223	-3.57989	-3.31752	11:18:00	11:35:00	11:51:00	415	13.6345	1.13621	873	28.6817	2.39014	874	28.7146	2.39288	873	28.6817	2.39014	8	1	11	0	11	0	11	0	0.0166364	1.83294	60	112	8.17773	0.328555	0	0	0	0	0
68907	689	52	0	1	Nutrition + WSH	2.89259	4.4536	-2.78062	-1.07294	0.0861777	1.71199	2.64333	3.38845	-3.60414	-3.66356	11:30:00	11:49:00	12:06:00	374	12.2875	1.02396	831	27.3018	2.27515	832	27.3347	2.27789	831	27.3018	2.27515	8	1	11	0	11	0	11	0	0.0077778	3.57347	72	118.667	13.6211	0.0555871	1	0	0	0	0
68908	689	52	1	2+	Nutrition + WSH	5.69319	5.99146	-1.50058	0.105261	NA	NA	NA	NA	-3.53709	-3.18773	11:05:00	11:22:00	11:43:00	NA	NA	NA	823	27.039	2.25325	824	27.0719	2.25599	823	27.039	2.25325	NA	NA	11	0	11	0	11	0	0.0233684	6.06823	63.4444	124	82.0266	0.676279	NA	0	1	0	0
68701	687	51	0	2+	Nutrition + WSH	2.44061	4.55169	-2.65926	-0.780886	-0.562119	1.67147	2.48407	2.64688	-3.4649	-3.66356	12:05:00	12:27:00	12:42:00	330	10.8419	0.903491	772	25.3634	2.11362	773	25.3963	2.11636	772	25.3634	2.11362	8	1	11	0	11	0	11	0	0.0104865	3.78691	56.4445	113	28.6752	0.162192	0	0	0	0	0
68702	687	51	1	2+	Nutrition + WSH	2.10413	1.45021	-1.82016	-1.20065	NA	NA	NA	NA	-3.59209	-3.66356	08:36:00	08:54:00	09:11:00	NA	NA	NA	782	25.692	2.141	783	25.7248	2.14374	782	25.692	2.141	NA	NA	11	0	11	0	11	0	0.0039714	-0.218667	64.3333	88.6667	-61.5046	-0.0686712	NA	0	2	0	2
68703	687	51	0	1	Nutrition + WSH	NA	NA	NA	NA	-0.287682	2.12465	2.98568	3.13288	NA	NA				373	12.2546	1.02122	NA	NA	NA	NA	NA	NA	NA	NA	NA	8	1	NA	NA	NA	NA	NA	NA	NA	NA	NA	NA	NA	NA	0	NA	0	0	0
68704	687	51	1	1	Nutrition + WSH	3.74507	3.04414	-4.01738	-2.22562	NA	NA	NA	NA	-3.51843	-3.66356	08:51:00	09:08:00	09:25:00	NA	NA	NA	799	26.2505	2.18754	800	26.2834	2.19028	799	26.2505	2.18754	NA	NA	1	0	1	0	1	0	0.0026471	-1.25412	76.8889	118.667	-74.6144	-0.128611	NA	1	0	0	2
68706	687	51	0	1	Nutrition + WSH	1.28315	1.77563	-2.18037	-0.238257	NA	NA	NA	NA	-3.28333	-3.32316	08:40:00	08:58:00	09:14:00	447	14.6858	1.22382	890	29.2402	2.43669	891	29.2731	2.43942	890	29.2402	2.43669	8	1	11	0	11	0	11	0	0.0198529	0.127555	64.6667	124.333	-55.7749	0.463668	0	0	0	0	0
68707	687	51	1	1	Nutrition + WSH	3.62146	2.73541	-3.32424	-1.959	-0.916291	1.91102	2.42037	2.09924	-3.66356	-3.66356	11:13:00	11:28:00	11:46:00	363	11.9261	0.99384	806	26.4805	2.20671	807	26.5133	2.20945	806	26.4805	2.20671	8	1	11	0	11	0	11	0	0.0031818	-1.46507	59.2222	117.667	-74.1359	-0.120287	0	0	0	0	0
68708	687	51	1	1	Nutrition + WSH	4.03855	4.87171	-2.51331	-0.631112	NA	NA	NA	NA	-3.56428	-3.13416	11:16:00	11:36:00	11:52:00	351	11.5318	0.960986	794	26.0862	2.17385	795	26.1191	2.17659	794	26.0862	2.17385	8	1	11	0	11	0	11	0	0.0125278	3.69	69	113.667	23.998	0.228703	0	0	2	1	5
68301	683	51	1	2+	WSH	NA	NA	NA	NA	NA	NA	NA	NA	NA	NA	09:06:00	09:24:00	09:39:00	484	15.9014	1.32512	929	30.5216	2.54346	930	30.5544	2.5462	929	30.5216	2.54346	8	1	11	0	11	0	11	0	NA	NA	61.7778	100	NA	NA	0	0	1	0	0
68302	683	51	1	2+	WSH	NA	NA	NA	NA	NA	NA	NA	NA	NA	NA	11:27:00	11:41:00	11:58:00	448	14.7187	1.22656	894	29.3717	2.44764	895	29.4045	2.45038	894	29.3717	2.44764	8	1	11	0	11	0	11	0	NA	NA	66.3333	122.333	NA	NA	0	0	0	7	2
68303	683	51	0	1	WSH	NA	NA	NA	NA	NA	NA	NA	NA	NA	NA	11:31:00	11:48:00	12:04:00	433	14.2259	1.18549	878	28.846	2.40383	879	28.8789	2.40657	878	28.846	2.40383	8	1	11	0	11	0	11	0	NA	NA	66.4444	83	NA	NA	0	0	1	0	0
68304	683	51	1	2+	WSH	NA	NA	NA	NA	NA	NA	NA	NA	NA	NA	09:04:00	09:21:00	09:36:00	393	12.9117	1.07598	839	27.5647	2.29706	840	27.5975	2.29979	839	27.5647	2.29706	8	1	11	0	11	0	11	0	NA	NA	66	129	NA	NA	0	0	0	0	2
68305	683	51	1	2+	WSH	NA	NA	NA	NA	NA	NA	NA	NA	NA	NA	11:23:00	11:38:00	11:55:00	395	12.9774	1.08145	840	27.5975	2.29979	841	27.6304	2.30253	840	27.5975	2.29979	8	1	11	0	11	0	11	0	NA	NA	66.4444	83	NA	NA	0	0	0	2	5
68306	683	51	0	1	WSH	NA	NA	NA	NA	NA	NA	NA	NA	NA	NA	09:07:00	09:27:00	09:42:00	443	14.5544	1.21287	888	29.1745	2.43121	889	29.2074	2.43395	888	29.1745	2.43121	8	1	11	0	11	0	11	0	NA	NA	57	115	NA	NA	0	0	0	0	0
68307	683	51	0	2+	WSH	NA	NA	NA	NA	NA	NA	NA	NA	NA	NA	09:18:00	09:35:00	09:49:00	449	14.7515	1.2293	895	29.4045	2.45038	896	29.4374	2.45311	895	29.4045	2.45038	8	1	11	0	11	0	11	0	NA	NA	61.3333	117	NA	NA	0	0	2	0	0
68101	681	51	0	missing	Nutrition	NA	NA	NA	NA	NA	NA	NA	NA	NA	NA				314	10.3162	0.859685	NA	NA	NA	NA	NA	NA	NA	NA	NA	8	1	NA	NA	NA	NA	NA	NA	NA	NA	NA	NA	NA	NA	0	NA	0	0	0
68102	681	51	0	2+	Nutrition	NA	NA	NA	NA	NA	NA	NA	NA	NA	NA	08:59:00	09:17:00	09:33:00	422	13.8645	1.15537	869	28.5503	2.37919	870	28.5832	2.38193	869	28.5503	2.37919	8	1	11	0	11	0	11	0	NA	NA	67.6667	121	NA	NA	1	1	3	0	20
68103	681	51	0	2+	Nutrition	NA	NA	NA	NA	NA	NA	NA	NA	NA	NA	11:30:00	11:50:00	12:04:00	387	12.7146	1.05955	835	27.4333	2.28611	836	27.4661	2.28884	835	27.4333	2.28611	8	1	11	0	11	0	11	0	NA	NA	70.2222	134.333	NA	NA	1	1	2	0	8
68104	681	51	1	2+	Nutrition	NA	NA	NA	NA	NA	NA	NA	NA	NA	NA	11:27:00	11:45:00	12:00:00	376	12.3532	1.02943	823	27.039	2.25325	824	27.0719	2.25599	823	27.039	2.25325	8	1	11	0	11	0	11	0	NA	NA	66	150.667	NA	NA	0	0	2	0	5
68105	681	51	1	2+	Nutrition	NA	NA	NA	NA	NA	NA	NA	NA	NA	NA	08:40:00	08:55:00	09:10:00	354	11.6304	0.969199	802	26.3491	2.19576	803	26.3819	2.19849	802	26.3491	2.19576	8	1	11	0	11	0	11	0	NA	NA	63	101.667	NA	NA	0	0	0	1	1
68107	681	51	0	1	Nutrition	NA	NA	NA	NA	NA	NA	NA	NA	NA	NA	08:56:00	09:11:00	09:27:00	339	11.1376	0.928131	919	30.193	2.51608	920	30.2259	2.51882	919	30.193	2.51608	8	1	3	0	3	0	3	0	NA	NA	67.7778	119.667	NA	NA	0	1	2	0	2
68108	681	51	1	2+	Nutrition	NA	NA	NA	NA	NA	NA	NA	NA	NA	NA	08:36:00	08:52:00	09:10:00	329	10.809	0.900753	777	25.5277	2.12731	778	25.5606	2.13005	777	25.5277	2.12731	8	1	11	0	11	0	11	0	NA	NA	65.8889	112.667	NA	NA	0	0	0	0	1
67701	677	50	1	2+	Nutrition	NA	NA	NA	NA	NA	NA	NA	NA	NA	NA	10:18:00	10:32:00	10:48:00	456	14.9815	1.24846	851	27.9589	2.32991	852	27.9918	2.33265	851	27.9589	2.32991	9	1	10	1	10	1	10	1	NA	NA	62.6667	110.667	NA	NA	0	1	0	0	0
67702	677	50	0	1	Nutrition	NA	NA	NA	NA	NA	NA	NA	NA	NA	NA				331	10.8747	0.906229	NA	NA	NA	NA	NA	NA	NA	NA	NA	9	1	NA	NA	NA	NA	NA	NA	NA	NA	NA	NA	NA	NA	0	NA	1	1	0
67703	677	50	0	2+	Nutrition	NA	NA	NA	NA	NA	NA	NA	NA	NA	NA	11:38:00	11:54:00	12:09:00	395	12.9774	1.08145	790	25.9548	2.1629	791	25.9877	2.16564	790	25.9548	2.1629	9	1	10	1	10	1	10	1	NA	NA	59.8889	101.333	NA	NA	0	0	3	0	4
67704	677	50	0	2+	Nutrition	NA	NA	NA	NA	NA	NA	NA	NA	NA	NA	09:24:00	09:40:00	09:55:00	441	14.4887	1.20739	836	27.4661	2.28884	837	27.499	2.29158	836	27.4661	2.28884	9	1	10	1	10	1	10	1	NA	NA	60	69	NA	NA	0	0	2	0	10
67705	677	50	1	2+	Nutrition	NA	NA	NA	NA	NA	NA	NA	NA	NA	NA	09:41:00	10:02:00	10:22:00	341	11.2033	0.933607	735	24.1478	2.01232	736	24.1807	2.01506	735	24.1478	2.01232	9	1	10	1	10	1	10	1	NA	NA	59.8889	118.667	NA	NA	0	0	2	0	7
67706	677	50	0	2+	Nutrition	NA	NA	NA	NA	NA	NA	NA	NA	NA	NA	09:21:00	09:36:00	09:50:00	353	11.5975	0.966461	747	24.5421	2.04517	748	24.5749	2.04791	747	24.5421	2.04517	9	1	10	1	10	1	10	1	NA	NA	58.4444	98	NA	NA	0	0	0	0	2
67707	677	50	0	1	Nutrition	NA	NA	NA	NA	NA	NA	NA	NA	NA	NA	11:28:00	11:53:00	12:07:00	456	14.9815	1.24846	850	27.9261	2.32717	851	27.9589	2.32991	850	27.9261	2.32717	9	1	10	1	10	1	10	1	NA	NA	69.3333	116	NA	NA	0	0	0	0	0
67708	677	50	1	1	Nutrition	NA	NA	NA	NA	NA	NA	NA	NA	NA	NA	12:11:00	12:26:00	12:42:00	430	14.1273	1.17728	824	27.0719	2.25599	825	27.1047	2.25873	824	27.0719	2.25599	9	1	10	1	10	1	10	1	NA	NA	63.4444	106.333	NA	NA	0	1	0	0	0
67601	676	50	0	2+	Nutrition + WSH	3.90254	3.95416	-1.04129	-0.954512	-0.478036	1.77326	2.72981	2.13889	-3.59459	-3.66356	09:36:00	09:51:00	10:06:00	432	14.193	1.18275	821	26.9733	2.24778	822	27.0062	2.25051	821	26.9733	2.24778	9	1	10	1	10	1	10	1	0.0010667	0.174933	60.8889	116.667	-49.2582	-0.165626	0	0	2	0	2
67602	676	50	0	2+	Nutrition + WSH	3.98512	4.03275	-1.91732	0.0516432	-1.23787	1.4929	2.08194	1.53902	-3.42128	-2.82355	09:28:00	09:44:00	09:59:00	383	12.5832	1.0486	772	25.3634	2.11362	773	25.3963	2.11636	772	25.3634	2.11362	9	1	10	1	10	1	10	1	0.0292258	0.164	66.7778	73.3333	-48.8438	0.69437	0	0	6	3	5
67603	676	50	0	2+	Nutrition + WSH	2.77708	4.65981	-1.47403	-0.761426	-0.494296	1.4207	2.33795	1.84214	-3.54239	-3.11298	08:46:00	08:58:00	09:15:00	416	13.6674	1.13895	808	26.5462	2.21218	809	26.5791	2.21492	808	26.5462	2.21218	9	1	10	1	10	1	10	1	0.0082069	7.462	64.2222	114.667	33.0411	0.03447	0	0	0	0	0
67604	676	50	1	1	Nutrition + WSH	NA	NA	NA	NA	-0.891598	1.47018	1.87947	2.00687	NA	NA				376	12.3532	1.02943	NA	NA	NA	NA	NA	NA	NA	NA	NA	9	1	NA	NA	NA	NA	NA	NA	NA	NA	NA	NA	NA	NA	0	NA	0	0	1
67605	676	50	0	1	Nutrition + WSH	3.25471	3.75279	-3.03655	-2.8824	-0.478036	1.88099	2.73307	2.78809	-3.53628	-3.30632	09:24:00	09:42:00	09:58:00	398	13.076	1.08966	787	25.8563	2.15469	788	25.8891	2.15743	787	25.8563	2.15469	9	1	10	1	10	1	10	1	0.0002353	0.929333	59	125.667	-38.1329	-0.210352	1	1	2	0	8
67606	676	50	1	1	Nutrition + WSH	2.35099	3.26728	-1.87732	-0.462035	-1.07881	1.38379	2.11384	1.54969	-3.5145	-3.66356	12:04:00	12:18:00	12:36:00	416	13.6674	1.13895	805	26.4476	2.20397	806	26.4805	2.20671	805	26.4476	2.20397	9	1	10	1	10	1	10	1	0.0149062	1.12457	70.6667	106.333	-39.023	0.25707	0	1	12	0	3
67607	676	50	0	2+	Nutrition + WSH	3.72154	4.51288	-2.60369	-2.03256	-0.755023	1.74397	2.28544	2.44582	-3.55963	-3.66356	09:47:00	10:05:00	10:19:00	350	11.499	0.958248	740	24.3121	2.02601	741	24.345	2.02875	740	24.3121	2.02601	9	1	10	1	10	1	10	1	0.0017813	2.76978	67.1111	119.667	-2.87627	-0.160813	0	0	0	0	1
67608	676	50	0	2+	Nutrition + WSH	3.51023	3.79791	-1.42712	-0.117658	-0.223144	2.17134	2.67346	2.99923	-3.56204	-3.66356	11:29:00	11:50:00	12:05:00	384	12.616	1.05133	773	25.3963	2.11636	774	25.4292	2.1191	773	25.3963	2.11636	9	1	10	1	10	1	10	1	0.0180278	0.531048	81.5556	80	-41.2858	0.43713	0	0	4	0	15
67301	673	50	1	2+	WSH	NA	NA	NA	NA	NA	NA	NA	NA	NA	NA	10:00:00	10:17:00	10:35:00	428	14.0616	1.1718	821	26.9733	2.24778	822	27.0062	2.25051	821	26.9733	2.24778	9	1	10	1	10	1	10	1	NA	NA	67.3333	112.333	NA	NA	0	0	0	0	0
67302	673	50	1	2+	WSH	NA	NA	NA	NA	NA	NA	NA	NA	NA	NA	10:12:00	10:37:00	10:51:00	399	13.1088	1.0924	792	26.0205	2.16838	793	26.0534	2.17112	792	26.0205	2.16838	9	1	10	1	10	1	10	1	NA	NA	59.3333	99	NA	NA	0	0	2	0	1
67305	673	50	1	1	WSH	NA	NA	NA	NA	NA	NA	NA	NA	NA	NA	12:43:00	13:08:00	13:19:00	NA	NA	NA	741	24.345	2.02875	742	24.3778	2.03149	741	24.345	2.02875	NA	NA	10	1	10	1	10	1	NA	NA	63.6667	109.667	NA	NA	NA	0	2	0	1
67306	673	50	1	2+	WSH	NA	NA	NA	NA	NA	NA	NA	NA	NA	NA	10:59:00	11:16:00	11:32:00	352	11.5647	0.963723	782	25.692	2.141	783	25.7248	2.14374	782	25.692	2.141	9	1	11	0	11	0	11	0	NA	NA	76.5556	81	NA	NA	0	0	2	0	1
67307	673	50	1	2+	WSH	NA	NA	NA	NA	NA	NA	NA	NA	NA	NA	12:50:00	13:10:00	13:25:00	398	13.076	1.08966	791	25.9877	2.16564	792	26.0205	2.16838	791	25.9877	2.16564	9	1	10	1	10	1	10	1	NA	NA	68.1111	102.333	NA	NA	0	0	3	0	1
67308	673	50	0	2+	WSH	NA	NA	NA	NA	NA	NA	NA	NA	NA	NA	12:36:00	12:50:00	13:11:00	398	13.076	1.08966	791	25.9877	2.16564	792	26.0205	2.16838	791	25.9877	2.16564	9	1	10	1	10	1	10	1	NA	NA	60.7778	95.6667	NA	NA	0	0	2	0	1
67001	670	49	1	2+	WSH	NA	NA	NA	NA	NA	NA	NA	NA	NA	NA	09:23:00	09:38:00	09:55:00	419	13.7659	1.14716	842	27.6632	2.30527	843	27.6961	2.30801	842	27.6632	2.30527	9	1	11	0	11	0	11	0	NA	NA	69	111.333	NA	NA	0	0	1	4	2
67002	670	49	0	2+	WSH	NA	NA	NA	NA	NA	NA	NA	NA	NA	NA	09:31:00	09:46:00	10:01:00	434	14.2587	1.18823	857	28.1561	2.34634	858	28.1889	2.34908	857	28.1561	2.34634	9	1	11	0	11	0	11	0	NA	NA	66.5556	117.667	NA	NA	0	0	1	3	11
67003	670	49	0	2+	WSH	NA	NA	NA	NA	NA	NA	NA	NA	NA	NA	11:47:00	12:03:00	12:18:00	449	14.7515	1.2293	872	28.6489	2.38741	873	28.6817	2.39014	872	28.6489	2.38741	9	1	11	0	11	0	11	0	NA	NA	64.1111	111.667	NA	NA	0	1	2	0	0
67004	670	49	0	2+	WSH	NA	NA	NA	NA	NA	NA	NA	NA	NA	NA	09:20:00	09:36:00	09:52:00	387	12.7146	1.05955	811	26.6448	2.2204	812	26.6776	2.22313	811	26.6448	2.2204	9	1	11	0	11	0	11	0	NA	NA	62.7778	102.667	NA	NA	0	0	0	0	0
67005	670	49	1	1	WSH	NA	NA	NA	NA	NA	NA	NA	NA	NA	NA	11:34:00	11:48:00	12:04:00	406	13.3388	1.11157	830	27.269	2.27242	831	27.3018	2.27515	830	27.269	2.27242	9	1	11	0	11	0	11	0	NA	NA	69.8889	112	NA	NA	1	0	0	0	0
67007	670	49	0	2+	WSH	NA	NA	NA	NA	NA	NA	NA	NA	NA	NA	11:43:00	11:57:00	12:12:00	NA	NA	NA	841	27.6304	2.30253	842	27.6632	2.30527	841	27.6304	2.30253	NA	NA	11	0	11	0	11	0	NA	NA	57.5555	108	NA	NA	NA	0	0	0	1
67008	670	49	1	2+	WSH	NA	NA	NA	NA	NA	NA	NA	NA	NA	NA	09:17:00	09:34:00	09:48:00	461	15.1458	1.26215	898	29.5031	2.45859	899	29.5359	2.46133	898	29.5031	2.45859	9	1	11	0	11	0	11	0	NA	NA	94.4444	90	NA	NA	0	0	0	0	0
66602	666	49	0	2+	Nutrition + WSH	3.70554	4.16846	-1.76026	-0.0672087	-0.385662	1.2613	1.805	2.06179	-3.49859	-3.66356	11:36:00	11:59:00	12:13:00	424	13.9302	1.16085	852	27.9918	2.33265	853	28.0246	2.33539	852	27.9918	2.33265	9	1	11	0	11	0	11	0	0.0206216	1.04104	77.3333	133	-27.5431	0.545968	0	0	2	0	11
66603	666	49	0	2+	Nutrition + WSH	4.3146	5.27214	-1.23787	-0.721547	0.598837	0.548121	3.76004	3.12764	-3.64104	-3.66356	09:39:00	10:00:00	10:11:00	338	11.1047	0.925394	766	25.1663	2.09719	767	25.1992	2.09993	766	25.1663	2.09719	9	1	11	0	11	0	11	0	0.006125	5.71657	68.1111	106.333	71.232	-0.0062135	1	0	2	0	4
66604	666	49	1	1	Nutrition + WSH	3.92221	4.50928	-2.01741	-0.738145	-0.400478	1.59534	2.45445	2.53211	-3.66356	-3.66356	09:21:00	09:38:00	09:52:00	478	15.7043	1.30869	906	29.7659	2.48049	907	29.7988	2.48323	906	29.7659	2.48049	9	1	11	0	11	0	11	0	0.011129	2.37318	73.2222	112	-11.6023	0.132779	0	0	1	0	0
66605	666	49	0	2+	Nutrition + WSH	2.89259	3.41786	-0.543005	0.700619	-0.776529	1.23256	2.39971	2.19054	-3.50766	-3.02566	11:41:00	11:56:00	12:11:00	338	11.1047	0.925394	766	25.1663	2.09719	767	25.1992	2.09993	766	25.1663	2.09719	9	1	11	0	11	0	11	0	0.0478	0.830933	85.2222	83.6667	-41.6773	1.24538	0	0	2	2	0
66502	665	49	1	2+	Nutrition	NA	NA	NA	NA	NA	NA	NA	NA	NA	NA	09:34:00	09:48:00	10:04:00	419	13.7659	1.14716	847	27.8275	2.31896	848	27.8604	2.3217	847	27.8275	2.31896	9	1	11	0	11	0	11	0	NA	NA	65.4444	130.667	NA	NA	1	0	0	0	0
66503	665	49	1	2+	Nutrition	NA	NA	NA	NA	NA	NA	NA	NA	NA	NA	11:51:00	12:14:00	12:28:00	357	11.729	0.977413	785	25.7906	2.14921	786	25.8234	2.15195	785	25.7906	2.14921	9	1	11	0	11	0	11	0	NA	NA	64.3333	94.6667	NA	NA	0	0	4	0	60
66504	665	49	1	2+	Nutrition	NA	NA	NA	NA	NA	NA	NA	NA	NA	NA	09:48:00	10:04:00	10:17:00	337	11.0719	0.922656	765	25.1335	2.09446	766	25.1663	2.09719	765	25.1335	2.09446	9	1	11	0	11	0	11	0	NA	NA	78.1111	77	NA	NA	0	0	0	1	1
66505	665	49	1	2+	Nutrition	NA	NA	NA	NA	NA	NA	NA	NA	NA	NA	12:14:00	12:27:00	12:45:00	363	11.9261	0.99384	791	25.9877	2.16564	792	26.0205	2.16838	791	25.9877	2.16564	9	1	11	0	11	0	11	0	NA	NA	63.5556	94	NA	NA	0	1	2	0	4
66506	665	49	1	2+	Nutrition	NA	NA	NA	NA	NA	NA	NA	NA	NA	NA				476	15.6386	1.30322	NA	NA	NA	NA	NA	NA	NA	NA	NA	9	1	NA	NA	NA	NA	NA	NA	NA	NA	NA	NA	NA	NA	0	NA	1	0	10
66508	665	49	1	missing	Nutrition	NA	NA	NA	NA	NA	NA	NA	NA	NA	NA				500	16.4271	1.36893	NA	NA	NA	NA	NA	NA	NA	NA	NA	11	0	NA	NA	NA	NA	NA	NA	NA	NA	NA	NA	NA	NA	0	NA	2	0	4
66301	663	48	0	2+	WSH	NA	NA	NA	NA	NA	NA	NA	NA	NA	NA	12:45:00	13:08:00	13:24:00	424	13.9302	1.16085	807	26.5133	2.20945	812	26.6776	2.22313	807	26.5133	2.20945	9	1	10	1	10	1	10	1	NA	NA	68.4444	112	NA	NA	0	0	2	1	0
66302	663	48	1	2+	WSH	NA	NA	NA	NA	NA	NA	NA	NA	NA	NA	13:39:00	13:54:00	14:09:00	404	13.2731	1.10609	787	25.8563	2.15469	792	26.0205	2.16838	787	25.8563	2.15469	9	1	10	1	10	1	10	1	NA	NA	62.4445	116.333	NA	NA	0	0	1	1	2
66303	663	48	0	2+	WSH	NA	NA	NA	NA	NA	NA	NA	NA	NA	NA	09:46:00	10:03:00	10:18:00	414	13.6016	1.13347	741	24.345	2.02875	742	24.3778	2.03149	741	24.345	2.02875	11	0	10	1	10	1	10	1	NA	NA	63.4445	123.333	NA	NA	0	0	2	0	8
66304	663	48	1	1	WSH	NA	NA	NA	NA	NA	NA	NA	NA	NA	NA	10:20:00	10:45:00	11:03:00	NA	NA	NA	891	29.2731	2.43942	892	29.306	2.44216	891	29.2731	2.43942	NA	NA	10	1	10	1	10	1	NA	NA	65.3333	136	NA	NA	NA	0	0	0	0
66305	663	48	1	2+	WSH	NA	NA	NA	NA	NA	NA	NA	NA	NA	NA	09:28:00	09:44:00	09:59:00	527	17.3142	1.44285	916	30.0945	2.50787	917	30.1273	2.51061	916	30.0945	2.50787	9	1	10	1	10	1	10	1	NA	NA	59.3333	98.6667	NA	NA	0	1	2	0	0
66308	663	48	1	2+	WSH	NA	NA	NA	NA	NA	NA	NA	NA	NA	NA				373	12.2546	1.02122	NA	NA	NA	NA	NA	NA	NA	NA	NA	9	1	NA	NA	NA	NA	NA	NA	NA	NA	NA	NA	NA	NA	0	NA	4	1	0
66101	661	48	1	1	Nutrition	NA	NA	NA	NA	NA	NA	NA	NA	NA	NA	12:17:00	12:31:00	12:46:00	378	12.4189	1.03491	779	25.5934	2.13279	780	25.6263	2.13552	779	25.5934	2.13279	9	1	10	1	10	1	10	1	NA	NA	54.6667	98.6667	NA	NA	0	0	1	0	2
66102	661	48	1	1	Nutrition	NA	NA	NA	NA	NA	NA	NA	NA	NA	NA				454	14.9158	1.24298	NA	NA	NA	NA	NA	NA	NA	NA	NA	9	1	NA	NA	NA	NA	NA	NA	NA	NA	NA	NA	NA	NA	0	NA	0	0	0
66103	661	48	1	2+	Nutrition	NA	NA	NA	NA	NA	NA	NA	NA	NA	NA	09:12:00	09:30:00	09:46:00	403	13.2402	1.10335	797	26.1848	2.18207	805	26.4476	2.20397	797	26.1848	2.18207	9	1	10	1	10	1	10	1	NA	NA	60.3333	102.667	NA	NA	0	0	0	0	0
66104	661	48	1	2+	Nutrition	NA	NA	NA	NA	NA	NA	NA	NA	NA	NA	09:23:00	09:37:00	09:52:00	401	13.1745	1.09788	795	26.1191	2.17659	796	26.152	2.17933	795	26.1191	2.17659	9	1	10	1	10	1	10	1	NA	NA	63	98.6667	NA	NA	0	0	2	1	6
66105	661	48	1	2+	Nutrition	NA	NA	NA	NA	NA	NA	NA	NA	NA	NA	11:45:00	12:01:00	12:15:00	NA	NA	NA	864	28.386	2.3655	865	28.4189	2.36824	864	28.386	2.3655	NA	NA	10	1	10	1	10	1	NA	NA	79.7778	108.667	NA	NA	NA	1	0	0	0
66106	661	48	0	2+	Nutrition	NA	NA	NA	NA	NA	NA	NA	NA	NA	NA	12:11:00	12:27:00	12:45:00	377	12.386	1.03217	771	25.3306	2.11088	772	25.3634	2.11362	771	25.3306	2.11088	9	1	10	1	10	1	10	1	NA	NA	67.5556	90.6667	NA	NA	1	0	0	0	2
66107	661	48	0	2+	Nutrition	NA	NA	NA	NA	NA	NA	NA	NA	NA	NA	09:51:00	10:15:00	10:30:00	370	12.1561	1.013	765	25.1335	2.09446	770	25.2977	2.10814	765	25.1335	2.09446	9	1	10	1	10	1	10	1	NA	NA	55.8889	106	NA	NA	0	0	0	0	4
66108	661	48	1	1	Nutrition	NA	NA	NA	NA	NA	NA	NA	NA	NA	NA	09:42:00	09:59:00	10:14:00	362	11.8932	0.991102	757	24.8706	2.07255	762	25.0349	2.08624	757	24.8706	2.07255	9	1	10	1	10	1	10	1	NA	NA	57.5555	90	NA	NA	0	0	4	0	10
65801	658	48	1	2+	Nutrition + WSH	3.49043	4.76858	-3.29684	NA	NA	NA	NA	NA	-3.66356	-3.66356	09:27:00	09:41:00	09:58:00	481	15.8029	1.31691	868	28.5175	2.37645	869	28.5503	2.37919	868	28.5175	2.37645	9	1	10	1	10	1	10	1	NA	6.068	60.6667	107.333	30.9538	NA	0	0	1	0	1
65802	658	48	0	1	Nutrition + WSH	3.48038	3.77561	-2.22562	-2.02495	-0.0725707	1.8718	2.78192	2.69395	-3.5548	-3.66356	08:50:00	09:11:00	09:26:00	418	13.7331	1.14442	815	26.7762	2.23135	816	26.809	2.23409	815	26.7762	2.23135	9	1	10	1	10	1	10	1	0.0006667	0.531048	67.7778	103.333	-43.3349	-0.188242	0	0	1	0	1
65803	658	48	0	2+	Nutrition + WSH	5.09786	5.94745	-2.09557	-0.750776	0.0198026	1.81156	2.974	3.25424	-3.53637	-2.98136	09:13:00	09:27:00	09:43:00	405	13.306	1.10883	792	26.0205	2.16838	793	26.0534	2.17112	792	26.0205	2.16838	9	1	10	1	10	1	10	1	0.0116333	15.6503	65.2222	109.667	180.635	0.136525	1	0	0	0	1
65805	658	48	0	1	Nutrition + WSH	3.04414	4.48368	-2.37516	-0.858022	NA	NA	NA	NA	-3.51575	-3.66356	11:21:00	11:47:00	12:03:00	NA	NA	NA	791	25.9877	2.16564	792	26.0205	2.16838	791	25.9877	2.16564	NA	NA	10	1	10	1	10	1	0.007881	2.59877	59	126.333	13.5379	0.109265	NA	0	2	2	6
65806	658	48	1	2+	Nutrition + WSH	4.97657	5.66177	-2.28278	-0.41098	-0.733969	1.6901	2.11626	2.34469	-3.53901	-3.66356	11:51:00	12:07:00	12:24:00	426	13.9959	1.16632	813	26.7105	2.22587	814	26.7433	2.22861	813	26.7105	2.22587	9	1	10	1	10	1	10	1	0.017	8.9175	72.1111	106	103.888	0.338219	0	0	0	0	0
65807	658	48	0	2+	Nutrition + WSH	4.47251	4.40271	-2.4651	-0.519194	0.71784	1.53471	3.64467	3.88875	-3.41613	-3.66356	11:08:00	11:24:00	11:39:00	354	11.6304	0.969199	751	24.6735	2.05613	752	24.7064	2.05886	751	24.6735	2.05613	9	1	10	1	10	1	10	1	0.0164516	-0.369	61.8889	116.333	-52.1045	0.28843	1	0	1	0	0
65808	658	48	0	2+	Nutrition + WSH	NA	NA	NA	NA	-0.198451	1.54969	2.3466	1.58309	NA	NA				417	13.7002	1.14168	NA	NA	NA	NA	NA	NA	NA	NA	NA	9	1	NA	NA	NA	NA	NA	NA	NA	NA	NA	NA	NA	NA	0	NA	0	0	5
65301	653	47	0	2+	Nutrition	NA	NA	NA	NA	NA	NA	NA	NA	NA	NA	11:47:00	12:04:00	12:20:00	392	12.8788	1.07324	801	26.3162	2.19302	802	26.3491	2.19576	801	26.3162	2.19302	9	1	11	0	11	0	11	0	NA	NA	70.3333	120	NA	NA	0	0	2	0	19
65302	653	47	0	2+	Nutrition	NA	NA	NA	NA	NA	NA	NA	NA	NA	NA				379	12.4517	1.03765	NA	NA	NA	NA	NA	NA	NA	NA	NA	9	1	NA	NA	NA	NA	NA	NA	NA	NA	NA	NA	NA	NA	0	NA	1	0	0
65304	653	47	1	2+	Nutrition	NA	NA	NA	NA	NA	NA	NA	NA	NA	NA	09:05:00	09:21:00	09:37:00	445	14.6201	1.21834	854	28.0575	2.33812	855	28.0903	2.34086	854	28.0575	2.33812	9	1	11	0	11	0	11	0	NA	NA	67.7778	101.667	NA	NA	0	0	0	0	3
65306	653	47	0	2+	Nutrition	NA	NA	NA	NA	NA	NA	NA	NA	NA	NA	10:01:00	10:14:00	10:30:00	388	12.7474	1.06229	776	25.4949	2.12457	777	25.5277	2.12731	776	25.4949	2.12457	9	1	10	1	10	1	10	1	NA	NA	61.8889	149	NA	NA	0	0	1	0	0
65307	653	47	1	1	Nutrition	NA	NA	NA	NA	NA	NA	NA	NA	NA	NA	10:21:00	10:37:00	10:51:00	431	14.1602	1.18001	819	26.9076	2.2423	820	26.9405	2.24504	819	26.9076	2.2423	9	1	10	1	10	1	10	1	NA	NA	64.8889	108.333	NA	NA	0	0	1	0	2
65308	653	47	0	2+	Nutrition	NA	NA	NA	NA	NA	NA	NA	NA	NA	NA				NA	NA	NA	NA	NA	NA	NA	NA	NA	NA	NA	NA	NA	NA	NA	NA	NA	NA	NA	NA	NA	NA	NA	NA	NA	NA	NA	NA	2	4	11
65201	652	47	1	2+	WSH	NA	NA	NA	NA	NA	NA	NA	NA	NA	NA	11:30:00	11:44:00	12:00:00	395	12.9774	1.08145	773	25.3963	2.11636	774	25.4292	2.1191	773	25.3963	2.11636	9	1	10	1	10	1	10	1	NA	NA	64.5556	112.333	NA	NA	0	0	2	4	9
65202	652	47	0	2+	WSH	NA	NA	NA	NA	NA	NA	NA	NA	NA	NA	09:26:00	09:41:00	09:56:00	384	12.616	1.05133	762	25.0349	2.08624	763	25.0678	2.08898	762	25.0349	2.08624	9	1	10	1	10	1	10	1	NA	NA	62.7778	108	NA	NA	0	0	3	1	0
65203	652	47	1	2+	WSH	NA	NA	NA	NA	NA	NA	NA	NA	NA	NA	10:37:00	10:53:00	11:09:00	354	11.6304	0.969199	731	24.0164	2.00137	732	24.0493	2.00411	731	24.0164	2.00137	9	1	10	1	10	1	10	1	NA	NA	58.1111	97.3333	NA	NA	0	0	3	0	0
65204	652	47	1	2+	WSH	NA	NA	NA	NA	NA	NA	NA	NA	NA	NA	11:35:00	11:51:00	12:07:00	347	11.4004	0.950034	724	23.7864	1.9822	725	23.8193	1.98494	724	23.7864	1.9822	9	1	10	1	10	1	10	1	NA	NA	61.5555	113.667	NA	NA	0	0	1	0	0
65205	652	47	1	2+	WSH	NA	NA	NA	NA	NA	NA	NA	NA	NA	NA				421	13.8316	1.15264	NA	NA	NA	NA	NA	NA	NA	NA	NA	9	1	NA	NA	NA	NA	NA	NA	NA	NA	NA	NA	NA	NA	0	NA	0	0	2
65206	652	47	0	1	WSH	NA	NA	NA	NA	NA	NA	NA	NA	NA	NA				409	13.4374	1.11978	NA	NA	NA	NA	NA	NA	NA	NA	NA	9	1	NA	NA	NA	NA	NA	NA	NA	NA	NA	NA	NA	NA	0	NA	0	0	0
65207	652	47	0	1	WSH	NA	NA	NA	NA	NA	NA	NA	NA	NA	NA	10:03:00	10:17:00	10:34:00	524	17.2156	1.43463	901	29.6016	2.4668	902	29.6345	2.46954	901	29.6016	2.4668	9	1	10	1	10	1	10	1	NA	NA	74.7778	82.3333	NA	NA	0	0	0	0	2
65208	652	47	1	1	WSH	NA	NA	NA	NA	NA	NA	NA	NA	NA	NA	12:05:00	12:22:00	12:37:00	415	13.6345	1.13621	792	26.0205	2.16838	793	26.0534	2.17112	792	26.0205	2.16838	9	1	10	1	10	1	10	1	NA	NA	63.3333	110.667	NA	NA	0	0	0	0	0
64901	649	47	1	2+	Nutrition + WSH	4.39869	4.65045	-2.07944	-0.481267	-0.510826	1.87334	2.67553	2.56879	-3.66356	-3.66356	08:26:00	08:40:00	08:55:00	439	14.423	1.20192	827	27.1704	2.2642	833	27.3676	2.28063	827	27.1704	2.2642	9	1	10	1	10	1	10	1	0.017	1.66343	64.2222	112.667	-25.6277	0.283292	0	0	1	0	4
64902	649	47	1	2+	Nutrition + WSH	3.02839	4.03855	-3.12357	NA	-0.261365	1.62728	2.51204	2.56264	-3.48256	-2.81817	10:08:00	10:30:00	10:41:00	416	13.6674	1.13895	803	26.3819	2.19849	804	26.4148	2.20123	803	26.3819	2.19849	9	1	10	1	10	1	10	1	NA	1.64	70.3333	125.667	-18.8761	NA	0	0	0	0	0
64903	649	47	0	1	Nutrition + WSH	3.3626	2.92831	-1.91054	-0.846298	-0.430783	1.7156	2.07443	2.25863	-3.5081	-3.00224	11:02:00	11:20:00	11:34:00	380	12.4846	1.04038	768	25.232	2.10267	774	25.4292	2.1191	768	25.232	2.10267	9	1	10	1	10	1	10	1	0.0087812	-0.564889	69.2222	118.667	-63.4846	0.0641853	0	0	0	0	2
64904	649	47	0	2+	Nutrition + WSH	2.91061	3.27971	-1.95193	-0.355247	-0.994252	1.2613	2.45788	1.90806	-3.55768	-3.66356	12:33:00	12:50:00	13:02:00	447	14.6858	1.22382	834	27.4004	2.28337	835	27.4333	2.28611	834	27.4004	2.28337	9	1	10	1	10	1	10	1	0.0192759	0.482353	61.4445	99.6667	-45.2704	0.336678	0	0	0	0	0
64905	649	47	0	2+	Nutrition + WSH	NA	NA	NA	NA	0.850151	2.8848	4.09434	4.1972	NA	NA				364	11.9589	0.996578	NA	NA	NA	NA	NA	NA	751	24.6735	2.05613	9	1	NA	NA	NA	NA	10	1	NA	NA	NA	NA	NA	NA	1	NA	0	0	12
64905	649	47	1	missing	Nutrition + WSH	3.70554	4.09474	-2.7181	-0.481267	0.198851	2.57338	3.39384	3.45062	-3.66356	-3.66356	10:00:00	10:13:00	10:29:00	364	11.9589	0.996578	751	24.6735	2.05613	752	24.7064	2.05886	751	24.6735	2.05613	9	1	10	1	10	1	10	1	0.0190345	1.48862	55.3333	103.333	-33.3011	0.332899	0	0	0	0	12
64906	649	47	1	2+	Nutrition + WSH	4.88171	5.86997	-2.97593	-3.29684	-0.967584	1.18479	1.84688	1.74746	-3.23281	-3.66356	12:27:00	12:41:00	12:57:00	460	15.1129	1.25941	847	27.8275	2.31896	848	27.8604	2.3217	847	27.8275	2.31896	9	1	10	1	10	1	10	1	-0.0004667	15.8846	64.6667	104	182.455	-0.242371	1	0	0	0	3
64907	649	47	1	1	Nutrition + WSH	4.53071	4.62826	-1.59949	-1.87732	-0.867501	1.06815	2.15409	2.12585	-3.60278	-3.66356	09:31:00	09:45:00	10:00:00	496	16.2957	1.35797	921	30.2587	2.52156	922	30.2916	2.5243	921	30.2587	2.52156	9	1	11	0	11	0	11	0	-0.0016897	0.679429	71.5556	89	-37.2371	-0.25694	0	0	0	0	15
64908	649	47	0	missing	Nutrition + WSH	NA	NA	NA	NA	-0.116534	1.86097	2.90526	3.20761	NA	NA				344	11.3018	0.941821	NA	NA	NA	NA	NA	NA	NA	NA	NA	9	1	NA	NA	NA	NA	NA	NA	NA	NA	NA	NA	NA	NA	0	NA	0	0	13
64501	645	46	0	2+	WSH	NA	NA	NA	NA	NA	NA	NA	NA	NA	NA	09:30:00	09:45:00	10:02:00	368	12.0903	1.00753	796	26.152	2.17933	797	26.1848	2.18207	796	26.152	2.17933	9	1	11	0	12	0	11	0	NA	NA	60.2222	124.333	NA	NA	0	0	2	0	0
64502	645	46	0	2+	WSH	NA	NA	NA	NA	NA	NA	NA	NA	NA	NA	09:24:00	09:37:00	09:52:00	427	14.0287	1.16906	855	28.0903	2.34086	856	28.1232	2.3436	855	28.0903	2.34086	9	1	11	0	12	0	11	0	NA	NA	58	92.6667	NA	NA	0	0	2	0	0
64503	645	46	1	2+	WSH	NA	NA	NA	NA	NA	NA	NA	NA	NA	NA	11:20:00	11:35:00	11:51:00	320	10.5133	0.876112	749	24.6078	2.05065	750	24.6407	2.05339	749	24.6078	2.05065	9	1	12	0	12	0	12	0	NA	NA	63.7778	115.333	NA	NA	0	0	0	0	26
64504	645	46	0	2+	WSH	NA	NA	NA	NA	NA	NA	NA	NA	NA	NA	11:34:00	11:51:00	12:05:00	474	15.5729	1.29774	902	29.6345	2.46954	903	29.6674	2.47228	902	29.6345	2.46954	9	1	11	0	12	0	11	0	NA	NA	72.1111	114	NA	NA	0	0	0	1	0
64505	645	46	1	2+	WSH	NA	NA	NA	NA	NA	NA	NA	NA	NA	NA	11:48:00	12:07:00	12:22:00	403	13.2402	1.10335	831	27.3018	2.27515	832	27.3347	2.27789	831	27.3018	2.27515	9	1	11	0	12	0	11	0	NA	NA	62.7778	116.333	NA	NA	0	0	0	0	0
64507	645	46	1	2+	WSH	NA	NA	NA	NA	NA	NA	NA	NA	NA	NA				409	13.4374	1.11978	NA	NA	NA	NA	NA	NA	NA	NA	NA	9	1	NA	NA	NA	NA	NA	NA	NA	NA	NA	NA	NA	NA	0	NA	1	1	1
64508	645	46	1	2+	WSH	NA	NA	NA	NA	NA	NA	NA	NA	NA	NA	09:17:00	09:34:00	09:50:00	412	13.5359	1.12799	841	27.6304	2.30253	842	27.6632	2.30527	841	27.6304	2.30253	9	1	12	0	12	0	12	0	NA	NA	73.5556	129	NA	NA	0	0	4	4	25
64401	644	46	1	2+	Nutrition + WSH	3.9415	4.08927	-3.14656	-2.68825	-0.223144	1.62137	2.84375	2.11626	-3.51548	-3.66356	09:48:00	10:04:00	10:18:00	434	14.2587	1.18823	872	28.6489	2.38741	873	28.6817	2.39014	872	28.6489	2.38741	9	1	12	0	12	0	12	0	0.0008333	0.5125	72.3333	142.667	-43.3004	-0.195044	0	0	2	3	1
64402	644	46	0	2+	Nutrition + WSH	4.50928	4.25123	-2.7181	-2.48891	-1.34707	1.44456	1.89311	2.35138	-3.4655	NA	09:32:00	09:48:00	10:03:00	375	12.3203	1.02669	813	26.7105	2.22587	814	26.7433	2.22861	813	26.7105	2.22587	9	1	12	0	12	0	12	0	0.0005484	-1.2915	61.6667	110.333	-67.637	-0.200536	0	0	2	0	11
64403	644	46	1	2+	Nutrition + WSH	4.3742	5.06527	-2.76462	-2.22562	-0.776529	1.68455	1.71919	1.5707	-3.63843	-3.66356	11:19:00	11:32:00	11:48:00	367	12.0575	1.00479	849	27.8932	2.32444	850	27.9261	2.32717	849	27.8932	2.32444	9	1	1	0	1	0	1	0	0.0015517	6.08062	64.8889	122.333	31.9974	-0.178728	0	0	1	0	1
64404	644	46	0	2+	Nutrition + WSH	4.72007	4.90628	-1.66073	-1.56542	-0.510826	1.49515	2.20276	2.25339	-3.35944	-3.12234	11:22:00	11:35:00	11:50:00	437	14.3573	1.19644	875	28.7474	2.39562	876	28.7803	2.39836	875	28.7474	2.39562	9	1	12	0	12	0	12	0	0.0006786	1.76615	61.3333	125	-20.1195	-0.195986	0	0	1	0	0
64405	644	46	0	1	Nutrition + WSH	NA	NA	NA	NA	0.0953102	1.84055	2.89922	2.81661	NA	NA				349	11.4661	0.95551	NA	NA	NA	NA	NA	NA	NA	NA	NA	9	1	NA	NA	NA	NA	NA	NA	NA	NA	NA	NA	NA	NA	0	NA	2	0	0
64406	644	46	1	2+	Nutrition + WSH	3.50038	3.5487	-1.69282	-1.57988	-0.0943107	1.73519	2.99773	2.81481	-3.29997	NA	11:52:00	12:08:00	12:21:00	475	15.6057	1.30048	913	29.9959	2.49966	914	30.0287	2.5024	913	29.9959	2.49966	9	1	12	0	12	0	12	0	0.0007586	0.1025	83.8889	113	-50.5578	-0.195084	0	0	0	0	0
64407	644	46	1	2+	Nutrition + WSH	4.90142	5.00994	-2.30259	-2.19823	-0.356675	1.4816	1.92571	2.20166	-3.52776	-3.36942	09:28:00	09:49:00	10:03:00	447	14.6858	1.22382	929	30.5216	2.54346	930	30.5544	2.5462	929	30.5216	2.54346	9	1	1	0	1	0	1	0	0.0003143	0.734095	65.4444	82.6667	-26.3724	-0.203927	0	0	3	0	6
64101	641	46	1	2+	Nutrition	NA	NA	NA	NA	NA	NA	NA	NA	NA	NA	11:20:00	11:35:00	11:50:00	546	17.9384	1.49487	958	31.4743	2.62286	959	31.5072	2.6256	958	31.4743	2.62286	10	1	12	0	12	0	12	0	NA	NA	67	126.667	NA	NA	1	0	1	0	5
64102	641	46	0	2+	Nutrition	NA	NA	NA	NA	NA	NA	NA	NA	NA	NA	09:35:00	09:50:00	10:05:00	564	18.5298	1.54415	936	30.7515	2.56263	937	30.7844	2.56537	936	30.7515	2.56263	11	0	12	0	12	0	12	0	NA	NA	65.7778	101.667	NA	NA	0	0	0	0	25
64103	641	46	1	2+	Nutrition	NA	NA	NA	NA	NA	NA	NA	NA	NA	NA	11:13:00	11:35:00	11:48:00	533	17.5113	1.45927	946	31.0801	2.59001	947	31.1129	2.59274	946	31.0801	2.59001	10	1	12	0	12	0	12	0	NA	NA	69.7778	104.667	NA	NA	0	0	1	2	15
64104	641	46	0	1	Nutrition	NA	NA	NA	NA	NA	NA	NA	NA	NA	NA				494	16.23	1.3525	NA	NA	NA	NA	NA	NA	NA	NA	NA	10	1	NA	NA	NA	NA	NA	NA	NA	NA	NA	NA	NA	NA	0	NA	1	0	9
64105	641	46	0	2+	Nutrition	NA	NA	NA	NA	NA	NA	NA	NA	NA	NA	09:25:00	09:38:00	09:54:00	407	13.3717	1.11431	820	26.9405	2.24504	830	27.269	2.27242	820	26.9405	2.24504	10	1	12	0	12	0	12	0	NA	NA	62.8889	148	NA	NA	1	0	0	0	0
64106	641	46	1	2+	Nutrition	NA	NA	NA	NA	NA	NA	NA	NA	NA	NA	11:22:00	11:34:00	11:50:00	440	14.4559	1.20465	853	28.0246	2.33539	854	28.0575	2.33812	853	28.0246	2.33539	10	1	12	0	12	0	12	0	NA	NA	60.3333	104.333	NA	NA	0	0	0	0	2
64107	641	46	1	2+	Nutrition	NA	NA	NA	NA	NA	NA	NA	NA	NA	NA	09:15:00	09:31:00	09:51:00	489	16.0657	1.33881	902	29.6345	2.46954	903	29.6674	2.47228	902	29.6345	2.46954	10	1	12	0	12	0	12	0	NA	NA	65.6667	126	NA	NA	1	1	0	0	0
63601	636	45	1	2+	WSH	NA	NA	NA	NA	NA	NA	NA	NA	NA	NA	11:29:00	11:42:00	12:00:00	NA	NA	NA	967	31.77	2.6475	968	31.8029	2.65024	967	31.77	2.6475	NA	NA	12	0	12	0	12	0	NA	NA	75.1111	111.333	NA	NA	NA	0	0	0	0
63602	636	45	0	2+	WSH	NA	NA	NA	NA	NA	NA	NA	NA	NA	NA	09:06:00	09:20:00	09:36:00	403	13.2402	1.10335	837	27.499	2.29158	838	27.5318	2.29432	837	27.499	2.29158	10	1	12	0	12	0	12	0	NA	NA	73.7778	119.333	NA	NA	1	0	3	0	11
63603	636	45	1	2+	WSH	NA	NA	NA	NA	NA	NA	NA	NA	NA	NA	10:36:00	10:53:00	11:08:00	454	14.9158	1.24298	888	29.1745	2.43121	889	29.2074	2.43395	888	29.1745	2.43121	10	1	12	0	12	0	12	0	NA	NA	62.4444	93	NA	NA	0	0	0	0	0
63604	636	45	1	2+	WSH	NA	NA	NA	NA	NA	NA	NA	NA	NA	NA	09:20:00	09:37:00	09:52:00	383	12.5832	1.0486	817	26.8419	2.23682	818	26.8747	2.23956	817	26.8419	2.23682	10	1	12	0	12	0	12	0	NA	NA	71.7778	96	NA	NA	0	0	0	0	0
63605	636	45	1	2+	WSH	NA	NA	NA	NA	NA	NA	NA	NA	NA	NA	11:11:00	11:28:00	11:42:00	407	13.3717	1.11431	841	27.6304	2.30253	842	27.6632	2.30527	841	27.6304	2.30253	10	1	12	0	12	0	12	0	NA	NA	85.4444	117	NA	NA	0	0	0	0	1
63606	636	45	1	2+	WSH	NA	NA	NA	NA	NA	NA	NA	NA	NA	NA				421	13.8316	1.15264	NA	NA	NA	NA	NA	NA	NA	NA	NA	10	1	NA	NA	NA	NA	NA	NA	NA	NA	NA	NA	NA	NA	0	NA	0	0	0
63607	636	45	0	2+	WSH	NA	NA	NA	NA	NA	NA	NA	NA	NA	NA	09:08:00	09:27:00	09:44:00	482	15.8357	1.31964	917	30.1273	2.51061	918	30.1602	2.51335	917	30.1273	2.51061	10	1	12	0	12	0	12	0	NA	NA	71.7778	76.3333	NA	NA	0	0	0	0	10
63608	636	45	1	2+	WSH	NA	NA	NA	NA	NA	NA	NA	NA	NA	NA	08:55:00	09:10:00	09:25:00	409	13.4374	1.11978	844	27.729	2.31075	845	27.7618	2.31348	844	27.729	2.31075	10	1	12	0	12	0	12	0	NA	NA	61	115.333	NA	NA	0	0	1	2	0
63401	634	45	1	2+	Nutrition	NA	NA	NA	NA	NA	NA	NA	NA	NA	NA	09:37:00	09:52:00	10:06:00	449	14.7515	1.2293	887	29.1417	2.42847	888	29.1745	2.43121	887	29.1417	2.42847	9	1	12	0	12	0	12	0	NA	NA	64.5556	82	NA	NA	0	0	0	0	0
63402	634	45	0	1	Nutrition	NA	NA	NA	NA	NA	NA	NA	NA	NA	NA	11:38:00	11:53:00	12:08:00	323	10.6119	0.884326	761	25.0021	2.0835	762	25.0349	2.08624	761	25.0021	2.0835	9	1	12	0	12	0	12	0	NA	NA	54.6667	98	NA	NA	0	0	0	0	3
63403	634	45	0	2+	Nutrition	NA	NA	NA	NA	NA	NA	NA	NA	NA	NA	12:20:00	12:33:00	12:48:00	NA	NA	NA	922	30.2916	2.5243	923	30.3244	2.52704	922	30.2916	2.5243	NA	NA	12	0	12	0	12	0	NA	NA	77.1111	109.667	NA	NA	NA	0	3	0	5
63404	634	45	0	2+	Nutrition	NA	NA	NA	NA	NA	NA	NA	NA	NA	NA	08:38:00	08:49:00	09:04:00	430	14.1273	1.17728	942	30.9487	2.57906	943	30.9815	2.58179	942	30.9487	2.57906	9	1	2	0	2	0	2	0	NA	NA	71.4444	91.6667	NA	NA	1	0	0	0	8
63405	634	45	0	2+	Nutrition	NA	NA	NA	NA	NA	NA	NA	NA	NA	NA	09:42:00	09:59:00	10:15:00	453	14.883	1.24025	891	29.2731	2.43942	892	29.306	2.44216	891	29.2731	2.43942	9	1	12	0	12	0	12	0	NA	NA	67.2222	103.333	NA	NA	0	0	0	0	0
63407	634	45	1	2+	Nutrition	NA	NA	NA	NA	NA	NA	NA	NA	NA	NA	08:30:00	09:26:00	09:41:00	382	12.5503	1.04586	821	26.9733	2.24778	822	27.0062	2.25051	821	26.9733	2.24778	9	1	12	0	12	0	12	0	NA	NA	68	106.667	NA	NA	0	0	2	0	6
63408	634	45	1	2+	Nutrition	NA	NA	NA	NA	NA	NA	NA	NA	NA	NA	10:56:00	11:12:00	11:27:00	NA	NA	NA	814	26.7433	2.22861	815	26.7762	2.23135	814	26.7433	2.22861	NA	NA	12	0	12	0	12	0	NA	NA	60.4445	97.6667	NA	NA	NA	0	3	0	14
63201	632	45	0	2+	Nutrition + WSH	3.9157	4.44594	-2.31264	-2.19823	-0.34249	1.63705	2.46044	2.60565	-3.46933	-3.0107	11:24:00	11:38:00	11:54:00	487	16	1.33333	905	29.7331	2.47776	906	29.7659	2.48049	905	29.7331	2.47776	10	1	12	0	12	0	12	0	4.00E-04	2.50686	67.2222	117	-15.3958	-0.209482	0	0	0	0	0
63202	632	45	1	missing	Nutrition + WSH	NA	NA	NA	NA	-1.42712	1.55181	1.54116	1.20297	NA	NA				477	15.6715	1.30595	NA	NA	NA	NA	NA	NA	NA	NA	NA	10	1	NA	NA	NA	NA	NA	NA	NA	NA	NA	NA	NA	NA	0	NA	1	0	6
63203	632	45	0	1	Nutrition + WSH	4.82279	4.49839	-2.34341	-1.46534	-0.510826	1.67523	2.59002	2.93492	-3.61398	-3.66356	09:27:00	09:43:00	09:58:00	531	17.4456	1.4538	914	30.0287	2.5024	915	30.0616	2.50513	914	30.0287	2.5024	11	0	12	0	12	0	12	0	0.0043548	-2.1525	57.4445	96	-77.4603	-0.0801521	0	0	0	0	13
63204	632	45	1	missing	Nutrition + WSH	NA	NA	NA	NA	-0.653926	1.96009	2.21047	2.49486	NA	NA				513	16.8542	1.40452	NA	NA	NA	NA	NA	NA	NA	NA	NA	10	1	NA	NA	NA	NA	NA	NA	NA	NA	NA	NA	NA	NA	0	NA	0	0	50
63205	632	45	0	missing	Nutrition + WSH	NA	NA	NA	NA	-0.616186	1.55604	2.43361	2.97706	NA	NA				479	15.7372	1.31143	NA	NA	NA	NA	NA	NA	NA	NA	NA	10	1	NA	NA	NA	NA	NA	NA	NA	NA	NA	NA	NA	NA	1	NA	0	0	0
63206	632	45	1	2+	Nutrition + WSH	4.63146	4.90385	-1.92415	-2.20727	0.765468	1.15688	3.27488	3.09919	-3.55416	-3.29524	08:26:00	08:44:00	09:00:00	506	16.6242	1.38535	978	32.1314	2.67762	979	32.1643	2.68036	978	32.1314	2.67762	10	1	2	0	2	0	2	0	-0.0010588	1.78578	66	113	-14.2141	-0.244235	0	0	0	0	6
63207	632	45	0	1	Nutrition + WSH	3.90254	4.16846	-1.49611	-1.22758	-0.634878	1.61939	2.44669	2.66862	-3.58293	-3.66356	11:16:00	11:40:00	11:55:00	435	14.2916	1.19097	819	26.9076	2.2423	820	26.9405	2.24504	819	26.9076	2.2423	11	0	12	0	12	0	12	0	0.0017692	0.628667	68.8889	107.333	-35.5797	-0.143266	0	0	2	0	3
63208	632	45	0	2+	Nutrition + WSH	3.59479	3.67275	-1.7487	-1.34323	0.815365	2.54318	3.46167	3.60713	-3.55231	-3.66356	09:06:00	09:22:00	09:34:00	535	17.577	1.46475	954	31.3429	2.61191	955	31.3758	2.61465	954	31.3429	2.61191	10	1	12	0	12	0	12	0	0.0031071	0.1845	69.2222	67.3333	-50.8684	-0.121506	0	0	0	0	2
62901	629	44	0	2+	Nutrition + WSH	3.63885	4.04431	-1.60944	0.0382587	-0.356675	2.00013	2.66653	2.33408	-3.50395	-3.66356	08:50:00	09:08:00	09:24:00	447	14.6858	1.22382	883	29.0103	2.41752	884	29.0431	2.42026	883	29.0103	2.41752	10	1	12	0	12	0	12	0	0.0246765	1.05689	68.6667	95	-34.794	0.633212	0	0	1	0	0
62902	629	44	1	2+	Nutrition + WSH	4.641	5.01648	-1.05843	0.229523	NA	NA	NA	NA	-3.5781	-3.66356	11:09:00	11:28:00	11:46:00	NA	NA	NA	805	26.4476	2.20397	806	26.4805	2.20671	805	26.4476	2.20397	NA	NA	12	0	12	0	12	0	0.0246216	2.4859	58.6667	95.3333	2.97162	0.707754	NA	1	0	0	3
62903	629	44	0	1	Nutrition + WSH	3.81973	3.14794	NA	-2.73337	-0.314711	2.00553	2.67069	2.24813	-3.51646	-3.66356	11:01:00	11:17:00	11:32:00	415	13.6345	1.13621	851	27.9589	2.32991	852	27.9918	2.33265	851	27.9589	2.32991	10	1	12	0	12	0	12	0	NA	-1.394	73.4444	82	-73.626	NA	0	0	4	2	30
62904	629	44	0	2+	Nutrition + WSH	3.63019	4.47251	-1.56065	-0.0704225	-0.579818	2.03992	2.49238	2.51041	-3.44904	-3.18773	09:02:00	09:26:00	09:40:00	414	13.6016	1.13347	850	27.9261	2.32717	851	27.9589	2.32991	850	27.9261	2.32717	10	1	12	0	12	0	12	0	0.019	2.07733	87.1111	66	-3.85563	0.516243	0	1	0	0	0
62905	629	44	0	2+	Nutrition + WSH	4.25123	3.05965	-2.24432	-1.33181	-0.562119	1.86408	2.42214	2.94969	-3.54963	-3.66356	11:07:00	11:23:00	11:38:00	513	16.8542	1.40452	940	30.883	2.57358	954	31.3429	2.61191	940	30.883	2.57358	10	1	12	0	1	0	12	0	0.0050968	-3.0545	73	104.667	-97.1701	-0.0620406	0	0	0	0	2
62906	629	44	0	1	Nutrition + WSH	3.21599	3.60376	-2.04794	-1.87732	-0.0512933	1.36609	3.01013	3.61065	-3.6088	-3.66356	08:46:00	09:01:00	09:16:00	497	16.3285	1.36071	924	30.3573	2.52977	925	30.3901	2.53251	924	30.3573	2.52977	10	1	12	0	12	0	12	0	8.00E-04	0.7872	64.3333	120.333	-43.6325	-0.186545	0	0	0	0	14
62907	629	44	1	2+	Nutrition + WSH	3.17572	3.68928	-2.29263	-0.599657	-1.13943	1.6771	2.89481	2.87356	-3.45958	-3.66356	08:44:00	09:03:00	09:18:00	526	17.2813	1.44011	953	31.3101	2.60917	954	31.3429	2.61191	953	31.3101	2.60917	10	1	12	0	12	0	12	0	0.0131765	0.845895	79.8889	126	-39.5108	0.235602	0	0	0	0	0
62501	625	44	1	2+	Nutrition	NA	NA	NA	NA	NA	NA	NA	NA	NA	NA	12:01:00	12:15:00	12:30:00	456	14.9815	1.24846	879	28.8789	2.40657	880	28.9117	2.40931	879	28.8789	2.40657	10	1	12	0	12	0	12	0	NA	NA	61	118.333	NA	NA	0	0	1	0	33
62502	625	44	0	2+	Nutrition	NA	NA	NA	NA	NA	NA	NA	NA	NA	NA	12:06:00	12:29:00	12:44:00	393	12.9117	1.07598	816	26.809	2.23409	817	26.8419	2.23682	816	26.809	2.23409	10	1	12	0	12	0	12	0	NA	NA	76	104.333	NA	NA	0	0	3	0	8
62503	625	44	1	2+	Nutrition	NA	NA	NA	NA	NA	NA	NA	NA	NA	NA	09:56:00	10:12:00	10:28:00	446	14.653	1.22108	869	28.5503	2.37919	870	28.5832	2.38193	869	28.5503	2.37919	10	1	12	0	12	0	12	0	NA	NA	68	106	NA	NA	0	0	1	0	28
62504	625	44	1	2+	Nutrition	NA	NA	NA	NA	NA	NA	NA	NA	NA	NA	09:23:00	09:38:00	09:52:00	464	15.2444	1.27036	887	29.1417	2.42847	888	29.1745	2.43121	887	29.1417	2.42847	10	1	12	0	12	0	12	0	NA	NA	73.4444	113.333	NA	NA	0	0	1	0	4
62505	625	44	0	2+	Nutrition	NA	NA	NA	NA	NA	NA	NA	NA	NA	NA				464	15.2444	1.27036	NA	NA	NA	NA	NA	NA	NA	NA	NA	11	0	NA	NA	NA	NA	NA	NA	NA	NA	NA	NA	NA	NA	0	NA	0	0	2
62506	625	44	1	2+	Nutrition	NA	NA	NA	NA	NA	NA	NA	NA	NA	NA				384	12.616	1.05133	NA	NA	NA	NA	NA	NA	NA	NA	NA	10	1	NA	NA	NA	NA	NA	NA	NA	NA	NA	NA	NA	NA	0	NA	2	0	15
62507	625	44	0	2+	Nutrition	NA	NA	NA	NA	NA	NA	NA	NA	NA	NA				428	14.0616	1.1718	NA	NA	NA	NA	NA	NA	NA	NA	NA	10	1	NA	NA	NA	NA	NA	NA	NA	NA	NA	NA	NA	NA	0	NA	2	0	17
62508	625	44	0	1	Nutrition	NA	NA	NA	NA	NA	NA	NA	NA	NA	NA				411	13.5031	1.12526	NA	NA	NA	NA	NA	NA	NA	NA	NA	10	1	NA	NA	NA	NA	NA	NA	NA	NA	NA	NA	NA	NA	0	NA	0	0	0
62401	624	44	1	1	WSH	NA	NA	NA	NA	NA	NA	NA	NA	NA	NA				527	17.3142	1.44285	NA	NA	NA	NA	NA	NA	NA	NA	NA	11	0	NA	NA	NA	NA	NA	NA	NA	NA	NA	NA	NA	NA	0	NA	2	0	6
62402	624	44	1	2+	WSH	NA	NA	NA	NA	NA	NA	NA	NA	NA	NA	11:48:00	12:03:00	12:18:00	465	15.2772	1.2731	891	29.2731	2.43942	892	29.306	2.44216	891	29.2731	2.43942	10	1	12	0	12	0	12	0	NA	NA	73.5556	110.667	NA	NA	0	1	1	5	17
62403	624	44	1	2+	WSH	NA	NA	NA	NA	NA	NA	NA	NA	NA	NA	11:26:00	11:40:00	11:54:00	428	14.0616	1.1718	855	28.0903	2.34086	856	28.1232	2.3436	855	28.0903	2.34086	10	1	12	0	12	0	12	0	NA	NA	62.5556	105	NA	NA	1	0	0	0	0
62404	624	44	1	1	WSH	NA	NA	NA	NA	NA	NA	NA	NA	NA	NA	09:05:00	09:19:00	09:34:00	521	17.117	1.42642	948	31.1458	2.59548	949	31.1786	2.59822	948	31.1458	2.59548	10	1	12	0	12	0	12	0	NA	NA	59.3333	82.3333	NA	NA	0	0	0	0	0
62405	624	44	0	2+	WSH	NA	NA	NA	NA	NA	NA	NA	NA	NA	NA	09:23:00	09:37:00	09:55:00	509	16.7228	1.39357	936	30.7515	2.56263	937	30.7844	2.56537	936	30.7515	2.56263	10	1	12	0	12	0	12	0	NA	NA	70.4444	107	NA	NA	0	0	0	0	0
62406	624	44	1	2+	WSH	NA	NA	NA	NA	NA	NA	NA	NA	NA	NA	09:23:00	09:39:00	09:56:00	519	17.0513	1.42094	945	31.0472	2.58727	946	31.0801	2.59001	945	31.0472	2.58727	10	1	12	0	12	0	12	0	NA	NA	69.5556	119	NA	NA	0	0	1	0	6
62407	624	44	0	1	WSH	NA	NA	NA	NA	NA	NA	NA	NA	NA	NA	11:34:00	11:51:00	12:07:00	NA	NA	NA	943	30.9815	2.58179	944	31.0144	2.58453	943	30.9815	2.58179	NA	NA	12	0	12	0	12	0	NA	NA	73.5556	106.333	NA	NA	NA	0	0	0	1
62301	623	43	1	2+	Nutrition	NA	NA	NA	NA	NA	NA	NA	NA	NA	NA	11:06:00	11:22:00	11:36:00	495	16.2628	1.35524	930	30.5544	2.5462	932	30.6201	2.55168	930	30.5544	2.5462	10	1	12	0	12	0	12	0	NA	NA	66.5556	107	NA	NA	0	0	0	0	1
62302	623	43	1	2+	Nutrition	NA	NA	NA	NA	NA	NA	NA	NA	NA	NA				NA	NA	NA	NA	NA	NA	NA	NA	NA	NA	NA	NA	NA	NA	NA	NA	NA	NA	NA	NA	NA	NA	NA	NA	NA	NA	NA	NA	1	0	8
62303	623	43	1	2+	Nutrition	NA	NA	NA	NA	NA	NA	NA	NA	NA	NA	09:28:00	09:44:00	09:59:00	518	17.0185	1.41821	953	31.3101	2.60917	955	31.3758	2.61465	953	31.3101	2.60917	10	1	12	0	12	0	12	0	NA	NA	69	91.6667	NA	NA	0	0	0	0	4
62304	623	43	0	2+	Nutrition	NA	NA	NA	NA	NA	NA	NA	NA	NA	NA	09:37:00	09:51:00	10:06:00	456	14.9815	1.24846	890	29.2402	2.43669	891	29.2731	2.43942	890	29.2402	2.43669	10	1	12	0	12	0	12	0	NA	NA	70.1111	97.3333	NA	NA	1	0	0	0	0
62305	623	43	0	2+	Nutrition	NA	NA	NA	NA	NA	NA	NA	NA	NA	NA	10:07:00	10:21:00	10:33:00	455	14.9487	1.24572	890	29.2402	2.43669	892	29.306	2.44216	890	29.2402	2.43669	10	1	12	0	12	0	12	0	NA	NA	71.2222	103.333	NA	NA	0	0	3	3	0
62306	623	43	0	2+	Nutrition	NA	NA	NA	NA	NA	NA	NA	NA	NA	NA	09:17:00	09:34:00	09:51:00	448	14.7187	1.22656	883	29.0103	2.41752	885	29.076	2.423	883	29.0103	2.41752	10	1	12	0	12	0	12	0	NA	NA	65.1111	123	NA	NA	0	0	2	4	15
62307	623	43	1	2+	Nutrition	NA	NA	NA	NA	NA	NA	NA	NA	NA	NA	09:22:00	09:38:00	09:54:00	386	12.6817	1.05681	820	26.9405	2.24504	821	26.9733	2.24778	820	26.9405	2.24504	10	1	12	0	12	0	12	0	NA	NA	73.2222	101.333	NA	NA	0	0	0	0	5
62308	623	43	0	2+	Nutrition	NA	NA	NA	NA	NA	NA	NA	NA	NA	NA	11:35:00	11:51:00	12:04:00	495	16.2628	1.35524	929	30.5216	2.54346	930	30.5544	2.5462	929	30.5216	2.54346	10	1	12	0	12	0	12	0	NA	NA	63.2222	116.333	NA	NA	0	0	5	0	3
62101	621	43	1	1	Nutrition + WSH	4.76579	5.03373	0.0934903	0.774266	NA	NA	NA	NA	-3.35982	-3.66356	11:11:00	11:28:00	11:42:00	NA	NA	NA	902	29.6345	2.46954	906	29.7659	2.48049	902	29.6345	2.46954	NA	NA	1	0	1	0	1	0	0.0345484	2.12235	86.5556	72.6667	-6.50351	0.920326	NA	0	0	0	2
62102	621	43	0	2+	Nutrition + WSH	5.14866	5.44346	-0.524249	-0.858022	0.8671	1.88403	2.91777	3.10593	-3.32727	-3.25465	08:59:00	09:16:00	09:30:00	508	16.6899	1.39083	945	31.0472	2.58727	946	31.0801	2.59001	945	31.0472	2.58727	10	1	1	0	1	0	1	0	-0.0054194	3.47294	82.6667	124.333	21.4243	-0.346792	1	0	0	0	3
62103	621	43	0	2+	Nutrition + WSH	3.86886	4.13753	-2.45341	-2.64508	-0.415515	1.73166	2.55412	2.8178	-3.33208	-3.298	09:17:00	09:32:00	09:48:00	476	15.6386	1.30322	916	30.0945	2.50787	923	30.3244	2.52704	916	30.0945	2.50787	10	1	1	0	1	0	1	0	-0.0004839	0.984	67.6667	105	-37.5497	-0.230295	1	0	0	0	0
62104	621	43	0	2+	Nutrition + WSH	4.30136	4.8385	-1.66073	-1.30195	-0.579818	1.85317	2.77882	2.63834	-3.48672	-3.66356	11:24:00	11:39:00	11:56:00	439	14.423	1.20192	879	28.8789	2.40657	886	29.1088	2.42574	879	28.8789	2.40657	10	1	1	0	1	0	1	0	0.0025625	3.49867	72.8889	110.667	4.8212	-0.133098	1	0	1	0	0
62105	621	43	0	1	Nutrition + WSH	4.10019	4.28342	-2.12863	-2.06357	-1.13943	1.54756	2.28544	2.57794	-3.25633	-3.66356	09:26:00	09:42:00	09:55:00	375	12.3203	1.02669	814	26.7433	2.22861	816	26.809	2.23409	814	26.7433	2.22861	10	1	1	0	1	0	1	0	0.0002759	0.7585	60.1111	108	-38.5692	-0.205483	1	0	0	0	5
62106	621	43	0	2+	Nutrition + WSH	1.9763	2.69192	-1.88387	-2.00992	-0.0725707	1.53687	2.79911	3.23789	-3.28577	-3.24936	10:11:00	10:23:00	10:52:00	475	15.6057	1.30048	915	30.0616	2.50513	922	30.2916	2.5243	915	30.0616	2.50513	10	1	1	0	1	0	1	0	-0.000439	0.628667	74.8889	91.6667	-48.9889	-0.231683	0	1	0	0	15
62107	621	43	0	2+	Nutrition + WSH	3.72945	3.16192	-1.90381	-1.57022	-0.820981	1.4929	2.42745	1.61741	-3.19221	-3.21811	09:21:00	09:37:00	09:53:00	533	17.5113	1.45927	973	31.9671	2.66393	980	32.1971	2.68309	973	31.9671	2.66393	10	1	1	0	1	0	1	0	0.0018438	-1.1275	69.6667	116.333	-71.0487	-0.152099	0	0	2	0	6
62108	621	43	1	2+	Nutrition + WSH	4.30136	4.90871	-3.50656	-2.67365	-0.597837	0.951658	1.77156	2.40785	-3.36981	-3.05843	11:16:00	11:30:00	11:45:00	472	15.5072	1.29227	911	29.9302	2.49418	913	29.9959	2.49966	911	29.9302	2.49418	10	1	1	0	1	0	1	0	0.0013448	4.40457	74.2222	109	13.908	-0.186875	0	0	0	0	1
61601	616	43	0	2+	WSH	NA	NA	NA	NA	NA	NA	NA	NA	NA	NA	09:10:00	09:25:00	09:39:00	507	16.6571	1.38809	934	30.6858	2.55715	935	30.7187	2.55989	934	30.6858	2.55715	10	1	12	0	12	0	12	0	NA	NA	71.3333	79.6667	NA	NA	0	0	2	0	6
61602	616	43	1	2+	WSH	NA	NA	NA	NA	NA	NA	NA	NA	NA	NA	11:17:00	11:32:00	11:48:00	372	12.2218	1.01848	799	26.2505	2.18754	800	26.2834	2.19028	799	26.2505	2.18754	10	1	12	0	12	0	12	0	NA	NA	86	98	NA	NA	1	0	0	0	13
61603	616	43	1	2+	WSH	NA	NA	NA	NA	NA	NA	NA	NA	NA	NA	11:24:00	11:38:00	11:53:00	441	14.4887	1.20739	868	28.5175	2.37645	869	28.5503	2.37919	868	28.5175	2.37645	10	1	12	0	12	0	12	0	NA	NA	66.5556	115.333	NA	NA	0	0	4	1	1
61604	616	43	1	1	WSH	NA	NA	NA	NA	NA	NA	NA	NA	NA	NA	08:45:00	09:03:00	09:17:00	512	16.8214	1.40178	971	31.9014	2.65845	973	31.9671	2.66393	971	31.9014	2.65845	10	1	1	0	1	0	1	0	NA	NA	73.2222	122.667	NA	NA	0	0	1	0	0
61605	616	43	1	2+	WSH	NA	NA	NA	NA	NA	NA	NA	NA	NA	NA	11:03:00	11:17:00	11:33:00	431	14.1602	1.18001	890	29.2402	2.43669	892	29.306	2.44216	890	29.2402	2.43669	10	1	1	0	1	0	1	0	NA	NA	71.7778	94	NA	NA	0	0	2	7	21
61606	616	43	0	2+	WSH	NA	NA	NA	NA	NA	NA	NA	NA	NA	NA	09:04:00	09:30:00	09:47:00	402	13.2074	1.10062	790	25.9548	2.1629	791	25.9877	2.16564	790	25.9548	2.1629	11	0	12	0	12	0	12	0	NA	NA	66.2222	102.667	NA	NA	0	0	2	0	0
61501	615	42	1	2+	Nutrition	NA	NA	NA	NA	NA	NA	NA	NA	NA	NA	11:32:00	11:46:00	12:00:00	494	16.23	1.3525	928	30.4887	2.54073	929	30.5216	2.54346	928	30.4887	2.54073	10	1	12	0	1	0	12	0	NA	NA	70.4444	93.6667	NA	NA	0	0	2	0	6
61502	615	42	0	2+	Nutrition	NA	NA	NA	NA	NA	NA	NA	NA	NA	NA	11:24:00	11:50:00	12:04:00	412	13.5359	1.12799	865	28.4189	2.36824	866	28.4517	2.37098	865	28.4189	2.36824	10	1	1	0	1	0	1	0	NA	NA	70.4444	124.333	NA	NA	0	0	0	0	6
61504	615	42	1	2+	Nutrition	NA	NA	NA	NA	NA	NA	NA	NA	NA	NA	10:51:00	11:05:00	11:20:00	502	16.4928	1.3744	936	30.7515	2.56263	937	30.7844	2.56537	936	30.7515	2.56263	10	1	12	0	1	0	12	0	NA	NA	74.7778	97.3333	NA	NA	0	0	0	0	0
61506	615	42	1	2+	Nutrition	NA	NA	NA	NA	NA	NA	NA	NA	NA	NA	09:28:00	00:00:00	00:00:00	444	14.5873	1.21561	878	28.846	2.40383	879	28.8789	2.40657	878	28.846	2.40383	10	1	12	0	1	0	12	0	NA	NA	65.8889	108.333	NA	NA	0	0	0	3	17
61507	615	42	0	2+	Nutrition	NA	NA	NA	NA	NA	NA	NA	NA	NA	NA	09:29:00	09:48:00	10:02:00	447	14.6858	1.22382	881	28.9446	2.41205	882	28.9774	2.41478	881	28.9446	2.41205	10	1	12	0	1	0	12	0	NA	NA	66.6667	112.333	NA	NA	0	0	0	0	6
61201	612	42	1	2+	Nutrition + WSH	3.71357	3.35117	-2.32279	-1.76609	-0.634878	2.47906	2.41054	2.66931	-3.57895	-3.30911	11:38:00	11:59:00	12:15:00	473	15.54	1.295	912	29.963	2.49692	913	29.9959	2.49966	912	29.963	2.49692	10	1	1	0	1	0	1	0	0.001973	-0.593524	68.4444	105.667	-63.8875	-0.149335	0	0	1	0	2
61202	612	42	1	1	Nutrition + WSH	3.61265	4.38243	-2.52573	-2.27303	-0.328504	1.65632	2.22246	2.62973	-3.51441	-3.34316	09:19:00	09:34:00	09:50:00	528	17.347	1.44559	967	31.77	2.6475	968	31.8029	2.65024	967	31.77	2.6475	10	1	1	0	1	0	1	0	0.0007419	2.86453	66.3333	105.333	-10.6159	-0.192827	0	0	0	0	1
61203	612	42	1	2+	Nutrition + WSH	1.37016	3.61265	-1.65026	-0.239527	0.0676586	1.53902	3.20518	2.86334	-3.50784	-3.66356	09:07:00	09:36:00	09:51:00	403	13.2402	1.10335	841	27.6304	2.30253	842	27.6632	2.30527	841	27.6304	2.30253	10	1	1	0	1	0	1	0	0.0135227	1.14234	53.5556	92.3333	-24.5757	0.387701	0	0	0	0	7
61204	612	42	1	1	Nutrition + WSH	4.1217	4.38243	-2.78062	-2.53831	-0.634878	1.52388	2.06051	2.27624	-3.37323	-3.66356	12:00:00	12:14:00	12:32:00	443	14.5544	1.21287	881	28.9446	2.41205	882	28.9774	2.41478	881	28.9446	2.41205	10	1	1	0	1	0	1	0	0.0005313	1.312	65.8889	101	-30.3094	-0.20909	0	0	2	1	6
61205	612	42	1	2+	Nutrition + WSH	3.8892	3.3041	-2.05573	-0.659712	-0.174353	1.66959	2.81661	2.94233	-3.58217	-3.33741	08:58:00	09:18:00	09:32:00	462	15.1786	1.26489	900	29.5688	2.46407	901	29.6016	2.4668	900	29.5688	2.46407	10	1	1	0	1	0	1	0	0.0114412	-1.0824	73.8889	103.333	-74.0704	0.177714	0	0	2	1	9
61206	612	42	0	2+	Nutrition + WSH	4.41071	4.38652	-2.51331	-0.36097	-1.30933	1.88858	2.18042	2.40964	-3.50545	-3.33169	09:02:00	09:27:00	09:42:00	495	16.2628	1.35524	934	30.6858	2.55715	935	30.7187	2.55989	934	30.6858	2.55715	10	1	1	0	1	0	1	0	0.0154	-0.07872	63.2222	117.333	-50.3284	0.401193	0	1	2	1	20
61207	612	42	1	2+	Nutrition + WSH	4.49106	4.32768	-2.97593	-1.63476	0.307485	2.29051	3.22962	2.51122	-3.54623	-3.31752	12:06:00	12:21:00	12:35:00	479	15.7372	1.31143	893	29.3388	2.4449	894	29.3717	2.44764	893	29.3388	2.4449	11	0	1	0	1	0	1	0	0.0049655	-0.896533	75.3333	126.333	-58.7474	-0.083197	0	0	0	1	8
61208	612	42	1	2+	Nutrition + WSH	3.92221	4.65981	-2.05573	-1.69282	-0.562119	1.69745	2.7813	3.60794	-3.46669	-3.28974	11:22:00	11:34:00	11:49:00	536	17.6099	1.46749	974	32	2.66667	975	32.0329	2.6694	974	32	2.66667	10	1	1	0	1	0	1	0	0.0020741	4.592	73.8889	102.333	4.62726	-0.163336	0	0	1	2	1
61101	611	42	1	2+	WSH	NA	NA	NA	NA	NA	NA	NA	NA	NA	NA	09:19:00	09:33:00	09:48:00	492	16.1643	1.34702	932	30.6201	2.55168	934	30.6858	2.55715	932	30.6201	2.55168	10	1	1	0	1	0	1	0	NA	NA	76.3333	109.333	NA	NA	0	0	0	1	10
61102	611	42	1	2+	WSH	NA	NA	NA	NA	NA	NA	NA	NA	NA	NA	11:09:00	11:23:00	11:41:00	473	15.54	1.295	913	29.9959	2.49966	914	30.0287	2.5024	913	29.9959	2.49966	10	1	1	0	1	0	1	0	NA	NA	61.2222	128.333	NA	NA	0	0	5	0	5
61103	611	42	0	2+	WSH	NA	NA	NA	NA	NA	NA	NA	NA	NA	NA	08:56:00	09:11:00	09:26:00	468	15.3758	1.28131	908	29.8316	2.48597	909	29.8645	2.48871	908	29.8316	2.48597	10	1	1	0	1	0	1	0	NA	NA	70.8889	101.667	NA	NA	0	0	3	2	12
61104	611	42	1	2+	WSH	NA	NA	NA	NA	NA	NA	NA	NA	NA	NA	09:14:00	09:29:00	09:47:00	432	14.193	1.18275	890	29.2402	2.43669	891	29.2731	2.43942	890	29.2402	2.43669	10	1	1	0	1	0	1	0	NA	NA	68.6667	99	NA	NA	0	0	0	0	0
61106	611	42	1	2+	WSH	NA	NA	NA	NA	NA	NA	NA	NA	NA	NA	11:26:00	11:42:00	11:57:00	417	13.7002	1.14168	857	28.1561	2.34634	858	28.1889	2.34908	857	28.1561	2.34634	10	1	1	0	1	0	1	0	NA	NA	77	90.6667	NA	NA	1	0	1	0	13
61107	611	42	1	2+	WSH	NA	NA	NA	NA	NA	NA	NA	NA	NA	NA	09:08:00	09:23:00	09:38:00	424	13.9302	1.16085	865	28.4189	2.36824	866	28.4517	2.37098	865	28.4189	2.36824	10	1	1	0	1	0	1	0	NA	NA	67.4444	96.6667	NA	NA	0	0	0	0	4
60202	602	41	1	2+	WSH	NA	NA	NA	NA	NA	NA	NA	NA	NA	NA	12:57:00	13:11:00	13:28:00	394	12.9446	1.07871	836	27.4661	2.28884	837	27.499	2.29158	836	27.4661	2.28884	10	1	1	0	1	0	1	0	NA	NA	61.5555	106.333	NA	NA	0	0	2	0	22
60204	602	41	0	2+	WSH	NA	NA	NA	NA	NA	NA	NA	NA	NA	NA				454	14.9158	1.24298	NA	NA	NA	NA	NA	NA	NA	NA	NA	10	1	NA	NA	NA	NA	NA	NA	NA	NA	NA	NA	NA	NA	0	NA	0	0	0
60205	602	41	0	1	WSH	NA	NA	NA	NA	NA	NA	NA	NA	NA	NA	09:43:00	09:57:00	10:13:00	478	15.7043	1.30869	947	31.1129	2.59274	948	31.1458	2.59548	947	31.1129	2.59274	10	1	2	0	2	0	2	0	NA	NA	75.3333	83.3333	NA	NA	0	0	2	0	2
60206	602	41	0	2+	WSH	NA	NA	NA	NA	NA	NA	NA	NA	NA	NA	10:36:00	10:50:00	11:06:00	431	14.1602	1.18001	873	28.6817	2.39014	874	28.7146	2.39288	873	28.6817	2.39014	10	1	1	0	1	0	1	0	NA	NA	59.7778	133.333	NA	NA	0	0	3	0	0
60207	602	41	1	2+	WSH	NA	NA	NA	NA	NA	NA	NA	NA	NA	NA	11:16:00	11:35:00	11:52:00	397	13.0431	1.08693	839	27.5647	2.29706	840	27.5975	2.29979	839	27.5647	2.29706	10	1	1	0	1	0	1	0	NA	NA	68	103	NA	NA	0	0	3	2	20
60208	602	41	0	1	WSH	NA	NA	NA	NA	NA	NA	NA	NA	NA	NA	10:28:00	10:44:00	10:59:00	434	14.2587	1.18823	876	28.7803	2.39836	877	28.8131	2.4011	876	28.7803	2.39836	10	1	1	0	1	0	1	0	NA	NA	65.2222	105.333	NA	NA	0	0	1	0	0
60101	601	41	1	missing	Nutrition + WSH	NA	NA	NA	NA	-0.287682	2.09063	2.62104	2.71469	NA	NA				552	18.1355	1.51129	NA	NA	NA	NA	NA	NA	NA	NA	NA	11	0	NA	NA	NA	NA	NA	NA	NA	NA	NA	NA	NA	NA	0	NA	0	0	0
60102	601	41	0	2+	Nutrition + WSH	NA	NA	NA	NA	-0.510826	2.3979	3.1847	3.02042	NA	NA				388	12.7474	1.06229	NA	NA	NA	NA	NA	NA	NA	NA	NA	11	0	NA	NA	NA	NA	NA	NA	NA	NA	NA	NA	NA	NA	0	NA	2	2	4
60103	601	41	1	2+	Nutrition + WSH	3.98512	4.68435	-2.28278	-1.89048	0.0198026	1.81482	2.29757	2.8082	-3.57592	-3.37238	09:10:00	09:37:00	09:53:00	436	14.3244	1.1937	853	28.0246	2.33539	854	28.0575	2.33812	853	28.0246	2.33539	11	0	1	0	1	0	1	0	0.0011395	2.01659	67.8889	93	2.76155	-0.164781	0	0	1	0	5
60104	601	41	0	2+	Nutrition + WSH	3.7831	4.04431	-1.32426	-0.640555	-0.616186	1.44927	2.24177	1.18784	-3.54899	-2.6415	11:18:00	11:35:00	11:50:00	379	12.4517	1.03765	816	26.809	2.23409	817	26.8419	2.23682	816	26.809	2.23409	11	0	1	0	1	0	1	0	0.0081563	0.771765	65.5556	125.667	-38.1923	0.0515688	0	0	3	0	9
60105	601	41	1	2+	Nutrition + WSH	4.37006	4.54125	-1.76609	-1.85151	-1.02165	1.51072	2.04898	1.92425	-3.56438	-3.23362	11:30:00	11:44:00	11:59:00	447	14.6858	1.22382	883	29.0103	2.41752	884	29.0431	2.42026	883	29.0103	2.41752	11	0	1	0	1	0	1	0	-0.0004828	1.05429	63.5556	103.333	-32.1964	-0.230766	0	0	5	0	12
60106	601	41	0	2+	Nutrition + WSH	4.15826	4.17856	-2.55105	-2.44185	-0.385662	1.78675	2.67553	2.88703	-3.52722	-3.26265	09:42:00	09:57:00	10:12:00	463	15.2115	1.26762	899	29.5359	2.46133	900	29.5688	2.46407	899	29.5359	2.46133	11	0	1	0	1	0	1	0	3.00E-04	0.0874667	68.5556	91	-48.766	-0.208253	0	0	0	1	17
60107	601	41	0	2+	Nutrition + WSH	4.76579	4.6964	-1.46534	0.110647	-0.693147	1.21788	2.41591	1.87794	-3.4508	-3.10139	11:34:00	11:53:00	12:04:00	476	15.6386	1.30322	912	29.963	2.49692	913	29.9959	2.49966	912	29.963	2.49692	11	0	1	0	1	0	1	0	0.0295333	-0.414316	65.2222	114.667	-50.1762	0.673219	0	0	0	0	1
60108	601	41	1	2+	Nutrition + WSH	2.9628	3.39612	-1.77786	-2.05573	0.0392207	2.15871	2.42834	2.6412	-3.5212	-3.34894	09:39:00	10:01:00	10:15:00	396	13.0103	1.08419	832	27.3347	2.27789	833	27.3676	2.28063	832	27.3347	2.27789	11	0	1	0	1	0	1	0	-0.0011389	0.477091	68.2222	119.333	-44.9697	-0.251702	0	0	1	2	11
60001	600	41	0	missing	Nutrition	NA	NA	NA	NA	NA	NA	NA	NA	NA	NA				442	14.5216	1.21013	NA	NA	NA	NA	NA	NA	NA	NA	NA	11	0	NA	NA	NA	NA	NA	NA	NA	NA	NA	NA	NA	NA	0	NA	2	0	0
60002	600	41	0	2+	Nutrition	NA	NA	NA	NA	NA	NA	NA	NA	NA	NA	11:11:00	11:27:00	11:41:00	509	16.7228	1.39357	950	31.2115	2.60096	951	31.2444	2.6037	950	31.2115	2.60096	11	0	1	0	1	0	1	0	NA	NA	66	97.3333	NA	NA	0	0	1	2	3
60003	600	41	1	2+	Nutrition	NA	NA	NA	NA	NA	NA	NA	NA	NA	NA	10:07:00	10:22:00	10:37:00	NA	NA	NA	867	28.4846	2.37372	868	28.5175	2.37645	867	28.4846	2.37372	NA	NA	1	0	1	0	1	0	NA	NA	75.2222	100.333	NA	NA	NA	0	3	2	2
60005	600	41	0	2+	Nutrition	NA	NA	NA	NA	NA	NA	NA	NA	NA	NA				423	13.8973	1.15811	NA	NA	NA	NA	NA	NA	NA	NA	NA	11	0	NA	NA	NA	NA	NA	NA	NA	NA	NA	NA	NA	NA	0	NA	0	1	11
60006	600	41	1	1	Nutrition	NA	NA	NA	NA	NA	NA	NA	NA	NA	NA	12:59:00	13:15:00	13:29:00	406	13.3388	1.11157	847	27.8275	2.31896	848	27.8604	2.3217	847	27.8275	2.31896	11	0	1	0	1	0	1	0	NA	NA	62.4445	118.333	NA	NA	0	0	3	0	2
59801	598	40	0	1	Nutrition	NA	NA	NA	NA	NA	NA	NA	NA	NA	NA	11:28:00	11:48:00	12:03:00	318	10.4476	0.870637	764	25.1006	2.09172	765	25.1335	2.09446	764	25.1006	2.09172	9	1	11	0	11	0	11	0	NA	NA	75	159.667	NA	NA	1	0	0	2	6
59802	598	40	1	missing	Nutrition	NA	NA	NA	NA	NA	NA	NA	NA	NA	NA				NA	NA	NA	NA	NA	NA	NA	NA	NA	NA	NA	NA	NA	NA	NA	NA	NA	NA	NA	NA	NA	NA	NA	NA	NA	NA	NA	NA	0	0	0
59803	598	40	1	1	Nutrition	NA	NA	NA	NA	NA	NA	NA	NA	NA	NA	08:52:00	09:14:00	09:29:00	479	15.7372	1.31143	925	30.3901	2.53251	926	30.423	2.53525	925	30.3901	2.53251	9	1	11	0	11	0	11	0	NA	NA	72.8889	113	NA	NA	1	0	1	0	0
59804	598	40	0	2+	Nutrition	NA	NA	NA	NA	NA	NA	NA	NA	NA	NA	08:55:00	09:12:00	09:30:00	397	13.0431	1.08693	843	27.6961	2.30801	844	27.729	2.31075	843	27.6961	2.30801	9	1	11	0	11	0	11	0	NA	NA	71.4444	141.667	NA	NA	0	0	3	3	1
59805	598	40	1	2+	Nutrition	NA	NA	NA	NA	NA	NA	NA	NA	NA	NA	11:29:00	11:44:00	12:00:00	325	10.6776	0.889802	771	25.3306	2.11088	772	25.3634	2.11362	771	25.3306	2.11088	9	1	11	0	11	0	11	0	NA	NA	66.7778	125.667	NA	NA	0	0	3	0	19
59806	598	40	1	2+	Nutrition	NA	NA	NA	NA	NA	NA	NA	NA	NA	NA	08:45:00	09:12:00	09:27:00	330	10.8419	0.903491	777	25.5277	2.12731	778	25.5606	2.13005	777	25.5277	2.12731	9	1	11	0	11	0	11	0	NA	NA	64.2222	108.333	NA	NA	1	0	0	0	0
59807	598	40	1	missing	Nutrition	NA	NA	NA	NA	NA	NA	NA	NA	NA	NA				NA	NA	NA	NA	NA	NA	NA	NA	NA	NA	NA	NA	NA	NA	NA	NA	NA	NA	NA	NA	NA	NA	NA	NA	NA	NA	NA	NA	0	2	3
59808	598	40	1	1	Nutrition	NA	NA	NA	NA	NA	NA	NA	NA	NA	NA				354	11.6304	0.969199	NA	NA	NA	NA	NA	NA	NA	NA	NA	9	1	NA	NA	NA	NA	NA	NA	NA	NA	NA	NA	NA	NA	0	NA	0	0	0
59601	596	40	1	2+	Control	4.96976	5.02944	-1.3903	-0.313342	-0.891598	1.81319	2.52011	2.65113	-3.48213	-3.2707	08:26:00	08:43:00	08:57:00	406	13.3388	1.11157	784	25.7577	2.14648	785	25.7906	2.14921	784	25.7577	2.14648	10	1	11	0	11	0	11	0	0.0155484	0.520941	56.3333	99.6667	-32.5444	0.280991	0	0	0	0	8
59602	596	40	0	2+	Control	3.45997	4.24655	-1.73727	0.258511	-0.446287	1.80993	3.31164	3.01553	-3.51352	-3.66356	11:22:00	11:38:00	11:53:00	419	13.7659	1.14716	796	26.152	2.17933	797	26.1848	2.18207	796	26.152	2.17933	10	1	11	0	11	0	11	0	0.0360968	2.378	58.8889	95.6667	-14.6715	0.903031	0	0	0	0	0
59603	596	40	0	1	Control	4.27889	3.41786	-2.7181	-1.92415	-1.23787	1.77495	2.91072	3.01602	-3.50263	-3.66356	08:38:00	08:55:00	09:10:00	470	15.4415	1.28679	847	27.8275	2.31896	848	27.8604	2.3217	847	27.8275	2.31896	10	1	11	0	11	0	11	0	0.0025	-2.45035	74.7778	116.333	-91.5277	-0.134518	0	0	5	2	8
59605	596	40	0	2+	Control	4.76858	4.31021	-2.65926	-2.15417	0.139762	2.09063	3.08694	3.09059	-3.4792	-3.66356	10:59:00	11:14:00	11:30:00	478	15.7043	1.30869	855	28.0903	2.34086	856	28.1232	2.3436	855	28.0903	2.34086	10	1	11	0	11	0	11	0	0.0014839	-2.8864	71.3333	125.667	-85.9859	-0.176119	0	0	1	0	0
59606	596	40	1	2+	Control	3.3626	4.26975	-2.55105	-2.26336	0.262364	1.61343	3.61227	3.50375	-3.56727	-3.66356	08:42:00	08:59:00	09:15:00	425	13.963	1.16359	802	26.3491	2.19576	803	26.3819	2.19849	802	26.3491	2.19576	10	1	11	0	11	0	11	0	0.0007879	2.50823	59.1111	119.667	-12.3769	-0.187899	0	0	0	0	0
59607	596	40	0	2+	Control	3.20275	3.8892	0.790728	0.632866	NA	NA	NA	NA	-3.41857	-3.66356	10:51:00	11:12:00	11:26:00	NA	NA	NA	770	25.2977	2.10814	771	25.3306	2.11088	770	25.2977	2.10814	NA	NA	11	0	11	0	11	0	-0.0092	1.15581	70.4444	167.333	-29.6897	-0.393898	NA	0	2	0	7
59608	596	40	0	2+	Control	NA	NA	NA	NA	-0.127833	2.02287	2.76946	2.20276	NA	NA				446	14.653	1.22108	NA	NA	NA	NA	NA	NA	NA	NA	NA	10	1	NA	NA	NA	NA	NA	NA	NA	NA	NA	NA	NA	NA	0	NA	1	0	0
59401	594	40	0	1	Control	3.42855	4.47997	-2.91877	NA	-0.210721	2.00013	2.81481	3.10638	-3.54954	-3.66356	08:28:00	08:46:00	09:02:00	371	12.1889	1.01574	750	24.6407	2.05339	751	24.6735	2.05613	750	24.6407	2.05339	11	0	11	0	11	0	11	0	NA	3.18889	65.4444	95	2.44914	NA	1	1	2	0	3
59402	594	40	0	2+	Control	4.16337	5.34985	-2.59027	-1.37833	-0.867501	1.63511	2.67828	2.82376	-3.36445	-3.13179	09:19:00	09:39:00	09:54:00	450	14.7844	1.23203	829	27.2361	2.26968	830	27.269	2.27242	829	27.2361	2.26968	11	0	11	0	11	0	11	0	0.0050571	7.3144	63.3333	117.333	95.97	-0.0391781	0	0	1	0	6
59403	594	40	0	1	Control	3.31608	4.40672	-1.8708	-2.52573	-0.248461	2.24813	3.06011	3.68185	-3.41678	-3.18027	11:45:00	12:00:00	12:16:00	441	14.4887	1.20739	831	27.3018	2.27515	832	27.3347	2.27789	831	27.3018	2.27515	11	0	11	0	11	0	11	0	-0.0023871	3.62987	55.6667	142.667	1.4963	-0.292797	0	0	1	0	9
59408	594	40	1	2+	Control	3.97901	4.15826	-1.60944	-0.563875	NA	NA	NA	NA	-3.63243	NA	10:49:00	11:06:00	11:22:00	438	14.3901	1.19918	817	26.8419	2.23682	818	26.8747	2.23956	817	26.8419	2.23682	11	0	11	0	11	0	11	0	0.0111818	0.617412	63.3333	119.333	-40.0274	0.15656	0	0	0	0	0
59302	593	40	1	2+	WSH	NA	NA	NA	NA	NA	NA	NA	NA	NA	NA	08:42:00	08:57:00	09:13:00	373	12.2546	1.02122	822	27.0062	2.25051	823	27.039	2.25325	822	27.0062	2.25051	9	1	11	0	11	0	11	0	NA	NA	76.5556	103.333	NA	NA	0	0	0	0	7
59303	593	40	0	2+	WSH	NA	NA	NA	NA	NA	NA	NA	NA	NA	NA	08:41:00	09:03:00	09:22:00	388	12.7474	1.06229	837	27.499	2.29158	838	27.5318	2.29432	837	27.499	2.29158	9	1	11	0	11	0	11	0	NA	NA	70.3333	162.667	NA	NA	0	0	0	2	23
59304	593	40	0	2+	WSH	NA	NA	NA	NA	NA	NA	NA	NA	NA	NA				342	11.2361	0.936345	NA	NA	NA	NA	NA	NA	NA	NA	NA	9	1	NA	NA	NA	NA	NA	NA	NA	NA	NA	NA	NA	NA	0	NA	0	1	3
59305	593	40	1	2+	WSH	NA	NA	NA	NA	NA	NA	NA	NA	NA	NA	11:12:00	11:30:00	11:46:00	406	13.3388	1.11157	855	28.0903	2.34086	856	28.1232	2.3436	855	28.0903	2.34086	9	1	11	0	11	0	11	0	NA	NA	53.6667	102	NA	NA	0	0	0	0	8
59307	593	40	0	1	WSH	NA	NA	NA	NA	NA	NA	NA	NA	NA	NA	11:17:00	11:35:00	11:49:00	447	14.6858	1.22382	896	29.4374	2.45311	897	29.4702	2.45585	896	29.4374	2.45311	9	1	11	0	11	0	11	0	NA	NA	57.4445	157.667	NA	NA	0	0	5	0	3
59308	593	40	0	2+	WSH	NA	NA	NA	NA	NA	NA	NA	NA	NA	NA	09:15:00	09:35:00	09:53:00	NA	NA	NA	887	29.1417	2.42847	888	29.1745	2.43121	887	29.1417	2.42847	NA	NA	11	0	12	0	11	0	NA	NA	59.8889	128.667	NA	NA	NA	0	0	0	1
59201	592	40	0	2+	Nutrition + WSH	3.81973	3.40705	-1.81401	-1.89048	-1.77196	1.54756	1.96851	1.38128	-3.40017	-3.66356	11:48:00	12:03:00	12:18:00	399	13.1088	1.0924	846	27.7947	2.31622	847	27.8275	2.31896	846	27.7947	2.31622	9	1	11	0	11	0	11	0	-0.0004	-1.02773	65.6667	116	-66.1672	-0.230334	0	0	1	0	6
59202	592	40	1	1	Nutrition + WSH	2.9457	4.05574	-1.62964	-0.59602	-0.693147	1.29746	2.31944	1.69194	-3.52217	NA	09:01:00	09:19:00	09:35:00	415	13.6345	1.13621	861	28.2875	2.35729	862	28.3203	2.36003	861	28.2875	2.35729	9	1	11	0	11	0	11	0	0.0104412	2.15022	82.6667	112.333	-17.2626	0.148316	0	0	4	0	20
59203	592	40	0	2+	Nutrition + WSH	5.81282	5.56108	-2.47694	-1.80789	-0.544727	1.85003	2.42745	1.49065	-3.42814	-3.22842	11:41:00	11:59:00	12:13:00	377	12.386	1.03217	824	27.0719	2.25599	825	27.1047	2.25873	824	27.0719	2.25599	9	1	11	0	11	0	11	0	0.0025	-4.13645	72.5556	138	-90.6273	-0.143484	0	0	2	1	0
59204	592	40	0	2+	Nutrition + WSH	3.52965	3.93511	-1.4065	-0.0151136	-0.127833	1.38629	2.70805	2.68376	-3.57753	-3.66356	08:52:00	09:10:00	09:25:00	334	10.9733	0.914442	782	25.692	2.141	783	25.7248	2.14374	782	25.692	2.141	9	1	11	0	11	0	11	0	0.0224242	0.947555	70	119.667	-37.2099	0.537257	0	0	0	0	1
59205	592	40	0	2+	Nutrition + WSH	4.56884	3.21599	-2.10373	-1.36258	-1.04982	1.20297	1.92571	1.69562	-3.47808	-3.09679	09:00:00	09:19:00	09:34:00	425	13.963	1.16359	872	28.6489	2.38741	873	28.6817	2.39014	872	28.6489	2.38741	9	1	11	0	11	0	11	0	0.0039412	-3.76337	70.5556	91.6667	-118.197	-0.0778188	0	0	5	0	4
59206	592	40	0	2+	Nutrition + WSH	4.47625	4.68738	-1.32051	-0.336872	-0.967584	1.27257	2.23109	2.31944	-3.50466	-3.66356	08:58:00	09:14:00	09:32:00	351	11.5318	0.960986	798	26.2177	2.1848	799	26.2505	2.18754	798	26.2177	2.1848	9	1	11	0	11	0	11	0	0.0131471	1.2915	77.7778	127.667	-27.0761	0.245465	0	0	0	1	0
59207	592	40	0	1	Nutrition + WSH	5.47143	5.49998	-2.37516	NA	-0.71335	1.08519	2.05284	2.24601	-3.48985	-3.66356	12:20:00	12:37:00	12:56:00	455	14.9487	1.24572	901	29.6016	2.4668	902	29.6345	2.46954	901	29.6016	2.4668	9	1	11	0	11	0	11	0	NA	0.405176	68	112.667	-20.417	NA	0	0	0	0	1
59208	592	40	0	2+	Nutrition + WSH	3.86886	5.2755	-2.40795	-1.78379	-0.544727	1.97269	2.29556	2.30259	-3.53391	-3.66356	11:59:00	12:19:00	12:36:00	314	10.3162	0.859685	760	24.9692	2.08077	761	25.0021	2.0835	760	24.9692	2.08077	9	1	11	0	11	0	11	0	0.0021081	7.38	58.4444	109	97.2579	-0.14607	0	0	0	0	0
59101	591	39	0	2+	Control	4.63783	5.7322	-1.65026	-1.83258	-0.430783	2.43624	3.34074	3.39014	-3.52957	-3.66356	08:23:00	08:37:00	08:53:00	407	13.3717	1.11431	795	26.1191	2.17659	796	26.152	2.17933	795	26.1191	2.17659	11	0	11	0	11	0	11	0	-0.0010667	14.6663	61.8889	108.667	159.012	-0.23684	0	0	1	0	14
59102	591	39	0	2+	Control	4.39059	4.332	-3.27017	-2.20727	0.0392207	1.97408	2.86049	3.1793	-3.63554	NA	10:32:00	10:48:00	11:03:00	469	15.4086	1.28405	857	28.1561	2.34634	858	28.1889	2.34908	857	28.1561	2.34634	11	0	11	0	11	0	11	0	0.0023226	-0.287	62.8889	104	-52.0561	-0.150854	0	0	0	0	0
59103	591	39	0	1	Control	3.48038	2.62293	-1.76026	-2.11196	0.00995033	2.08069	2.50879	2.38509	-3.2888	-3.26265	08:43:00	08:59:00	09:16:00	506	16.6242	1.38535	894	29.3717	2.44764	895	29.4045	2.45038	894	29.3717	2.44764	11	0	11	0	11	0	11	0	-0.0015455	-1.1685	75.2222	120.667	-73.2679	-0.258361	0	0	0	0	2
59105	591	39	0	2+	Control	5.20062	5.99146	-1.65548	-0.179127	-0.371064	1.87641	2.52892	2.06813	-3.52596	-3.66356	11:10:00	11:28:00	11:44:00	460	15.1129	1.25941	847	27.8275	2.31896	848	27.8604	2.3217	847	27.8275	2.31896	11	0	11	0	11	0	11	0	0.0189706	12.1453	66.7778	143.333	183.693	0.430755	1	0	3	0	0
59106	591	39	1	missing	Control	NA	NA	NA	NA	NA	NA	NA	NA	NA	NA				NA	NA	NA	NA	NA	NA	NA	NA	NA	NA	NA	NA	NA	NA	NA	NA	NA	NA	NA	NA	NA	NA	NA	NA	NA	NA	NA	NA	2	0	0
59107	591	39	1	2+	Control	3.63019	4.51288	-1.65026	-1.62455	-0.0833816	1.99606	3.20802	2.21485	-3.41866	-3.19274	12:24:00	12:39:00	12:55:00	445	14.6201	1.21834	833	27.3676	2.28063	834	27.4004	2.28337	833	27.3676	2.28063	11	0	11	0	11	0	11	0	0.0001613	3.56427	61.3333	118.667	2.20573	-0.213312	0	0	1	1	1
59108	591	39	0	1	Control	2.9457	3.76806	-1.3823	0.350657	0.157004	1.92862	2.69395	2.91993	-3.56948	NA	08:32:00	08:53:00	09:07:00	482	15.8357	1.31964	869	28.5503	2.37919	870	28.5832	2.38193	869	28.5503	2.37919	11	0	11	0	11	0	11	0	0.0334	1.15581	75.6667	145.333	-32.0468	0.967796	0	0	3	0	3
58801	588	39	1	1	Control	2.69192	4.07264	-2.34341	-2.32279	-0.916291	1.69378	2.02815	2.3618	-3.54348	-3.66356	11:34:00	11:48:00	12:04:00	415	13.6345	1.13621	806	26.4805	2.20671	807	26.5133	2.20945	806	26.4805	2.20671	11	0	12	0	12	0	12	0	6.67E-05	3.13943	66.2222	107	-10.6678	-0.220251	1	0	0	0	3
58804	588	39	1	missing	Control	NA	NA	NA	NA	-0.210721	2.36462	3.12764	2.81181	NA	NA				457	15.0144	1.2512	NA	NA	NA	NA	NA	NA	NA	NA	NA	11	0	NA	NA	NA	NA	NA	NA	NA	NA	NA	NA	NA	NA	0	NA	0	0	0
58805	588	39	0	missing	Control	2.7139	3.9415	-2.35388	-0.208255	-0.400478	1.89311	2.81959	2.0189	-3.60521	-3.66356	11:20:00	11:39:00	11:58:00	470	15.4415	1.28679	861	28.2875	2.35729	862	28.3203	2.36003	861	28.2875	2.35729	11	0	12	0	12	0	12	0	0.0188684	1.91621	66.1111	91.6667	-18.3425	0.495461	1	0	0	0	1
58806	588	39	0	2+	Control	2.59883	3.02839	-2.51331	-2.33304	-0.0618754	2.34469	2.5096	2.41144	-3.49011	-3.66356	09:04:00	09:20:00	09:38:00	444	14.5873	1.21561	835	27.4333	2.28611	836	27.4661	2.28884	835	27.4333	2.28611	11	0	12	0	12	0	12	0	0.0004706	0.451	61.8889	97.3333	-49.383	-0.198919	0	0	2	0	2
58807	588	39	1	1	Control	NA	NA	NA	NA	-0.235722	2.24496	2.32239	2.25968	NA	NA				487	16	1.33333	NA	NA	NA	NA	NA	NA	NA	NA	NA	11	0	NA	NA	NA	NA	NA	NA	NA	NA	NA	NA	NA	NA	0	NA	2	0	2
58808	588	39	0	2+	Control	3.51999	4.06141	-2.65926	-1.45672	NA	NA	NA	NA	-3.59703	-3.66356	09:03:00	09:23:00	09:40:00	NA	NA	NA	807	26.5133	2.20945	808	26.5462	2.21218	807	26.5133	2.20945	NA	NA	12	0	12	0	12	0	0.0044054	1.2136	59.7778	91	-29.8997	-0.0526344	NA	1	0	0	0
58701	587	39	1	1	WSH	NA	NA	NA	NA	NA	NA	NA	NA	NA	NA	09:13:00	09:32:00	09:48:00	341	11.2033	0.933607	790	25.9548	2.1629	791	25.9877	2.16564	790	25.9548	2.1629	9	1	11	0	11	0	11	0	NA	NA	66.7778	106.667	NA	NA	0	0	0	0	0
58702	587	39	0	2+	WSH	NA	NA	NA	NA	NA	NA	NA	NA	NA	NA	09:18:00	09:38:00	09:53:00	368	12.0903	1.00753	817	26.8419	2.23682	818	26.8747	2.23956	817	26.8419	2.23682	9	1	11	0	11	0	11	0	NA	NA	70.5556	124.333	NA	NA	0	0	5	3	24
58703	587	39	0	1	WSH	NA	NA	NA	NA	NA	NA	NA	NA	NA	NA	11:44:00	12:03:00	12:19:00	331	10.8747	0.906229	780	25.6263	2.13552	781	25.6591	2.13826	780	25.6263	2.13552	9	1	11	0	11	0	11	0	NA	NA	64.3333	125.667	NA	NA	0	0	6	0	11
58704	587	39	1	missing	WSH	NA	NA	NA	NA	NA	NA	NA	NA	NA	NA				NA	NA	NA	NA	NA	NA	NA	NA	NA	NA	NA	NA	NA	NA	NA	NA	NA	NA	NA	NA	NA	NA	NA	NA	NA	NA	NA	NA	4	0	5
58705	587	39	1	2+	WSH	NA	NA	NA	NA	NA	NA	NA	NA	NA	NA	09:12:00	09:31:00	09:47:00	430	14.1273	1.17728	880	28.9117	2.40931	881	28.9446	2.41205	880	28.9117	2.40931	9	1	11	0	12	0	11	0	NA	NA	66.6667	88.3333	NA	NA	0	0	3	0	10
58706	587	39	1	2+	WSH	NA	NA	NA	NA	NA	NA	NA	NA	NA	NA	11:45:00	12:05:00	12:20:00	423	13.8973	1.15811	873	28.6817	2.39014	874	28.7146	2.39288	873	28.6817	2.39014	9	1	11	0	12	0	11	0	NA	NA	65	133	NA	NA	0	0	0	0	3
58708	587	39	1	2+	WSH	NA	NA	NA	NA	NA	NA	NA	NA	NA	NA	11:52:00	12:10:00	12:25:00	418	13.7331	1.14442	867	28.4846	2.37372	868	28.5175	2.37645	867	28.4846	2.37372	9	1	11	0	11	0	11	0	NA	NA	56.4445	104.333	NA	NA	0	0	2	0	2
58501	585	39	1	2+	Nutrition + WSH	4.87422	4.95137	-1.73727	-1.14256	-0.916291	1.6312	2.31846	1.51513	-3.54038	-3.66356	08:40:00	08:58:00	09:13:00	473	15.54	1.295	929	30.5216	2.54346	930	30.5544	2.5462	929	30.5216	2.54346	9	1	12	0	12	0	12	0	0.0043333	0.583111	63.4444	112.667	-32.3082	-0.0639127	0	1	0	0	1
58502	585	39	1	2+	Nutrition + WSH	2.89259	3.48038	-2.10373	-1.82635	0.239017	1.82777	2.62322	2.793	-3.53575	-3.66356	08:59:00	09:17:00	09:33:00	482	15.8357	1.31964	931	30.5873	2.54894	932	30.6201	2.55168	931	30.5873	2.54894	9	1	12	0	12	0	12	0	0.0011471	0.801778	61.2222	104.333	-41.6769	-0.172763	0	0	2	1	6
58504	585	39	0	1	Nutrition + WSH	5.01866	4.99894	-1.76026	-0.978166	-0.210721	1.8453	2.5471	2.80578	-3.4707	-3.66356	09:20:00	09:37:00	09:52:00	377	12.386	1.03217	826	27.1376	2.26146	827	27.1704	2.2642	826	27.1376	2.26146	9	1	12	0	12	0	12	0	0.006375	-0.173647	69.2222	107.333	-42.8309	-0.0054293	0	0	1	0	1
58506	585	39	1	missing	Nutrition + WSH	NA	NA	NA	NA	NA	NA	NA	NA	NA	NA				NA	NA	NA	NA	NA	NA	NA	NA	NA	NA	NA	NA	NA	NA	NA	NA	NA	NA	NA	NA	NA	NA	NA	NA	NA	NA	NA	NA	2	0	0
58507	585	39	0	2+	Nutrition + WSH	4.07264	4.26975	-1.8579	-0.805197	-0.040822	1.74572	2.47486	2.90745	-3.56699	-3.66356	11:48:00	12:04:00	12:20:00	413	13.5688	1.13073	862	28.3203	2.36003	863	28.3532	2.36277	862	28.3203	2.36003	9	1	12	0	12	0	12	0	0.0090938	0.7995	66.5556	88.6667	-36.3853	0.0721751	1	0	2	1	20
58508	585	39	1	1	Nutrition + WSH	3.51023	4.08376	-2.76462	-1.00512	-0.733969	1.40854	2.6362	2.77071	-3.57706	-3.66356	12:11:00	12:28:00	12:43:00	394	12.9446	1.07871	843	27.6961	2.30801	844	27.729	2.31075	843	27.6961	2.30801	9	1	12	0	12	0	12	0	0.0094688	1.52424	60.2222	107.667	-26.0157	0.0763653	0	0	0	0	5
58401	584	39	1	2+	Nutrition	NA	NA	NA	NA	NA	NA	NA	NA	NA	NA	09:08:00	09:25:00	09:41:00	457	15.0144	1.2512	878	28.846	2.40383	879	28.8789	2.40657	878	28.846	2.40383	10	1	12	0	12	0	12	0	NA	NA	67.8889	102.333	NA	NA	0	0	0	0	60
58402	584	39	1	2+	Nutrition	NA	NA	NA	NA	NA	NA	NA	NA	NA	NA	11:31:00	11:49:00	12:04:00	NA	NA	NA	866	28.4517	2.37098	867	28.4846	2.37372	866	28.4517	2.37098	NA	NA	12	0	12	0	12	0	NA	NA	57.2222	111.333	NA	NA	NA	0	2	0	1
58403	584	39	1	1	Nutrition	NA	NA	NA	NA	NA	NA	NA	NA	NA	NA				387	12.7146	1.05955	NA	NA	NA	NA	NA	NA	NA	NA	NA	10	1	NA	NA	NA	NA	NA	NA	NA	NA	NA	NA	NA	NA	0	NA	1	0	0
58406	584	39	1	1	Nutrition	NA	NA	NA	NA	NA	NA	NA	NA	NA	NA	12:17:00	12:34:00	12:50:00	478	15.7043	1.30869	899	29.5359	2.46133	900	29.5688	2.46407	899	29.5359	2.46133	10	1	12	0	12	0	12	0	NA	NA	67.6667	109.667	NA	NA	1	0	3	0	1
58407	584	39	1	2+	Nutrition	NA	NA	NA	NA	NA	NA	NA	NA	NA	NA	11:42:00	12:01:00	12:16:00	480	15.77	1.31417	901	29.6016	2.4668	902	29.6345	2.46954	901	29.6016	2.4668	10	1	12	0	12	0	12	0	NA	NA	59.6667	86.6667	NA	NA	1	0	1	0	1
58302	583	38	1	2+	Nutrition	NA	NA	NA	NA	NA	NA	NA	NA	NA	NA	11:59:00	12:15:00	12:31:00	297	9.7577	0.813142	755	24.8049	2.06708	756	24.8378	2.06982	755	24.8049	2.06708	9	1	12	0	12	0	12	0	NA	NA	57	87.3333	NA	NA	0	0	1	0	0
58303	583	38	1	2+	Nutrition	NA	NA	NA	NA	NA	NA	NA	NA	NA	NA	08:54:00	09:09:00	09:26:00	355	11.6632	0.971937	814	26.7433	2.22861	815	26.7762	2.23135	814	26.7433	2.22861	9	1	12	0	12	0	12	0	NA	NA	67.6667	106.333	NA	NA	0	0	4	0	31
58304	583	38	0	2+	Nutrition	NA	NA	NA	NA	NA	NA	NA	NA	NA	NA	12:01:00	12:18:00	12:36:00	482	15.8357	1.31964	862	28.3203	2.36003	863	28.3532	2.36277	862	28.3203	2.36003	11	0	12	0	12	0	12	0	NA	NA	65.7778	98.3333	NA	NA	0	0	3	0	5
58305	583	38	0	1	Nutrition	NA	NA	NA	NA	NA	NA	NA	NA	NA	NA	11:19:00	11:34:00	11:51:00	342	11.2361	0.936345	801	26.3162	2.19302	802	26.3491	2.19576	801	26.3162	2.19302	9	1	12	0	12	0	12	0	NA	NA	62.2222	112.333	NA	NA	0	0	1	0	7
58306	583	38	1	1	Nutrition	NA	NA	NA	NA	NA	NA	NA	NA	NA	NA	09:16:00	09:36:00	09:49:00	396	13.0103	1.08419	854	28.0575	2.33812	855	28.0903	2.34086	854	28.0575	2.33812	9	1	12	0	12	0	12	0	NA	NA	72.5556	125	NA	NA	0	0	5	2	11
58101	581	38	0	2+	Nutrition + WSH	5.4783	5.46312	-1.27297	-2.05573	-0.385662	1.9036	2.50553	2.44928	-3.48533	-3.66356	10:09:00	10:26:00	10:41:00	394	12.9446	1.07871	849	27.8932	2.32444	850	27.9261	2.32717	849	27.8932	2.32444	9	1	12	0	12	0	12	0	-0.00475	-0.212235	61	103	-32.3073	-0.356592	0	1	0	1	0
58102	581	38	0	2+	Nutrition + WSH	NA	NA	NA	NA	NA	NA	NA	NA	NA	NA				NA	NA	NA	NA	NA	NA	NA	NA	NA	NA	NA	NA	NA	NA	NA	NA	NA	NA	NA	NA	NA	NA	NA	NA	NA	NA	NA	NA	2	1	7
58104	581	38	0	2+	Nutrition + WSH	4.26054	4.09474	-0.594207	-0.450986	0.0392207	1.45395	2.65465	2.87469	-3.48101	-3.2707	08:44:00	09:09:00	09:25:00	379	12.4517	1.03765	834	27.4004	2.28337	835	27.4333	2.28611	834	27.4004	2.28337	9	1	12	0	12	0	12	0	0.0020732	-0.43296	70.5556	92	-60.7802	-0.0957593	0	0	0	0	1
58105	581	38	1	missing	Nutrition + WSH	NA	NA	NA	NA	-0.223144	1.58309	2.80578	2.57566	NA	NA				427	14.0287	1.16906	NA	NA	NA	NA	NA	NA	NA	NA	NA	9	1	NA	NA	NA	NA	NA	NA	NA	NA	NA	NA	NA	NA	0	NA	1	0	5
58106	581	38	0	1	Nutrition + WSH	3.01239	2.59883	-2.57702	-2.43042	-0.385662	1.81156	2.32141	1.94162	-3.48343	-3.66356	11:30:00	11:53:00	12:07:00	313	10.2834	0.856947	767	25.1992	2.09993	768	25.232	2.10267	767	25.1992	2.09993	9	1	12	0	12	0	12	0	0.0003243	-0.299478	54.2222	90.6667	-60.8875	-0.211431	0	0	1	0	1
58108	581	38	1	2+	Nutrition + WSH	2.79728	2.9796	-2.07944	-2.22562	-0.34249	1.4884	2.42126	2.48157	-3.42281	-3.17779	08:55:00	09:13:00	09:31:00	374	12.2875	1.02396	828	27.2033	2.26694	829	27.2361	2.26968	828	27.2033	2.26694	9	1	12	0	12	0	12	0	-0.0004722	0.182222	67.3333	105.333	-53.0742	-0.228329	0	1	0	0	2
57901	579	38	0	2+	WSH	NA	NA	NA	NA	NA	NA	NA	NA	NA	NA	08:43:00	09:02:00	09:18:00	392	12.8788	1.07324	853	28.0246	2.33539	854	28.0575	2.33812	853	28.0246	2.33539	9	1	12	0	12	0	12	0	NA	NA	67.2222	104.667	NA	NA	0	0	2	0	4
57902	579	38	1	1	WSH	NA	NA	NA	NA	NA	NA	NA	NA	NA	NA	08:59:00	09:17:00	09:35:00	430	14.1273	1.17728	890	29.2402	2.43669	891	29.2731	2.43942	890	29.2402	2.43669	9	1	12	0	12	0	12	0	NA	NA	71.8889	94	NA	NA	0	0	0	2	11
57903	579	38	0	1	WSH	NA	NA	NA	NA	NA	NA	NA	NA	NA	NA	11:40:00	11:55:00	12:12:00	383	12.5832	1.0486	843	27.6961	2.30801	844	27.729	2.31075	843	27.6961	2.30801	9	1	12	0	12	0	12	0	NA	NA	67.3333	123.333	NA	NA	0	0	0	0	0
57904	579	38	0	1	WSH	NA	NA	NA	NA	NA	NA	NA	NA	NA	NA	11:17:00	11:33:00	11:49:00	380	12.4846	1.04038	841	27.6304	2.30253	842	27.6632	2.30527	841	27.6304	2.30253	9	1	12	0	12	0	12	0	NA	NA	66.7778	108	NA	NA	0	0	3	3	4
57905	579	38	1	1	WSH	NA	NA	NA	NA	NA	NA	NA	NA	NA	NA	09:01:00	09:18:00	09:35:00	425	13.963	1.16359	885	29.076	2.423	886	29.1088	2.42574	885	29.076	2.423	9	1	12	0	12	0	12	0	NA	NA	63.6667	142.333	NA	NA	0	0	2	1	10
57906	579	38	0	1	WSH	NA	NA	NA	NA	NA	NA	NA	NA	NA	NA	08:36:00	08:57:00	09:12:00	326	10.7105	0.892539	787	25.8563	2.15469	788	25.8891	2.15743	787	25.8563	2.15469	9	1	12	0	12	0	12	0	NA	NA	71.2222	137	NA	NA	0	0	3	0	5
57907	579	38	0	1	WSH	NA	NA	NA	NA	NA	NA	NA	NA	NA	NA	11:41:00	12:01:00	12:16:00	381	12.5175	1.04312	841	27.6304	2.30253	842	27.6632	2.30527	841	27.6304	2.30253	9	1	12	0	12	0	12	0	NA	NA	65.8889	131.667	NA	NA	0	0	0	0	6
57802	578	38	1	1	Control	NA	NA	NA	NA	NA	NA	NA	NA	NA	NA				NA	NA	NA	NA	NA	NA	NA	NA	NA	NA	NA	NA	NA	NA	NA	NA	NA	NA	NA	NA	NA	NA	NA	NA	NA	NA	NA	NA	0	0	0
57804	578	38	0	missing	Control	NA	NA	NA	NA	NA	NA	NA	NA	NA	NA				NA	NA	NA	NA	NA	NA	NA	NA	NA	NA	NA	NA	NA	NA	NA	NA	NA	NA	NA	NA	NA	NA	NA	NA	NA	NA	NA	NA	2	0	0
57805	578	38	1	1	Control	3.51023	4.20338	-2.09557	-1.79577	-0.462035	1.61741	2.02022	2.11142	-3.61378	-3.66356	09:06:00	09:23:00	09:39:00	439	14.423	1.20192	842	27.6632	2.30527	843	27.6961	2.30801	842	27.6632	2.30527	11	0	12	0	12	0	12	0	0.001303	1.968	71.8889	107.333	-20.7186	-0.169084	0	0	1	3	0
57806	578	38	1	missing	Control	NA	NA	NA	NA	-0.510826	1.78507	2.48157	2.66445	NA	NA				379	12.4517	1.03765	NA	NA	NA	NA	NA	NA	NA	NA	NA	11	0	NA	NA	NA	NA	NA	NA	NA	NA	NA	NA	NA	NA	0	NA	0	1	11
57601	576	38	0	2+	Control	4.641	4.42259	-2.07944	-1.75446	-0.478036	1.72633	2.81421	2.6108	-3.5284	-3.66356	08:45:00	09:07:00	09:21:00	504	16.5585	1.37988	901	29.6016	2.4668	902	29.6345	2.46954	901	29.6016	2.4668	11	0	12	0	12	0	12	0	0.0013333	-0.924364	80.6667	93.3333	-66.3453	-0.16277	0	0	2	3	27
57602	576	38	1	2+	Control	3.68928	4.40672	-3.17009	-1.28013	-0.162519	2.02683	2.8713	2.26384	-3.58846	-3.66356	08:40:00	08:59:00	09:15:00	478	15.7043	1.30869	875	28.7474	2.39562	876	28.7803	2.39836	875	28.7474	2.39562	11	0	12	0	12	0	12	0	0.0067429	2.20968	64.6667	108.667	-11.7194	0.019687	0	0	1	0	3
57603	576	38	0	1	Control	3.45997	4.32334	-2.08747	-0.00904074	NA	NA	NA	NA	-3.29712	-2.77437	08:47:00	09:05:00	09:21:00	NA	NA	NA	894	29.3717	2.44764	895	29.4045	2.45038	894	29.3717	2.44764	NA	NA	12	0	12	0	12	0	0.0255	2.42356	71.7778	119.667	-10.9781	0.656048	NA	0	4	0	0
57604	576	38	1	2+	Control	4.85397	4.96976	-1.9951	0.0256677	-0.916291	2.13653	2.44148	1.17557	-3.44988	-3.28426	11:04:00	11:23:00	11:38:00	466	15.3101	1.27584	864	28.386	2.3655	865	28.4189	2.36824	864	28.386	2.3655	11	0	12	0	12	0	12	0	0.0261765	0.828632	61.8889	143	-25.6261	0.672232	1	0	0	0	2
57605	576	38	0	2+	Control	NA	NA	NA	NA	-0.0618754	2.08567	3.25733	3.54818	NA	NA				435	14.2916	1.19097	NA	NA	NA	NA	NA	NA	NA	NA	NA	11	0	NA	NA	NA	NA	NA	NA	NA	NA	NA	NA	NA	NA	1	NA	2	0	3
57606	576	38	1	2+	Control	4.86919	4.87171	-2.3969	-0.36097	NA	NA	NA	NA	-3.45703	-3.66356	08:45:00	09:03:00	09:18:00	NA	NA	NA	853	28.0246	2.33539	854	28.0575	2.33812	853	28.0246	2.33539	NA	NA	12	0	12	0	12	0	0.0183636	0.0182222	64.2222	96.3333	-42.4942	0.392845	NA	0	0	0	0
57607	576	38	1	2+	Control	4.64416	5.22914	-2.04022	-0.0565704	-0.478036	2.00283	2.92852	2.51608	-3.41313	-2.7223	11:31:00	11:47:00	12:03:00	513	16.8542	1.40452	910	29.8973	2.49144	911	29.9302	2.49418	910	29.8973	2.49144	11	0	12	0	12	0	12	0	0.0254687	5.166	70.8889	122.667	38.7022	0.595301	0	0	2	2	11
57608	576	38	1	2+	Control	2.59883	3.31608	-2.10373	-1.39837	-0.162519	1.55814	2.67965	2.70538	-3.56121	-3.66356	11:27:00	11:41:00	11:56:00	384	12.616	1.05133	781	25.6591	2.13826	782	25.692	2.141	781	25.6591	2.13826	11	0	12	0	12	0	12	0	0.0043103	1.00743	62	112.333	-40.7582	-0.0950362	0	0	2	0	0
57501	575	37	0	2+	Control	4.62826	4.60884	-2.91877	-2.12863	-0.356675	2.10779	2.87807	2.31254	-3.51281	-2.96088	11:23:00	11:38:00	11:56:00	372	12.2218	1.01848	782	25.692	2.141	783	25.7248	2.14374	782	25.692	2.141	11	0	12	0	1	0	12	0	0.0019697	-0.1312	63.2222	100.667	-46.2157	-0.159583	0	1	0	0	5
57503	575	37	0	2+	Control	3.76046	4.49473	-1.8708	-1.80181	NA	NA	NA	NA	-3.33658	-3.66356	08:51:00	09:08:00	09:25:00	455	14.9487	1.24572	865	28.4189	2.36824	866	28.4517	2.37098	865	28.4189	2.36824	11	0	12	0	1	0	12	0	0.0003235	2.73976	62.4445	122	-6.63967	-0.198071	1	0	1	1	0
57504	575	37	0	2+	Control	3.9415	4.77414	-2.38597	-2.04022	NA	NA	NA	NA	-3.37902	-3.18027	09:03:00	09:20:00	09:36:00	448	14.7187	1.22656	858	28.1889	2.34908	859	28.2218	2.35181	858	28.1889	2.34908	11	0	12	0	1	0	12	0	0.0011515	3.936	66.8889	102.667	14.8651	-0.176091	1	0	2	0	1
57505	575	37	0	2+	Control	3.63885	4.46121	-2.38597	-1.03564	NA	NA	NA	NA	-3.41711	-3.66356	08:29:00	08:59:00	09:14:00	391	12.846	1.0705	793	26.0534	2.17112	794	26.0862	2.17385	793	26.0534	2.17112	11	0	1	0	1	0	1	0	0.0058444	1.61813	67.2222	89.6667	-5.52908	0.0508095	1	0	0	0	2
57506	575	37	0	2+	Control	4.41865	4.08376	-2.78062	-1.54178	0.0392207	2.43361	3.00221	1.99061	-3.54844	-3.66356	10:46:00	11:06:00	11:21:00	427	14.0287	1.16906	838	27.5318	2.29432	839	27.5647	2.29706	838	27.5318	2.29432	11	0	1	0	1	0	1	0	0.0043429	-1.1808	65.5556	112.667	-70.6346	-0.0699533	0	0	2	1	4
57508	575	37	1	missing	Control	5.98776	5.73856	-2.10373	-1.19073	-0.733969	1.51293	1.9615	0.774727	-3.45139	-3.66356	11:32:00	11:46:00	12:03:00	493	16.1971	1.34976	903	29.6674	2.47228	904	29.7002	2.47502	903	29.6674	2.47228	11	0	12	0	1	0	12	0	0.005871	-6.27886	75.1111	109	-96.5119	-0.0383157	1	0	0	0	5
57401	574	37	0	2+	Control	5.67198	3.77561	-0.89404	-0.155485	0.24686	2.10779	3.10234	3.56925	-3.53231	-3.30354	09:15:00	09:32:00	09:47:00	491	16.1314	1.34428	904	29.7002	2.47502	905	29.7331	2.47776	904	29.7002	2.47502	11	0	1	0	1	0	1	0	0.0139687	-14.5285	57.4444	117.667	-270.201	0.254476	0	0	0	0	1
57404	574	37	0	2+	Control	3.37389	3.47023	-2.27303	-2.22562	-0.116534	2.15987	2.81361	2.96476	-3.48863	-3.298	12:48:00	13:01:00	13:17:00	488	16.0329	1.33607	901	29.6016	2.4668	902	29.6345	2.46954	901	29.6016	2.4668	11	0	1	0	1	0	1	0	0.0001724	0.227077	60	72	-49.0378	-0.220897	0	0	0	0	3
57405	574	37	1	2+	Control	5.99146	5.31659	-1.96611	-2.05573	-0.040822	2.27109	3.04214	2.16677	-3.53655	-3.26265	09:33:00	09:53:00	10:12:00	551	18.1027	1.50856	964	31.6715	2.63929	965	31.7043	2.64203	964	31.6715	2.63929	11	0	1	0	1	0	1	0	-0.0003077	-9.8156	64.3333	65.6667	-206.188	-0.224401	1	0	2	4	24
57406	574	37	0	missing	Control	2.87424	3.64743	-3.05761	-2.18926	NA	NA	NA	NA	-3.46967	-3.36353	11:48:00	12:05:00	12:21:00	NA	NA	NA	897	29.4702	2.45585	898	29.5031	2.45859	897	29.4702	2.45585	NA	NA	1	0	1	0	1	0	0.0019697	1.21553	68.1111	110.333	-33.4317	-0.161471	NA	0	1	0	0
57001	570	37	0	2+	Nutrition + WSH	NA	NA	NA	NA	-0.248461	2.21266	2.63834	2.34181	NA	NA				351	11.5318	0.960986	NA	NA	NA	NA	NA	NA	NA	NA	NA	9	1	NA	NA	NA	NA	NA	NA	NA	NA	NA	NA	NA	NA	0	NA	3	0	14
57002	570	37	1	2+	Nutrition + WSH	1.9763	2.7139	-2.04794	-1.8708	-0.916291	1.77665	1.96991	1.88251	-3.35974	-3.19274	12:00:00	12:16:00	12:32:00	488	16.0329	1.33607	936	30.7515	2.56263	937	30.7844	2.56537	936	30.7515	2.56263	9	1	12	0	12	0	12	0	0.0007813	0.492	62.7778	110	-47.337	-0.19639	0	0	7	6	0
57003	570	37	0	2+	Nutrition + WSH	2.57414	3.02839	-2.24432	-2.3969	-0.139262	2.07568	2.56879	2.64404	-3.54991	-3.66356	09:51:00	10:07:00	10:22:00	447	14.6858	1.22382	894	29.3717	2.44764	895	29.4045	2.45038	894	29.3717	2.44764	9	1	12	0	12	0	12	0	-0.0004839	0.4715	66	105.667	-48.5236	-0.230792	0	0	3	0	0
57004	570	37	1	2+	Nutrition + WSH	5.95258	5.77993	-1.19733	-1.69827	0.392042	2.02287	3.12148	2.78625	-3.53746	-3.66356	09:17:00	09:43:00	10:01:00	450	14.7844	1.23203	898	29.5031	2.45859	899	29.5359	2.46133	898	29.5031	2.45859	9	1	12	0	12	0	12	0	-0.0027045	-2.34646	69.6667	116.333	-72.9081	-0.319142	0	1	0	0	2
57006	570	37	0	2+	Nutrition + WSH	3.53922	3.39612	-1.79577	-0.729811	NA	NA	NA	NA	-3.57866	-3.66356	09:16:00	09:34:00	09:49:00	381	12.5175	1.04312	828	27.2033	2.26694	829	27.2361	2.26968	828	27.2033	2.26694	9	1	12	0	12	0	12	0	0.0095758	-0.255111	67.1111	116.333	-58.5271	0.106373	0	0	0	2	0
57007	570	37	0	2+	Nutrition + WSH	3.20275	5.08577	-1.15201	-0.72567	0.139762	1.27257	2.75557	2.55568	-3.47726	-3.18275	12:05:00	12:25:00	12:41:00	416	13.6674	1.13895	863	28.3532	2.36277	864	28.386	2.3655	863	28.3532	2.36277	9	1	12	0	12	0	12	0	0.0046667	6.8552	68.1111	142.667	84.0411	-0.040551	0	0	1	1	5
57008	570	37	0	2+	Nutrition + WSH	2.87424	4.39465	-2.38597	-2.05573	-0.693147	1.61939	2.79789	2.95491	-3.41289	-2.86748	11:46:00	12:05:00	12:20:00	438	14.3901	1.19918	885	29.076	2.423	886	29.1088	2.42574	885	29.076	2.423	9	1	12	0	12	0	12	0	0.0010588	3.33179	70.8889	85	9.18403	-0.187203	0	0	1	0	5
56901	569	37	0	2+	WSH	NA	NA	NA	NA	NA	NA	NA	NA	NA	NA	11:41:00	12:01:00	12:16:00	407	13.3717	1.11431	867	28.4846	2.37372	868	28.5175	2.37645	867	28.4846	2.37372	9	1	12	0	12	0	12	0	NA	NA	66.2222	84.6667	NA	NA	0	0	0	0	4
56902	569	37	1	2+	WSH	NA	NA	NA	NA	NA	NA	NA	NA	NA	NA	11:55:00	12:11:00	12:26:00	378	12.4189	1.03491	838	27.5318	2.29432	839	27.5647	2.29706	838	27.5318	2.29432	9	1	12	0	12	0	12	0	NA	NA	62.6667	97.6667	NA	NA	0	0	1	0	0
56903	569	37	1	1	WSH	NA	NA	NA	NA	NA	NA	NA	NA	NA	NA	11:30:00	11:45:00	12:00:00	388	12.7474	1.06229	857	28.1561	2.34634	858	28.1889	2.34908	857	28.1561	2.34634	9	1	1	0	1	0	1	0	NA	NA	64.6667	130.333	NA	NA	1	0	0	0	0
56904	569	37	0	2+	WSH	NA	NA	NA	NA	NA	NA	NA	NA	NA	NA	09:11:00	09:30:00	09:45:00	416	13.6674	1.13895	876	28.7803	2.39836	877	28.8131	2.4011	876	28.7803	2.39836	9	1	12	0	12	0	12	0	NA	NA	88.6667	109.333	NA	NA	0	0	0	0	0
56905	569	37	0	2+	WSH	NA	NA	NA	NA	NA	NA	NA	NA	NA	NA	09:14:00	09:32:00	09:50:00	337	11.0719	0.922656	797	26.1848	2.18207	798	26.2177	2.1848	797	26.1848	2.18207	9	1	12	0	12	0	12	0	NA	NA	72.3333	113.333	NA	NA	0	0	0	2	6
56906	569	37	1	2+	WSH	NA	NA	NA	NA	NA	NA	NA	NA	NA	NA	08:48:00	09:06:00	09:20:00	417	13.7002	1.14168	886	29.1088	2.42574	887	29.1417	2.42847	886	29.1088	2.42574	9	1	1	0	1	0	1	0	NA	NA	65.4444	134.333	NA	NA	0	0	1	0	0
56801	568	37	1	2+	Nutrition	NA	NA	NA	NA	NA	NA	NA	NA	NA	NA	09:32:00	09:50:00	10:05:00	362	11.8932	0.991102	837	27.499	2.29158	839	27.5647	2.29706	837	27.499	2.29158	9	1	12	0	12	0	12	0	NA	NA	66.8889	97.3333	NA	NA	1	0	4	1	1
56803	568	37	0	2+	Nutrition	NA	NA	NA	NA	NA	NA	NA	NA	NA	NA	11:53:00	12:12:00	12:27:00	405	13.306	1.10883	880	28.9117	2.40931	882	28.9774	2.41478	880	28.9117	2.40931	9	1	12	0	12	0	12	0	NA	NA	72.5556	80.3333	NA	NA	1	0	0	0	0
56805	568	37	1	1	Nutrition	NA	NA	NA	NA	NA	NA	NA	NA	NA	NA	12:15:00	12:31:00	12:45:00	375	12.3203	1.02669	837	27.499	2.29158	839	27.5647	2.29706	837	27.499	2.29158	9	1	12	0	12	0	12	0	NA	NA	63.6667	188.667	NA	NA	1	0	4	7	4
56807	568	37	1	1	Nutrition	NA	NA	NA	NA	NA	NA	NA	NA	NA	NA	09:26:00	09:45:00	10:00:00	350	11.499	0.958248	825	27.1047	2.25873	827	27.1704	2.2642	825	27.1047	2.25873	9	1	12	0	12	0	12	0	NA	NA	60	124.667	NA	NA	0	0	1	6	25
56701	567	36	0	2+	Nutrition	NA	NA	NA	NA	NA	NA	NA	NA	NA	NA	09:04:00	09:24:00	09:39:00	465	15.2772	1.2731	953	31.3101	2.60917	954	31.3429	2.61191	953	31.3101	2.60917	9	1	1	0	1	0	1	0	NA	NA	63.5555	101	NA	NA	0	1	0	1	0
56702	567	36	1	1	Nutrition	NA	NA	NA	NA	NA	NA	NA	NA	NA	NA	08:54:00	09:11:00	09:26:00	484	15.9014	1.32512	972	31.9343	2.66119	977	32.0986	2.67488	972	31.9343	2.66119	9	1	1	0	1	0	1	0	NA	NA	60	91.3333	NA	NA	0	0	2	2	1
56703	567	36	1	1	Nutrition	NA	NA	NA	NA	NA	NA	NA	NA	NA	NA	11:22:00	11:38:00	11:54:00	434	14.2587	1.18823	921	30.2587	2.52156	922	30.2916	2.5243	921	30.2587	2.52156	9	1	1	0	1	0	1	0	NA	NA	77.5556	103.667	NA	NA	0	0	1	0	1
56704	567	36	1	2+	Nutrition	NA	NA	NA	NA	NA	NA	NA	NA	NA	NA	12:15:00	12:32:00	12:47:00	431	14.1602	1.18001	921	30.2587	2.52156	922	30.2916	2.5243	921	30.2587	2.52156	9	1	1	0	1	0	1	0	NA	NA	63.7778	102.667	NA	NA	0	0	0	0	3
56705	567	36	1	2+	Nutrition	NA	NA	NA	NA	NA	NA	NA	NA	NA	NA	08:57:00	09:12:00	09:27:00	419	13.7659	1.14716	900	29.5688	2.46407	901	29.6016	2.4668	900	29.5688	2.46407	9	1	1	0	1	0	1	0	NA	NA	61.6667	119	NA	NA	0	0	2	0	2
56706	567	36	0	2+	Nutrition	NA	NA	NA	NA	NA	NA	NA	NA	NA	NA	11:37:00	11:52:00	12:07:00	386	12.6817	1.05681	867	28.4846	2.37372	868	28.5175	2.37645	867	28.4846	2.37372	9	1	1	0	1	0	1	0	NA	NA	61.7778	59.3333	NA	NA	0	0	0	2	9
56707	567	36	0	2+	Nutrition	NA	NA	NA	NA	NA	NA	NA	NA	NA	NA	11:43:00	12:01:00	12:18:00	444	14.5873	1.21561	932	30.6201	2.55168	933	30.653	2.55441	932	30.6201	2.55168	9	1	1	0	1	0	1	0	NA	NA	67.3333	108.667	NA	NA	0	0	1	0	3
56501	565	36	1	missing	WSH	NA	NA	NA	NA	NA	NA	NA	NA	NA	NA				409	13.4374	1.11978	NA	NA	NA	NA	NA	NA	NA	NA	NA	9	1	NA	NA	NA	NA	NA	NA	NA	NA	NA	NA	NA	NA	0	NA	1	0	5
56502	565	36	0	1	WSH	NA	NA	NA	NA	NA	NA	NA	NA	NA	NA				408	13.4045	1.11704	NA	NA	NA	NA	NA	NA	NA	NA	NA	9	1	NA	NA	NA	NA	NA	NA	NA	NA	NA	NA	NA	NA	0	NA	0	3	4
56503	565	36	1	2+	WSH	NA	NA	NA	NA	NA	NA	NA	NA	NA	NA	09:45:00	10:04:00	10:15:00	457	15.0144	1.2512	918	30.1602	2.51335	919	30.193	2.51608	918	30.1602	2.51335	9	1	1	0	1	0	1	0	NA	NA	64	174.333	NA	NA	0	0	0	0	9
56504	565	36	0	2+	WSH	NA	NA	NA	NA	NA	NA	NA	NA	NA	NA	08:46:00	09:03:00	09:20:00	349	11.4661	0.95551	810	26.6119	2.21766	811	26.6448	2.2204	810	26.6119	2.21766	9	1	1	0	1	0	1	0	NA	NA	68.1111	115	NA	NA	0	0	2	1	1
56505	565	36	0	2+	WSH	NA	NA	NA	NA	NA	NA	NA	NA	NA	NA	11:28:00	11:44:00	11:59:00	392	12.8788	1.07324	870	28.5832	2.38193	871	28.616	2.38467	870	28.5832	2.38193	9	1	1	0	1	0	1	0	NA	NA	70.3333	125.333	NA	NA	0	0	0	0	4
56506	565	36	0	1	WSH	NA	NA	NA	NA	NA	NA	NA	NA	NA	NA	11:12:00	11:28:00	11:45:00	430	14.1273	1.17728	891	29.2731	2.43942	892	29.306	2.44216	891	29.2731	2.43942	9	1	1	0	1	0	1	0	NA	NA	61	108	NA	NA	0	0	0	2	0
56402	564	36	0	2+	Control	4.9743	4.6934	-0.507498	-1.15518	-0.287682	2.00956	2.87751	3.43592	-3.66356	-3.66356	08:51:00	09:10:00	09:26:00	505	16.5914	1.38261	931	30.5873	2.54894	932	30.6201	2.55168	931	30.5873	2.54894	11	0	1	0	1	0	1	0	-0.0082	-1.86442	63	86.6667	-76.442	-0.464643	0	0	4	0	1
56403	564	36	0	2+	Control	2.99613	2.57414	-1.70926	0.0601539	-0.287682	1.69194	2.62249	2.9069	-3.54083	-3.35475	11:15:00	11:30:00	11:46:00	474	15.5729	1.29774	900	29.5688	2.46407	901	29.6016	2.4668	900	29.5688	2.46407	11	0	1	0	1	0	1	0	0.0284194	-0.4592	60.5556	114	-61.1091	0.665774	1	0	6	4	11
56404	564	36	1	1	Control	3.99725	4.39465	-1.83885	-0.789658	-0.18633	2.0656	2.39971	2.66723	-3.62243	-3.66356	08:36:00	08:53:00	09:09:00	406	13.3388	1.11157	837	27.499	2.29158	838	27.5318	2.29432	837	27.499	2.29158	11	0	1	0	1	0	1	0	0.0089394	1.56282	76.3333	109	-25.4527	0.0871184	0	0	1	0	14
56405	564	36	1	2+	Control	4.79334	4.44594	-2.51331	-3.29684	-1.04982	1.76644	2.54553	2.52011	-3.57225	-2.86003	11:07:00	11:24:00	11:39:00	486	15.9671	1.3306	912	29.963	2.49692	914	30.0287	2.5024	912	29.963	2.49692	11	0	1	0	1	0	1	0	-0.001375	-2.08377	73.2222	101.333	-77.6626	-0.265794	0	0	1	0	23
56406	564	36	0	2+	Control	3.01239	3.61265	-0.701179	-0.0736465	NA	NA	NA	NA	-3.51232	-3.32884	08:55:00	09:14:00	09:29:00	NA	NA	NA	885	29.076	2.423	886	29.1088	2.42574	885	29.076	2.423	NA	NA	1	0	1	0	1	0	0.0127353	0.880421	68.4444	140	-39.154	0.247697	NA	0	0	0	0
56407	564	36	1	2+	Control	3.16192	3.77561	-1.14256	0.00598207	0.746688	1.87947	2.65535	2.93439	-3.50563	-2.60981	08:49:00	09:06:00	09:25:00	388	12.7474	1.06229	815	26.7762	2.23135	816	26.809	2.23409	815	26.7762	2.23135	11	0	1	0	1	0	1	0	0.0190833	1.17694	68.5556	148	-35.5534	0.489616	0	0	3	0	0
56408	564	36	0	missing	Control	2.9457	2.87424	-1.29463	-1.29463	0.609766	2.32532	3.35585	3.11529	-3.52749	-3.31752	08:40:00	08:57:00	09:12:00	450	14.7844	1.23203	876	28.7803	2.39836	877	28.8131	2.4011	876	28.7803	2.39836	11	0	1	0	1	0	1	0	0	-0.0771765	64	114	-57.5336	-0.200038	0	0	0	2	0
56301	563	36	1	2+	Nutrition + WSH	3.8269	4.10019	-2.18037	-1.9951	-0.223144	2.39516	2.35423	2.96476	-3.41111	-3.17286	10:00:00	10:21:00	10:37:00	359	11.7947	0.982888	814	26.7433	2.22861	815	26.7762	2.23135	814	26.7433	2.22861	9	1	12	0	12	0	12	0	0.0006216	0.687238	61	112	-37.5915	-0.192804	0	0	0	3	0
56302	563	36	1	2+	Nutrition + WSH	4.46121	4.88667	-2.73337	-2.91877	-0.0512933	1.61542	2.5337	2.83849	-3.51628	-3.33454	13:05:00	13:19:00	13:35:00	379	12.4517	1.03765	839	27.5647	2.29706	840	27.5975	2.29979	839	27.5647	2.29706	9	1	1	0	1	0	1	0	-0.0003667	3.28	68	126	1.02242	-0.240513	0	0	4	0	15
56303	563	36	0	2+	Nutrition + WSH	2.52284	3.41786	-2.81341	-1.48722	-0.210721	1.92716	3.03687	3.16716	-3.51227	-3.66356	12:40:00	12:57:00	13:13:00	401	13.1745	1.09788	856	28.1232	2.3436	857	28.1561	2.34634	856	28.1232	2.3436	9	1	12	0	12	0	12	0	0.0050303	1.06118	65.3333	113	-36.0537	-0.0624663	0	1	4	2	5
56304	563	36	0	1	Nutrition + WSH	NA	NA	NA	NA	NA	NA	NA	NA	NA	NA				NA	NA	NA	NA	NA	NA	NA	NA	NA	NA	NA	NA	NA	NA	NA	NA	NA	NA	NA	NA	NA	NA	NA	NA	NA	NA	NA	NA	0	2	2
56305	563	36	1	2+	Nutrition + WSH	NA	NA	NA	NA	-0.314711	1.54969	2.78254	2.98417	NA	NA				322	10.5791	0.881588	NA	NA	NA	NA	NA	NA	NA	NA	NA	9	1	NA	NA	NA	NA	NA	NA	NA	NA	NA	NA	NA	NA	0	NA	0	2	6
56306	563	36	1	2+	Nutrition + WSH	2.35099	1.88099	-2.73337	-2.59027	-0.544727	1.26695	2.10657	1.62728	-3.58807	-3.66356	12:14:00	12:28:00	12:42:00	527	17.3142	1.44285	982	32.2628	2.68857	983	32.2957	2.69131	982	32.2628	2.68857	9	1	12	0	12	0	12	0	0.0003571	-0.281143	62.1111	118.333	-58.5815	-0.216662	0	0	2	4	20
56307	563	36	0	2+	Nutrition + WSH	2.21746	2.69192	-2.11196	-1.15201	-0.478036	1.47933	2.60639	1.92862	-3.34612	-3.33169	09:12:00	09:29:00	09:44:00	383	12.5832	1.0486	855	28.0903	2.34086	856	28.1232	2.3436	855	28.0903	2.34086	9	1	1	0	1	0	1	0	0.0060937	0.328	66.1111	111.667	-51.4374	-0.0175598	0	0	2	1	7
56308	563	36	1	2+	Nutrition + WSH	3.81251	3.74507	-2.4651	-1.56065	0.476234	1.93586	3.52312	3.41477	-3.44645	-3.66356	09:44:00	10:01:00	10:16:00	387	12.7146	1.05955	842	27.6632	2.30527	843	27.6961	2.30801	842	27.6632	2.30527	9	1	12	0	12	0	12	0	0.0039063	-0.173647	63.1111	102.333	-55.2485	-0.091874	0	0	0	3	8
56101	561	36	0	1	Control	3.51023	3.56739	-3.7297	-2.81341	NA	NA	NA	NA	-3.55286	-3.37832	11:53:00	12:10:00	12:26:00	444	14.5873	1.21561	874	28.7146	2.39288	875	28.7474	2.39562	874	28.7146	2.39288	11	0	1	0	1	0	1	0	0.0010909	0.115765	63.8889	85	-50.1783	-0.192364	0	0	0	1	2
56102	561	36	0	1	Control	4.666	4.94904	NA	-2.12026	-0.385662	1.4929	2.62467	2.19944	-3.66356	-3.66356	11:42:00	11:58:00	12:14:00	399	13.1088	1.0924	827	27.1704	2.2642	828	27.2033	2.26694	827	27.1704	2.2642	11	0	1	0	1	0	1	0	NA	2.173	60.2222	113	-8.77681	NA	0	0	5	4	13
56104	561	36	0	2+	Control	3.31608	3.52965	-3.07911	-2.57702	-0.040822	2.47486	2.99122	2.77882	-3.54339	-2.88251	08:44:00	09:00:00	09:15:00	440	14.4559	1.20465	868	28.5175	2.37645	869	28.5503	2.37919	868	28.5175	2.37645	11	0	1	0	1	0	1	0	0.0009677	0.41	67.2222	91	-48.59	-0.186256	0	0	0	0	6
55901	559	35	0	2+	WSH	NA	NA	NA	NA	NA	NA	NA	NA	NA	NA	11:20:00	11:42:00	11:58:00	440	14.4559	1.20465	915	30.0616	2.50513	916	30.0945	2.50787	915	30.0616	2.50513	9	1	1	0	1	0	1	0	NA	NA	71.1111	112.667	NA	NA	0	1	1	0	6
55902	559	35	0	2+	WSH	NA	NA	NA	NA	NA	NA	NA	NA	NA	NA	11:51:00	12:05:00	12:21:00	358	11.7618	0.980151	832	27.3347	2.27789	833	27.3676	2.28063	832	27.3347	2.27789	9	1	1	0	1	0	1	0	NA	NA	69.7778	146.333	NA	NA	0	0	0	0	21
55903	559	35	0	2+	WSH	NA	NA	NA	NA	NA	NA	NA	NA	NA	NA	09:08:00	09:31:00	09:45:00	391	12.846	1.0705	865	28.4189	2.36824	866	28.4517	2.37098	865	28.4189	2.36824	9	1	1	0	1	0	1	0	NA	NA	60.5555	108.333	NA	NA	0	0	1	0	0
55904	559	35	0	1	WSH	NA	NA	NA	NA	NA	NA	NA	NA	NA	NA	08:58:00	09:15:00	09:30:00	361	11.8604	0.988364	835	27.4333	2.28611	836	27.4661	2.28884	835	27.4333	2.28611	9	1	1	0	1	0	1	0	NA	NA	65.6667	98.3333	NA	NA	0	0	1	2	2
55905	559	35	1	2+	WSH	NA	NA	NA	NA	NA	NA	NA	NA	NA	NA	11:40:00	11:57:00	12:13:00	316	10.3819	0.865161	790	25.9548	2.1629	791	25.9877	2.16564	790	25.9548	2.1629	9	1	1	0	1	0	1	0	NA	NA	68.1111	133.667	NA	NA	0	0	1	0	4
55908	559	35	0	2+	WSH	NA	NA	NA	NA	NA	NA	NA	NA	NA	NA	08:56:00	09:13:00	09:29:00	292	9.59343	0.799452	767	25.1992	2.09993	768	25.232	2.10267	767	25.1992	2.09993	9	1	1	0	1	0	1	0	NA	NA	67.7778	88.6667	NA	NA	0	0	1	5	8
55801	558	35	1	2+	Nutrition	NA	NA	NA	NA	NA	NA	NA	NA	NA	NA	09:24:00	09:39:00	09:53:00	382	12.5503	1.04586	859	28.2218	2.35181	860	28.2546	2.35455	859	28.2218	2.35181	9	1	1	0	1	0	1	0	NA	NA	73.5556	111.333	NA	NA	0	0	2	0	2
55802	558	35	0	1	Nutrition	NA	NA	NA	NA	NA	NA	NA	NA	NA	NA	08:58:00	09:17:00	09:32:00	387	12.7146	1.05955	864	28.386	2.3655	865	28.4189	2.36824	864	28.386	2.3655	9	1	1	0	1	0	1	0	NA	NA	71.5556	125.333	NA	NA	0	0	0	0	0
55803	558	35	0	2+	Nutrition	NA	NA	NA	NA	NA	NA	NA	NA	NA	NA	11:59:00	12:15:00	12:31:00	339	11.1376	0.928131	858	28.1889	2.34908	859	28.2218	2.35181	858	28.1889	2.34908	9	1	2	0	2	0	2	0	NA	NA	61.4445	125	NA	NA	0	0	2	0	10
55804	558	35	0	2+	Nutrition	NA	NA	NA	NA	NA	NA	NA	NA	NA	NA	11:17:00	11:37:00	11:52:00	366	12.0246	1.00205	843	27.6961	2.30801	844	27.729	2.31075	843	27.6961	2.30801	9	1	1	0	1	0	1	0	NA	NA	66	127	NA	NA	0	0	1	0	0
55805	558	35	0	1	Nutrition	NA	NA	NA	NA	NA	NA	NA	NA	NA	NA				338	11.1047	0.925394	NA	NA	NA	NA	NA	NA	NA	NA	NA	9	1	NA	NA	NA	NA	NA	NA	NA	NA	NA	NA	NA	NA	0	NA	2	0	4
55806	558	35	1	2+	Nutrition	NA	NA	NA	NA	NA	NA	NA	NA	NA	NA	11:55:00	12:12:00	12:27:00	454	14.9158	1.24298	931	30.5873	2.54894	932	30.6201	2.55168	931	30.5873	2.54894	9	1	1	0	1	0	1	0	NA	NA	75.6667	89.6667	NA	NA	0	0	2	3	2
55807	558	35	1	missing	Nutrition	NA	NA	NA	NA	NA	NA	NA	NA	NA	NA	08:35:00	08:53:00	09:07:00	442	14.5216	1.21013	920	30.2259	2.51882	921	30.2587	2.52156	920	30.2259	2.51882	9	1	1	0	1	0	1	0	NA	NA	62.3333	109.333	NA	NA	0	0	1	0	16
55401	554	35	0	2+	Control	NA	NA	NA	NA	-0.673345	1.96571	3.00221	2.76695	NA	NA				447	14.6858	1.22382	NA	NA	NA	NA	NA	NA	NA	NA	NA	11	0	NA	NA	NA	NA	NA	NA	NA	NA	NA	NA	NA	NA	0	NA	0	0	4
55403	554	35	0	2+	Control	2.75646	3.58574	-2.09557	-2.50104	-0.105361	2.15871	3.03831	2.96476	-3.42371	-3.25465	11:14:00	11:31:00	11:46:00	454	14.9158	1.24298	895	29.4045	2.45038	896	29.4374	2.45311	895	29.4045	2.45038	11	0	2	0	2	0	2	0	-0.0012813	1.19623	67.2222	98	-34.4087	-0.260239	0	0	0	1	2
55406	554	35	1	2+	Control	2.85555	2.72363	-1.04412	-0.785262	0.494696	2.09802	3.31528	3.46948	-3.50589	-3.36647	11:25:00	11:41:00	11:57:00	457	15.0144	1.2512	898	29.5031	2.45859	899	29.5359	2.46133	898	29.5031	2.45859	11	0	2	0	2	0	2	0	0.00325	-0.134275	62.1111	137.667	-56.5628	-0.0997895	0	0	3	0	7
55407	554	35	1	2+	Control	3.26728	3.75279	-2.11196	-2.73337	NA	NA	NA	NA	-3.63923	-3.66356	08:56:00	09:18:00	09:33:00	NA	NA	NA	864	28.386	2.3655	865	28.4189	2.36824	864	28.386	2.3655	NA	NA	2	0	2	0	2	0	-0.0015135	0.745455	62.3333	100.333	-38.7617	-0.267665	NA	0	0	0	4
55408	554	35	0	2+	Control	4.41469	4.13753	-2.09557	-1.98777	-0.314711	2.32532	3.45316	3.36211	-3.66356	-3.66356	08:42:00	09:01:00	09:18:00	418	13.7331	1.14442	859	28.2218	2.35181	890	29.2402	2.43669	859	28.2218	2.35181	11	0	2	0	3	0	2	0	0.0003889	-1.05305	66.7778	119.333	-68.572	-0.196742	1	0	2	0	4
55301	553	35	1	2+	Control	4.71714	5.76667	-1.27297	-0.58519	-0.34249	1.9125	2.23858	2.52972	-3.64084	NA	11:17:00	11:35:00	11:50:00	518	17.0185	1.41821	964	31.6715	2.63929	965	31.7043	2.64203	964	31.6715	2.63929	11	0	2	0	2	0	2	0	0.0083939	11.5347	58.7778	144.333	164.445	0.0686068	0	1	1	0	0
55302	553	35	0	2+	Control	4.83329	4.54822	-2.35388	-0.677274	NA	NA	NA	NA	-3.57914	-3.32316	12:02:00	12:16:00	12:32:00	421	13.8316	1.15264	867	28.4846	2.37372	869	28.5503	2.37919	867	28.4846	2.37372	11	0	2	0	2	0	2	0	0.0137667	-2.22571	69.7778	123	-72.1404	0.189113	1	0	0	0	15
55303	553	35	0	1	Control	4.62826	4.52361	-2.30259	-0.800732	0.113329	1.89311	2.59376	2.71271	-3.52246	-3.298	08:34:00	08:54:00	09:12:00	491	16.1314	1.34428	938	30.8172	2.5681	939	30.8501	2.57084	938	30.8172	2.5681	11	0	2	0	2	0	2	0	0.0091842	-0.5084	65.3333	103.667	-56.4683	0.137091	0	0	0	1	0
55304	553	35	1	2+	Control	4.17856	5.07966	-2.37516	-2.64508	0.536493	2.07819	3.18221	2.95178	-3.53791	-3.37238	08:37:00	08:53:00	09:09:00	477	15.6715	1.30595	923	30.3244	2.52704	924	30.3573	2.52977	923	30.3244	2.52704	11	0	2	0	2	0	2	0	-0.0006875	5.9655	63.2222	118	44.7379	-0.234568	0	0	0	0	3
55305	553	35	0	1	Control	3.83402	5.10982	-1.86433	-0.723606	-0.967584	1.29198	2.23324	2.23858	-3.58722	-3.09909	11:28:00	11:45:00	12:00:00	438	14.3901	1.19918	885	29.076	2.423	886	29.1088	2.42574	885	29.076	2.423	11	0	2	0	2	0	2	0	0.0103125	7.02306	62.4445	107.333	68.4766	0.112223	0	0	3	2	3
55306	553	35	0	2+	Control	4.02692	3.72154	-1.89048	-0.527633	-0.941609	2.19389	1.69378	2.64048	-3.58379	-3.66356	09:36:00	09:54:00	10:10:00	378	12.4189	1.03491	824	27.0719	2.25599	825	27.1047	2.25873	824	27.0719	2.25599	11	0	2	0	2	0	2	0	0.0129118	-0.82	64.6667	133.667	-65.8552	0.227203	0	0	0	1	12
55308	553	35	0	2+	Control	4.22759	5.2755	-2.4651	-1.77196	NA	NA	NA	NA	-3.54477	-3.66356	11:02:00	11:16:00	11:33:00	NA	NA	NA	915	30.0616	2.50513	954	31.3429	2.61191	915	30.0616	2.50513	NA	NA	2	0	3	0	2	0	0.0027419	9.06686	64.8889	120.667	78.3804	-0.136234	NA	1	0	1	0
55201	552	35	1	2+	Nutrition + WSH	4.76299	5.52905	-2.35388	-1.03282	-0.174353	2.14007	2.81481	3.11618	-3.57668	-3.66356	08:49:00	09:05:00	09:20:00	387	12.7146	1.05955	915	30.0616	2.50513	917	30.1273	2.51061	915	30.0616	2.50513	9	1	3	0	3	0	3	0	0.0084194	8.4255	60.3333	102.333	90.4605	0.047902	0	0	0	1	3
55202	552	35	1	2+	Nutrition + WSH	4.14795	4.9397	-2.78062	-0.536143	-1.27297	1.68269	2.05156	2.07317	-3.49928	NA	11:51:00	12:08:00	12:23:00	374	12.2875	1.02396	837	27.499	2.29158	838	27.5318	2.29432	837	27.499	2.29158	9	1	1	0	1	0	1	0	0.0163438	4.49553	67.4444	126.333	27.834	0.297413	0	0	0	0	0
55203	552	35	0	2+	Nutrition + WSH	3.64743	4.41469	-2.31264	-0.869884	-0.941609	1.74047	2.33699	1.83258	-3.45829	-3.34604	08:56:00	09:16:00	09:31:00	389	12.7803	1.06502	852	27.9918	2.33265	853	28.0246	2.33539	852	27.9918	2.33265	9	1	1	0	1	0	1	0	0.0091429	2.214	72.3333	114.333	-9.42581	0.106791	1	0	0	0	2
55204	552	35	0	1	Nutrition + WSH	4.78241	5.6503	-1.56065	-0.677274	-0.616186	1.47476	2.27521	2.49733	-3.50257	-3.33454	11:36:00	11:55:00	12:10:00	430	14.1273	1.17728	893	29.3388	2.4449	894	29.3717	2.44764	893	29.3388	2.4449	9	1	1	0	1	0	1	0	0.0087647	8.68337	60.1111	83.6667	122.94	0.0836341	0	0	0	1	3
55205	552	35	1	1	Nutrition + WSH	3.02839	2.9796	-1.77786	-0.273122	-1.42712	1.42311	1.82616	2.0656	-3.46797	-3.326	09:24:00	09:49:00	10:04:00	462	15.1786	1.26489	925	30.3901	2.53251	926	30.423	2.53525	925	30.3901	2.53251	9	1	1	0	1	0	1	0	0.0148	-0.03936	69.4444	90.3333	-56.4745	0.382137	0	0	3	3	60
55206	552	35	1	missing	Nutrition + WSH	NA	NA	NA	NA	NA	NA	NA	NA	NA	NA				NA	NA	NA	NA	NA	NA	NA	NA	NA	NA	NA	NA	NA	NA	NA	NA	NA	NA	NA	NA	NA	NA	NA	NA	NA	NA	NA	NA	2	2	50
55208	552	35	0	missing	Nutrition + WSH	NA	NA	NA	NA	-0.162519	1.55181	2.62031	2.5787	NA	NA				382	12.5503	1.04586	NA	NA	NA	NA	NA	NA	NA	NA	NA	9	1	NA	NA	NA	NA	NA	NA	NA	NA	NA	NA	NA	NA	0	NA	0	0	0
55102	551	34	0	2+	Control	4.84884	5.01866	-1.27297	-0.642454	-0.527633	1.61343	2.88368	3.02675	-3.53551	-3.28426	11:11:00	11:28:00	11:44:00	488	16.0329	1.33607	943	30.9815	2.58179	944	31.0144	2.58453	943	30.9815	2.58179	11	0	2	0	2	0	2	0	0.0074545	1.38918	66.7778	132.333	-17.7477	0.0379422	0	0	3	0	7
55103	551	34	1	2+	Control	4.35753	5.4477	-1.83258	-0.83933	-0.198451	1.59534	2.61885	2.54866	-3.50581	-3.23102	08:59:00	09:15:00	09:31:00	510	16.7556	1.3963	965	31.7043	2.64203	966	31.7372	2.64476	965	31.7043	2.64203	11	0	2	0	2	0	2	0	0.0085	9.635	66.5556	114.667	105.252	0.0629028	0	0	2	0	23
55106	551	34	0	1	Control	4.6934	3.43914	-2.99573	-2.79688	-0.579818	1.7544	3.02578	3.2925	-3.43738	-3.30632	11:06:00	11:21:00	11:36:00	454	14.9158	1.24298	909	29.8645	2.48871	910	29.8973	2.49144	909	29.8645	2.48871	11	0	2	0	2	0	2	0	0.0003667	-5.20427	58.5555	128.333	-121.692	-0.212913	1	0	3	1	12
55107	551	34	1	1	Control	3.31608	4.52005	-1.42712	-1.20397	0.593327	2.21157	3.2068	3.20234	-3.52993	-3.25998	08:40:00	08:58:00	09:14:00	534	17.5441	1.46201	989	32.4928	2.70773	990	32.5257	2.71047	989	32.4928	2.70773	11	0	2	0	2	0	2	0	0.0017647	3.57156	65.5556	102.333	9.08941	-0.142423	0	0	0	1	2
54701	547	34	1	missing	WSH	NA	NA	NA	NA	NA	NA	NA	NA	NA	NA				NA	NA	NA	NA	NA	NA	NA	NA	NA	NA	NA	NA	NA	NA	NA	NA	NA	NA	NA	NA	NA	NA	NA	NA	NA	NA	NA	NA	0	0	3
54702	547	34	1	2+	WSH	NA	NA	NA	NA	NA	NA	NA	NA	NA	NA	11:18:00	11:33:00	11:48:00	NA	NA	NA	895	29.4045	2.45038	896	29.4374	2.45311	895	29.4045	2.45038	NA	NA	1	0	1	0	1	0	NA	NA	66.5556	90	NA	NA	NA	0	1	1	4
54703	547	34	1	2+	WSH	NA	NA	NA	NA	NA	NA	NA	NA	NA	NA	09:21:00	09:38:00	09:53:00	366	12.0246	1.00205	842	27.6632	2.30527	843	27.6961	2.30801	842	27.6632	2.30527	10	1	1	0	1	0	1	0	NA	NA	61.3333	95.3333	NA	NA	0	0	0	0	1
54704	547	34	1	2+	WSH	NA	NA	NA	NA	NA	NA	NA	NA	NA	NA	11:53:00	12:09:00	12:24:00	462	15.1786	1.26489	938	30.8172	2.5681	939	30.8501	2.57084	938	30.8172	2.5681	10	1	1	0	1	0	1	0	NA	NA	66.7778	115.667	NA	NA	0	0	2	0	8
54705	547	34	0	2+	WSH	NA	NA	NA	NA	NA	NA	NA	NA	NA	NA				379	12.4517	1.03765	NA	NA	NA	NA	NA	NA	NA	NA	NA	10	1	NA	NA	NA	NA	NA	NA	NA	NA	NA	NA	NA	NA	0	NA	1	1	14
54706	547	34	1	2+	WSH	NA	NA	NA	NA	NA	NA	NA	NA	NA	NA	09:19:00	09:35:00	09:53:00	327	10.7433	0.895277	803	26.3819	2.19849	804	26.4148	2.20123	803	26.3819	2.19849	10	1	1	0	1	0	1	0	NA	NA	74.7778	95	NA	NA	0	0	0	0	1
54707	547	34	0	2+	WSH	NA	NA	NA	NA	NA	NA	NA	NA	NA	NA	11:26:00	11:43:00	11:58:00	360	11.8275	0.985626	836	27.4661	2.28884	837	27.499	2.29158	836	27.4661	2.28884	10	1	1	0	1	0	1	0	NA	NA	62.7778	111.667	NA	NA	0	0	1	1	3
54708	547	34	1	2+	WSH	NA	NA	NA	NA	NA	NA	NA	NA	NA	NA	09:01:00	09:27:00	09:42:00	412	13.5359	1.12799	889	29.2074	2.43395	890	29.2402	2.43669	889	29.2074	2.43395	10	1	1	0	1	0	1	0	NA	NA	63.2222	128.333	NA	NA	0	0	0	0	2
54602	546	34	1	2+	Nutrition + WSH	3.5487	5.14675	-2.20727	-0.132389	0.00995033	1.60543	2.1471	1.97962	-3.55712	-3.26265	11:32:00	11:46:00	12:02:00	470	15.4415	1.28679	921	30.2587	2.52156	922	30.2916	2.5243	921	30.2587	2.52156	10	1	1	0	1	0	1	0	0.0255333	9.79314	64.6667	107.667	84.8601	0.544843	0	0	4	0	20
54603	546	34	1	2+	Nutrition + WSH	4.05574	4.52005	-3.01593	-2.90042	-0.274437	1.80171	2.96682	2.82078	-3.55462	-3.66356	11:48:00	12:05:00	12:21:00	470	15.4415	1.28679	920	30.2259	2.51882	953	31.3101	2.60917	920	30.2259	2.51882	10	1	1	0	2	0	1	0	0.0001818	2.00659	71.6667	113.667	-15.1833	-0.220331	0	0	1	0	1
54604	546	34	0	1	Nutrition + WSH	4.44209	5.02944	-1.86433	-1.58964	NA	NA	NA	NA	-3.66356	-3.66356	11:06:00	11:22:00	11:37:00	NA	NA	NA	818	26.8747	2.23956	819	26.9076	2.2423	818	26.8747	2.23956	NA	NA	1	0	1	0	1	0	0.0015806	4.2435	69.1111	107.667	21.3564	-0.167547	NA	0	0	0	0
54605	546	34	1	2+	Nutrition + WSH	3.10477	3.7831	-2.60369	-1.98777	-1.23787	1.63511	2.6362	2.80215	-3.58493	-3.66356	08:52:00	09:10:00	09:26:00	477	15.6715	1.30595	927	30.4559	2.53799	928	30.4887	2.54073	927	30.4559	2.53799	10	1	1	0	1	0	1	0	0.0018529	1.20267	69.6667	92.3333	-34.0344	-0.151739	1	0	3	0	2
54606	546	34	0	2+	Nutrition + WSH	4.40672	4.62505	-0.986177	-1.30933	-0.139262	1.83578	2.70136	3.04071	-3.48455	-3.21298	08:50:00	09:08:00	09:23:00	452	14.8501	1.23751	903	29.6674	2.47228	904	29.7002	2.47502	903	29.6674	2.47228	10	1	1	0	1	0	1	0	-0.0031212	1.11156	66.4444	87	-28.5375	-0.296652	0	0	0	0	22
54607	546	34	1	2+	Nutrition + WSH	4.46121	4.46875	-2.52573	-2.48891	-0.0833816	1.71919	2.57261	2.55568	-3.66356	-3.66356	11:05:00	11:21:00	11:37:00	383	12.5832	1.0486	801	26.3162	2.19302	802	26.3491	2.19576	801	26.3162	2.19302	11	0	1	0	1	0	1	0	9.38E-05	0.041	65.3333	114.667	-45.699	-0.218753	0	0	0	0	7
54608	546	34	1	2+	Nutrition + WSH	3.77561	4.03275	-2.13707	-0.290352	-0.116534	1.66203	2.60639	1.67523	-3.51343	-3.66356	08:47:00	09:06:00	09:22:00	432	14.193	1.18275	883	29.0103	2.41752	884	29.0431	2.42026	883	29.0103	2.41752	10	1	1	0	1	0	1	0	0.018	0.673263	63.5556	96.3333	-40.3936	0.418627	0	0	1	0	7
54501	545	34	1	2+	Nutrition	NA	NA	NA	NA	NA	NA	NA	NA	NA	NA	09:15:00	09:32:00	09:48:00	408	13.4045	1.11704	887	29.1417	2.42847	888	29.1745	2.43121	887	29.1417	2.42847	9	1	1	0	1	0	1	0	NA	NA	60.5556	95	NA	NA	0	0	0	0	2
54503	545	34	0	2+	Nutrition	NA	NA	NA	NA	NA	NA	NA	NA	NA	NA	09:18:00	09:36:00	09:51:00	429	14.0945	1.17454	908	29.8316	2.48597	909	29.8645	2.48871	908	29.8316	2.48597	9	1	1	0	1	0	1	0	NA	NA	82.6667	88.6667	NA	NA	0	0	0	0	1
54504	545	34	1	2+	Nutrition	NA	NA	NA	NA	NA	NA	NA	NA	NA	NA	08:52:00	09:09:00	09:25:00	410	13.4702	1.12252	890	29.2402	2.43669	891	29.2731	2.43942	890	29.2402	2.43669	9	1	1	0	1	0	1	0	NA	NA	64.6667	117.667	NA	NA	0	0	3	4	12
54505	545	34	1	1	Nutrition	NA	NA	NA	NA	NA	NA	NA	NA	NA	NA	12:03:00	12:18:00	12:34:00	352	11.5647	0.963723	831	27.3018	2.27515	832	27.3347	2.27789	831	27.3018	2.27515	9	1	1	0	1	0	1	0	NA	NA	71.3333	134	NA	NA	0	0	4	0	7
54506	545	34	1	1	Nutrition	NA	NA	NA	NA	NA	NA	NA	NA	NA	NA	12:01:00	12:20:00	12:35:00	361	11.8604	0.988364	840	27.5975	2.29979	841	27.6304	2.30253	840	27.5975	2.29979	9	1	1	0	1	0	1	0	NA	NA	60.2222	114	NA	NA	0	0	4	0	3
54507	545	34	0	2+	Nutrition	NA	NA	NA	NA	NA	NA	NA	NA	NA	NA	09:53:00	10:11:00	10:28:00	442	14.5216	1.21013	984	32.3285	2.69405	985	32.3614	2.69678	984	32.3285	2.69405	9	1	3	0	3	0	3	0	NA	NA	71	151.667	NA	NA	0	0	0	0	34
54508	545	34	1	2+	Nutrition	NA	NA	NA	NA	NA	NA	NA	NA	NA	NA	11:13:00	11:30:00	11:46:00	NA	NA	NA	899	29.5359	2.46133	900	29.5688	2.46407	899	29.5359	2.46133	NA	NA	1	0	1	0	1	0	NA	NA	67.6667	108.667	NA	NA	NA	0	4	3	0
54301	543	33	0	2+	Nutrition + WSH	4.23712	4.10561	-2.00248	-1.47841	-0.248461	1.62137	2.49238	2.3988	-3.52066	-3.66356	11:39:00	11:58:00	12:11:00	356	11.6961	0.974675	831	27.3018	2.27515	846	27.7947	2.31622	831	27.3018	2.27515	10	1	2	0	2	0	2	0	0.0029063	-0.448842	73.2222	119	-56.5555	-0.126795	0	0	1	0	2
54302	543	33	0	2+	Nutrition + WSH	3.70554	3.88247	-2.06357	-1.67665	NA	NA	NA	NA	-3.5684	-3.66356	09:20:00	09:36:00	09:53:00	NA	NA	NA	852	27.9918	2.33265	853	28.0246	2.33539	852	27.9918	2.33265	NA	NA	2	0	2	0	2	0	0.0018182	0.492	64.2222	149.667	-45.2669	-0.152586	NA	0	0	2	0
54303	543	33	0	2+	Nutrition + WSH	NA	NA	NA	NA	NA	NA	NA	NA	NA	NA				483	15.8686	1.32238	NA	NA	NA	NA	NA	NA	NA	NA	NA	10	1	NA	NA	NA	NA	NA	NA	NA	NA	NA	NA	NA	NA	0	NA	2	2	0
54304	543	33	0	1	Nutrition + WSH	3.13375	3.27971	-1.84516	-1.25527	-0.867501	1.61343	2.49486	2.71734	-3.50201	-3.36353	09:04:00	09:18:00	09:34:00	473	15.54	1.295	912	29.963	2.49692	913	29.9959	2.49966	912	29.963	2.49692	11	0	2	0	2	0	2	0	0.0042333	0.257714	61.7778	115.667	-51.85	-0.082517	0	0	4	4	20
54305	543	33	0	2+	Nutrition + WSH	5.57858	5.80395	-1.87732	-0.727739	0.0487902	1.36864	1.84055	1.56235	-3.62826	-3.14131	11:41:00	11:55:00	12:09:00	429	14.0945	1.17454	907	29.7988	2.48323	908	29.8316	2.48597	907	29.7988	2.48323	10	1	2	0	2	0	2	0	0.0117857	4.77943	69.5556	NA	42.3597	0.111356	0	0	6	2	17
54306	543	33	1	2+	Nutrition + WSH	3.66438	4.09474	-1.15518	-0.746548	NA	NA	NA	NA	-3.66356	-3.66356	09:27:00	09:44:00	09:58:00	NA	NA	NA	951	31.2444	2.6037	952	31.2772	2.60643	951	31.2444	2.6037	NA	NA	2	0	2	0	2	0	0.005129	1.23482	68	87.3333	-32.2586	-0.0407889	NA	0	2	0	1
54307	543	33	1	2+	Nutrition + WSH	3.68928	4.52361	-2.81341	-2.70306	0.262364	2.35991	2.77633	2.29657	-3.55258	-3.66356	11:43:00	11:59:00	12:15:00	402	13.2074	1.10062	877	28.8131	2.4011	878	28.846	2.40383	877	28.8131	2.4011	10	1	2	0	2	0	2	0	0.0002188	3.2595	59.6667	103.667	0.671202	-0.21828	0	0	0	0	18
54001	540	33	0	1	Nutrition	NA	NA	NA	NA	NA	NA	NA	NA	NA	NA	09:28:00	09:45:00	10:01:00	372	12.2218	1.01848	845	27.7618	2.31348	846	27.7947	2.31622	845	27.7618	2.31348	10	1	2	0	2	0	2	0	NA	NA	68.5556	111	NA	NA	0	0	0	0	0
54002	540	33	1	1	Nutrition	NA	NA	NA	NA	NA	NA	NA	NA	NA	NA	09:29:00	09:45:00	10:01:00	420	13.7988	1.1499	893	29.3388	2.4449	894	29.3717	2.44764	893	29.3388	2.4449	10	1	2	0	2	0	2	0	NA	NA	64.1111	105	NA	NA	1	0	2	1	12
54003	540	33	0	missing	Nutrition	NA	NA	NA	NA	NA	NA	NA	NA	NA	NA				NA	NA	NA	NA	NA	NA	NA	NA	NA	NA	NA	NA	NA	NA	NA	NA	NA	NA	NA	NA	NA	NA	NA	NA	NA	NA	NA	NA	0	0	2
54004	540	33	0	2+	Nutrition	NA	NA	NA	NA	NA	NA	NA	NA	NA	NA				487	16	1.33333	NA	NA	NA	NA	NA	NA	NA	NA	NA	10	1	NA	NA	NA	NA	NA	NA	NA	NA	NA	NA	NA	NA	0	NA	0	0	0
54005	540	33	1	2+	Nutrition	NA	NA	NA	NA	NA	NA	NA	NA	NA	NA				472	15.5072	1.29227	NA	NA	NA	NA	NA	NA	NA	NA	NA	10	1	NA	NA	NA	NA	NA	NA	NA	NA	NA	NA	NA	NA	0	NA	0	0	10
54006	540	33	0	2+	Nutrition	NA	NA	NA	NA	NA	NA	NA	NA	NA	NA	12:03:00	12:20:00	12:35:00	365	11.9918	0.999316	838	27.5318	2.29432	839	27.5647	2.29706	838	27.5318	2.29432	10	1	2	0	2	0	2	0	NA	NA	60.4445	153.667	NA	NA	0	0	2	2	2
54008	540	33	0	1	Nutrition	NA	NA	NA	NA	NA	NA	NA	NA	NA	NA				361	11.8604	0.988364	NA	NA	NA	NA	NA	NA	NA	NA	NA	10	1	NA	NA	NA	NA	NA	NA	NA	NA	NA	NA	NA	NA	0	NA	2	0	0
53901	539	33	1	2+	WSH	NA	NA	NA	NA	NA	NA	NA	NA	NA	NA	09:15:00	09:33:00	09:49:00	376	12.3532	1.02943	843	27.6961	2.30801	844	27.729	2.31075	843	27.6961	2.30801	10	1	1	0	1	0	1	0	NA	NA	73.2222	105	NA	NA	0	0	1	0	3
53902	539	33	1	2+	WSH	NA	NA	NA	NA	NA	NA	NA	NA	NA	NA	09:27:00	09:46:00	10:01:00	465	15.2772	1.2731	900	29.5688	2.46407	901	29.6016	2.4668	900	29.5688	2.46407	11	0	2	0	2	0	2	0	NA	NA	61.4444	115.667	NA	NA	0	0	1	0	2
53903	539	33	1	2+	WSH	NA	NA	NA	NA	NA	NA	NA	NA	NA	NA	11:50:00	12:05:00	12:21:00	459	15.0801	1.25667	926	30.423	2.53525	927	30.4559	2.53799	926	30.423	2.53525	10	1	1	0	1	0	1	0	NA	NA	65.1111	129.667	NA	NA	0	0	0	2	6
53904	539	33	1	2+	WSH	NA	NA	NA	NA	NA	NA	NA	NA	NA	NA	11:50:00	12:09:00	12:24:00	414	13.6016	1.13347	881	28.9446	2.41205	882	28.9774	2.41478	881	28.9446	2.41205	10	1	1	0	1	0	1	0	NA	NA	72.8889	116	NA	NA	0	0	0	0	0
53905	539	33	0	1	WSH	NA	NA	NA	NA	NA	NA	NA	NA	NA	NA	09:14:00	09:38:00	09:51:00	520	17.0842	1.42368	946	31.0801	2.59001	947	31.1129	2.59274	946	31.0801	2.59001	11	0	1	0	1	0	1	0	NA	NA	69.6667	107.667	NA	NA	0	0	0	0	1
53906	539	33	0	2+	WSH	NA	NA	NA	NA	NA	NA	NA	NA	NA	NA	11:47:00	12:02:00	12:18:00	481	15.8029	1.31691	957	31.4415	2.62012	958	31.4743	2.62286	957	31.4415	2.62012	10	1	2	0	2	0	2	0	NA	NA	69.2222	114.667	NA	NA	0	1	1	1	8
53907	539	33	0	missing	WSH	NA	NA	NA	NA	NA	NA	NA	NA	NA	NA				NA	NA	NA	NA	NA	NA	NA	NA	NA	NA	NA	NA	NA	NA	NA	NA	NA	NA	NA	NA	NA	NA	NA	NA	NA	NA	NA	NA	1	0	10
53908	539	33	0	2+	WSH	NA	NA	NA	NA	NA	NA	NA	NA	NA	NA	09:07:00	09:22:00	09:37:00	503	16.5257	1.37714	979	32.1643	2.68036	980	32.1971	2.68309	979	32.1643	2.68036	10	1	2	0	2	0	2	0	NA	NA	61	105	NA	NA	1	0	0	0	0
53501	535	32	0	2+	WSH	NA	NA	NA	NA	NA	NA	NA	NA	NA	NA	12:05:00	12:18:00	12:33:00	362	11.8932	0.991102	843	27.6961	2.30801	844	27.729	2.31075	843	27.6961	2.30801	10	1	2	0	2	0	2	0	NA	NA	63.8889	125.667	NA	NA	0	0	0	0	3
53502	535	32	1	2+	WSH	NA	NA	NA	NA	NA	NA	NA	NA	NA	NA	08:52:00	09:10:00	09:25:00	388	12.7474	1.06229	870	28.5832	2.38193	871	28.616	2.38467	870	28.5832	2.38193	10	1	2	0	2	0	2	0	NA	NA	63.4445	117	NA	NA	0	0	1	0	6
53503	535	32	1	2+	WSH	NA	NA	NA	NA	NA	NA	NA	NA	NA	NA	09:32:00	09:50:00	10:08:00	397	13.0431	1.08693	878	28.846	2.40383	879	28.8789	2.40657	878	28.846	2.40383	10	1	2	0	2	0	2	0	NA	NA	65.4444	99.6667	NA	NA	0	0	2	2	0
53504	535	32	1	2+	WSH	NA	NA	NA	NA	NA	NA	NA	NA	NA	NA	09:40:00	09:59:00	10:14:00	424	13.9302	1.16085	905	29.7331	2.47776	906	29.7659	2.48049	905	29.7331	2.47776	10	1	2	0	2	0	2	0	NA	NA	62.4445	106.333	NA	NA	0	0	2	2	0
53505	535	32	1	2+	WSH	NA	NA	NA	NA	NA	NA	NA	NA	NA	NA	09:28:00	09:43:00	10:03:00	361	11.8604	0.988364	840	27.5975	2.29979	841	27.6304	2.30253	840	27.5975	2.29979	10	1	2	0	2	0	2	0	NA	NA	62.4445	154.333	NA	NA	0	0	0	0	4
53506	535	32	0	2+	WSH	NA	NA	NA	NA	NA	NA	NA	NA	NA	NA	11:54:00	12:20:00	12:35:00	451	14.8172	1.23477	930	30.5544	2.5462	934	30.6858	2.55715	930	30.5544	2.5462	10	1	2	0	2	0	2	0	NA	NA	68.2222	100.333	NA	NA	0	0	0	0	7
53507	535	32	0	2+	WSH	NA	NA	NA	NA	NA	NA	NA	NA	NA	NA	11:12:00	11:31:00	11:46:00	398	13.076	1.08966	880	28.9117	2.40931	881	28.9446	2.41205	880	28.9117	2.40931	10	1	2	0	2	0	2	0	NA	NA	61.4445	128.333	NA	NA	0	0	3	0	5
53508	535	32	1	1	WSH	NA	NA	NA	NA	NA	NA	NA	NA	NA	NA	11:46:00	11:59:00	12:14:00	455	14.9487	1.24572	936	30.7515	2.56263	963	31.6386	2.63655	936	30.7515	2.56263	10	1	2	0	3	0	2	0	NA	NA	63.3333	109.333	NA	NA	0	0	1	1	6
53201	532	32	1	2+	Nutrition + WSH	4.79605	3.86199	-2.13707	-2.20727	-0.510826	1.69378	2.54003	1.69378	-3.51073	-3.66356	09:05:00	09:19:00	09:34:00	409	13.4374	1.11978	885	29.076	2.423	894	29.3717	2.44764	885	29.076	2.423	10	1	2	0	2	0	2	0	-0.0002759	-5.248	61.6667	103.667	-117.153	-0.220379	0	0	0	3	8
53202	532	32	0	2+	Nutrition + WSH	5.05904	5.88559	-1.89048	-1.79577	-0.430783	1.31909	2.59152	2.52172	-3.42166	-2.88062	09:51:00	10:09:00	10:24:00	335	11.0062	0.91718	809	26.5791	2.21492	820	26.9405	2.24504	809	26.5791	2.21492	10	1	2	0	2	0	2	0	0.0004545	11.2431	68.1111	107	163.621	-0.197635	0	0	2	0	30
53204	532	32	0	2+	Nutrition + WSH	4.79605	5.70527	-1.69827	-0.579818	-0.798508	1.79342	2.2439	2.36931	-3.50304	-3.34028	12:16:00	12:33:00	12:48:00	379	12.4517	1.03765	853	28.0246	2.33539	854	28.0575	2.33812	853	28.0246	2.33539	10	1	2	0	2	0	2	0	0.0117813	10.5539	60.6667	125	138.055	0.158504	0	0	4	2	10
53205	532	32	1	2+	Nutrition + WSH	4.96748	5.27718	-1.59455	-1.68201	-0.150823	1.95445	2.47906	2.54318	-3.4936	-3.25998	09:23:00	09:40:00	09:55:00	479	15.7372	1.31143	953	31.3101	2.60917	954	31.3429	2.61191	953	31.3101	2.60917	10	1	2	0	2	0	2	0	-0.0005313	3.06777	73.3333	109	11.4046	-0.224422	0	0	1	0	12
53206	532	32	1	1	Nutrition + WSH	5.0632	5.43204	-1.46534	-0.755023	-0.415515	2.05796	1.76473	2.13061	-3.48023	-3.1655	11:54:00	12:08:00	12:23:00	460	15.1129	1.25941	934	30.6858	2.55715	935	30.7187	2.55989	934	30.6858	2.55715	10	1	2	0	2	0	2	0	0.0082414	5.03714	63.8889	107.333	33.3378	0.0251011	0	0	0	0	1
52901	529	32	0	2+	Nutrition	NA	NA	NA	NA	NA	NA	NA	NA	NA	NA	10:54:00	11:11:00	11:26:00	364	11.9589	0.996578	857	28.1561	2.34634	858	28.1889	2.34908	857	28.1561	2.34634	10	1	2	0	2	0	2	0	NA	NA	73.3333	148	NA	NA	0	0	4	2	3
52902	529	32	1	1	Nutrition	NA	NA	NA	NA	NA	NA	NA	NA	NA	NA	09:04:00	09:28:00	09:43:00	429	14.0945	1.17454	919	30.193	2.51608	920	30.2259	2.51882	919	30.193	2.51608	10	1	2	0	2	0	2	0	NA	NA	62.8889	109	NA	NA	0	0	4	0	29
52905	529	32	0	2+	Nutrition	NA	NA	NA	NA	NA	NA	NA	NA	NA	NA	08:37:00	08:56:00	09:12:00	452	14.8501	1.23751	945	31.0472	2.58727	946	31.0801	2.59001	945	31.0472	2.58727	10	1	2	0	2	0	2	0	NA	NA	57.7778	126	NA	NA	0	1	0	0	7
52906	529	32	0	2+	Nutrition	NA	NA	NA	NA	NA	NA	NA	NA	NA	NA	11:47:00	12:04:00	12:20:00	412	13.5359	1.12799	902	29.6345	2.46954	903	29.6674	2.47228	902	29.6345	2.46954	10	1	2	0	2	0	2	0	NA	NA	65.5556	109.667	NA	NA	0	0	0	2	3
52907	529	32	0	missing	Nutrition	NA	NA	NA	NA	NA	NA	NA	NA	NA	NA				NA	NA	NA	NA	NA	NA	NA	NA	NA	NA	NA	NA	NA	NA	NA	NA	NA	NA	NA	NA	NA	NA	NA	NA	NA	NA	NA	NA	0	0	22
52401	524	31	0	missing	Nutrition + WSH	NA	NA	NA	NA	NA	NA	NA	NA	NA	NA				NA	NA	NA	NA	NA	NA	NA	NA	NA	NA	NA	NA	NA	NA	NA	NA	NA	NA	NA	NA	NA	NA	NA	NA	NA	NA	NA	NA	1	1	8
52402	524	31	1	1	Nutrition + WSH	4.39869	4.54474	-1.57022	-0.407968	0.0861777	2.11626	2.584	2.99323	-3.66356	-3.66356	11:24:00	11:41:00	11:56:00	423	13.8973	1.15811	903	29.6674	2.47228	904	29.7002	2.47502	903	29.6674	2.47228	10	1	2	0	2	0	2	0	0.0142812	0.752471	71.6667	131.333	-33.9618	0.243165	0	0	0	0	19
52403	524	31	0	1	Nutrition + WSH	4.55514	4.00922	-1.25176	-0.303811	-0.139262	2.00283	2.73307	2.71668	-3.44578	-3.29524	11:16:00	11:31:00	11:47:00	435	14.2916	1.19097	915	30.0616	2.50513	916	30.0945	2.50787	915	30.0616	2.50513	10	1	2	0	2	0	2	0	0.0145806	-2.66773	73.1111	145	-85.2144	0.244084	0	0	3	0	4
52404	524	31	0	1	Nutrition + WSH	2.21746	3.95416	-1.95193	-0.28369	0.350657	1.5707	2.96579	2.98518	-3.58992	-3.66356	09:05:00	09:20:00	09:36:00	399	13.1088	1.0924	879	28.8789	2.40657	880	28.9117	2.40931	879	28.8789	2.40657	10	1	2	0	2	0	2	0	0.0197097	2.86453	76.6667	116	-14.1304	0.400305	0	0	2	1	20
52405	524	31	0	2+	Nutrition + WSH	3.83402	3.5487	-2.04794	-2.63109	-0.248461	1.7544	2.14359	2.03992	-3.50263	-3.22842	09:05:00	09:22:00	09:37:00	361	11.8604	0.988364	841	27.6304	2.30253	842	27.6632	2.30527	841	27.6304	2.30253	10	1	2	0	2	0	2	0	-0.0017813	-0.675294	65.3333	156	-64.1322	-0.268607	0	0	2	3	6
52407	524	31	0	2+	Nutrition + WSH	3.24197	3.71357	-2.55105	-0.891598	-1.04982	1.9865	3.00171	3.23436	-3.55534	-3.66356	11:03:00	11:18:00	11:34:00	478	15.7043	1.30869	959	31.5072	2.6256	960	31.54	2.62834	959	31.5072	2.6256	10	1	2	0	2	0	2	0	0.0107097	1.02773	63.8889	118.333	-38.2819	0.110219	0	0	2	0	2
52408	524	31	0	2+	Nutrition + WSH	3.96043	4.21798	-2.18926	-2.26336	0.139762	1.73871	2.34373	2.59301	-3.52722	-3.66356	08:44:00	08:59:00	09:15:00	333	10.9405	0.911704	814	26.7433	2.22861	815	26.7762	2.23135	814	26.7433	2.22861	10	1	2	0	2	0	2	0	-0.0002581	1.02773	52.5555	94	-36.7436	-0.219626	0	0	4	0	12
52201	522	31	0	2+	WSH	NA	NA	NA	NA	NA	NA	NA	NA	NA	NA	08:38:00	08:57:00	09:11:00	360	11.8275	0.985626	841	27.6304	2.30253	865	28.4189	2.36824	841	27.6304	2.30253	10	1	2	0	3	0	2	0	NA	NA	61.4444	103.333	NA	NA	0	0	2	0	2
52202	522	31	1	missing	WSH	NA	NA	NA	NA	NA	NA	NA	NA	NA	NA				NA	NA	NA	NA	NA	NA	NA	NA	NA	NA	NA	NA	NA	NA	NA	NA	NA	NA	NA	NA	NA	NA	NA	NA	NA	NA	NA	NA	0	0	1
52203	522	31	0	2+	WSH	NA	NA	NA	NA	NA	NA	NA	NA	NA	NA	08:47:00	09:05:00	09:21:00	386	12.6817	1.05681	874	28.7146	2.39288	875	28.7474	2.39562	874	28.7146	2.39288	10	1	2	0	2	0	2	0	NA	NA	64.6667	105.333	NA	NA	0	0	0	0	0
52204	522	31	1	2+	WSH	NA	NA	NA	NA	NA	NA	NA	NA	NA	NA	08:53:00	09:10:00	09:25:00	463	15.2115	1.26762	952	31.2772	2.60643	953	31.3101	2.60917	952	31.2772	2.60643	10	1	2	0	2	0	2	0	NA	NA	66.3333	110.667	NA	NA	0	0	0	0	0
52205	522	31	1	2+	WSH	NA	NA	NA	NA	NA	NA	NA	NA	NA	NA	11:03:00	11:20:00	11:35:00	379	12.4517	1.03765	868	28.5175	2.37645	869	28.5503	2.37919	868	28.5175	2.37645	10	1	2	0	2	0	2	0	NA	NA	59.2222	96.6667	NA	NA	0	0	0	0	0
52206	522	31	0	2+	WSH	NA	NA	NA	NA	NA	NA	NA	NA	NA	NA	08:49:00	09:07:00	09:22:00	323	10.6119	0.884326	811	26.6448	2.2204	812	26.6776	2.22313	811	26.6448	2.2204	10	1	2	0	2	0	2	0	NA	NA	63.5555	107.667	NA	NA	0	0	0	0	0
52207	522	31	0	2+	WSH	NA	NA	NA	NA	NA	NA	NA	NA	NA	NA	11:14:00	11:31:00	11:46:00	451	14.8172	1.23477	939	30.8501	2.57084	940	30.883	2.57358	939	30.8501	2.57084	10	1	2	0	2	0	2	0	NA	NA	58	92.6667	NA	NA	0	0	3	0	4
52208	522	31	1	2+	WSH	NA	NA	NA	NA	NA	NA	NA	NA	NA	NA	11:21:00	11:37:00	11:52:00	389	12.7803	1.06502	877	28.8131	2.4011	878	28.846	2.40383	877	28.8131	2.4011	10	1	2	0	2	0	2	0	NA	NA	56.1111	99	NA	NA	0	0	0	0	10
52001	520	31	1	2+	Nutrition	NA	NA	NA	NA	NA	NA	NA	NA	NA	NA	11:22:00	11:38:00	11:54:00	368	12.0903	1.00753	860	28.2546	2.35455	861	28.2875	2.35729	860	28.2546	2.35455	10	1	2	0	2	0	2	0	NA	NA	57.6667	104.667	NA	NA	0	0	0	1	1
52002	520	31	1	missing	Nutrition	NA	NA	NA	NA	NA	NA	NA	NA	NA	NA				NA	NA	NA	NA	NA	NA	NA	NA	NA	NA	NA	NA	NA	NA	NA	NA	NA	NA	NA	NA	NA	NA	NA	NA	NA	NA	NA	NA	1	0	2
52003	520	31	0	2+	Nutrition	NA	NA	NA	NA	NA	NA	NA	NA	NA	NA	08:47:00	09:03:00	09:19:00	395	12.9774	1.08145	884	29.0431	2.42026	885	29.076	2.423	884	29.0431	2.42026	10	1	2	0	2	0	2	0	NA	NA	64.5556	108.333	NA	NA	0	0	0	0	1
52004	520	31	1	2+	Nutrition	NA	NA	NA	NA	NA	NA	NA	NA	NA	NA	08:53:00	09:09:00	09:24:00	456	14.9815	1.24846	945	31.0472	2.58727	946	31.0801	2.59001	945	31.0472	2.58727	10	1	2	0	2	0	2	0	NA	NA	64.3333	147.667	NA	NA	0	0	2	0	4
52005	520	31	1	1	Nutrition	NA	NA	NA	NA	NA	NA	NA	NA	NA	NA	11:13:00	11:29:00	11:45:00	368	12.0903	1.00753	857	28.1561	2.34634	858	28.1889	2.34908	857	28.1561	2.34634	10	1	2	0	2	0	2	0	NA	NA	62.6667	108.667	NA	NA	0	1	3	4	16
52006	520	31	0	2+	Nutrition	NA	NA	NA	NA	NA	NA	NA	NA	NA	NA	08:48:00	09:09:00	09:24:00	371	12.1889	1.01574	863	28.3532	2.36277	864	28.386	2.3655	863	28.3532	2.36277	10	1	2	0	2	0	2	0	NA	NA	56.5556	104.333	NA	NA	1	0	0	0	1
52007	520	31	0	1	Nutrition	NA	NA	NA	NA	NA	NA	NA	NA	NA	NA	11:28:00	11:47:00	12:01:00	364	11.9589	0.996578	853	28.0246	2.33539	854	28.0575	2.33812	853	28.0246	2.33539	10	1	2	0	2	0	2	0	NA	NA	71.3333	116	NA	NA	0	0	0	0	14
51901	519	30	1	2+	Nutrition	NA	NA	NA	NA	NA	NA	NA	NA	NA	NA	08:37:00	08:57:00	09:12:00	393	12.9117	1.07598	882	28.9774	2.41478	883	29.0103	2.41752	882	28.9774	2.41478	11	0	3	0	3	0	3	0	NA	NA	60.1111	149	NA	NA	0	0	2	0	2
51902	519	30	0	2+	Nutrition	NA	NA	NA	NA	NA	NA	NA	NA	NA	NA	08:51:00	09:08:00	09:23:00	400	13.1417	1.09514	889	29.2074	2.43395	890	29.2402	2.43669	889	29.2074	2.43395	11	0	3	0	3	0	3	0	NA	NA	61.3333	86.6667	NA	NA	1	0	1	0	4
51903	519	30	1	2+	Nutrition	NA	NA	NA	NA	NA	NA	NA	NA	NA	NA	08:55:00	09:10:00	09:26:00	474	15.5729	1.29774	966	31.7372	2.64476	967	31.77	2.6475	966	31.7372	2.64476	11	0	3	0	3	0	3	0	NA	NA	75.2222	104.667	NA	NA	0	0	2	0	5
51904	519	30	0	1	Nutrition	NA	NA	NA	NA	NA	NA	NA	NA	NA	NA	11:33:00	11:50:00	12:05:00	419	13.7659	1.14716	908	29.8316	2.48597	909	29.8645	2.48871	908	29.8316	2.48597	11	0	3	0	3	0	3	0	NA	NA	66.5556	117	NA	NA	1	0	4	3	24
51905	519	30	0	2+	Nutrition	NA	NA	NA	NA	NA	NA	NA	NA	NA	NA	11:34:00	11:52:00	12:08:00	417	13.7002	1.14168	885	29.076	2.423	886	29.1088	2.42574	885	29.076	2.423	11	0	3	0	3	0	3	0	NA	NA	64	122.667	NA	NA	0	0	6	0	10
51906	519	30	1	2+	Nutrition	NA	NA	NA	NA	NA	NA	NA	NA	NA	NA	08:55:00	09:11:00	09:27:00	368	12.0903	1.00753	849	27.8932	2.32444	850	27.9261	2.32717	849	27.8932	2.32444	11	0	2	0	2	0	2	0	NA	NA	65.6667	112.333	NA	NA	0	0	2	0	0
51907	519	30	1	2+	Nutrition	NA	NA	NA	NA	NA	NA	NA	NA	NA	NA	08:53:00	09:12:00	09:26:00	354	11.6304	0.969199	835	27.4333	2.28611	836	27.4661	2.28884	835	27.4333	2.28611	11	0	2	0	2	0	2	0	NA	NA	68.1111	109.333	NA	NA	0	0	0	0	0
51801	518	30	0	1	Nutrition + WSH	4.85652	4.97203	-0.996959	0.201307	-0.916291	1.44456	2.19944	1.96571	-3.54376	-3.66356	11:46:00	12:03:00	12:18:00	435	14.2916	1.19097	917	30.1273	2.51061	918	30.1602	2.51335	917	30.1273	2.51061	11	0	2	0	2	0	2	0	0.0266875	0.926118	60.7778	150	-25.0766	0.650229	0	0	2	1	4
51802	518	30	1	2+	Nutrition + WSH	5.06941	5.6731	-2.11196	-1.21066	-0.0725707	2.20827	2.8088	1.95161	-3.53509	-3.66356	09:00:00	09:15:00	09:31:00	366	12.0246	1.00205	846	27.7947	2.31622	847	27.8275	2.31896	846	27.7947	2.31622	11	0	2	0	2	0	2	0	0.0057097	8.7904	80	81.3333	92.6786	-0.034889	0	0	0	0	11
51803	518	30	1	1	Nutrition + WSH	4.91112	5.19518	-2.4651	-1.96611	-0.527633	1.64866	2.64404	2.41502	-3.63194	-3.66356	10:59:00	11:15:00	11:31:00	359	11.7947	0.982888	839	27.5647	2.29706	840	27.5975	2.29979	839	27.5647	2.29706	11	0	2	0	2	0	2	0	0.0017187	2.788	62.1111	87.6667	4.08219	-0.166067	0	0	0	0	1
51804	518	30	1	2+	Nutrition + WSH	NA	NA	NA	NA	0.0582689	2.13061	2.96218	3.6025	NA	NA				329	10.809	0.900753	NA	NA	NA	NA	NA	NA	NA	NA	NA	11	0	NA	NA	NA	NA	NA	NA	NA	NA	NA	NA	NA	NA	0	NA	0	0	3
51805	518	30	1	1	Nutrition + WSH	4.92551	5.09183	-0.0661398	-0.481267	-0.967584	1.36609	2.5177	3.01896	-3.54743	-3.66356	09:22:00	09:40:00	09:54:00	350	11.499	0.958248	830	27.269	2.27242	831	27.3018	2.27515	830	27.269	2.27242	11	0	2	0	2	0	2	0	-0.0099375	1.38489	66	115.333	-16.5398	-0.473945	0	0	0	0	3
51806	518	30	0	2+	Nutrition + WSH	NA	NA	NA	NA	-0.400478	1.61343	3.09059	3.30689	NA	NA				469	15.4086	1.28405	NA	NA	NA	NA	NA	NA	NA	NA	NA	11	0	NA	NA	NA	NA	NA	NA	NA	NA	NA	NA	NA	NA	0	NA	0	0	1
51807	518	30	0	2+	Nutrition + WSH	4.43433	5.18971	0.110647	-0.133531	-0.994252	1.83896	2.50471	2.74213	-3.48889	-2.94676	11:40:00	11:58:00	12:12:00	464	15.2444	1.27036	946	31.0801	2.59001	947	31.1129	2.59274	946	31.0801	2.59001	11	0	2	0	2	0	2	0	-0.0075625	5.28444	56	99.6667	48.9146	-0.392962	0	0	0	0	3
51808	518	30	1	2+	Nutrition + WSH	4.45741	4.15312	-1.25878	-0.631112	-0.776529	1.85786	2.35233	2.24707	-3.48959	-2.98551	11:35:00	11:53:00	12:07:00	439	14.423	1.20192	919	30.193	2.51608	920	30.2259	2.51882	919	30.193	2.51608	11	0	2	0	2	0	2	0	0.00775	-1.25733	72.2222	107	-68.662	0.0388812	0	0	1	0	3
51701	517	30	0	missing	WSH	NA	NA	NA	NA	NA	NA	NA	NA	NA	NA				NA	NA	NA	NA	NA	NA	NA	NA	NA	NA	NA	NA	NA	NA	NA	NA	NA	NA	NA	NA	NA	NA	NA	NA	NA	NA	NA	NA	2	5	2
51702	517	30	1	2+	WSH	NA	NA	NA	NA	NA	NA	NA	NA	NA	NA	08:59:00	09:17:00	09:33:00	392	12.8788	1.07324	874	28.7146	2.39288	875	28.7474	2.39562	874	28.7146	2.39288	10	1	2	0	2	0	2	0	NA	NA	66.1111	107.667	NA	NA	0	0	0	0	7
51704	517	30	1	1	WSH	NA	NA	NA	NA	NA	NA	NA	NA	NA	NA	11:28:00	11:44:00	11:59:00	364	11.9589	0.996578	846	27.7947	2.31622	847	27.8275	2.31896	846	27.7947	2.31622	10	1	2	0	2	0	2	0	NA	NA	64.5556	118	NA	NA	0	0	0	0	9
51705	517	30	0	2+	WSH	NA	NA	NA	NA	NA	NA	NA	NA	NA	NA	08:32:00	08:50:00	09:05:00	373	12.2546	1.02122	857	28.1561	2.34634	858	28.1889	2.34908	857	28.1561	2.34634	10	1	2	0	2	0	2	0	NA	NA	66.7778	110	NA	NA	0	0	0	1	5
51706	517	30	1	2+	WSH	NA	NA	NA	NA	NA	NA	NA	NA	NA	NA	11:15:00	11:32:00	11:51:00	421	13.8316	1.15264	903	29.6674	2.47228	904	29.7002	2.47502	903	29.6674	2.47228	10	1	2	0	2	0	2	0	NA	NA	62.6667	117.333	NA	NA	0	0	0	0	0
51708	517	30	1	2+	WSH	NA	NA	NA	NA	NA	NA	NA	NA	NA	NA	09:07:00	09:25:00	09:40:00	378	12.4189	1.03491	860	28.2546	2.35455	861	28.2875	2.35729	860	28.2546	2.35455	10	1	2	0	2	0	2	0	NA	NA	64.8889	112.333	NA	NA	0	0	0	0	0
51101	511	29	0	2+	Nutrition	NA	NA	NA	NA	NA	NA	NA	NA	NA	NA	09:18:00	09:36:00	09:54:00	388	12.7474	1.06229	870	28.5832	2.38193	871	28.616	2.38467	870	28.5832	2.38193	11	0	3	0	3	0	3	0	NA	NA	58.7778	104.333	NA	NA	1	0	0	0	0
51102	511	29	0	2+	Nutrition	NA	NA	NA	NA	NA	NA	NA	NA	NA	NA	11:18:00	11:34:00	11:50:00	NA	NA	NA	867	28.4846	2.37372	879	28.8789	2.40657	867	28.4846	2.37372	NA	NA	3	0	3	0	3	0	NA	NA	58.1111	127	NA	NA	NA	0	0	0	6
51103	511	29	0	2+	Nutrition	NA	NA	NA	NA	NA	NA	NA	NA	NA	NA	08:57:00	09:15:00	09:29:00	372	12.2218	1.01848	853	28.0246	2.33539	854	28.0575	2.33812	853	28.0246	2.33539	11	0	3	0	3	0	3	0	NA	NA	64.3333	138	NA	NA	0	0	1	0	5
51104	511	29	1	1	Nutrition	NA	NA	NA	NA	NA	NA	NA	NA	NA	NA				438	14.3901	1.19918	NA	NA	NA	NA	NA	NA	NA	NA	NA	11	0	NA	NA	NA	NA	NA	NA	NA	NA	NA	NA	NA	NA	0	NA	1	2	2
51105	511	29	0	1	Nutrition	NA	NA	NA	NA	NA	NA	NA	NA	NA	NA	12:04:00	12:19:00	12:35:00	401	13.1745	1.09788	883	29.0103	2.41752	884	29.0431	2.42026	883	29.0103	2.41752	11	0	3	0	3	0	3	0	NA	NA	60.1111	117.333	NA	NA	1	0	2	2	2
51106	511	29	1	1	Nutrition	NA	NA	NA	NA	NA	NA	NA	NA	NA	NA	08:39:00	08:55:00	09:11:00	410	13.4702	1.12252	892	29.306	2.44216	893	29.3388	2.4449	892	29.306	2.44216	11	0	3	0	3	0	3	0	NA	NA	65.6667	108.667	NA	NA	1	0	7	0	17
50601	506	29	1	2+	WSH	NA	NA	NA	NA	NA	NA	NA	NA	NA	NA	11:29:00	11:44:00	12:00:00	NA	NA	NA	918	30.1602	2.51335	919	30.193	2.51608	918	30.1602	2.51335	NA	NA	3	0	3	0	3	0	NA	NA	70.8889	106.333	NA	NA	NA	0	0	0	0
50602	506	29	0	1	WSH	NA	NA	NA	NA	NA	NA	NA	NA	NA	NA	08:56:00	09:13:00	09:27:00	397	13.0431	1.08693	884	29.0431	2.42026	885	29.076	2.423	884	29.0431	2.42026	11	0	3	0	3	0	3	0	NA	NA	59.5555	104.667	NA	NA	0	0	0	0	0
50604	506	29	0	1	WSH	NA	NA	NA	NA	NA	NA	NA	NA	NA	NA	09:00:00	09:17:00	09:35:00	458	15.0472	1.25394	944	31.0144	2.58453	945	31.0472	2.58727	944	31.0144	2.58453	11	0	3	0	3	0	3	0	NA	NA	66	119	NA	NA	0	0	0	0	22
50605	506	29	1	2+	WSH	NA	NA	NA	NA	NA	NA	NA	NA	NA	NA	11:56:00	12:10:00	12:26:00	466	15.3101	1.27584	952	31.2772	2.60643	953	31.3101	2.60917	952	31.2772	2.60643	11	0	3	0	3	0	3	0	NA	NA	61.3333	111.333	NA	NA	0	0	4	0	15
50606	506	29	1	2+	WSH	NA	NA	NA	NA	NA	NA	NA	NA	NA	NA	09:04:00	09:20:00	09:36:00	383	12.5832	1.0486	869	28.5503	2.37919	871	28.616	2.38467	869	28.5503	2.37919	11	0	3	0	3	0	3	0	NA	NA	55.5555	115.333	NA	NA	0	0	4	0	4
50607	506	29	0	2+	WSH	NA	NA	NA	NA	NA	NA	NA	NA	NA	NA	11:39:00	11:54:00	12:10:00	457	15.0144	1.2512	943	30.9815	2.58179	944	31.0144	2.58453	943	30.9815	2.58179	11	0	3	0	3	0	3	0	NA	NA	64.4444	127.333	NA	NA	0	0	0	1	1
50401	504	29	0	1	Nutrition + WSH	3.60376	5.22031	-2.26336	0.114221	NA	NA	NA	NA	-3.51441	-3.66356	11:34:00	11:49:00	12:06:00	NA	NA	NA	950	31.2115	2.60096	951	31.2444	2.6037	950	31.2115	2.60096	NA	NA	3	0	3	0	3	0	0.0317812	9.88373	56.1111	102	96.2724	0.79531	NA	0	3	3	22
50402	504	29	1	2+	Nutrition + WSH	3.62146	NA	-1.75446	-1.49611	NA	NA	NA	NA	-3.35421	-3.27611	11:42:00	11:57:00	12:12:00	NA	NA	NA	909	29.8645	2.48871	910	29.8973	2.49144	909	29.8645	2.48871	NA	NA	3	0	3	0	3	0	0.0017	NA	58.6667	106.667	NA	-0.166297	NA	0	0	6	3
50403	504	29	0	2+	Nutrition + WSH	4.59569	3.10477	-2.16282	-1.3356	NA	NA	NA	NA	-3.5549	-3.66356	09:05:00	09:20:00	09:37:00	NA	NA	NA	978	32.1314	2.67762	979	32.1643	2.68036	978	32.1314	2.67762	NA	NA	3	0	3	0	3	0	0.004625	-5.1168	62.6667	90.6667	-123.069	-0.0645894	NA	0	0	0	0
50404	504	29	1	2+	Nutrition + WSH	4.65981	4.2228	-1.81401	-0.77219	NA	NA	NA	NA	-3.45416	-3.298	11:44:00	12:00:00	12:16:00	NA	NA	NA	927	30.4559	2.53799	928	30.4887	2.54073	927	30.4559	2.53799	NA	NA	3	0	3	0	3	0	0.0093437	-2.337	56.6667	89.3333	-80.9912	0.0808898	NA	0	0	2	4
50405	504	29	0	2+	Nutrition + WSH	2.35099	NA	-1.54646	-1.77786	NA	NA	NA	NA	-3.66356	-3.66356	09:03:00	09:22:00	09:37:00	NA	NA	NA	1003	32.9528	2.74606	1004	32.9856	2.7488	1003	32.9528	2.74606	NA	NA	3	0	3	0	3	0	-0.0012941	NA	63.8889	112.333	NA	-0.249603	NA	0	1	0	4
50406	504	29	1	1	Nutrition + WSH	4.35753	NA	-1.91054	-0.098716	NA	NA	NA	NA	-3.57319	-3.66356	08:54:00	09:14:00	09:30:00	NA	NA	NA	997	32.7556	2.72964	998	32.7885	2.73238	997	32.7556	2.72964	NA	NA	3	0	3	0	3	0	0.0210556	NA	65.7778	113.667	NA	0.548341	NA	0	0	0	2
50408	504	29	0	2+	Nutrition + WSH	4.98558	NA	-2.36446	-0.466809	NA	NA	NA	NA	-3.56344	-3.66356	09:17:00	09:33:00	09:48:00	NA	NA	NA	1006	33.0513	2.75428	1007	33.0842	2.75702	1006	33.0513	2.75428	NA	NA	3	0	3	0	3	0	0.0171935	NA	63.8889	174.667	NA	0.318267	NA	0	0	1	16
50301	503	28	0	1	Nutrition + WSH	5.27718	NA	-2.30259	-1.10564	NA	NA	NA	NA	-3.43003	-3.33454	09:02:00	09:20:00	09:37:00	NA	NA	NA	943	30.9815	2.58179	944	31.0144	2.58453	943	30.9815	2.58179	NA	NA	3	0	3	0	3	0	0.0066	NA	68.5556	110.667	NA	0.017526	NA	0	0	0	0
50302	503	28	1	1	Nutrition + WSH	3.93511	NA	-2.55105	-2.30259	NA	NA	NA	NA	-3.50953	-3.00434	12:38:00	12:53:00	13:09:00	NA	NA	NA	916	30.0945	2.50787	917	30.1273	2.51061	916	30.0945	2.50787	NA	NA	3	0	3	0	3	0	0.0007097	NA	60.1111	108.667	NA	-0.205092	NA	0	4	0	1
50303	503	28	1	2+	Nutrition + WSH	3.70554	NA	-1.97328	-0.353822	NA	NA	NA	NA	-3.43912	-3.16062	09:30:00	09:46:00	10:08:00	NA	NA	NA	896	29.4374	2.45311	897	29.4702	2.45585	896	29.4374	2.45311	NA	NA	3	0	3	0	3	0	0.0148158	NA	58.2222	124.333	NA	0.350697	NA	0	1	2	2
50304	503	28	1	1	Nutrition + WSH	4.332	NA	-2.90042	-3.10109	NA	NA	NA	NA	-3.41939	-3.03865	11:45:00	12:02:00	12:16:00	NA	NA	NA	970	31.8686	2.65572	971	31.9014	2.65845	970	31.8686	2.65572	NA	NA	3	0	3	0	3	0	-0.0003226	NA	68	119.333	NA	-0.235742	NA	0	0	0	8
50305	503	28	0	2+	Nutrition + WSH	3.83402	NA	-3.05761	-1.54178	NA	NA	NA	NA	-3.63224	-3.66356	09:07:00	09:26:00	09:45:00	NA	NA	NA	963	31.6386	2.63655	964	31.6715	2.63929	963	31.6386	2.63655	NA	NA	3	0	3	0	3	0	0.0043947	NA	63.4445	99.6667	NA	-0.0504715	NA	0	1	0	0
50307	503	28	1	1	Nutrition + WSH	4.10019	NA	-2.12863	-0.889162	NA	NA	NA	NA	-3.43734	-3.2707	09:20:00	09:36:00	09:51:00	NA	NA	NA	920	30.2259	2.51882	921	30.2587	2.52156	920	30.2259	2.51882	NA	NA	3	0	3	0	3	0	0.0094194	NA	68.6667	120.333	NA	0.0788527	NA	0	2	0	5
50308	503	28	1	2+	Nutrition + WSH	5.28718	NA	-2.07147	-0.0110609	NA	NA	NA	NA	-3.60754	-3.66356	12:05:00	12:22:00	12:40:00	NA	NA	NA	911	29.9302	2.49418	912	29.963	2.49692	911	29.9302	2.49418	NA	NA	3	0	3	0	3	0	0.0246571	NA	63.2222	123	NA	0.64112	NA	0	4	0	2
50201	502	28	1	2+	Nutrition	NA	NA	NA	NA	NA	NA	NA	NA	NA	NA	12:08:00	12:23:00	12:39:00	440	14.4559	1.20465	914	30.0287	2.5024	915	30.0616	2.50513	914	30.0287	2.5024	11	0	3	0	3	0	3	0	NA	NA	59	109.333	NA	NA	0	0	1	0	10
50202	502	28	0	2+	Nutrition	NA	NA	NA	NA	NA	NA	NA	NA	NA	NA	08:54:00	09:11:00	09:26:00	433	14.2259	1.18549	908	29.8316	2.48597	917	30.1273	2.51061	908	29.8316	2.48597	11	0	3	0	3	0	3	0	NA	NA	77.1111	115.333	NA	NA	0	0	2	0	5
50203	502	28	1	2+	Nutrition	NA	NA	NA	NA	NA	NA	NA	NA	NA	NA	08:56:00	09:20:00	09:31:00	458	15.0472	1.25394	933	30.653	2.55441	942	30.9487	2.57906	933	30.653	2.55441	11	0	3	0	3	0	3	0	NA	NA	60.5556	120.333	NA	NA	1	0	2	3	2
50204	502	28	1	1	Nutrition	NA	NA	NA	NA	NA	NA	NA	NA	NA	NA				463	15.2115	1.26762	NA	NA	NA	NA	NA	NA	NA	NA	NA	11	0	NA	NA	NA	NA	NA	NA	NA	NA	NA	NA	NA	NA	0	NA	0	0	2
50205	502	28	0	2+	Nutrition	NA	NA	NA	NA	NA	NA	NA	NA	NA	NA	09:02:00	09:21:00	09:38:00	444	14.5873	1.21561	918	30.1602	2.51335	919	30.193	2.51608	918	30.1602	2.51335	11	0	3	0	3	0	3	0	NA	NA	64.5556	109.333	NA	NA	0	0	3	2	5
50206	502	28	0	2+	Nutrition	NA	NA	NA	NA	NA	NA	NA	NA	NA	NA	09:07:00	09:25:00	09:44:00	415	13.6345	1.13621	889	29.2074	2.43395	890	29.2402	2.43669	889	29.2074	2.43395	11	0	3	0	3	0	3	0	NA	NA	67.3333	118.667	NA	NA	1	0	4	0	4
50207	502	28	1	1	Nutrition	NA	NA	NA	NA	NA	NA	NA	NA	NA	NA				398	13.076	1.08966	NA	NA	NA	NA	NA	NA	NA	NA	NA	11	0	NA	NA	NA	NA	NA	NA	NA	NA	NA	NA	NA	NA	1	NA	2	1	4
50208	502	28	1	2+	Nutrition	NA	NA	NA	NA	NA	NA	NA	NA	NA	NA	11:38:00	11:52:00	12:08:00	391	12.846	1.0705	865	28.4189	2.36824	866	28.4517	2.37098	865	28.4189	2.36824	11	0	3	0	3	0	3	0	NA	NA	60.7778	87.6667	NA	NA	1	0	1	0	33
35902	359	10	1	1	WSH	NA	NA	NA	NA	NA	NA	NA	NA	NA	NA	08:46:00	09:01:00	09:16:00	269	8.83778	0.736482	697	22.8994	1.90828	698	22.9322	1.91102	697	22.8994	1.90828	8	1	10	1	10	1	10	1	NA	NA	68.3333	105.667	NA	NA	0	0	2	0	6
35903	359	10	1	2+	WSH	NA	NA	NA	NA	NA	NA	NA	NA	NA	NA	11:22:00	11:38:00	12:07:00	319	10.4805	0.873374	746	24.5092	2.04244	747	24.5421	2.04517	746	24.5092	2.04244	8	1	10	1	10	1	10	1	NA	NA	61.2222	112.667	NA	NA	0	0	2	0	0
35904	359	10	1	2+	WSH	NA	NA	NA	NA	NA	NA	NA	NA	NA	NA	11:35:00	11:51:00	12:07:00	232	7.62218	0.635181	659	21.6509	1.80424	660	21.6838	1.80698	659	21.6509	1.80424	8	1	10	1	10	1	10	1	NA	NA	64.5556	102.333	NA	NA	0	0	2	0	6
35905	359	10	0	2+	WSH	NA	NA	NA	NA	NA	NA	NA	NA	NA	NA	10:56:00	11:19:00	11:29:00	288	9.46201	0.788501	716	23.5236	1.9603	717	23.5565	1.96304	716	23.5236	1.9603	8	1	10	1	10	1	10	1	NA	NA	55.4445	99.6667	NA	NA	0	0	2	0	0
35906	359	10	0	2+	WSH	NA	NA	NA	NA	NA	NA	NA	NA	NA	NA	08:58:00	09:16:00	09:29:00	NA	NA	NA	701	23.0308	1.91923	702	23.0637	1.92197	701	23.0308	1.91923	NA	NA	10	1	10	1	10	1	NA	NA	70	77.3333	NA	NA	NA	0	1	0	0
35907	359	10	1	2+	WSH	NA	NA	NA	NA	NA	NA	NA	NA	NA	NA	09:00:00	09:49:00	10:02:00	286	9.3963	0.783025	713	23.4251	1.95209	714	23.4579	1.95483	713	23.4251	1.95209	8	1	10	1	10	1	10	1	NA	NA	76.8889	122.333	NA	NA	0	0	0	0	0
35908	359	10	0	2+	WSH	NA	NA	NA	NA	NA	NA	NA	NA	NA	NA	09:08:00	09:27:00	09:41:00	273	8.9692	0.747433	700	22.9979	1.9165	701	23.0308	1.91923	700	22.9979	1.9165	8	1	10	1	10	1	10	1	NA	NA	75.3333	154.667	NA	NA	0	0	0	0	0
35602	356	10	1	2+	Nutrition + WSH	4.50566	4.57899	-2.91877	-2.44185	-0.127833	2.07191	3.39182	3.44074	-3.48118	-3.37238	11:45:00	11:59:00	12:15:00	253	8.31211	0.692676	769	25.2649	2.10541	770	25.2977	2.10814	769	25.2649	2.10541	8	1	1	0	1	0	1	0	0.0011	0.492	67.7778	92.3333	-38.509	-0.192813	0	0	1	0	2
35603	356	10	1	1	Nutrition + WSH	3.66438	3.83402	-1.48722	-0.0253178	-0.967584	1.8718	2.62684	2.584	-3.59439	-3.66356	09:25:00	09:39:00	09:56:00	240	7.88501	0.657084	756	24.8378	2.06982	757	24.8706	2.07255	756	24.8378	2.06982	8	1	1	0	1	0	1	0	0.0241613	0.515428	58.1111	74.3333	-46.0589	0.543079	0	0	0	0	9
35604	356	10	0	2+	Nutrition + WSH	3.96666	6.48014	-2.97593	-1.12393	-0.544727	1.87794	2.40875	2.57261	-3.53939	-3.03214	09:20:00	09:38:00	09:57:00	352	11.5647	0.963723	791	25.9877	2.16564	792	26.0205	2.16838	791	25.9877	2.16564	8	1	11	0	11	0	11	0	0.0074054	33.292	61.7778	112	547.573	0.0560824	0	0	2	1	7
35605	356	10	1	2+	Nutrition + WSH	NA	1.18784	-1.82016	-0.869884	-0.494296	1.51513	2.86505	2.61593	-3.61839	-3.66356	09:10:00	09:33:00	09:47:00	262	8.6078	0.717317	779	25.5934	2.13279	780	25.6263	2.13552	779	25.5934	2.13279	8	1	1	0	1	0	1	0	0.0069459	NA	75.4444	100	NA	0.0474282	0	0	0	2	0
35606	356	10	1	1	Nutrition + WSH	3.86886	4.90142	-2.50104	-0.394525	-0.462035	1.96851	2.79972	2.32923	-3.57451	-3.66356	11:23:00	11:40:00	11:52:00	344	11.3018	0.941821	783	25.7248	2.14374	784	25.7577	2.14648	783	25.7248	2.14374	8	1	11	0	11	0	11	0	0.0204138	5.09365	63	93	35.8126	0.369381	0	0	1	0	1
35607	356	10	0	1	Nutrition + WSH	4.51647	5.10783	-2.47694	-0.879477	-0.510826	2.14476	3.51393	3.78214	-3.55139	-3.39332	08:58:00	09:37:00	09:51:00	320	10.5133	0.876112	759	24.9363	2.07803	760	24.9692	2.08077	759	24.9363	2.07803	8	1	11	0	11	0	11	0	0.0062453	1.89231	69.4444	80	26.4927	0.116627	0	1	2	1	0
35302	353	10	1	2+	Control	4.68435	4.63146	-2.4651	-2.83022	-0.616186	2.06433	2.79911	2.81361	-3.63583	-3.66356	09:45:00	10:01:00	10:16:00	386	12.6817	1.05681	844	27.729	2.31075	845	27.7618	2.31348	844	27.729	2.31075	11	0	2	0	2	0	2	0	-0.0008387	-0.3485	70.4444	121	-50.3057	-0.24293	0	0	11	0	7
35303	353	10	0	2+	Control	4.7142	4.76019	-1.5559	-1.41882	0.285179	1.7156	3.07685	3.37588	-3.57961	-3.33454	11:21:00	11:34:00	11:48:00	272	8.93635	0.744695	713	23.4251	1.95209	714	23.4579	1.95483	713	23.4251	1.95209	11	0	1	0	1	0	1	0	0.0011481	0.403692	73.2222	121.667	-37.9223	-0.182457	1	0	3	0	9
35304	353	10	1	2+	Control	4.8175	5.25001	-4.01738	-1.3823	NA	NA	NA	NA	-3.64152	NA	11:14:00	11:32:00	11:47:00	287	9.42916	0.785763	728	23.9179	1.99316	729	23.9507	1.99589	728	23.9179	1.99316	11	0	1	0	1	0	1	0	0.0070606	3.71733	62.5556	108.333	25.1125	0.0063948	1	0	2	0	5
35305	353	10	0	1	Control	3.05965	3.51999	-1.81401	-1.92415	NA	NA	NA	NA	-3.66356	-3.66356	10:39:00	10:52:00	11:10:00	NA	NA	NA	793	26.0534	2.17112	794	26.0862	2.17385	793	26.0534	2.17112	NA	NA	1	0	1	0	1	0	-0.0005484	0.958769	72.7778	95.6667	-42.0369	-0.231477	NA	0	8	4	11
35306	353	10	1	1	Control	5.05487	5.00115	-2.01741	-1.56542	-0.314711	1.87794	5.2056	3.23436	-3.54412	-3.33454	09:14:00	09:28:00	09:44:00	343	11.269	0.939083	784	25.7577	2.14648	785	25.7906	2.14921	784	25.7577	2.14648	11	0	1	0	1	0	1	0	0.0025333	-0.585714	70.8889	111.667	-47.4828	-0.13583	0	0	5	0	0
35307	353	10	1	1	Control	3.07491	3.31608	-1.67131	-0.248461	-0.634878	1.95019	2.5185	2.33602	-3.52425	-3.33169	08:48:00	09:02:00	09:18:00	319	10.4805	0.873374	760	24.9692	2.08077	761	25.0021	2.0835	760	24.9692	2.08077	11	0	1	0	1	0	1	0	0.0197333	0.421714	77.4444	84	-49.9057	0.385482	1	0	2	0	7
35308	353	10	0	2+	Control	3.3626	3.41786	-2.45341	-2.38597	-0.0304592	2.05924	2.64617	2.87356	-3.62105	-3.66356	09:01:00	09:12:00	09:28:00	387	12.7146	1.05955	829	27.2361	2.26968	830	27.269	2.27242	829	27.2361	2.26968	11	0	1	0	1	0	1	0	0.0002222	0.149091	69.4444	92.3333	-53.1461	-0.2084	0	0	2	0	6
35201	352	10	0	1	Nutrition	NA	NA	NA	NA	NA	NA	NA	NA	NA	NA	11:30:00	11:44:00	12:00:00	419	13.7659	1.14716	768	25.232	2.10267	769	25.2649	2.10541	768	25.232	2.10267	11	0	10	1	10	1	10	1	NA	NA	58.8889	112.667	NA	NA	0	1	0	2	17
35202	352	10	0	1	Nutrition	NA	NA	NA	NA	NA	NA	NA	NA	NA	NA	11:46:00	11:58:00	12:17:00	323	10.6119	0.884326	758	24.9035	2.07529	759	24.9363	2.07803	758	24.9035	2.07529	11	0	1	0	1	0	1	0	NA	NA	66	105.333	NA	NA	0	0	0	0	1
35203	352	10	0	1	Nutrition	NA	NA	NA	NA	NA	NA	NA	NA	NA	NA	09:14:00	09:29:00	09:43:00	373	12.2546	1.02122	749	24.6078	2.05065	750	24.6407	2.05339	749	24.6078	2.05065	11	0	11	0	11	0	11	0	NA	NA	63.5555	98.3333	NA	NA	0	0	1	5	1
35205	352	10	0	missing	Nutrition	NA	NA	NA	NA	NA	NA	NA	NA	NA	NA	11:06:00	11:32:00	11:47:00	362	11.8932	0.991102	738	24.2464	2.02053	739	24.2793	2.02327	738	24.2464	2.02053	11	0	11	0	11	0	11	0	NA	NA	82.3333	105.667	NA	NA	0	0	1	1	2
35206	352	10	1	1	Nutrition	NA	NA	NA	NA	NA	NA	NA	NA	NA	NA	09:28:00	09:43:00	09:58:00	393	12.9117	1.07598	742	24.3778	2.03149	743	24.4107	2.03422	742	24.3778	2.03149	11	0	10	1	10	1	10	1	NA	NA	63.3333	109.667	NA	NA	0	0	0	0	0
35207	352	10	0	2+	Nutrition	NA	NA	NA	NA	NA	NA	NA	NA	NA	NA	09:30:00	09:45:00	10:00:00	299	9.82341	0.818617	734	24.115	2.00958	735	24.1478	2.01232	734	24.115	2.00958	11	0	1	0	1	0	1	0	NA	NA	74.7778	102.333	NA	NA	0	0	1	0	1
35208	352	10	0	2+	Nutrition	NA	NA	NA	NA	NA	NA	NA	NA	NA	NA	09:23:00	09:38:00	09:53:00	404	13.2731	1.10609	753	24.7392	2.0616	754	24.7721	2.06434	753	24.7392	2.0616	11	0	10	1	10	1	10	1	NA	NA	55.4444	107	NA	NA	0	0	1	1	9
34901	349	9	0	2+	WSH	NA	NA	NA	NA	NA	NA	NA	NA	NA	NA	10:09:00	10:25:00	10:40:00	327	10.7433	0.895277	774	25.4292	2.1191	775	25.462	2.12183	774	25.4292	2.1191	9	1	11	0	11	0	11	0	NA	NA	56.8889	105.667	NA	NA	0	0	1	0	5
34902	349	9	0	2+	WSH	NA	NA	NA	NA	NA	NA	NA	NA	NA	NA	10:17:00	10:36:00	10:49:00	281	9.23203	0.769336	728	23.9179	1.99316	729	23.9507	1.99589	728	23.9179	1.99316	9	1	11	0	11	0	11	0	NA	NA	72.7778	69	NA	NA	0	0	0	0	0
34903	349	9	0	2+	WSH	NA	NA	NA	NA	NA	NA	NA	NA	NA	NA				288	9.46201	0.788501	NA	NA	NA	NA	NA	NA	NA	NA	NA	9	1	NA	NA	NA	NA	NA	NA	NA	NA	NA	NA	NA	NA	0	NA	0	2	7
34905	349	9	0	2+	WSH	NA	NA	NA	NA	NA	NA	NA	NA	NA	NA	12:46:00	13:09:00	13:23:00	242	7.95072	0.66256	689	22.6366	1.88638	690	22.6694	1.88912	689	22.6366	1.88638	9	1	11	0	11	0	11	0	NA	NA	64.7778	101.333	NA	NA	0	0	2	0	3
34906	349	9	0	2+	WSH	NA	NA	NA	NA	NA	NA	NA	NA	NA	NA	12:12:00	12:29:00	12:44:00	312	10.2505	0.854209	734	24.115	2.00958	741	24.345	2.02875	734	24.115	2.00958	9	1	10	1	11	0	10	1	NA	NA	66.6667	113.333	NA	NA	0	1	2	0	17
34907	349	9	1	missing	WSH	NA	NA	NA	NA	NA	NA	NA	NA	NA	NA				245	8.04928	0.670773	NA	NA	NA	NA	NA	NA	NA	NA	NA	9	1	NA	NA	NA	NA	NA	NA	NA	NA	NA	NA	NA	NA	0	NA	1	0	7
34908	349	9	0	2+	WSH	NA	NA	NA	NA	NA	NA	NA	NA	NA	NA	09:27:00	09:47:00	10:10:00	356	11.6961	0.974675	778	25.5606	2.13005	785	25.7906	2.14921	778	25.5606	2.13005	9	1	10	1	11	0	10	1	NA	NA	72.3333	101.667	NA	NA	0	0	1	0	4
34801	348	9	1	1	Control	NA	NA	NA	NA	-0.967584	1.85473	2.33699	2.0149	NA	NA				358	11.7618	0.980151	NA	NA	NA	NA	NA	NA	NA	NA	NA	11	0	NA	NA	NA	NA	NA	NA	NA	NA	NA	NA	NA	NA	0	NA	0	1	4
34802	348	9	1	1	Control	3.66438	3.73729	-1.35093	-1.16475	-0.527633	1.46094	2.91777	3.02189	-3.55935	-3.66356	08:53:00	09:10:00	09:24:00	302	9.92197	0.826831	724	23.7864	1.9822	725	23.8193	1.98494	724	23.7864	1.9822	11	0	1	0	1	0	1	0	0.0017097	0.173647	71.8889	117.333	-50.7116	-0.148817	0	0	0	2	1
34803	348	9	0	1	Control	1.92978	3.48038	-1.54646	-1.54178	-0.34249	2.02551	2.59525	2.37211	-3.55471	-3.3903	10:52:00	11:10:00	11:24:00	312	10.2505	0.854209	734	24.115	2.00958	736	24.1807	2.01506	734	24.115	2.00958	11	0	1	0	1	0	1	0	3.13E-05	1.42133	70.2222	124	-30.4903	-0.210696	0	0	4	0	14
34804	348	9	1	2+	Control	4.32768	3.9415	-1.959	-0.341083	-0.105361	1.80006	2.5611	2.85474	-3.47618	-3.21298	08:52:00	09:17:00	09:29:00	452	14.8501	1.23751	874	28.7146	2.39288	875	28.7474	2.39562	874	28.7146	2.39288	11	0	1	0	1	0	1	0	0.0154054	-0.97088	69.7778	95.6667	-73.5408	0.359961	0	0	2	0	0
34805	348	9	0	2+	Control	4.6186	4.7259	-2.67365	-2.27303	-0.301105	2.3155	2.69056	2.63189	-3.49815	-3.25731	11:30:00	11:31:00	11:47:00	345	11.3347	0.944559	767	25.1992	2.09993	768	25.232	2.10267	767	25.1992	2.09993	11	0	1	0	1	0	1	0	0.002	11.48	55.7778	107.667	-32.8008	-0.189922	0	0	2	2	0
34806	348	9	0	2+	Control	4.48738	3.76806	-1.72597	-1.1332	0.122218	2.06813	3.18553	3.60414	-3.49482	-3.33169	11:56:00	12:09:00	12:26:00	312	10.2505	0.854209	735	24.1478	2.01232	736	24.1807	2.01506	735	24.1478	2.01232	11	0	1	0	1	0	1	0	0.0048	-3.50708	72.1111	107.333	-91.0522	-0.0737288	1	0	5	1	20
34807	348	9	0	2+	Control	3.86886	5.53941	-1.83885	-2.35388	-0.0304592	2.13771	3.29287	3.5398	-3.51914	-3.35184	09:34:00	09:56:00	10:11:00	343	11.269	0.939083	766	25.1663	2.09719	767	25.1992	2.09993	766	25.1663	2.09719	11	0	1	0	1	0	1	0	-0.0017297	9.39273	76.1111	100	154.537	-0.275124	0	0	2	0	9
34701	347	9	1	2+	Nutrition	NA	NA	NA	NA	NA	NA	NA	NA	NA	NA				358	11.7618	0.980151	NA	NA	NA	NA	NA	NA	NA	NA	NA	11	0	NA	NA	NA	NA	NA	NA	NA	NA	NA	NA	NA	NA	0	NA	0	1	5
34703	347	9	0	2+	Nutrition	NA	NA	NA	NA	NA	NA	NA	NA	NA	NA	11:55:00	12:17:00	12:43:00	373	12.2546	1.02122	815	26.7762	2.23135	816	26.809	2.23409	815	26.7762	2.23135	11	0	1	0	1	0	1	0	NA	NA	74.1111	98.3333	NA	NA	0	0	0	0	13
34705	347	9	1	2+	Nutrition	NA	NA	NA	NA	NA	NA	NA	NA	NA	NA	09:34:00	09:53:00	10:08:00	405	13.306	1.10883	847	27.8275	2.31896	848	27.8604	2.3217	847	27.8275	2.31896	11	0	1	0	1	0	1	0	NA	NA	79.1111	72.6667	NA	NA	0	0	0	3	5
34707	347	9	0	2+	Nutrition	NA	NA	NA	NA	NA	NA	NA	NA	NA	NA	09:46:00	10:03:00	10:18:00	330	10.8419	0.903491	772	25.3634	2.11362	773	25.3963	2.11636	772	25.3634	2.11362	11	0	1	0	1	0	1	0	NA	NA	71.2222	98.3333	NA	NA	0	0	1	0	4
34708	347	9	1	2+	Nutrition	NA	NA	NA	NA	NA	NA	NA	NA	NA	NA	11:40:00	11:56:00	12:12:00	358	11.7618	0.980151	800	26.2834	2.19028	801	26.3162	2.19302	800	26.2834	2.19028	11	0	1	0	1	0	1	0	NA	NA	70.2222	102.333	NA	NA	0	0	0	0	2
34601	346	9	0	2+	Nutrition + WSH	4.2228	4.19353	-2.19823	-0.740239	NA	NA	NA	NA	-3.40631	-3.66356	09:46:00	10:02:00	10:18:00	295	9.69199	0.807666	743	24.4107	2.03422	744	24.4435	2.03696	743	24.4107	2.03422	9	1	11	0	11	0	11	0	0.0114375	-0.123	73.4444	123.333	-51.4859	0.150838	1	1	0	0	7
34602	346	9	0	2+	Nutrition + WSH	4.24184	4.21798	-2.23493	-1.93102	0.314811	1.63511	3.1394	3.37417	-3.52966	-3.66356	11:45:00	12:03:00	12:17:00	378	12.4189	1.03491	806	26.4805	2.20671	807	26.5133	2.20945	806	26.4805	2.20671	9	1	11	0	11	0	11	0	0.0011875	-0.0911111	60.1111	124	-49.5553	-0.184095	0	0	0	0	3
34603	346	9	0	2+	Nutrition + WSH	3.80524	3.81251	-2.20727	-2.04022	-1.20397	1.46787	2.71337	2.15292	-3.4229	-2.90738	09:25:00	09:44:00	09:57:00	375	12.3203	1.02669	803	26.3819	2.19849	804	26.4148	2.20123	803	26.3819	2.19849	9	1	11	0	11	0	11	0	0.000625	0.0172632	55.2222	100.333	-52.2386	-0.194058	1	0	0	0	10
34604	346	9	0	2+	Nutrition + WSH	3.40705	4.51647	-2.35388	-1.43548	-0.0833816	1.47247	2.44582	2.19722	-3.61496	-3.66356	11:44:00	12:02:00	12:18:00	325	10.6776	0.889802	773	25.3963	2.11636	774	25.4292	2.1191	773	25.3963	2.11636	9	1	11	0	11	0	11	0	0.0042059	3.40756	64.8889	89.6667	8.68693	-0.0798806	0	0	1	0	14
34606	346	9	1	missing	Nutrition + WSH	NA	NA	NA	NA	-0.579818	1.81808	2.78439	2.56802	NA	NA				266	8.73922	0.728268	NA	NA	NA	NA	NA	NA	NA	NA	NA	9	1	NA	NA	NA	NA	NA	NA	NA	NA	NA	NA	NA	NA	0	NA	0	0	0
34607	346	9	0	2+	Nutrition + WSH	4.81485	4.69939	-1.13631	-1.07294	-1.30933	1.34547	1.8197	1.60744	-3.59161	-2.99593	11:52:00	12:10:00	12:27:00	308	10.1191	0.843258	736	24.1807	2.01506	737	24.2136	2.0178	736	24.1807	2.01506	9	1	11	0	11	0	11	0	6.00E-04	-0.747111	81.8889	103	-54.8253	-0.186473	0	0	1	0	0
34608	346	9	1	2+	Nutrition + WSH	4.08927	4.86667	-2.04794	-0.515838	NA	NA	NA	NA	-3.60027	-3.66356	09:32:00	09:49:00	10:02:00	NA	NA	NA	772	25.3634	2.11362	773	25.3963	2.11636	772	25.3634	2.11362	NA	NA	11	0	11	0	11	0	0.0156	4.12894	64.5556	89	19.481	0.254883	NA	1	3	0	22
34401	344	9	1	2+	Control	5.42195	5.72259	-1.72597	-0.746548	-0.198451	2.17361	2.57566	2.75811	-3.56643	-3.0452	11:28:00	11:43:00	11:59:00	403	13.2402	1.10335	834	27.4004	2.28337	835	27.4333	2.28611	834	27.4004	2.28337	11	0	1	0	1	0	1	0	0.0095484	5.29173	73.6667	119.333	50.0622	0.0798364	0	0	3	1	15
34402	344	9	1	1	Control	1.88099	2.73541	-2.03256	-0.273122	NA	NA	NA	NA	-3.63894	NA	08:29:00	08:58:00	09:14:00	NA	NA	NA	840	27.5975	2.29979	857	28.1561	2.34634	840	27.5975	2.29979	NA	NA	1	0	2	0	1	0	0.014	0.305379	66.8889	116.667	-48.9944	0.420545	NA	0	2	0	4
34405	344	9	0	2+	Control	4.35753	4.20827	-2.00992	-1.12086	-0.210721	2.19611	3.22327	3.37005	-3.51521	-3.31471	10:37:00	11:00:00	11:15:00	459	15.0801	1.25667	890	29.2402	2.43669	891	29.2731	2.43942	890	29.2402	2.43669	11	0	1	0	1	0	1	0	0.0050526	-0.470609	62.3333	130.667	-58.5421	-0.0243993	0	0	2	0	5
34406	344	9	1	missing	Control	NA	NA	NA	NA	-1.56065	1.70475	2.56802	3.04738	NA	NA				364	11.9589	0.996578	NA	NA	NA	NA	NA	NA	NA	NA	NA	11	0	NA	NA	NA	NA	NA	NA	NA	NA	NA	NA	NA	NA	0	NA	0	0	0
34407	344	9	1	1	Control	3.38507	3.58574	-0.388608	-1.04412	-0.446287	2.23324	2.61301	2.42214	NA	NA	08:59:00	09:15:00	09:32:00	421	13.8316	1.15264	853	28.0246	2.33539	854	28.0575	2.33812	853	28.0246	2.33539	11	0	1	0	1	0	1	0	-0.0098788	0.41	88.1111	111	-48.1718	-0.498759	0	0	1	0	0
34408	344	9	0	2+	Control	4.09474	4.60557	-1.70926	-1.90381	0.239017	2.22029	3.1394	2.85819	-3.66356	-3.66356	08:45:00	09:01:00	09:16:00	328	10.7762	0.898015	759	24.9363	2.07803	760	24.9692	2.08077	759	24.9363	2.07803	11	0	1	0	1	0	1	0	-0.0010323	2.501	69.7778	101.667	-11.2265	-0.238841	0	0	3	0	10
34001	340	8	1	2+	Control	3.72945	3.93511	-2.53831	-2.60369	0.620576	2.21266	3.316	3.64675	-3.53646	-3.66356	08:18:00	08:35:00	08:50:00	433	14.2259	1.18549	891	29.2731	2.43942	892	29.306	2.44216	891	29.2731	2.43942	11	0	2	0	2	0	2	0	-0.0001562	0.559529	64.5556	108.667	-44.2619	-0.217488	0	0	0	0	0
34002	340	8	1	2+	Control	3.41786	3.3041	-1.22758	-1.25527	0.615186	2.60491	3.29361	3.43849	-3.46168	-3.66356	08:34:00	08:49:00	09:04:00	423	13.8973	1.15811	881	28.9446	2.41205	882	28.9774	2.41478	881	28.9446	2.41205	11	0	2	0	2	0	2	0	-0.0002667	-0.218667	69.3333	121.333	-58.1973	-0.20637	1	0	0	0	0
34003	340	8	0	missing	Control	NA	NA	NA	NA	0.300105	2.1506	2.48407	2.97706	NA	NA				355	11.6632	0.971937	NA	NA	NA	NA	NA	NA	NA	NA	NA	11	0	NA	NA	NA	NA	NA	NA	NA	NA	NA	NA	NA	NA	0	NA	0	0	1
34004	340	8	1	1	Control	NA	NA	NA	NA	0.0392207	1.39872	2.83262	3.05164	NA	NA				429	14.0945	1.17454	NA	NA	NA	NA	NA	NA	NA	NA	NA	11	0	NA	NA	NA	NA	NA	NA	NA	NA	NA	NA	NA	NA	0	NA	2	0	16
34005	340	8	1	2+	Control	3.65594	4.47625	-2.35388	-0.460449	0.582216	1.82616	3.29064	3.70056	-3.4137	-2.93678	10:34:00	10:50:00	11:05:00	333	10.9405	0.911704	791	25.9877	2.16564	792	26.0205	2.16838	791	25.9877	2.16564	11	0	2	0	2	0	2	0	0.0172903	3.075	56.5556	114	-3.27622	0.317032	0	0	1	2	7
34006	340	8	0	2+	Control	4.44978	5.33256	-1.54178	-1.44817	-0.673345	2.26176	2.38693	1.96711	-3.45981	-3.36942	10:33:00	10:48:00	11:02:00	356	11.6961	0.974675	814	26.7433	2.22861	815	26.7762	2.23135	814	26.7433	2.22861	11	0	2	0	2	0	2	0	0.0007241	8.09067	80.5556	94.6667	74.4983	-0.189564	0	0	0	0	2
34007	340	8	1	2+	Control	3.40705	3.56739	-1.81401	-1.86433	-0.510826	1.80006	2.61154	2.74855	-3.55963	-3.35475	08:37:00	08:53:00	09:06:00	400	13.1417	1.09514	859	28.2218	2.35181	860	28.2546	2.35455	859	28.2218	2.35181	11	0	2	0	2	0	2	0	-0.0002759	0.328	70.4444	131.333	-49.6722	-0.215657	0	0	0	0	14
34008	340	8	0	2+	Control	5.02514	4.67216	-2.51331	-2.79688	-0.653926	1.7984	2.3979	2.7638	-3.64053	-3.31752	10:50:00	11:04:00	11:22:00	341	11.2033	0.933607	800	26.2834	2.19028	801	26.3162	2.19302	800	26.2834	2.19028	11	0	2	0	2	0	2	0	-0.000625	-3.23314	67.8889	109.667	-83.9318	-0.240844	0	1	3	0	15
33901	339	8	1	2+	Control	4.41865	3.9415	-1.93794	-0.679244	0.322083	1.80829	2.93386	2.98568	-3.66356	NA	11:25:00	11:47:00	11:51:00	295	9.69199	0.807666	755	24.8049	2.06708	756	24.8378	2.06982	755	24.8049	2.06708	11	0	2	0	2	0	2	0	0.0139615	-1.43127	64.6667	108	-78.0329	0.144619	0	1	0	2	36
33902	339	8	0	2+	Control	5.14675	5.29872	-1.82635	-0.671386	-0.198451	2.45788	2.89591	2.40875	-2.76455	-2.77437	08:50:00	09:05:00	09:22:00	352	11.5647	0.963723	811	26.6448	2.2204	812	26.6776	2.22313	811	26.6448	2.2204	11	0	2	0	2	0	2	0	0.0109375	1.88053	67.2222	89.6667	-9.55636	0.141476	0	1	1	0	0
33903	339	8	1	2+	Control	3.92868	3.97285	-2.48891	-2.10373	-0.314711	1.80171	2.72195	2.7638	-3.5284	-3.25731	10:26:00	10:45:00	11:00:00	413	13.5688	1.13073	872	28.6489	2.38741	873	28.6817	2.39014	872	28.6489	2.38741	11	0	2	0	2	0	2	0	0.0011471	0.120842	66.3333	119	-48.8215	-0.180362	0	0	1	0	21
33904	339	8	0	1	Control	4.80951	4.73458	-2.01741	-2.43042	0.285179	1.83098	2.83908	3.20193	-3.46193	-3.66356	10:50:00	11:05:00	11:22:00	374	12.2875	1.02396	833	27.3676	2.28063	834	27.4004	2.28337	833	27.3676	2.28063	11	0	2	0	2	0	2	0	-0.0014063	-0.5904	58.5555	113.667	-51.065	-0.262196	0	1	0	1	0
33905	339	8	0	2+	Control	4.10019	5.14866	-1.46968	-0.403467	-0.235722	2.38232	3.16379	3.10054	-3.49973	-3.28426	08:34:00	08:47:00	09:03:00	384	12.616	1.05133	844	27.729	2.31075	845	27.7618	2.31348	844	27.729	2.31075	11	0	2	0	2	0	2	0	0.0151034	8.60369	67.4444	111.667	60.5113	0.235211	1	0	2	0	16
33906	339	8	1	1	Control	3.77561	3.81973	-1.01888	-0.659712	0.198851	1.67147	3.21687	1.79675	-3.50894	-3.24936	08:32:00	08:51:00	09:05:00	355	11.6632	0.971937	814	26.7433	2.22861	815	26.7762	2.23135	814	26.7433	2.22861	11	0	2	0	2	0	2	0	0.0047273	0.103579	64.5556	122	-51.3997	-0.0374874	1	0	1	0	7
33907	339	8	1	2+	Control	NA	NA	NA	NA	-0.34249	1.86253	2.77944	2.07944	NA	NA				346	11.3676	0.947296	NA	NA	NA	NA	NA	NA	NA	NA	NA	11	0	NA	NA	NA	NA	NA	NA	NA	NA	NA	NA	NA	NA	0	NA	2	1	6
33908	339	8	1	2+	Control	3.96666	4.62183	-1.8579	-0.106472	-0.116534	1.80829	2.33311	2.78686	-3.49063	-3.29248	09:08:00	09:23:00	09:38:00	357	11.729	0.977413	817	26.8419	2.23682	818	26.8747	2.23956	817	26.8419	2.23682	11	0	2	0	2	0	2	0	0.0247667	3.25813	67.8889	107	-2.95678	0.533119	0	0	0	0	8
33701	337	8	1	2+	Nutrition + WSH	2.87424	3.68105	-2.00248	-2.18926	-0.776529	1.51732	2.43624	1.9036	-3.4467	-3.66356	09:54:00	10:09:00	10:24:00	332	10.9076	0.908966	768	25.232	2.10267	769	25.2649	2.10541	768	25.232	2.10267	9	1	11	0	11	0	11	0	-0.0007667	1.46507	59.5556	92.3333	-33.5042	-0.236926	0	0	0	0	3
[truncated: 142 more rows]
[truncated: 78 more columns]
