# Supplementary material for: A cluster-randomized trial of water, sanitation, handwashing and nutritional interventions on stress and epigenetic programming
Source: Nat Commun. 2024 Apr 26;15:3572. doi: 10.1038/s41467-024-47896-z (PMC11053067; doi:10.1038/s41467-024-47896-z)
Supplement: Supplementary file 6 — Supplementary Data 2 [file 41467_2024_47896_MOESM6_ESM.xlsx]

## Sheet: Lin_IPCW Data
dataid	clusterid	block	hhid	Nhh	Nlt18	Ncomp	momage	momheight	momedu	momeduy	dadeduy	dadagri	landacre	hfias	hfiacat	tubewell	watmin	storewat	treatwat	odmen	odwom	odch815	odch38	odchu3	latown	latslab	latseal	latfeces	potty	humfeces	humfecesch	hwlat	hwlatwat	hwlatsoap	hwkit	hwkitwat	hwkitsoap	hwsw	hwss	hwsws	roof	walls	floor	cement	elec	asset_radio	asset_tvbw	asset_tvcol	asset_refrig
99901	999	90	1	4	0	4	19	146.4	Secondary (>5y)	14	8	1	0.7	0	Food Secure	1	1	0	0	0	0	NA	NA	NA	1	1	NA	1	0	0	0	1	1	0	1	0	0	1	0	0	1	0	0	0	1	0	0	1	1
99902	999	90	1	6	2	20	28	159.3	Secondary (>5y)	9	4	1	0.05	0	Food Secure	1	0	0	0	0	0	0	NA	1	1	1	NA	1	1	0	0	0	0	0	0	0	0	1	0	0	1	1	1	1	1	0	1	1	0
99903	999	90	1	6	1	6	18	147.6	Secondary (>5y)	7	8	1	0.08	0	Food Secure	1	1	1	0	0	0	NA	NA	NA	0	1	0	0	0	0	0	0	0	0	1	1	0	1	1	1	1	1	1	1	1	1	1	1	0
99904	999	90	1	4	2	9	30	146.55	Secondary (>5y)	10	10	1	0.08	0	Food Secure	1	1	0	0	0	0	0	0	NA	1	1	1	1	0	0	0	0	0	0	0	0	0	1	1	1	1	1	1	1	1	1	0	0	0
99905	999	90	1	4	0	4	18	154.7	Secondary (>5y)	8	5	1	0.3	0	Food Secure	1	1	0	0	0	0	NA	NA	NA	1	1	1	1	1	0	0	0	0	0	0	0	0	1	1	1	1	0	0	0	1	0	0	1	1
99906	999	90	1	4	2	10	22	147.1	Secondary (>5y)	9	5	1	0.05	0	Food Secure	0	1	0	0	0	0	NA	0	NA	0	1	1	1	0	0	0	1	1	0	0	0	0	1	0	0	1	0	0	0	1	0	0	0	0
99907	999	90	1	5	2	27	23	144.7	Primary (1-5y)	2	5	0	0.03	0	Food Secure	1	0	0	0	0	0	0	0	0	1	1	0	0	1	0	0	1	1	1	0	0	0	1	1	1	1	1	1	1	1	0	0	1	0
99908	999	90	1	3	1	15	22	151.2	Secondary (>5y)	8	5	0	0.04	0	Food Secure	1	0	1	0	0	0	NA	0	NA	0	1	0	1	0	0	0	1	1	1	0	0	0	1	1	1	1	0	0	0	1	1	0	1	0
99802	998	90	1	8	4	12	24	157.55	Secondary (>5y)	8	7	0	0.04	0	Food Secure	1	0	0	0	0	0	0	1	0	1	1	1	1	1	0	0	0	0	0	0	0	0	0	0	0	1	0	0	0	1	0	0	1	1
99803	998	90	1	4	1	9	19	143.5	Secondary (>5y)	9	8	1	0.04	0	Food Secure	1	0	0	0	0	0	0	NA	NA	1	1	0	1	0	0	0	1	1	0	0	0	0	1	0	0	1	0	0	0	1	0	0	1	0
99804	998	90	1	3	0	10	20	149.8	Secondary (>5y)	6	3	1	0.02	3	Moderately Food Insecure	1	0	0	0	0	0	NA	NA	NA	0	1	1	1	0	0	0	0	0	0	0	0	0	1	0	0	1	1	0	0	1	0	0	0	0
99805	998	90	1	8	3	18	23	158.75	Secondary (>5y)	9	NA	0	0.25	0	Food Secure	1	1	1	0	0	0	0	0	0	1	1	1	1	1	0	0	0	0	0	0	0	0	1	1	1	1	0	0	0	1	0	0	0	0
99806	998	90	1	4	2	13	29	153.45	Secondary (>5y)	8	5	1	0.04	14	Severely Food Insecure	1	0	0	0	0	0	0	0	0	1	1	0	0	0	0	0	0	0	0	1	1	1	1	1	1	1	1	0	0	1	0	0	0	0
99807	998	90	1	5	3	5	31	142.3	Primary (1-5y)	4	0	1	0.12	0	Food Secure	1	3	0	0	0	0	NA	0	NA	1	1	NA	0	1	0	0	0	0	0	0	0	0	0	0	0	1	0	0	0	1	0	0	0	0
99808	998	90	1	14	5	23	22	NA	Secondary (>5y)	11	12	1	NA	0	Food Secure	0	0	0	0	0	0	0	0	1	1	1	1	1	1	0	0	1	1	1	0	0	0	1	1	1	1	1	1	1	1	0	0	1	1
99701	997	90	1	3	1	10	22	NA	Primary (1-5y)	4	5	1	0.08	0	Food Secure	1	3	0	0	0	0	0	0	1	0	1	NA	0	0	1	NA	0	NA	NA	0	NA	NA	NA	NA	NA	1	0	0	0	1	1	0	0	0
99702	997	90	1	5	1	5	28	153.05	Secondary (>5y)	10	14	0	1.05	0	Food Secure	1	1	0	0	0	0	NA	0	NA	1	1	1	1	1	0	0	1	1	0	0	0	0	1	0	0	1	0	0	0	1	0	0	1	0
99704	997	90	1	4	1	16	16	143.15	Secondary (>5y)	8	0	1	0.2	5	Mildly Food Insecure	1	2	0	0	0	0	NA	NA	NA	1	1	0	0	0	0	0	0	0	0	0	0	0	1	0	0	1	0	0	0	1	1	0	0	0
99705	997	90	1	9	2	9	18	158.6	Secondary (>5y)	8	9	1	3.13	3	Mildly Food Insecure	1	0	0	0	0	0	0	0	0	1	1	1	1	NA	1	0	0	0	0	0	0	0	1	1	1	1	0	0	0	1	0	0	1	0
99706	997	90	1	5	1	5	19	149.2	Secondary (>5y)	7	NA	NA	0.02	0	Food Secure	1	1	0	0	0	0	0	NA	NA	1	1	0	1	0	0	0	0	0	0	0	0	0	1	1	1	1	0	0	0	1	0	0	0	0
99707	997	90	1	5	3	26	26	149.05	Secondary (>5y)	7	7	1	0.04	0	Food Secure	1	5	1	0	0	0	NA	1	NA	1	1	1	0	0	0	0	0	NA	NA	0	NA	NA	NA	NA	NA	1	0	0	0	1	0	0	0	0
99708	997	90	1	6	1	6	18	156.2	Secondary (>5y)	8	9	0	0.72	0	Food Secure	0	0	0	0	0	0	0	0	NA	1	1	1	1	0	0	0	1	1	1	0	0	0	1	1	1	1	1	1	1	1	0	1	0	1
99401	994	90	1	3	0	8	20	150.6	Primary (1-5y)	5	9	0	0.04	0	Food Secure	1	0	0	0	0	0	NA	NA	NA	0	1	1	1	0	1	0	0	0	0	0	0	0	1	0	0	1	0	0	0	1	0	0	0	0
99402	994	90	1	14	4	14	20	NA	Secondary (>5y)	12	14	0	0.33	0	Food Secure	1	0	0	0	0	0	0	0	0	1	1	1	1	1	0	0	1	1	1	0	0	0	1	1	1	1	0	1	1	1	0	0	1	0
99403	994	90	1	8	2	8	18	155.75	Secondary (>5y)	9	4	0	0.12	0	Food Secure	1	0	1	0	0	0	0	0	NA	1	1	1	1	1	0	0	1	1	1	0	0	0	1	1	1	1	0	0	0	1	1	0	1	1
99404	994	90	1	2	0	8	23	NA	Secondary (>5y)	9	8	0	0.03	2	Moderately Food Insecure	1	0	0	0	0	0	NA	NA	NA	0	1	0	1	0	0	0	0	0	0	0	0	0	1	0	0	1	1	1	1	1	0	0	0	0
99405	994	90	1	5	1	5	19	150.2	Secondary (>5y)	8	9	0	0.05	0	Food Secure	1	0	0	0	0	0	NA	NA	0	1	1	0	0	1	1	0	0	0	0	0	0	0	1	0	0	1	1	0	0	1	0	0	1	0
99406	994	90	1	8	2	8	19	NA	Secondary (>5y)	9	8	1	0.12	0	Food Secure	1	0	1	0	NA	NA	NA	NA	NA	1	1	1	1	1	0	0	1	1	0	0	0	0	1	0	0	1	1	1	1	1	0	0	1	1
99407	994	90	1	5	1	16	26	158.6	Secondary (>5y)	6	3	0	0.08	0	Food Secure	1	0	0	0	0	0	NA	0	NA	1	1	NA	0	0	0	0	0	0	0	1	0	0	0	0	0	1	0	0	0	0	0	0	0	0
99408	994	90	1	12	3	12	22	154.95	Secondary (>5y)	11	11	0	0.35	0	Food Secure	1	0	0	0	0	0	0	0	NA	1	1	1	1	1	0	0	1	0	0	0	0	0	0	0	0	1	0	0	0	1	1	0	1	1
99201	992	90	1	2	0	10	18	149.9	Secondary (>5y)	9	0	0	0.01	6	Moderately Food Insecure	1	3	1	0	0	0	NA	NA	NA	0	1	0	0	0	0	0	0	0	0	0	0	0	0	0	0	1	0	0	0	1	0	0	0	0
99202	992	90	1	3	1	13	30	158.05	Secondary (>5y)	6	0	1	0.41	4	Moderately Food Insecure	1	2	0	0	0	0	0	0	NA	1	1	0	1	0	0	0	1	1	0	0	0	0	1	0	0	1	0	0	0	1	0	0	0	0
99203	992	90	1	3	1	8	22	152	Secondary (>5y)	9	1	0	0.1	0	Food Secure	1	1	0	0	0	0	NA	NA	1	0	1	NA	1	1	0	0	0	0	0	0	0	0	1	0	0	1	0	1	1	1	0	0	1	0
99204	992	90	1	3	0	14	28	148.75	Primary (1-5y)	4	4	0	0.02	0	Food Secure	1	3	1	0	0	0	NA	NA	NA	1	1	0	1	0	1	1	0	0	0	1	0	0	0	0	0	1	1	0	0	1	0	0	0	0
99205	992	90	1	10	5	10	19	152.95	Secondary (>5y)	9	9	0	0.04	0	Food Secure	1	1	0	0	0	0	0	0	0	1	1	0	0	0	0	0	0	0	0	0	0	0	1	1	1	1	0	0	0	1	0	0	1	0
99206	992	90	1	10	2	10	19	NA	Secondary (>5y)	11	9	0	0.26	0	Food Secure	1	2	1	0	0	0	0	0	NA	1	1	1	1	1	0	0	0	0	0	0	0	0	1	1	1	1	1	1	1	1	0	0	1	0
99207	992	90	1	2	1	16	17	150.2	Secondary (>5y)	8	8	0	0.02	0	Food Secure	1	1	1	0	0	0	NA	NA	NA	0	1	1	0	0	1	1	0	0	0	0	0	0	1	1	1	1	1	1	1	1	0	0	1	0
99208	992	90	2	2	1	16	18	146.6	Secondary (>5y)	7	7	0	0.02	8	Severely Food Insecure	1	1	1	0	0	0	NA	NA	NA	0	1	1	0	0	0	0	0	0	0	0	0	0	1	1	1	1	1	1	1	1	0	0	0	0
99001	990	89	1	7	1	19	19	NA	Secondary (>5y)	9	8	0	0.08	0	Food Secure	1	1	1	0	0	0	NA	NA	NA	0	1	NA	0	0	0	0	0	0	0	0	0	0	1	0	0	1	0	0	0	1	1	0	1	1
99002	990	89	1	2	1	13	17	147.25	Secondary (>5y)	8	7	0	NA	0	Food Secure	1	2	0	0	0	0	NA	NA	NA	0	1	1	1	0	0	0	0	0	0	0	0	0	1	0	0	1	1	0	0	0	0	0	0	0
99003	990	89	1	2	0	8	20	150.6	Secondary (>5y)	6	10	0	0.07	0	Food Secure	1	0	0	0	0	0	NA	NA	NA	0	1	0	1	0	0	0	0	0	0	0	0	0	1	0	0	1	1	0	0	1	0	0	0	0
99004	990	89	1	12	5	20	20	144.25	Secondary (>5y)	7	5	0	0.1	0	Food Secure	1	0	0	0	0	0	0	0	NA	1	1	1	0	0	0	0	0	0	0	0	0	0	1	0	0	1	0	0	0	0	0	0	0	0
99005	990	89	1	2	0	8	18	163.05	Secondary (>5y)	9	7	0	0.06	3	Moderately Food Insecure	1	0	0	0	0	0	NA	NA	NA	0	1	0	1	0	0	0	0	0	0	0	0	0	1	0	0	1	0	0	0	1	0	0	0	0
99006	990	89	1	2	0	19	23	155	Secondary (>5y)	9	0	1	0.03	2	Moderately Food Insecure	1	2	0	0	0	0	NA	NA	NA	0	1	1	0	0	1	1	0	0	0	0	0	0	0	0	0	1	0	0	0	0	0	0	0	0
99007	990	89	1	5	1	13	23	152	Secondary (>5y)	9	9	0	0.25	0	Food Secure	1	1	1	0	0	0	NA	0	NA	1	1	0	1	0	0	0	0	0	0	0	0	0	1	0	0	1	0	0	0	1	0	0	1	1
99008	990	89	1	6	2	10	23	155.05	Secondary (>5y)	10	5	0	0.12	0	Food Secure	1	2	1	0	0	0	0	NA	1	1	1	1	1	1	0	0	0	0	0	0	0	0	1	1	1	1	1	1	1	1	0	0	1	0
98901	989	89	1	9	3	9	31	154.65	Secondary (>5y)	12	12	0	0.52	0	Food Secure	1	0	0	0	0	0	0	0	1	1	1	1	1	1	0	0	0	0	0	1	1	1	1	1	1	1	0	0	0	1	0	0	1	1
98902	989	89	1	13	4	24	31	NA	No education	0	2	0	0.09	0	Food Secure	1	5	1	0	0	0	0	1	1	1	1	1	0	0	0	0	0	NA	NA	0	NA	NA	NA	NA	NA	1	0	0	0	1	0	1	0	0
98903	989	89	1	2	0	14	25	147.75	Primary (1-5y)	3	7	1	0.06	2	Mildly Food Insecure	1	1	0	0	0	0	NA	NA	NA	0	1	0	0	0	0	0	0	0	0	0	0	0	1	0	0	1	0	0	0	1	0	0	0	0
98904	989	89	1	4	2	28	28	156.65	Primary (1-5y)	4	6	0	0.04	0	Food Secure	1	0	0	0	0	0	0	0	1	0	1	NA	0	1	NA	NA	0	0	0	0	0	0	0	0	0	1	0	0	0	0	0	0	1	0
98906	989	89	1	4	1	6	26	151.9	Secondary (>5y)	9	4	0	0.7	0	Food Secure	1	1	0	0	0	0	NA	0	NA	0	1	NA	0	0	NA	NA	0	0	0	0	0	0	0	0	0	1	0	0	0	1	0	0	1	0
98907	989	89	1	8	1	8	23	151.6	Secondary (>5y)	9	9	0	0.05	2	Mildly Food Insecure	1	1	0	0	0	0	NA	NA	1	1	1	1	0	0	0	0	0	0	0	0	0	0	1	0	0	1	0	0	0	1	0	0	1	0
98908	989	89	1	2	0	6	19	153.95	Secondary (>5y)	8	8	0	0.05	2	Mildly Food Insecure	1	1	1	0	0	0	NA	NA	NA	0	1	1	0	0	0	0	1	1	0	1	0	0	0	0	0	1	1	0	0	1	0	0	0	0
98701	987	89	1	7	2	7	19	154.75	Secondary (>5y)	10	14	0	0.3	0	Food Secure	1	0	0	0	0	0	0	NA	NA	1	1	1	1	0	NA	NA	0	0	0	0	0	0	1	1	1	1	1	1	1	1	1	0	0	1
98703	987	89	1	5	1	11	18	142.6	Secondary (>5y)	8	6	0	0.07	0	Food Secure	1	1	0	0	0	0	0	NA	NA	1	1	0	1	0	0	0	0	0	0	0	0	0	0	0	0	1	1	0	0	1	0	0	0	0
98704	987	89	1	4	2	4	25	146.6	Primary (1-5y)	5	0	0	0.05	0	Food Secure	1	2	1	0	0	0	0	0	NA	1	1	1	0	0	0	0	0	0	0	1	1	0	1	0	0	1	0	0	0	1	0	0	0	0
98705	987	89	1	2	0	10	19	155.9	Primary (1-5y)	2	0	0	NA	0	Food Secure	1	2	0	0	0	0	0	0	NA	0	1	NA	0	0	NA	NA	0	0	0	0	0	0	0	0	0	1	0	0	0	1	0	0	0	0
98706	987	89	1	4	2	7	26	146.3	Primary (1-5y)	3	9	0	0.09	6	Moderately Food Insecure	1	1	0	0	0	0	0	NA	NA	0	1	NA	1	0	0	0	0	0	0	0	0	0	1	0	0	1	0	0	0	1	0	0	1	0
98707	987	89	1	2	0	4	18	143.1	Secondary (>5y)	9	5	0	0.03	0	Food Secure	1	1	1	0	0	0	NA	NA	NA	1	1	1	0	0	0	0	0	NA	NA	0	NA	NA	NA	NA	NA	1	0	0	0	1	0	0	0	0
98708	987	89	1	4	0	7	18	142.9	Secondary (>5y)	9	4	0	NA	1	Food Secure	1	2	1	0	0	0	NA	NA	NA	1	1	1	0	0	0	0	0	NA	NA	0	NA	NA	NA	NA	NA	1	0	0	0	1	0	0	1	0
98501	985	89	1	5	2	5	20	154.6	Secondary (>5y)	10	9	0	0.35	0	Food Secure	1	1	1	0	0	0	0	NA	NA	1	1	0	1	0	0	0	1	1	1	0	0	0	1	1	1	1	0	0	0	1	0	0	1	1
98502	985	89	1	4	1	17	20	154.1	Secondary (>5y)	7	9	1	0.35	0	Food Secure	1	0	0	0	0	0	NA	NA	0	1	1	NA	0	1	0	0	0	0	0	0	0	0	1	1	1	1	0	0	0	1	0	0	1	1
98503	985	89	1	7	3	7	23	151.15	Secondary (>5y)	8	0	1	0.17	0	Food Secure	1	1	0	0	0	1	NA	0	NA	1	1	1	1	0	0	0	1	1	1	0	0	0	1	1	1	1	0	0	0	1	0	0	1	0
98504	985	89	1	4	2	10	27	NA	Secondary (>5y)	6	0	0	0.02	7	Moderately Food Insecure	1	4	1	0	0	0	0	NA	NA	1	1	0	0	0	0	0	0	0	0	0	0	0	0	0	0	1	0	0	0	0	0	0	0	0
98505	985	89	1	4	1	4	23	159.6	No education	0	0	0	0.04	0	Food Secure	1	0	0	0	0	0	0	NA	NA	1	1	0	1	0	0	0	0	0	0	0	0	0	1	0	0	1	0	0	0	0	0	0	0	0
98506	985	89	1	5	3	5	25	148.7	Secondary (>5y)	7	5	0	0.05	6	Moderately Food Insecure	1	0	0	0	0	0	0	0	1	1	1	NA	0	0	0	0	0	0	0	0	0	0	1	0	0	1	0	0	0	0	0	0	0	0
98507	985	89	1	3	1	9	27	152.65	Secondary (>5y)	9	9	0	0.22	0	Food Secure	1	2	0	0	0	0	0	NA	NA	0	1	1	1	0	0	0	0	0	0	1	1	1	1	1	1	1	0	0	0	1	0	0	1	1
98508	985	89	1	8	2	8	22	148.6	Secondary (>5y)	9	11	0	0.6	0	Food Secure	1	1	0	0	0	0	NA	NA	NA	1	1	1	1	0	0	0	0	0	0	0	0	0	1	0	0	1	0	0	0	1	0	0	1	1
98401	984	89	1	5	1	12	22	155.15	Secondary (>5y)	12	8	0	0.05	0	Food Secure	1	0	0	0	0	0	0	NA	NA	0	1	1	0	0	0	0	0	0	0	0	0	0	1	0	0	1	0	0	0	1	0	0	0	0
98402	984	89	1	3	2	27	26	144.5	Secondary (>5y)	7	5	0	0.02	0	Food Secure	1	6	1	0	NA	0	0	0	NA	0	1	0	0	0	0	0	0	0	0	0	0	0	1	0	0	1	0	0	0	1	0	0	0	0
98403	984	89	1	15	7	15	20	NA	Secondary (>5y)	9	10	0	0.35	0	Food Secure	1	0	0	0	0	0	0	0	1	1	1	1	1	0	0	0	0	0	0	1	1	0	1	0	0	1	0	0	0	1	1	0	1	1
98404	984	89	1	12	5	12	23	154.1	Secondary (>5y)	9	9	0	0.87	0	Food Secure	1	1	0	0	0	0	0	0	1	1	1	1	1	1	1	1	0	0	0	0	0	0	1	1	1	1	0	0	0	1	1	0	1	1
98405	984	89	1	6	3	11	17	148.25	Secondary (>5y)	7	5	1	0.06	2	Mildly Food Insecure	1	0	0	0	0	0	0	NA	NA	1	1	0	1	0	0	0	0	0	0	0	0	0	1	0	0	1	0	0	0	0	0	0	0	0
98406	984	89	1	3	1	8	23	140.45	Primary (1-5y)	5	5	0	0.02	6	Severely Food Insecure	1	1	0	0	0	0	NA	NA	0	0	1	0	1	0	0	0	0	0	0	0	0	0	1	1	1	1	1	0	0	1	0	0	0	0
98407	984	89	1	8	3	8	18	155.2	Secondary (>5y)	7	12	0	0.14	1	Food Secure	1	2	1	0	0	0	0	0	NA	1	1	0	0	0	0	0	0	0	0	0	0	0	1	1	1	1	0	0	0	1	0	0	1	0
98301	983	88	1	5	0	5	18	146.15	Secondary (>5y)	10	10	0	0.06	3	Moderately Food Insecure	1	1	0	0	0	0	NA	NA	NA	1	1	1	1	0	0	0	0	0	0	0	0	0	1	1	1	1	1	0	0	1	0	0	1	0
98302	983	88	1	8	2	8	18	149.45	Secondary (>5y)	7	4	0	0.18	2	Moderately Food Insecure	1	2	1	0	0	0	0	0	NA	1	1	0	1	0	0	0	0	0	0	0	0	0	1	1	1	1	1	1	1	1	0	1	0	1
98303	983	88	1	2	0	7	22	152	Secondary (>5y)	7	5	0	0.05	0	Food Secure	0	0	1	0	0	0	NA	NA	NA	0	1	NA	0	0	0	0	0	0	0	1	1	0	1	0	0	1	1	0	0	1	0	0	0	0
98305	983	88	1	7	1	7	19	151.65	Secondary (>5y)	9	5	0	0.14	4	Moderately Food Insecure	1	1	0	0	0	0	NA	0	NA	1	1	0	0	0	0	0	0	0	0	0	0	0	1	0	0	1	1	0	0	1	0	1	0	0
98306	983	88	1	8	2	8	22	140	Primary (1-5y)	5	9	0	0.11	0	Food Secure	0	1	1	0	0	0	0	NA	NA	1	1	0	0	0	0	0	0	0	0	0	0	0	1	1	1	1	1	0	0	1	0	0	1	0
98307	983	88	1	4	2	4	25	145.25	Primary (1-5y)	1	0	0	0.09	18	Severely Food Insecure	1	2	1	0	0	0	0	NA	1	1	1	0	1	0	0	0	0	0	0	1	1	0	1	0	0	1	1	0	0	1	0	0	0	0
98201	982	88	1	2	0	7	26	152.3	Primary (1-5y)	5	6	0	0.02	0	Food Secure	1	0	0	0	0	0	NA	NA	NA	0	1	0	1	0	0	0	0	0	0	0	0	0	1	0	0	1	1	1	1	1	0	0	0	0
98202	982	88	1	4	2	24	31	NA	Primary (1-5y)	3	0	0	0.02	0	Food Secure	1	2	1	0	0	0	0	NA	1	0	1	0	0	0	0	0	0	0	0	0	0	0	0	0	0	1	1	0	0	0	0	0	0	0
98203	982	88	1	5	0	5	18	151.4	Secondary (>5y)	8	5	0	0.16	2	Mildly Food Insecure	1	0	0	0	0	0	NA	NA	NA	1	1	0	0	0	0	0	0	0	0	1	1	1	1	1	1	1	1	0	0	0	0	0	0	0
98204	982	88	1	3	1	9	23	148.5	Primary (1-5y)	5	3	1	0.04	6	Mildly Food Insecure	1	1	0	0	0	0	NA	0	NA	0	1	0	0	0	1	0	0	0	0	1	1	0	1	0	0	1	1	0	0	0	0	0	0	0
98205	982	88	1	7	3	7	18	155.55	Secondary (>5y)	7	7	0	0.1	2	Mildly Food Insecure	0	0	1	1	0	0	0	NA	NA	1	1	0	0	0	0	0	1	1	0	0	0	0	1	0	0	1	1	0	0	0	0	0	0	0
98206	982	88	1	17	6	17	23	152.15	Primary (1-5y)	5	2	0	0.22	0	Food Secure	0	0	0	0	0	0	0	0	1	1	1	1	1	0	0	0	1	1	1	0	0	0	1	1	1	1	1	0	0	1	0	0	1	1
98207	982	88	1	3	1	14	32	157.2	Secondary (>5y)	14	10	1	0.03	0	Food Secure	1	0	1	0	0	0	0	NA	NA	0	1	1	0	0	0	0	0	0	0	0	0	0	1	1	1	1	0	0	0	1	0	1	0	0
98101	981	88	1	2	0	8	25	148.2	Secondary (>5y)	10	8	0	0.03	0	Food Secure	0	1	1	0	0	0	NA	NA	NA	0	1	0	0	0	0	0	0	0	0	0	0	0	1	0	0	1	1	1	1	1	0	0	1	1
98102	981	88	1	4	1	10	20	146.2	Secondary (>5y)	12	12	0	NA	0	Food Secure	1	1	0	0	0	0	0	0	NA	0	1	0	1	0	0	0	0	0	0	0	0	0	1	0	0	1	1	1	1	1	0	0	1	1
98103	981	88	1	5	2	11	29	146.95	Primary (1-5y)	5	8	0	0.07	4	Moderately Food Insecure	1	1	1	0	0	0	0	NA	NA	0	1	NA	0	0	0	0	1	1	0	0	0	0	1	0	0	1	0	0	0	1	0	0	0	0
98104	981	88	2	3	2	11	21	NA	No education	0	0	0	0.07	0	Food Secure	1	1	0	0	0	0	NA	NA	NA	0	1	NA	0	0	0	0	1	1	0	0	0	0	1	0	0	1	0	0	0	0	0	0	0	0
98105	981	88	1	3	0	16	18	152	Secondary (>5y)	7	2	1	0.05	0	Food Secure	1	3	1	0	0	0	NA	NA	NA	1	1	1	1	0	0	0	1	1	1	0	0	0	1	1	1	1	1	1	1	0	0	0	0	0
98106	981	88	1	3	1	12	26	NA	Secondary (>5y)	9	12	0	0.16	0	Food Secure	1	3	0	0	0	0	0	NA	NA	1	1	0	1	1	0	0	1	1	1	0	0	0	1	1	1	1	0	1	1	1	0	0	1	1
98107	981	88	1	6	4	10	30	160.75	Primary (1-5y)	5	2	1	0.03	4	Moderately Food Insecure	1	1	1	0	0	0	0	0	1	1	1	0	1	0	0	0	0	NA	NA	0	NA	NA	NA	NA	NA	1	0	0	0	0	0	0	0	0
98108	981	88	1	3	1	19	22	155.25	Primary (1-5y)	4	5	0	0.02	2	Mildly Food Insecure	1	2	1	0	0	0	NA	0	NA	0	1	0	0	0	0	0	0	0	0	0	0	0	1	0	0	1	1	0	0	1	0	0	0	0
97701	977	88	1	5	0	5	24	157	Secondary (>5y)	14	12	0	0.33	0	Food Secure	1	2	1	0	0	0	NA	NA	NA	1	1	1	1	0	0	0	0	0	0	0	0	0	1	1	1	1	1	1	1	1	0	0	1	1
97702	977	88	1	3	0	6	23	148.5	Primary (1-5y)	4	4	0	0.1	0	Food Secure	1	3	1	0	0	0	NA	NA	NA	0	1	0	1	0	0	0	0	0	0	0	0	0	1	1	1	1	1	1	1	1	0	0	1	0
97703	977	88	1	3	1	6	24	150.7	Secondary (>5y)	9	8	0	0.35	0	Food Secure	1	1	1	0	0	0	0	0	NA	0	1	1	1	1	0	0	1	1	1	1	0	0	1	1	1	1	0	1	1	1	0	0	1	1
97704	977	88	1	2	0	6	18	143.85	Primary (1-5y)	2	0	0	NA	1	Food Secure	1	1	1	0	0	0	NA	NA	NA	0	1	0	1	0	0	0	0	0	0	0	0	0	1	0	0	1	1	0	0	1	0	0	0	0
97705	977	88	1	6	3	6	17	153.45	Primary (1-5y)	5	5	0	0.05	0	Food Secure	1	1	1	0	0	0	0	NA	0	1	1	1	1	1	0	0	1	1	1	0	0	0	1	1	1	1	0	0	0	1	0	0	1	0
97706	977	88	1	3	1	6	22	149.9	Secondary (>5y)	6	8	0	0.04	2	Mildly Food Insecure	1	1	1	0	0	0	NA	0	NA	0	1	1	1	1	1	0	0	0	0	1	0	0	1	0	0	1	0	0	0	0	0	0	0	0
97707	977	88	1	4	2	13	30	152.2	Primary (1-5y)	5	5	0	NA	8	Moderately Food Insecure	1	2	1	0	0	0	NA	0	NA	1	1	0	0	0	0	0	0	0	0	0	0	0	1	0	0	1	1	0	0	1	0	0	1	0
97708	977	88	1	4	0	11	25	152.35	Secondary (>5y)	6	5	0	0.35	0	Food Secure	1	0	0	0	0	0	NA	NA	NA	1	1	1	1	0	0	0	1	1	0	0	0	0	1	0	0	1	1	1	1	1	0	0	1	1
97601	976	88	1	6	1	6	20	154.15	Secondary (>5y)	8	9	0	0.14	0	Food Secure	0	0	1	0	0	0	NA	NA	NA	1	1	1	1	0	0	0	1	1	0	0	0	0	1	0	0	1	1	1	1	1	0	0	1	1
97601	976	88	1	6	1	6	20	154.15	Secondary (>5y)	8	9	0	0.14	0	Food Secure	0	0	1	0	0	0	NA	NA	NA	1	1	1	1	0	0	0	1	1	0	0	0	0	1	0	0	1	1	1	1	1	0	0	1	1
97603	976	88	1	9	2	24	21	145.65	Secondary (>5y)	12	9	0	0.08	0	Food Secure	1	1	1	0	0	0	0	0	NA	1	1	1	1	0	1	0	1	1	0	0	0	0	1	0	0	1	0	0	0	1	0	0	1	1
97604	976	88	1	3	0	10	28	153	No education	0	5	1	0.05	0	Food Secure	1	0	0	0	0	0	NA	NA	NA	0	1	1	0	0	0	0	0	0	0	0	0	0	1	0	0	1	0	0	0	1	0	0	0	0
97605	976	88	1	3	1	11	29	147.4	Primary (1-5y)	5	0	0	0.02	0	Food Secure	1	1	0	0	0	0	NA	0	NA	0	1	0	0	0	0	0	0	NA	NA	0	NA	NA	NA	NA	NA	1	1	0	0	1	0	0	0	0
97606	976	88	1	11	1	11	20	152.15	Secondary (>5y)	12	12	0	0.25	0	Food Secure	1	0	0	0	0	0	NA	NA	0	1	1	1	1	1	0	0	1	1	1	0	0	0	1	1	1	1	1	1	1	1	1	0	1	1
97606	976	88	1	11	1	11	20	152.15	Secondary (>5y)	12	12	0	0.25	0	Food Secure	1	0	0	0	0	0	NA	NA	0	1	1	1	1	1	0	0	1	1	1	0	0	0	1	1	1	1	1	1	1	1	1	0	1	1
97607	976	88	1	3	1	7	23	148.05	Secondary (>5y)	9	15	0	0.08	2	Mildly Food Insecure	1	1	1	0	0	0	NA	0	NA	0	1	0	1	0	0	0	1	1	1	0	0	0	1	1	1	1	0	0	0	1	0	0	1	0
97608	976	88	1	8	1	8	22	NA	Secondary (>5y)	9	9	0	0.07	0	Food Secure	0	0	1	0	0	0	NA	0	NA	1	1	0	1	0	0	0	1	1	1	0	0	0	1	1	1	1	0	0	0	1	0	0	1	1
97201	972	87	1	3	1	3	22	147.1	No education	0	0	0	0.01	9	Moderately Food Insecure	1	1	1	0	0	0	NA	NA	0	1	1	0	0	0	0	0	0	NA	NA	0	NA	NA	NA	NA	NA	1	0	0	0	0	0	0	0	0
97202	972	87	1	4	0	4	19	151.15	Secondary (>5y)	12	6	0	0.18	8	Moderately Food Insecure	1	0	0	0	0	0	NA	NA	NA	1	1	1	1	0	0	0	0	0	0	0	0	0	1	1	1	1	0	0	0	0	0	0	0	0
97203	972	87	1	7	1	7	21	159.2	Secondary (>5y)	9	6	1	0.44	0	Food Secure	1	5	1	0	0	0	NA	NA	NA	1	1	1	0	0	0	0	0	0	0	0	0	0	0	0	0	1	0	0	0	1	0	0	1	0
97204	972	87	1	3	1	7	19	154.4	Secondary (>5y)	7	9	0	0.2	0	Food Secure	1	0	1	0	0	0	NA	NA	1	1	1	1	0	1	0	0	1	1	1	0	0	0	1	1	1	1	1	1	1	1	0	0	1	1
97206	972	87	1	6	1	6	18	152.9	Primary (1-5y)	4	1	0	0.2	5	Mildly Food Insecure	1	0	1	0	0	0	NA	0	NA	1	1	0	0	1	0	0	0	0	0	0	0	0	1	1	1	1	1	0	0	1	0	0	0	1
97207	972	87	1	2	0	17	18	155.7	Secondary (>5y)	7	7	0	0.04	0	Food Secure	0	0	0	0	0	0	0	NA	NA	0	1	1	0	0	0	0	0	NA	NA	0	NA	NA	NA	NA	NA	1	0	0	0	1	0	0	1	0
97208	972	87	1	2	0	9	19	159.9	Primary (1-5y)	5	5	1	0.01	16	Severely Food Insecure	1	1	0	0	0	0	NA	NA	NA	1	1	0	0	0	0	0	0	NA	NA	0	NA	NA	NA	NA	NA	1	1	0	0	1	0	0	0	0
97101	971	87	1	3	1	3	30	148.35	Primary (1-5y)	5	3	0	0.12	1	Food Secure	1	0	0	0	0	0	0	NA	NA	1	1	1	1	0	0	0	1	1	1	0	0	0	1	1	1	1	1	0	0	1	0	0	1	0
97102	971	87	1	3	1	12	23	NA	Secondary (>5y)	9	5	0	0.02	0	Food Secure	1	0	0	0	0	0	NA	0	NA	0	1	1	1	0	0	0	1	1	0	0	0	0	1	0	0	1	1	1	1	1	0	0	1	1
97103	971	87	1	4	2	4	34	145.5	Secondary (>5y)	9	9	0	0.06	8	Moderately Food Insecure	0	2	1	0	0	0	0	NA	NA	1	1	0	0	0	0	0	0	0	0	1	0	0	0	0	0	1	1	0	0	1	0	1	0	0
97104	971	87	1	3	0	3	19	NA	Secondary (>5y)	10	10	0	0.04	0	Food Secure	1	1	1	0	0	0	NA	NA	NA	1	1	1	0	0	0	0	1	1	1	0	0	0	1	1	1	1	1	1	1	1	0	0	1	1
97105	971	87	1	4	3	13	27	142.6	Secondary (>5y)	7	10	0	0.04	12	Moderately Food Insecure	1	2	1	0	0	0	0	0	NA	0	1	1	1	1	0	0	0	0	0	0	0	0	0	0	0	1	1	1	1	1	0	0	0	0
97107	971	87	1	9	3	9	25	154.4	Secondary (>5y)	9	8	0	0.14	0	Food Secure	1	1	0	0	0	0	0	0	0	1	1	NA	0	1	0	0	0	0	0	0	0	0	1	1	1	1	1	1	1	1	0	0	1	1
97108	971	87	1	5	1	5	26	147.3	Secondary (>5y)	9	14	0	0.07	0	Food Secure	1	2	1	0	0	0	0	NA	NA	1	1	1	1	0	0	0	1	1	0	0	0	0	1	0	0	1	1	0	0	1	0	0	1	1
97001	970	87	1	4	2	8	27	149.6	Primary (1-5y)	4	6	0	0.02	8	Moderately Food Insecure	1	0	0	0	0	0	0	0	NA	1	1	1	1	0	0	0	1	1	1	0	0	0	1	1	1	1	1	0	0	1	0	0	1	0
97002	970	87	1	4	0	9	20	154.85	Secondary (>5y)	10	10	0	0.07	0	Food Secure	1	1	0	0	0	0	NA	NA	NA	1	1	1	1	0	0	0	0	0	0	1	1	1	1	1	1	1	1	1	1	1	1	0	1	1
97003	970	87	1	4	2	15	32	155.75	Primary (1-5y)	5	4	0	0.02	0	Food Secure	1	0	0	0	0	0	0	NA	1	0	1	1	0	0	0	0	1	1	0	0	0	0	1	0	0	1	1	0	0	1	0	1	0	0
97005	970	87	1	3	1	16	30	147.85	Secondary (>5y)	10	5	0	0.18	0	Food Secure	1	1	1	0	0	0	0	NA	NA	0	1	0	0	0	1	1	0	0	0	0	0	0	1	0	0	1	0	0	0	1	0	0	1	1
97006	970	87	1	3	1	12	24	151.15	Secondary (>5y)	10	5	0	0.06	0	Food Secure	1	0	0	0	0	0	NA	0	NA	0	1	0	0	0	0	0	0	0	0	1	1	0	1	0	0	1	1	1	1	1	0	0	1	0
97007	970	87	1	6	2	23	26	146.45	Secondary (>5y)	9	0	0	0.02	0	Food Secure	0	0	0	0	0	0	NA	0	1	0	1	0	0	0	0	0	0	0	0	1	1	0	1	0	0	1	1	0	0	1	0	0	0	0
97008	970	87	1	4	2	4	32	145.25	No education	0	9	1	0.03	6	Moderately Food Insecure	1	1	1	0	0	0	0	NA	NA	1	1	0	0	0	0	0	0	0	0	0	0	0	1	0	0	1	1	0	0	0	1	0	0	0
96903	969	87	1	4	1	8	25	153.65	Secondary (>5y)	9	10	0	0.1	0	Food Secure	1	2	0	0	0	0	0	NA	NA	1	1	1	1	0	0	0	0	0	0	0	0	0	1	0	0	1	0	0	0	1	0	1	1	0
96904	969	87	1	4	2	9	25	148.95	Primary (1-5y)	5	2	0	0.05	4	Moderately Food Insecure	1	0	1	0	0	0	NA	0	NA	1	1	0	1	0	0	0	0	0	0	0	0	0	1	1	1	1	1	0	0	1	0	0	1	0
96905	969	87	1	3	1	10	23	147.55	Primary (1-5y)	5	0	0	NA	1	Mildly Food Insecure	1	0	0	0	0	0	NA	NA	1	0	1	0	1	1	0	0	0	0	0	0	0	0	1	0	0	1	1	0	0	1	0	0	1	0
96906	969	87	1	5	1	9	27	144.4	Secondary (>5y)	6	3	0	0.05	0	Food Secure	1	0	0	0	0	0	NA	0	NA	1	1	1	0	0	0	0	0	0	0	0	0	0	1	0	0	1	1	0	0	1	0	0	1	0
96907	969	87	1	2	0	16	21	145.9	Secondary (>5y)	9	8	0	0.08	0	Food Secure	1	0	1	0	0	0	NA	NA	NA	0	1	0	0	0	0	0	0	0	0	0	0	0	1	0	0	1	1	0	0	1	0	0	1	0
96908	969	87	1	3	0	16	20	153.35	Secondary (>5y)	9	10	0	0.02	1	Food Secure	1	0	0	0	0	0	NA	NA	NA	0	1	0	1	0	0	0	0	0	0	0	0	0	1	0	0	1	1	0	0	1	0	0	0	1
96801	968	87	1	4	0	4	19	151.7	Secondary (>5y)	9	10	0	0.08	0	Food Secure	1	0	0	0	0	0	NA	NA	NA	1	1	1	0	0	0	0	1	1	1	0	0	0	1	1	1	1	1	1	1	1	0	0	1	0
96802	968	87	1	3	1	8	23	152.85	Secondary (>5y)	9	5	0	0.17	1	Food Secure	1	0	0	0	NA	0	NA	NA	0	1	1	1	0	1	0	0	0	0	1	0	0	0	1	1	1	1	1	1	1	0	0	0	0	0
96803	968	87	1	6	1	6	19	154	Secondary (>5y)	8	4	0	0.1	9	Moderately Food Insecure	1	0	0	0	0	0	0	NA	NA	1	1	0	0	0	0	0	0	0	0	0	0	0	1	1	1	1	0	0	0	0	0	0	0	0
96804	968	87	1	2	0	6	19	151	Primary (1-5y)	4	2	0	0.02	5	Mildly Food Insecure	1	0	0	0	0	0	NA	NA	NA	0	1	0	1	0	0	0	0	0	0	1	1	0	1	0	0	1	1	0	0	0	0	0	0	0
96805	968	87	1	10	3	10	18	149.7	Secondary (>5y)	7	0	0	0.05	0	Food Secure	1	0	0	0	0	0	0	NA	1	1	1	0	1	0	0	0	0	0	0	0	0	0	1	0	0	1	1	0	0	0	1	0	0	0
96806	968	87	1	2	0	7	25	159.7	Secondary (>5y)	6	0	0	NA	0	Food Secure	1	0	0	0	0	0	NA	NA	NA	0	1	0	1	0	0	0	0	0	0	0	0	0	1	0	0	1	0	0	0	0	0	0	0	0
96807	968	87	1	6	4	9	20	NA	Secondary (>5y)	7	9	0	0.03	0	Food Secure	1	0	0	0	0	0	0	NA	NA	1	1	1	1	0	0	0	1	1	0	0	0	0	1	0	0	1	1	0	0	0	0	0	1	0
96808	968	87	1	4	2	10	28	150.45	Secondary (>5y)	8	10	0	0.16	0	Food Secure	1	0	0	0	0	0	0	0	NA	1	1	1	1	0	0	0	0	0	0	1	1	1	1	1	1	1	1	1	1	1	0	0	1	1
96701	967	86	1	2	0	4	19	149.85	Primary (1-5y)	2	9	0	0.03	0	Food Secure	1	0	0	0	0	0	NA	NA	NA	0	1	1	1	0	0	0	0	0	0	0	0	0	1	0	0	1	1	0	0	0	0	0	0	0
96702	967	86	1	3	1	6	25	152.2	Secondary (>5y)	9	8	0	0.08	0	Food Secure	1	0	0	0	0	0	NA	0	NA	1	1	1	1	0	0	0	1	1	1	0	0	0	1	1	1	1	1	1	1	0	0	1	0	0
96703	967	86	1	5	2	5	25	NA	Secondary (>5y)	9	9	0	0.22	0	Food Secure	1	0	0	0	0	0	0	0	NA	1	1	1	1	0	0	0	1	1	1	0	0	0	1	1	1	1	1	1	1	1	1	0	0	0
96704	967	86	1	6	0	6	22	NA	Secondary (>5y)	7	7	1	0.22	0	Food Secure	1	0	0	0	0	0	NA	NA	NA	1	1	1	1	0	0	0	0	0	0	0	0	0	1	1	1	1	0	0	0	1	0	0	0	0
96705	967	86	1	4	0	4	18	NA	Secondary (>5y)	7	8	0	0.1	0	Food Secure	1	1	0	0	0	0	NA	NA	NA	1	1	1	1	0	0	0	0	0	0	0	0	0	1	1	1	1	1	1	1	0	0	0	0	0
96706	967	86	1	6	0	6	19	NA	Secondary (>5y)	9	11	0	2.1	0	Food Secure	1	2	1	0	0	0	NA	NA	NA	1	1	1	1	0	0	0	0	0	0	0	0	0	1	0	0	1	1	1	1	1	0	1	0	0
96708	967	86	1	10	2	10	24	148.5	Secondary (>5y)	9	9	0	0.35	0	Food Secure	1	0	0	0	0	0	NA	0	0	1	1	1	1	0	0	0	1	1	0	0	0	0	1	0	0	1	0	0	0	1	1	0	0	0
96301	963	86	1	3	1	16	25	151.9	Secondary (>5y)	9	0	0	0.03	4	Moderately Food Insecure	1	0	1	0	1	1	NA	NA	1	0	NA	NA	NA	1	0	0	0	0	0	0	0	0	1	0	0	1	1	0	0	0	1	0	0	0
96302	963	86	2	4	1	16	31	149.7	Primary (1-5y)	2	3	0	0.03	8	Moderately Food Insecure	1	0	0	0	0	0	0	NA	NA	1	1	0	1	0	0	0	0	0	0	1	1	1	1	1	1	1	1	0	0	1	0	1	0	0
96304	963	86	1	7	1	7	23	NA	Secondary (>5y)	8	10	1	1.75	0	Food Secure	1	1	0	0	0	0	NA	0	NA	1	1	1	1	0	0	0	1	1	0	0	0	0	1	1	1	1	0	0	0	0	1	1	0	0
96305	963	86	1	7	4	10	16	NA	Secondary (>5y)	9	5	0	0.1	0	Food Secure	1	0	0	0	0	0	0	NA	NA	0	1	1	1	0	0	0	1	1	0	0	0	0	1	0	0	1	1	0	0	1	0	0	0	0
96306	963	86	1	6	3	6	16	149.5	Secondary (>5y)	6	5	1	0.18	7	Severely Food Insecure	1	0	0	0	0	0	NA	1	NA	1	1	0	0	0	0	0	0	0	0	1	1	1	1	1	1	1	1	0	0	0	0	0	0	0
96307	963	86	1	4	2	4	24	154.5	Secondary (>5y)	9	9	0	0.4	0	Food Secure	1	0	0	0	0	0	NA	0	NA	1	1	1	1	0	0	0	0	0	0	1	1	0	1	0	0	1	0	0	0	1	0	0	0	0
96201	962	86	1	4	2	4	36	152.4	No education	0	0	1	0.09	10	Moderately Food Insecure	1	0	0	0	1	0	1	NA	NA	1	1	0	1	0	0	0	0	0	0	0	0	0	1	0	0	1	0	0	0	0	0	0	0	0
96203	962	86	1	5	2	10	30	154.1	Secondary (>5y)	8	12	0	0.14	0	Food Secure	1	1	0	0	0	0	0	NA	NA	1	1	1	1	0	0	0	1	1	1	0	0	0	1	1	1	1	1	1	1	0	0	0	0	0
96204	962	86	1	4	1	22	20	147.95	Primary (1-5y)	4	0	1	0.02	2	Mildly Food Insecure	1	1	0	0	0	0	NA	0	NA	1	1	1	1	0	0	0	0	0	0	0	0	0	1	0	0	1	1	0	0	1	0	0	0	0
96205	962	86	1	4	1	12	26	143.25	Primary (1-5y)	4	4	0	0.07	0	Food Secure	1	0	0	0	0	0	NA	0	NA	1	1	1	0	0	0	0	0	0	0	0	0	0	1	0	0	1	1	0	0	0	0	0	0	0
96206	962	86	1	5	1	5	20	NA	Secondary (>5y)	8	5	0	0.09	3	Mildly Food Insecure	1	0	0	0	0	0	NA	NA	NA	1	1	0	1	0	0	0	0	0	0	0	0	0	1	1	1	1	1	0	0	1	0	0	0	0
96207	962	86	1	7	3	7	30	153.8	Secondary (>5y)	9	4	1	0.06	6	Moderately Food Insecure	1	0	0	0	0	0	0	0	NA	1	1	1	1	0	0	0	1	1	0	0	0	0	1	0	0	1	1	0	0	1	1	0	0	0
96208	962	86	1	6	3	11	30	153.9	Primary (1-5y)	1	0	0	0.05	6	Moderately Food Insecure	1	0	0	0	0	0	0	1	NA	0	1	1	1	0	0	0	0	0	0	0	0	0	1	0	0	1	1	0	0	0	0	0	0	0
96101	961	86	1	4	1	5	25	144.8	Secondary (>5y)	7	8	0	0.35	0	Food Secure	1	2	0	0	0	0	NA	0	NA	1	1	0	0	0	0	0	0	0	0	0	0	0	1	0	0	1	0	0	0	1	1	1	0	0
96102	961	86	1	3	2	5	29	150.55	Secondary (>5y)	7	10	0	0.53	0	Food Secure	1	0	1	0	NA	0	0	0	NA	1	1	1	0	0	0	0	0	0	0	0	0	0	1	0	0	1	0	0	0	1	0	0	0	0
96103	961	86	1	6	4	6	35	158.25	Secondary (>5y)	10	14	0	0.14	0	Food Secure	1	0	1	0	0	0	0	0	NA	1	1	1	1	0	0	0	0	0	0	0	0	0	1	0	0	1	1	1	1	0	1	0	0	0
96104	961	86	1	5	1	5	25	152.5	Secondary (>5y)	12	12	1	0.21	0	Food Secure	1	1	0	0	0	1	NA	1	NA	1	1	1	1	0	0	0	0	0	0	0	0	0	1	0	0	1	0	0	0	1	0	0	0	0
96105	961	86	1	6	1	6	24	148.05	Primary (1-5y)	4	5	0	0.52	0	Food Secure	1	1	0	0	0	0	0	NA	NA	1	1	1	1	0	0	0	1	1	0	0	0	0	1	0	0	1	1	0	0	1	0	1	0	0
96106	961	86	1	8	1	8	18	150.1	Secondary (>5y)	8	9	0	0.18	6	Moderately Food Insecure	1	0	1	0	0	0	0	NA	NA	1	1	0	1	0	0	0	0	0	0	0	0	0	0	0	0	1	0	0	0	1	1	0	0	0
96107	961	86	1	3	1	3	29	151.5	Secondary (>5y)	9	6	0	0.1	0	Food Secure	1	0	0	0	NA	0	NA	NA	0	1	1	1	1	1	0	0	1	1	1	0	0	0	1	1	1	1	0	0	0	1	0	0	0	0
96108	961	86	1	5	2	5	22	144.05	Secondary (>5y)	9	10	1	1.75	2	Moderately Food Insecure	1	3	1	0	0	0	NA	0	NA	1	1	0	0	0	0	0	0	0	0	0	0	0	1	0	0	1	0	0	0	1	0	1	0	0
96001	960	86	1	4	1	4	16	148.75	Secondary (>5y)	7	5	0	0.12	0	Food Secure	1	1	1	0	0	0	NA	NA	NA	1	1	0	0	0	0	0	0	0	0	0	0	0	1	1	1	1	0	0	0	0	0	0	0	0
96002	960	86	1	6	3	6	23	147.1	Secondary (>5y)	9	9	0	0.35	0	Food Secure	1	0	0	0	NA	0	NA	1	1	1	1	1	1	0	0	0	0	0	0	0	0	0	1	1	1	1	0	0	0	0	0	0	0	0
96003	960	86	1	5	1	5	24	152.65	Secondary (>5y)	8	5	1	0.18	0	Food Secure	1	0	0	0	0	0	0	NA	NA	1	1	0	0	0	0	0	1	1	1	0	0	0	1	1	1	1	0	0	0	0	0	0	0	0
96004	960	86	1	7	3	7	26	156.95	Primary (1-5y)	5	5	0	0.35	0	Food Secure	1	0	1	0	0	0	0	0	NA	1	1	1	1	0	0	0	0	0	0	1	1	1	1	1	1	1	0	0	0	1	0	0	0	0
96005	960	86	1	6	1	6	20	153.85	Secondary (>5y)	12	12	0	0.35	0	Food Secure	1	0	1	0	0	0	0	NA	NA	1	1	1	1	0	0	0	1	1	1	0	0	0	1	1	1	1	0	0	0	1	0	1	0	0
96006	960	86	1	5	0	9	24	153.25	Secondary (>5y)	12	8	0	0.14	1	Food Secure	1	0	0	0	0	0	NA	NA	NA	0	1	1	1	0	0	0	0	0	0	0	0	0	1	0	0	1	1	0	0	1	1	0	0	0
96006	960	86	1	5	0	9	24	153.25	Secondary (>5y)	12	8	0	0.14	1	Food Secure	1	0	0	0	0	0	NA	NA	NA	0	1	1	1	0	0	0	0	0	0	0	0	0	1	0	0	1	1	0	0	1	1	0	0	0
96007	960	86	1	5	3	11	33	150.05	No education	0	0	1	0.01	5	Mildly Food Insecure	1	0	0	0	0	0	1	0	NA	1	1	1	1	0	0	0	0	0	0	0	0	0	1	0	0	1	0	0	0	0	0	0	0	0
95901	959	85	1	4	1	9	25	148.55	Secondary (>5y)	10	12	0	0.26	0	Food Secure	0	0	1	0	0	0	NA	NA	0	1	1	0	1	1	0	0	0	0	0	0	0	0	1	1	1	1	0	0	0	1	0	0	1	0
95902	959	85	1	4	0	8	23	149.3	Secondary (>5y)	12	12	0	0.07	0	Food Secure	1	0	1	0	0	0	NA	NA	NA	1	1	1	1	0	0	0	1	1	1	0	0	0	1	1	1	1	0	0	0	1	0	0	0	0
95903	959	85	1	4	2	11	23	146.6	Primary (1-5y)	4	7	0	0.01	8	Moderately Food Insecure	1	1	0	0	0	0	NA	1	NA	0	1	NA	0	0	0	0	0	0	0	0	0	0	1	0	0	1	1	0	0	1	0	0	0	0
95904	959	85	1	6	0	10	19	143.15	Secondary (>5y)	8	6	0	0.02	6	Moderately Food Insecure	1	0	0	0	0	0	NA	NA	NA	0	1	0	0	0	0	0	0	0	0	1	1	1	1	1	1	1	1	0	0	0	0	0	0	0
95906	959	85	1	5	0	8	19	154.2	Secondary (>5y)	10	9	0	0.08	0	Food Secure	1	0	0	0	0	0	NA	NA	NA	1	1	1	1	0	0	0	1	1	0	0	0	0	1	0	0	1	0	0	0	1	0	0	1	0
95907	959	85	1	4	0	14	24	152.5	Secondary (>5y)	13	10	0	0.04	0	Food Secure	1	2	1	0	0	0	0	NA	NA	0	1	1	1	0	0	0	0	0	0	0	0	0	1	1	1	1	0	0	0	1	0	0	1	1
95908	959	85	1	3	1	3	22	151.65	Secondary (>5y)	7	8	1	0.07	7	Moderately Food Insecure	1	2	1	0	0	0	NA	0	NA	1	1	0	0	0	1	1	0	0	0	0	0	0	1	0	0	1	0	0	0	1	0	0	0	0
95801	958	85	1	3	0	3	20	148.7	Secondary (>5y)	6	2	1	0.17	0	Food Secure	1	0	1	0	0	0	NA	NA	NA	1	1	0	1	0	0	0	0	0	0	0	0	0	1	0	0	1	0	0	0	1	0	0	1	0
95802	958	85	1	4	0	21	20	150.1	Secondary (>5y)	9	9	0	0.05	0	Food Secure	1	0	0	0	0	0	NA	NA	NA	1	1	0	1	0	0	0	0	0	0	1	1	0	1	0	0	1	0	0	0	1	0	0	1	1
95803	958	85	1	2	0	5	20	137.55	Secondary (>5y)	8	0	0	0.12	2	Mildly Food Insecure	1	0	1	0	0	0	NA	NA	NA	0	1	0	0	0	0	0	0	0	0	0	0	0	1	0	0	1	0	0	0	0	0	0	0	0
95804	958	85	1	5	0	5	18	NA	Secondary (>5y)	10	9	0	0.12	0	Food Secure	0	0	1	0	0	0	NA	NA	NA	1	1	1	0	0	0	0	0	0	0	1	1	0	1	0	0	1	0	0	0	1	0	0	1	1
95805	958	85	1	9	4	9	26	158.8	Secondary (>5y)	8	9	0	0.13	3	Mildly Food Insecure	1	0	0	0	0	0	0	0	1	1	1	0	0	0	0	0	0	0	0	0	0	0	1	0	0	1	0	0	0	1	0	0	0	0
95806	958	85	1	1	0	6	22	154.55	Secondary (>5y)	9	4	0	0.13	0	Food Secure	0	0	0	0	NA	0	NA	NA	NA	1	1	NA	1	0	0	0	1	1	1	0	0	0	1	1	1	1	1	1	1	1	0	0	1	0
95807	958	85	1	6	1	6	24	150.55	Secondary (>5y)	9	7	1	0.28	0	Food Secure	1	0	1	0	0	0	NA	1	NA	1	1	1	1	0	0	0	0	0	0	0	0	0	1	0	0	0	0	0	0	1	0	0	1	1
95601	956	85	1	1	0	10	19	157.5	Secondary (>5y)	7	5	0	0.02	0	Food Secure	1	0	1	0	NA	0	NA	NA	NA	0	1	0	0	0	0	0	0	0	0	0	0	0	1	0	0	0	0	0	0	1	0	0	1	0
95602	956	85	1	3	1	11	24	149.05	Secondary (>5y)	10	7	0	0.03	0	Food Secure	1	0	1	0	0	0	NA	0	NA	1	1	0	1	0	0	0	0	0	0	0	0	0	1	0	0	1	0	0	0	1	0	0	0	0
95603	956	85	1	8	3	8	22	157.6	Secondary (>5y)	7	0	0	0.53	0	Food Secure	1	0	1	0	0	0	0	1	NA	1	1	0	1	0	0	0	1	1	1	0	0	0	1	1	1	1	0	0	0	1	0	0	1	1
95604	956	85	1	3	1	3	NA	147.65	Secondary (>5y)	10	12	0	0.06	7	Moderately Food Insecure	1	0	1	0	0	0	0	NA	NA	1	1	0	1	0	0	0	1	1	1	0	0	0	1	1	1	1	0	0	0	1	0	0	1	0
95604	956	85	1	3	1	3	NA	147.65	Secondary (>5y)	10	12	0	0.06	7	Moderately Food Insecure	1	0	1	0	0	0	0	NA	NA	1	1	0	1	0	0	0	1	1	1	0	0	0	1	1	1	1	0	0	0	1	0	0	1	0
95605	956	85	1	4	2	9	NA	155.25	Primary (1-5y)	4	5	1	0.05	0	Food Secure	1	0	0	0	0	0	0	NA	NA	1	1	0	1	0	0	0	0	0	0	0	0	0	1	0	0	1	0	0	0	1	0	0	1	0
95606	956	85	1	2	0	2	19	159.85	Secondary (>5y)	10	6	0	0.2	0	Food Secure	1	2	1	0	0	0	NA	NA	NA	1	1	0	1	0	0	0	0	0	0	0	0	0	1	1	1	1	0	0	0	0	0	0	0	0
95607	956	85	1	3	1	18	25	151.35	Secondary (>5y)	6	9	0	0.01	0	Food Secure	1	1	0	0	0	0	NA	0	NA	0	1	1	1	0	0	0	1	1	0	0	0	0	1	0	0	1	0	0	0	1	0	0	1	0
95608	956	85	1	9	4	20	17	150.25	Secondary (>5y)	9	6	0	0.18	0	Food Secure	1	0	0	0	0	0	0	0	1	1	1	1	1	0	0	0	1	1	1	0	0	0	1	1	1	1	0	0	0	1	0	0	0	1
95501	955	85	1	3	1	3	32	148.85	Secondary (>5y)	12	10	0	0.07	0	Food Secure	0	0	1	0	0	0	0	NA	NA	1	1	1	1	0	0	0	1	1	0	1	1	0	1	0	0	1	0	0	0	1	1	0	0	1
95502	955	85	1	11	5	11	28	148.8	Secondary (>5y)	9	10	0	0.66	0	Food Secure	1	0	0	0	0	0	0	0	1	1	1	1	0	0	0	0	0	0	0	0	0	0	1	1	1	1	0	0	0	1	0	0	0	1
95503	955	85	1	3	1	3	32	151.7	Secondary (>5y)	10	8	0	0.14	0	Food Secure	0	3	1	0	0	0	0	NA	NA	1	1	1	0	0	0	0	0	NA	NA	0	NA	NA	NA	NA	NA	1	1	1	1	1	0	0	0	0
95504	955	85	1	4	2	4	24	146.4	No education	0	0	0	0.07	19	Severely Food Insecure	0	2	1	0	0	0	0	0	NA	1	1	0	0	0	0	0	0	0	0	1	1	1	1	1	1	1	0	0	0	0	0	0	0	0
95505	955	85	1	8	3	23	19	153	Secondary (>5y)	8	0	0	0.13	0	Food Secure	0	0	1	0	0	0	NA	0	1	0	1	0	0	1	0	0	0	0	0	1	1	0	1	0	0	1	0	0	0	1	1	0	1	0
95506	955	85	1	11	3	11	25	155.05	Secondary (>5y)	12	16	0	0.17	0	Food Secure	1	0	0	0	0	0	NA	0	1	1	1	0	0	0	0	0	0	0	0	0	0	0	1	1	1	1	0	0	0	1	1	0	0	0
95507	955	85	1	3	1	7	35	150.8	Primary (1-5y)	5	9	0	0.14	0	Food Secure	1	2	0	0	0	0	NA	0	NA	1	1	1	1	1	0	0	1	1	1	0	0	0	1	1	1	1	0	0	0	1	0	0	1	0
95201	952	85	1	6	2	6	35	150.95	Secondary (>5y)	10	3	0	0.08	0	Food Secure	1	0	0	0	0	0	NA	NA	0	1	1	0	0	0	0	0	0	0	0	0	0	0	1	0	0	1	1	1	1	1	0	0	1	0
95202	952	85	1	6	0	11	18	148.2	Secondary (>5y)	9	7	1	0.25	0	Food Secure	1	1	0	0	0	0	NA	NA	NA	1	1	1	1	0	0	0	1	1	1	0	0	0	1	1	1	1	0	0	0	1	0	0	1	0
95203	952	85	1	21	9	21	22	NA	Secondary (>5y)	9	9	0	1.05	0	Food Secure	0	0	0	0	0	0	0	0	0	1	1	1	1	0	0	0	0	0	0	0	0	0	1	1	1	1	1	1	1	1	0	0	1	1
95205	952	85	1	10	2	10	23	153.4	Secondary (>5y)	10	12	0	NA	0	Food Secure	0	0	0	0	0	0	NA	0	NA	1	1	0	1	0	0	0	0	0	0	1	1	1	1	1	1	1	1	1	1	1	0	0	1	1
95206	952	85	1	8	5	8	16	151.45	Primary (1-5y)	4	0	0	0.08	0	Food Secure	1	0	0	0	0	0	0	0	NA	1	1	NA	1	0	0	0	1	1	0	0	0	0	1	0	0	1	0	0	0	1	0	0	1	0
95207	952	85	1	3	1	8	16	160.75	Secondary (>5y)	6	9	0	0.12	0	Food Secure	1	1	0	0	0	0	NA	NA	NA	1	1	1	0	0	0	0	0	0	0	0	0	0	1	0	0	1	1	1	1	1	0	0	1	1
95208	952	85	1	8	2	8	18	152.3	Secondary (>5y)	9	5	0	0.05	0	Food Secure	1	1	0	0	0	0	NA	0	1	1	1	1	0	0	0	0	1	1	1	0	0	0	1	1	1	1	1	1	1	1	0	0	1	1
95001	950	84	1	6	2	6	18	151	Secondary (>5y)	7	14	0	1.05	0	Food Secure	1	0	0	0	0	0	0	NA	NA	1	1	1	0	0	0	0	1	1	1	0	0	0	1	1	1	1	0	0	0	1	1	0	0	0
95002	950	84	1	3	0	3	18	148.2	Secondary (>5y)	6	5	0	0.35	0	Food Secure	1	0	0	0	0	0	NA	NA	NA	1	1	0	0	0	0	0	0	0	0	1	1	1	1	1	1	1	0	0	0	1	0	0	0	0
95003	950	84	1	4	2	4	22	147.8	Primary (1-5y)	5	5	0	0.03	0	Food Secure	1	1	0	0	0	0	NA	1	1	1	1	0	0	0	0	0	0	0	0	0	0	0	1	0	0	1	0	1	1	1	0	0	0	0
95004	950	84	1	2	0	12	18	152.05	Secondary (>5y)	10	8	0	0.08	0	Food Secure	1	1	0	0	0	0	NA	NA	NA	1	1	0	1	0	0	0	0	0	0	0	0	0	1	0	0	1	0	1	1	1	0	0	1	1
95005	950	84	1	4	1	4	27	150.8	Secondary (>5y)	8	4	0	0.35	0	Food Secure	1	0	0	0	0	0	NA	NA	0	1	1	0	1	0	0	0	0	0	0	1	1	0	1	0	0	1	0	0	0	1	0	0	1	0
95006	950	84	1	5	3	5	36	NA	Secondary (>5y)	6	9	0	0.08	3	Mildly Food Insecure	1	0	1	0	0	0	0	1	NA	1	1	0	0	0	1	0	0	0	0	0	0	0	1	1	1	1	0	0	0	0	0	0	0	0
95007	950	84	1	2	0	5	18	141.3	Secondary (>5y)	8	5	0	0.3	0	Food Secure	1	1	1	0	0	0	NA	NA	NA	0	1	0	1	0	0	0	0	NA	NA	0	NA	NA	NA	NA	NA	1	0	0	0	0	0	0	0	0
95008	950	84	1	4	2	15	24	136.55	Secondary (>5y)	10	5	0	0.05	6	Moderately Food Insecure	1	0	0	0	0	0	NA	0	NA	0	1	0	1	0	0	0	0	0	0	0	0	0	1	1	1	1	0	0	0	0	0	0	0	0
94802	948	84	1	3	0	9	19	152.35	Secondary (>5y)	10	7	0	0.35	0	Food Secure	1	0	1	0	0	0	NA	NA	NA	1	1	0	0	0	0	0	0	0	0	0	0	0	1	0	0	1	0	0	0	0	0	1	0	0
94803	948	84	1	3	2	7	17	159.25	Secondary (>5y)	9	12	0	0.24	0	Food Secure	0	1	1	0	NA	0	0	NA	NA	0	1	0	1	0	0	0	0	0	0	1	1	0	1	0	0	1	0	0	0	1	0	0	0	0
94805	948	84	1	4	0	9	18	147.7	Secondary (>5y)	10	9	1	0.25	0	Food Secure	1	0	0	0	1	0	NA	NA	NA	1	1	0	1	0	0	0	1	1	0	0	0	0	1	0	0	1	0	0	0	0	0	0	0	0
94806	948	84	1	4	0	4	22	149.9	Secondary (>5y)	6	6	0	0.52	3	Mildly Food Insecure	1	0	0	0	0	0	NA	NA	NA	1	1	0	0	0	0	0	0	0	0	1	1	0	1	0	0	1	0	0	0	0	1	0	0	0
94807	948	84	1	3	1	17	26	155.15	Secondary (>5y)	7	0	0	0.01	6	Moderately Food Insecure	1	3	1	0	0	0	0	NA	NA	1	1	0	1	0	0	0	0	0	0	0	0	0	0	0	0	1	0	0	0	0	0	0	0	0
94808	948	84	1	5	2	5	30	146.8	Secondary (>5y)	8	6	0	0.05	6	Moderately Food Insecure	1	0	1	0	0	0	0	NA	NA	1	1	0	1	0	0	0	0	0	0	0	0	0	1	0	0	1	0	0	0	0	0	0	0	0
94701	947	84	1	2	1	8	24	148.05	Secondary (>5y)	7	7	0	0.06	0	Food Secure	1	1	1	0	NA	0	NA	NA	1	0	1	0	1	1	0	0	0	0	0	0	0	0	1	1	1	1	0	0	0	1	1	1	0	0
94702	947	84	1	3	1	3	17	NA	Secondary (>5y)	7	9	0	0.09	0	Food Secure	0	2	1	0	0	0	NA	NA	NA	1	1	0	1	0	0	0	0	0	0	0	0	0	1	0	0	1	0	0	0	1	1	0	1	1
94703	947	84	1	13	4	13	16	158.3	Secondary (>5y)	8	9	0	0.5	0	Food Secure	1	2	1	0	0	0	0	NA	1	1	1	0	0	1	0	0	0	0	0	0	0	0	1	1	1	1	0	0	0	1	0	0	1	1
94704	947	84	1	3	0	3	23	141.75	Secondary (>5y)	9	5	0	0.05	0	Food Secure	1	4	1	0	0	0	NA	NA	NA	1	1	0	1	0	0	0	0	0	0	0	0	0	0	0	0	1	0	0	0	0	0	0	0	0
94705	947	84	1	3	1	7	25	148.7	Primary (1-5y)	2	0	0	0.04	0	Food Secure	1	1	1	0	0	0	NA	0	NA	0	1	0	1	0	0	0	0	NA	NA	0	NA	NA	NA	NA	NA	1	0	0	0	1	0	1	0	0
94706	947	84	1	3	1	8	25	150.45	Primary (1-5y)	2	5	0	0.05	4	Moderately Food Insecure	1	0	1	0	0	0	NA	0	NA	0	1	1	1	0	0	0	0	0	0	0	0	0	1	0	0	1	0	0	0	1	0	0	0	0
94707	947	84	1	7	3	15	17	152.6	Secondary (>5y)	10	8	0	0.18	0	Food Secure	1	0	0	0	0	0	NA	1	NA	1	1	0	0	0	0	0	0	0	0	0	0	0	1	0	0	1	0	0	0	1	0	0	1	0
94708	947	84	1	8	3	8	20	158.85	Secondary (>5y)	9	9	0	1.05	0	Food Secure	1	0	0	0	0	0	0	NA	1	1	1	0	1	0	0	0	0	0	0	0	0	0	1	1	1	1	0	0	0	1	1	0	0	1
94501	945	84	1	3	1	3	27	156.85	Secondary (>5y)	6	0	0	0.08	0	Food Secure	1	0	1	0	0	0	NA	NA	0	0	1	1	1	0	0	0	0	0	0	1	1	0	1	0	0	1	0	0	0	1	0	1	0	0
94502	945	84	1	8	2	8	28	155.25	Secondary (>5y)	11	8	1	1	0	Food Secure	1	2	1	0	0	0	NA	0	0	1	1	0	1	1	0	0	0	0	0	0	0	0	1	0	0	1	0	0	0	1	0	0	1	0
94503	945	84	1	5	2	9	25	147.15	Secondary (>5y)	7	11	0	0.09	0	Food Secure	0	0	1	0	0	0	0	0	NA	0	1	1	0	0	0	0	0	0	0	0	0	0	1	0	0	1	0	0	0	1	0	0	1	1
94504	945	84	1	2	0	2	18	139.75	Secondary (>5y)	7	4	0	0.35	0	Food Secure	1	5	1	0	0	0	NA	NA	NA	1	1	0	1	0	0	0	0	0	0	0	0	0	1	0	0	1	0	0	0	0	0	0	0	0
94505	945	84	1	13	4	13	25	152.05	Secondary (>5y)	8	0	1	2.1	0	Food Secure	1	0	1	0	0	0	0	NA	NA	1	1	1	1	0	0	0	0	0	0	0	0	0	1	0	0	1	0	0	0	1	0	1	0	0
94506	945	84	1	2	0	6	19	155.55	Primary (1-5y)	4	5	0	0.12	0	Food Secure	1	1	0	0	0	0	NA	NA	NA	0	1	0	1	0	0	0	0	0	0	0	0	0	1	0	0	1	0	0	0	1	0	0	1	0
94507	945	84	1	7	5	7	17	140.25	Secondary (>5y)	9	5	1	0.61	0	Food Secure	1	0	0	0	0	0	0	NA	NA	1	1	0	1	0	0	0	0	0	0	0	0	0	1	1	1	1	0	0	0	0	0	0	0	0
94401	944	84	1	9	2	9	24	158.45	Secondary (>5y)	6	0	0	0.35	0	Food Secure	1	0	1	0	0	0	0	0	NA	1	1	0	1	0	0	0	1	1	1	0	0	0	1	1	1	1	1	1	1	1	0	0	1	1
94402	944	84	1	9	2	9	21	151.1	Secondary (>5y)	7	6	0	0.35	0	Food Secure	1	0	1	0	0	0	NA	0	NA	1	1	0	1	0	0	0	1	1	1	0	0	0	1	1	1	1	1	1	1	1	0	0	1	1
94403	944	84	1	4	3	21	30	153.7	Secondary (>5y)	6	0	0	0.17	0	Food Secure	1	0	0	0	NA	0	0	0	NA	0	1	1	0	0	0	0	1	1	1	0	0	0	1	1	1	1	0	0	0	1	0	0	1	1
94405	944	84	1	4	1	4	19	151.3	Secondary (>5y)	8	8	0	NA	0	Food Secure	1	1	0	0	0	0	NA	NA	1	1	1	0	1	0	0	0	0	0	0	0	0	0	1	1	1	1	0	1	1	1	1	0	1	1
94301	943	83	1	5	0	16	18	156.75	Secondary (>5y)	9	14	0	0.7	0	Food Secure	1	0	0	0	0	0	NA	NA	NA	1	1	0	1	0	0	0	0	0	0	0	0	0	1	0	0	1	1	1	1	0	0	0	0	0
94302	943	83	1	7	3	13	24	146.5	Secondary (>5y)	7	5	0	0.4	2	Moderately Food Insecure	1	1	0	0	0	0	0	0	NA	1	1	0	1	0	0	0	0	0	0	0	0	0	1	1	1	1	1	0	0	0	0	0	0	0
94303	943	83	1	10	3	10	30	151.1	Secondary (>5y)	10	10	0	0.1	0	Food Secure	1	1	0	0	0	1	0	0	0	1	1	1	0	1	0	0	1	1	1	0	0	0	1	1	1	1	1	1	1	0	0	0	0	0
94304	943	83	1	10	3	10	NA	153.2	Secondary (>5y)	9	10	0	0.1	0	Food Secure	1	0	0	0	0	1	0	0	0	1	1	1	0	1	0	0	1	1	1	0	0	0	1	1	1	1	1	1	1	0	0	0	0	0
94305	943	83	1	12	4	21	28	148.35	No education	0	0	1	0.09	0	Food Secure	1	0	0	0	1	0	NA	0	0	1	1	0	1	0	0	0	0	0	0	0	0	0	1	0	0	1	1	0	0	0	0	0	0	0
94306	943	83	1	5	2	16	23	158.5	Secondary (>5y)	7	9	0	0.07	0	Food Secure	1	0	0	0	0	0	0	1	NA	1	1	0	1	1	0	0	0	0	0	0	0	0	1	0	0	1	1	0	0	0	0	0	0	0
94307	943	83	1	7	3	13	19	156.45	Secondary (>5y)	9	0	0	0.12	0	Food Secure	1	0	0	0	0	0	0	NA	NA	1	1	0	0	0	0	0	0	0	0	0	0	0	1	1	1	1	0	0	0	1	0	1	0	0
94308	943	83	1	6	1	15	16	141.85	Secondary (>5y)	7	5	1	0.05	4	Moderately Food Insecure	1	2	0	0	0	0	NA	NA	NA	1	1	0	1	0	0	0	0	0	0	0	0	0	1	0	0	1	1	0	0	0	0	0	0	0
94001	940	83	1	9	3	9	20	155.9	Secondary (>5y)	10	7	0	0.35	0	Food Secure	0	0	0	0	0	0	0	0	0	1	1	0	1	0	0	0	1	1	1	0	0	0	1	1	1	1	1	1	1	1	0	0	1	1
94002	940	83	1	2	0	9	22	151	Primary (1-5y)	5	5	0	0.08	0	Food Secure	1	0	1	0	0	0	NA	NA	NA	1	1	0	1	0	0	0	0	0	0	0	0	0	1	0	0	1	1	0	0	1	0	0	0	0
94003	940	83	1	2	0	5	25	152.05	Secondary (>5y)	12	12	1	NA	0	Food Secure	1	0	0	0	0	0	NA	NA	NA	1	1	NA	1	0	0	0	0	0	0	0	0	0	1	0	0	1	1	0	0	1	0	0	0	0
94004	940	83	1	6	3	20	16	157.3	Secondary (>5y)	7	5	0	0.05	0	Food Secure	1	0	0	0	0	0	0	NA	NA	1	1	NA	1	0	0	0	1	1	1	0	0	0	1	1	1	1	1	0	0	1	0	0	1	0
94005	940	83	1	4	1	7	16	NA	Primary (1-5y)	4	4	0	0.04	2	Mildly Food Insecure	1	0	0	0	0	0	NA	NA	NA	0	0	NA	NA	0	0	0	0	0	0	0	0	0	1	0	0	1	1	0	0	1	0	0	0	0
94006	940	83	1	3	0	3	20	166.3	Secondary (>5y)	9	9	0	0.17	0	Food Secure	1	0	0	0	0	0	NA	NA	NA	1	1	0	1	0	0	0	0	0	0	0	0	0	1	0	0	1	1	0	0	0	0	0	0	0
94007	940	83	1	6	3	11	26	143.4	Secondary (>5y)	6	1	1	0.03	3	Mildly Food Insecure	1	0	1	0	0	1	0	0	NA	0	1	0	0	0	0	0	1	1	0	0	0	0	1	0	0	1	1	1	1	1	0	1	0	0
94008	940	83	1	5	2	10	25	140.9	Secondary (>5y)	8	0	0	0.03	0	Food Secure	1	0	0	0	0	0	0	NA	NA	1	1	0	0	0	0	0	0	0	0	0	0	0	1	1	1	1	0	0	0	1	0	1	1	0
93901	939	83	1	4	2	11	25	142.45	Secondary (>5y)	8	3	1	0.02	0	Food Secure	1	3	0	0	0	0	NA	0	NA	0	1	0	1	0	0	0	0	0	0	0	0	0	1	0	0	1	1	0	0	0	0	0	0	0
93903	939	83	NA	NA	NA	NA	NA	NA	NA	NA	NA	NA	NA	NA	NA	NA	NA	NA	NA	NA	NA	NA	NA	NA	NA	NA	NA	NA	NA	NA	NA	NA	NA	NA	NA	NA	NA	NA	NA	NA	NA	NA	NA	NA	NA	NA	NA	NA	NA
93904	939	83	2	3	0	14	18	154.85	Secondary (>5y)	7	3	0	0.04	0	Food Secure	1	0	1	0	0	0	NA	NA	NA	0	1	0	1	0	1	0	0	0	0	0	0	0	1	0	0	1	0	0	0	0	0	0	0	0
93905	939	83	1	4	2	4	31	152.25	Secondary (>5y)	9	14	1	0.14	0	Food Secure	1	0	0	0	0	0	0	NA	NA	1	1	0	1	0	0	0	0	0	0	1	1	1	1	1	1	1	1	1	1	0	1	0	0	0
93906	939	83	1	3	1	14	26	155	Secondary (>5y)	9	6	0	0.03	0	Food Secure	1	0	1	0	0	0	0	NA	NA	0	1	0	1	0	0	0	0	0	0	1	0	0	0	0	0	1	0	0	0	0	0	0	0	0
93907	939	83	1	3	1	7	30	156.25	Secondary (>5y)	10	9	0	0.03	0	Food Secure	1	0	0	0	0	0	0	0	NA	0	1	0	1	0	0	0	0	0	0	1	1	0	1	0	0	1	1	0	0	0	0	0	0	0
93908	939	83	1	3	1	6	26	151.85	Secondary (>5y)	10	9	0	0.09	0	Food Secure	1	0	1	0	0	0	NA	0	NA	0	1	0	0	0	0	0	0	0	0	0	0	0	1	1	1	1	0	0	0	0	0	0	0	0
93801	938	83	1	4	2	11	22	155.7	Primary (1-5y)	5	0	0	0.12	3	Mildly Food Insecure	1	0	1	0	0	0	0	NA	1	0	1	0	0	0	1	0	1	1	0	0	0	0	1	0	0	1	0	0	0	1	0	1	0	0
93802	938	83	1	8	3	12	21	152.8	Primary (1-5y)	5	5	1	0.12	0	Food Secure	1	1	0	0	0	0	NA	1	1	0	1	0	1	0	1	0	0	0	0	0	0	0	1	0	0	1	1	0	0	1	0	0	0	0
93803	938	83	1	3	1	11	19	147.7	Primary (1-5y)	5	0	1	NA	1	Mildly Food Insecure	1	1	1	0	0	0	NA	0	NA	0	1	NA	0	0	0	0	0	0	0	0	0	0	1	0	0	1	1	0	0	1	0	0	0	0
93804	938	83	1	7	3	7	21	159.85	Secondary (>5y)	7	8	0	0.11	1	Mildly Food Insecure	1	1	1	0	0	0	0	1	NA	1	1	0	0	0	0	0	0	0	0	0	0	0	1	1	1	1	0	0	0	0	0	0	0	0
93805	938	83	1	3	1	3	25	151	Secondary (>5y)	9	0	1	0.11	0	Food Secure	1	0	0	0	0	0	NA	0	NA	1	1	0	0	0	0	0	0	0	0	0	0	0	1	0	0	1	1	0	0	0	0	0	0	0
93806	938	83	1	5	1	5	22	NA	No education	0	3	0	0.18	6	Moderately Food Insecure	1	0	0	0	0	0	0	NA	NA	1	1	0	1	0	0	0	0	0	0	0	0	0	1	0	0	1	0	0	0	0	0	0	0	0
93807	938	83	1	6	0	9	20	153.4	Primary (1-5y)	4	9	0	0.08	0	Food Secure	1	0	0	0	0	0	NA	NA	NA	1	1	0	1	0	0	0	0	NA	NA	0	NA	NA	NA	NA	NA	1	1	0	0	0	0	1	0	0
93808	938	83	1	5	0	5	22	157.15	Secondary (>5y)	9	10	0	0.12	0	Food Secure	0	0	1	0	0	0	NA	NA	NA	1	1	1	1	0	0	0	1	1	0	0	0	0	1	0	0	1	1	1	1	1	0	0	1	0
93701	937	83	1	8	1	8	20	144.2	Secondary (>5y)	10	10	1	0.12	0	Food Secure	1	0	1	0	0	0	NA	NA	0	1	1	1	1	0	0	0	0	0	0	0	0	0	1	1	1	1	1	0	0	1	0	0	1	1
93702	937	83	1	5	1	22	35	151	Secondary (>5y)	11	11	0	0.13	0	Food Secure	1	0	0	0	1	0	NA	0	NA	0	1	1	1	0	0	0	0	0	0	0	0	0	1	0	0	1	1	0	0	1	0	1	0	0
93703	937	83	1	6	1	6	27	147.35	Secondary (>5y)	9	10	0	0.05	0	Food Secure	1	0	0	0	0	0	NA	NA	NA	1	1	0	1	0	0	0	0	0	0	0	0	0	1	0	0	1	1	0	0	1	0	0	0	0
93704	937	83	1	6	0	6	18	153	Secondary (>5y)	10	10	0	NA	0	Food Secure	1	0	0	0	0	0	NA	NA	NA	1	1	1	1	0	0	0	1	1	1	0	0	0	1	1	1	1	1	0	0	1	1	0	1	1
93706	937	83	1	5	1	5	26	NA	Secondary (>5y)	9	5	1	0.17	3	Mildly Food Insecure	1	1	0	0	0	0	NA	1	NA	1	1	0	1	0	0	0	0	0	0	0	0	0	1	0	0	1	1	0	0	1	0	0	0	0
93707	937	83	1	3	1	6	21	149.15	Secondary (>5y)	8	1	0	0.06	3	Mildly Food Insecure	1	0	0	0	0	0	NA	1	NA	0	1	0	1	0	0	0	0	0	0	1	1	0	1	0	0	1	1	0	0	0	0	0	0	0
93501	935	82	1	2	0	11	18	154.85	Secondary (>5y)	7	5	0	0.08	0	Food Secure	1	0	0	0	0	0	NA	NA	NA	0	1	0	1	0	0	0	0	0	0	0	0	0	1	0	0	1	0	0	0	0	0	0	0	0
93502	935	82	1	8	2	8	25	NA	Primary (1-5y)	5	7	1	0.08	9	Moderately Food Insecure	1	3	1	0	0	0	NA	0	NA	1	1	0	1	0	0	0	1	1	0	0	0	0	1	0	0	1	1	0	0	0	0	0	0	0
93503	935	82	1	6	3	16	21	NA	Secondary (>5y)	7	5	0	0.18	0	Food Secure	1	10	1	0	0	0	0	NA	0	0	1	0	0	1	0	0	1	1	0	0	0	0	1	0	0	1	0	0	0	0	0	0	0	0
93504	935	82	1	3	1	5	20	154.45	Secondary (>5y)	8	9	0	0.18	0	Food Secure	1	1	1	0	0	0	NA	0	NA	1	1	0	1	0	0	0	0	NA	NA	0	NA	NA	NA	NA	NA	1	0	0	0	0	1	0	0	0
93505	935	82	1	11	6	11	22	150.8	Secondary (>5y)	9	0	0	0.17	0	Food Secure	1	1	0	0	0	0	0	1	1	1	1	0	1	1	0	0	0	0	0	0	0	0	1	0	0	1	0	0	0	0	0	0	0	0
93506	935	82	1	5	2	5	26	152.05	Secondary (>5y)	9	9	1	0.35	0	Food Secure	1	0	1	0	0	0	NA	0	NA	1	1	0	0	0	0	0	0	0	0	0	0	0	1	0	0	1	0	0	0	0	1	1	0	0
93507	935	82	1	3	1	3	31	146.05	No education	0	0	0	0.13	0	Food Secure	1	0	0	0	0	0	0	NA	NA	1	1	1	1	0	0	0	1	1	1	0	0	0	1	1	1	1	1	1	1	1	0	1	0	0
93401	934	82	1	7	2	7	19	146.5	Secondary (>5y)	10	4	1	0.11	3	Mildly Food Insecure	1	0	1	0	0	0	0	1	NA	1	1	0	1	0	0	0	0	0	0	0	0	0	1	0	0	1	1	0	0	1	0	0	1	0
93402	934	82	1	7	1	18	18	158.5	Secondary (>5y)	10	12	0	0.05	6	Mildly Food Insecure	1	0	1	0	0	0	0	NA	NA	0	1	0	0	0	0	0	1	1	0	0	0	0	1	0	0	1	1	0	0	1	0	0	0	0
93403	934	82	1	3	0	13	21	150.05	Secondary (>5y)	9	5	1	NA	0	Food Secure	1	2	1	0	0	0	NA	NA	NA	0	1	0	1	0	0	0	0	0	0	0	0	0	1	0	0	1	0	0	0	1	0	0	0	0
93405	934	82	1	3	1	3	28	151.95	Secondary (>5y)	10	12	0	0.12	6	Moderately Food Insecure	0	0	0	0	0	0	0	NA	NA	1	1	1	1	0	0	0	0	0	0	0	0	0	1	0	0	1	1	1	1	1	0	0	1	1
93406	934	82	1	4	2	5	23	143.05	Secondary (>5y)	7	8	0	0.05	0	Food Secure	1	0	0	0	0	0	NA	0	NA	1	1	1	1	0	0	0	1	1	1	0	0	0	1	1	1	1	1	1	1	1	0	0	1	0
93407	934	82	1	10	3	10	19	161.3	Secondary (>5y)	7	2	0	0.14	0	Food Secure	1	0	0	0	0	0	0	0	NA	1	1	1	1	0	0	0	0	0	0	0	0	0	1	1	1	1	1	1	1	1	0	0	1	0
93201	932	82	1	5	1	5	19	158.8	Secondary (>5y)	10	5	1	0.26	5	Mildly Food Insecure	1	3	1	0	0	0	NA	0	NA	1	1	0	0	0	0	0	0	0	0	1	0	0	0	0	0	1	0	0	0	0	0	0	0	0
93202	932	82	1	6	2	6	18	159.1	Secondary (>5y)	7	0	0	0.1	0	Food Secure	1	0	0	0	0	0	0	NA	NA	1	1	1	1	0	0	0	1	1	1	0	0	0	1	1	1	1	0	0	0	1	0	1	0	0
93203	932	82	1	9	3	9	27	152.05	Secondary (>5y)	9	4	1	0.2	2	Mildly Food Insecure	1	0	0	0	0	0	0	0	NA	1	1	0	1	0	0	0	0	0	0	0	0	0	1	1	1	1	0	0	0	1	1	1	0	0
93204	932	82	1	3	1	12	20	147.05	Secondary (>5y)	8	0	0	0.01	2	Mildly Food Insecure	1	0	0	0	0	0	NA	NA	1	0	1	0	0	0	0	0	0	0	0	0	0	0	1	1	1	1	0	0	0	1	0	0	0	0
93205	932	82	1	6	2	9	18	142.05	Secondary (>5y)	9	5	0	0.08	0	Food Secure	1	1	1	0	0	0	NA	0	NA	1	1	0	1	0	0	0	0	0	0	0	0	0	1	0	0	1	0	0	0	1	0	1	0	0
93206	932	82	1	2	0	9	22	154.55	Secondary (>5y)	9	10	0	NA	0	Food Secure	1	3	1	0	0	0	NA	NA	NA	0	1	NA	0	0	0	0	0	NA	NA	0	NA	NA	NA	NA	NA	1	0	0	0	0	0	0	0	0
93207	932	82	1	4	0	4	18	146.3	Secondary (>5y)	10	8	0	0.1	0	Food Secure	1	0	0	0	0	0	NA	NA	NA	1	1	1	1	0	0	0	1	1	1	0	0	0	1	1	1	1	0	0	0	1	1	0	0	0
93208	932	82	1	5	0	5	20	148.9	Secondary (>5y)	12	10	0	0.2	0	Food Secure	1	0	0	0	0	0	NA	NA	NA	1	1	1	1	0	0	0	0	0	0	0	0	0	1	1	1	1	0	0	0	1	1	0	0	0
93101	931	82	1	4	0	4	23	152.4	Secondary (>5y)	10	9	0	0.05	0	Food Secure	1	2	1	0	0	0	NA	NA	NA	1	1	1	1	0	0	0	1	1	1	1	0	0	1	1	1	1	0	0	0	1	0	1	0	0
93102	931	82	1	5	1	5	21	154.2	Secondary (>5y)	7	0	1	0.03	0	Food Secure	1	0	0	0	0	0	NA	0	NA	1	1	0	0	0	0	0	0	0	0	0	0	0	1	1	1	1	1	0	0	1	0	1	0	1
93103	931	82	1	5	1	5	28	NA	Secondary (>5y)	7	7	0	0.05	15	Severely Food Insecure	1	0	0	0	0	0	0	NA	NA	1	1	0	1	0	0	0	0	0	0	0	0	0	1	0	0	1	1	0	0	1	1	0	1	1
93104	931	82	1	3	1	18	29	NA	Secondary (>5y)	14	12	0	NA	0	Food Secure	1	0	0	0	0	0	NA	NA	0	0	1	0	1	1	0	0	1	1	0	0	0	0	1	0	0	1	1	1	1	1	0	0	1	1
93105	931	82	1	4	0	22	24	158.25	Secondary (>5y)	9	4	0	0.03	0	Food Secure	1	1	1	0	0	0	NA	NA	NA	1	1	1	1	0	0	0	1	1	0	1	1	0	1	0	0	1	1	1	1	1	0	0	0	0
93106	931	82	1	3	1	30	21	138.25	Primary (1-5y)	3	0	0	0.01	0	Food Secure	1	0	0	0	0	0	NA	0	NA	0	1	0	0	0	0	0	0	0	0	0	0	0	1	0	0	1	0	0	0	1	0	0	1	0
93107	931	82	1	5	1	19	22	151	Secondary (>5y)	7	7	0	0.08	0	Food Secure	1	0	0	0	0	0	NA	0	NA	0	1	1	1	1	0	0	1	1	0	0	0	0	1	0	0	1	1	1	1	1	0	0	1	0
93108	931	82	1	4	1	4	26	146.6	Secondary (>5y)	9	9	1	0.52	0	Food Secure	1	0	0	0	0	0	NA	0	NA	1	1	1	1	0	0	0	0	0	0	0	0	0	1	0	0	1	1	1	1	1	0	0	1	0
92901	929	82	1	4	2	9	22	153.3	Primary (1-5y)	5	0	0	0.02	0	Food Secure	1	1	0	0	0	0	NA	1	NA	0	1	0	0	0	1	1	1	1	0	0	0	0	1	0	0	1	1	0	0	0	0	0	0	0
92902	929	82	1	3	1	13	19	NA	Secondary (>5y)	9	8	1	0.02	0	Food Secure	1	1	1	0	0	0	NA	NA	1	0	1	0	1	0	1	1	0	0	0	0	0	0	1	0	0	1	0	0	0	0	0	0	0	0
92903	929	82	1	4	1	20	25	156.85	Secondary (>5y)	9	5	0	0.53	0	Food Secure	1	0	0	0	0	0	NA	NA	1	0	1	0	1	0	0	0	1	0	0	0	0	0	1	0	0	1	1	0	0	1	1	0	0	0
92904	929	82	1	9	4	9	22	NA	Secondary (>5y)	9	10	0	0.09	0	Food Secure	0	0	1	0	0	0	0	0	1	1	1	0	1	0	0	0	1	1	1	0	0	0	1	1	1	1	0	0	0	1	0	0	1	0
92905	929	82	1	9	4	9	23	149.95	Secondary (>5y)	9	9	0	0.09	0	Food Secure	0	0	1	0	0	0	0	0	1	1	1	0	1	0	0	0	1	1	1	0	0	0	1	1	1	1	0	0	0	1	0	0	1	0
92906	929	82	1	3	1	17	27	151.1	Secondary (>5y)	8	2	0	NA	0	Food Secure	1	0	0	0	0	0	NA	0	NA	0	1	0	0	0	0	0	0	0	0	0	0	0	1	0	0	1	1	0	0	0	0	0	0	0
92907	929	82	1	7	3	7	25	144.8	Secondary (>5y)	8	8	0	0.35	2	Mildly Food Insecure	1	5	1	0	0	0	0	0	NA	1	1	0	0	0	0	0	0	0	0	0	0	0	1	1	1	1	1	1	1	1	0	0	1	0
92908	929	82	1	4	2	4	41	154.5	No education	0	0	0	0.1	0	Food Secure	1	3	1	0	0	0	0	0	NA	1	1	0	1	0	0	0	0	0	0	1	1	1	1	1	1	1	1	0	0	0	1	0	0	0
92701	927	81	1	2	0	14	19	157.35	Secondary (>5y)	9	5	0	0.01	4	Moderately Food Insecure	1	4	1	0	0	0	NA	NA	NA	0	1	0	0	0	0	0	0	NA	NA	0	NA	NA	NA	NA	NA	1	1	0	0	0	0	0	0	0
92702	927	81	2	4	0	14	27	153.3	Primary (1-5y)	2	0	0	0.01	6	Moderately Food Insecure	1	4	1	0	0	0	0	0	NA	0	1	0	0	0	0	0	0	NA	NA	0	NA	NA	NA	NA	NA	1	1	0	0	0	1	0	0	0
92703	927	81	1	2	0	10	22	146.55	Secondary (>5y)	9	9	0	NA	0	Food Secure	1	0	0	0	0	0	NA	NA	NA	0	1	1	1	0	0	0	1	1	1	0	0	0	1	1	1	1	0	0	0	1	1	0	0	0
92705	927	81	1	4	0	4	18	146.25	Secondary (>5y)	9	9	0	0.32	0	Food Secure	1	0	1	0	0	0	NA	NA	NA	1	1	1	0	0	0	0	1	1	0	0	0	0	1	0	0	1	0	0	0	1	0	0	1	1
92706	927	81	1	4	1	6	16	155.45	Secondary (>5y)	9	9	0	0.1	0	Food Secure	0	0	0	0	0	0	NA	NA	NA	1	1	1	1	0	0	0	1	1	1	0	0	0	1	1	1	1	0	0	0	1	1	0	1	1
92708	927	81	1	3	1	3	21	149.25	Secondary (>5y)	8	8	1	0.1	2	Mildly Food Insecure	1	2	1	0	0	0	NA	NA	1	0	1	1	1	1	0	0	0	0	0	0	0	0	1	0	0	1	0	0	0	0	0	0	0	0
92601	926	81	1	5	2	10	35	148.3	No education	0	0	0	0.03	0	Food Secure	1	0	1	0	0	0	0	0	NA	1	1	0	1	0	0	0	0	0	0	0	0	0	1	1	1	1	0	0	0	1	0	0	1	0
92602	926	81	1	2	1	5	17	161.1	Secondary (>5y)	10	9	1	0.03	1	Mildly Food Insecure	1	0	0	0	0	0	NA	NA	NA	0	1	0	0	0	0	0	0	0	0	0	0	0	1	1	1	1	0	0	0	1	0	0	1	0
92603	926	81	1	2	0	9	18	148.1	Secondary (>5y)	9	9	0	0.03	0	Food Secure	1	2	1	0	0	0	NA	NA	NA	0	1	0	1	0	0	0	0	0	0	0	0	0	0	0	0	1	1	1	1	1	0	0	0	0
92605	926	81	1	4	2	4	24	150.65	Primary (1-5y)	4	1	0	0.04	1	Mildly Food Insecure	1	10	1	0	0	0	NA	1	NA	0	1	0	0	0	0	0	0	0	0	0	0	0	0	0	0	1	0	0	0	1	0	0	0	0
92606	926	81	1	7	2	7	33	144.7	Secondary (>5y)	8	5	1	0.35	0	Food Secure	1	5	1	0	0	0	0	NA	NA	1	1	0	1	0	0	0	0	NA	NA	0	NA	NA	NA	NA	NA	1	0	0	0	1	0	0	1	1
92607	926	81	1	2	0	7	22	150.5	Secondary (>5y)	8	9	1	0.06	0	Food Secure	1	0	0	0	0	0	NA	NA	NA	0	1	0	1	0	0	0	0	0	0	0	0	0	1	0	0	1	0	0	0	1	0	0	0	0
92608	926	81	1	5	0	5	30	155.4	Secondary (>5y)	12	10	0	0.2	0	Food Secure	1	0	0	0	0	0	NA	NA	NA	1	1	1	1	0	0	0	0	0	0	0	0	0	1	1	1	1	0	0	0	1	1	0	1	1
92401	924	81	1	3	1	10	24	155.2	Secondary (>5y)	7	2	0	NA	0	Food Secure	0	0	1	0	0	0	NA	0	NA	1	1	1	1	0	0	0	1	1	1	1	1	0	1	0	0	1	1	1	1	1	0	0	1	1
92403	924	81	1	2	0	4	20	NA	No education	0	0	0	NA	9	Moderately Food Insecure	1	1	0	0	NA	0	NA	NA	NA	1	1	1	0	0	0	0	0	0	0	1	1	0	1	0	0	1	0	0	0	0	0	0	0	0
92404	924	81	1	5	1	5	20	149.5	Secondary (>5y)	8	12	0	0.22	0	Food Secure	1	0	0	0	0	0	NA	NA	1	1	1	0	1	0	0	0	0	0	0	1	1	1	1	1	1	1	0	0	0	1	0	0	1	1
92405	924	81	1	4	1	14	31	NA	Primary (1-5y)	2	2	0	0.06	0	Food Secure	1	0	0	0	0	0	0	NA	NA	1	1	1	1	0	0	0	1	1	1	0	0	0	1	1	1	1	1	1	1	1	0	0	1	0
92406	924	81	1	3	1	7	24	147.35	Secondary (>5y)	6	8	1	0.12	0	Food Secure	1	0	0	0	0	0	NA	NA	1	0	1	0	1	0	0	0	0	0	0	0	0	0	1	0	0	1	0	0	0	1	0	0	0	0
92407	924	81	1	8	2	8	25	NA	Secondary (>5y)	10	5	0	0.2	0	Food Secure	1	2	0	0	0	0	NA	1	1	1	1	0	0	0	0	0	0	0	0	0	0	0	1	0	0	1	0	0	0	1	0	0	1	1
92301	923	81	1	3	0	5	20	139.9	Secondary (>5y)	11	11	0	0.04	0	Food Secure	1	0	0	0	0	0	NA	NA	NA	0	1	1	1	0	0	0	0	0	0	0	0	0	1	1	1	1	0	0	0	1	0	0	0	0
92302	923	81	1	3	0	14	19	NA	Secondary (>5y)	6	5	0	0.01	0	Food Secure	1	0	0	0	0	0	NA	NA	NA	0	1	0	1	0	0	0	0	0	0	0	0	0	1	0	0	1	0	0	0	1	0	0	1	0
92303	923	81	1	6	1	10	19	149.55	Secondary (>5y)	9	9	0	0.43	0	Food Secure	1	1	0	0	0	0	NA	NA	1	0	1	1	0	0	0	0	0	0	0	0	0	0	1	0	0	1	0	0	0	1	0	0	1	1
92304	923	81	1	4	2	13	31	146.1	Primary (1-5y)	5	0	0	0.03	0	Food Secure	1	2	1	0	0	0	0	0	NA	1	1	0	0	0	0	0	0	0	0	0	0	0	1	0	0	1	0	0	0	1	0	0	1	0
92306	923	81	1	3	1	19	24	157.75	Primary (1-5y)	5	9	0	NA	16	Severely Food Insecure	1	0	0	0	0	0	0	NA	NA	0	1	0	0	0	0	0	0	0	0	0	0	0	1	0	0	1	0	0	0	0	0	0	0	0
92307	923	81	1	5	1	16	32	157.35	Primary (1-5y)	2	8	0	0.02	10	Moderately Food Insecure	1	0	0	0	0	0	0	NA	NA	0	1	0	1	0	0	0	0	0	0	1	1	0	1	0	0	1	1	0	0	1	0	1	0	0
92308	923	81	1	4	2	12	26	153.9	Primary (1-5y)	4	5	0	0.17	0	Food Secure	1	0	0	0	0	0	NA	0	NA	1	1	0	1	0	0	0	0	0	0	0	0	0	1	0	0	1	0	0	0	0	0	0	0	0
92201	922	81	1	6	3	13	35	154.8	No education	0	0	0	0.05	6	Moderately Food Insecure	1	0	1	0	0	0	0	NA	1	1	1	0	1	0	0	0	0	0	0	0	0	0	1	1	1	1	0	1	1	0	0	0	0	0
92202	922	81	1	5	3	16	29	162.6	No education	0	0	0	0.02	6	Moderately Food Insecure	1	3	1	0	0	0	NA	1	1	0	1	0	0	0	0	0	0	0	0	0	0	0	1	1	1	1	0	0	0	0	0	0	0	0
92203	922	81	1	4	1	9	28	154.45	Secondary (>5y)	9	10	0	0.08	0	Food Secure	1	0	0	0	0	0	0	NA	NA	0	1	0	1	0	0	0	0	0	0	0	0	0	1	1	1	1	1	1	1	0	1	0	0	0
92204	922	81	1	3	0	7	25	152.55	Secondary (>5y)	16	14	0	0.1	0	Food Secure	1	0	0	0	0	0	NA	NA	NA	0	1	1	0	0	0	0	0	0	0	0	0	0	1	1	1	1	1	0	0	1	0	0	1	1
92205	922	81	1	7	2	9	24	143.35	Secondary (>5y)	9	6	0	0.2	0	Food Secure	1	0	0	0	0	0	0	NA	NA	1	1	1	1	0	0	0	0	0	0	0	0	0	1	0	0	1	0	0	0	1	0	0	0	0
92206	922	81	1	5	2	5	24	146.05	Secondary (>5y)	6	5	0	0.02	0	Food Secure	1	0	0	0	0	0	0	0	NA	1	1	1	1	0	0	0	0	0	0	1	1	1	1	1	1	1	1	0	0	1	0	0	0	0
92207	922	81	1	10	3	10	20	159.8	Secondary (>5y)	10	9	0	0.28	0	Food Secure	1	0	1	0	0	0	0	0	NA	1	1	1	1	0	0	0	1	1	0	1	1	0	1	0	0	1	1	1	1	1	0	0	1	1
92208	922	81	1	10	3	10	27	144.15	Secondary (>5y)	10	10	0	0.28	0	Food Secure	1	0	1	0	0	0	0	0	NA	1	1	1	1	0	0	0	1	1	0	1	1	0	1	0	0	1	1	1	1	1	0	0	1	1
91901	919	80	1	8	1	8	28	148.55	Secondary (>5y)	9	5	0	0.32	0	Food Secure	1	0	0	0	0	0	NA	0	NA	1	1	0	1	0	0	0	0	0	0	1	1	1	1	1	1	1	0	0	0	1	0	1	1	0
91902	919	80	1	8	1	8	18	146.75	Secondary (>5y)	10	9	0	0.32	0	Food Secure	1	0	0	0	0	0	NA	0	NA	1	1	0	1	0	0	0	0	0	0	1	1	1	1	1	1	1	0	0	0	1	0	1	1	0
91903	919	80	1	4	2	6	26	149.8	Secondary (>5y)	7	2	0	0.09	0	Food Secure	1	0	0	0	0	0	0	0	NA	1	1	1	1	0	0	0	0	0	0	0	0	0	1	0	0	1	0	0	0	0	0	0	0	0
91904	919	80	1	10	5	10	19	147.05	Secondary (>5y)	10	10	0	0.12	0	Food Secure	1	0	1	0	0	0	0	0	1	1	1	1	1	0	0	0	1	1	1	0	0	0	1	1	1	1	0	0	0	1	0	0	1	0
91906	919	80	1	4	0	4	19	148.1	Secondary (>5y)	7	8	0	0.24	0	Food Secure	1	1	1	0	0	0	NA	NA	NA	1	1	1	1	0	0	0	0	0	0	0	0	0	1	1	1	1	1	1	1	1	0	0	1	0
91907	919	80	1	4	2	9	29	149.45	Secondary (>5y)	10	3	0	0.02	0	Food Secure	1	1	0	0	0	0	0	0	NA	0	1	1	1	0	0	0	0	0	0	1	1	0	1	0	0	1	0	0	0	1	0	0	0	0
91908	919	80	1	2	0	10	20	153.3	Secondary (>5y)	8	7	0	0.03	0	Food Secure	1	1	1	0	0	0	NA	NA	NA	0	1	NA	0	0	0	0	0	0	0	0	0	0	1	0	0	1	1	0	0	1	0	1	0	0
91501	915	80	1	4	0	4	18	148.9	Secondary (>5y)	6	8	0	0.24	0	Food Secure	1	1	1	0	0	0	NA	NA	NA	1	1	NA	0	0	0	0	0	0	0	0	0	0	1	0	0	1	0	0	0	1	0	0	1	0
91502	915	80	1	6	1	6	21	149.15	Secondary (>5y)	12	10	0	0.36	0	Food Secure	1	1	0	0	0	0	NA	NA	1	1	1	1	1	1	0	0	0	0	0	0	0	0	1	1	1	1	0	0	0	1	1	0	1	1
91503	915	80	1	8	2	8	21	153.55	Secondary (>5y)	12	7	1	0.1	0	Food Secure	1	1	0	0	0	0	0	0	NA	1	1	0	1	0	0	0	0	0	0	0	0	0	1	0	0	1	0	0	0	0	0	0	0	0
91504	915	80	1	4	0	4	20	154.7	Secondary (>5y)	8	9	0	0.14	0	Food Secure	1	1	0	0	0	NA	NA	NA	NA	1	1	0	1	0	0	0	0	0	0	0	0	0	1	0	0	1	0	0	0	1	0	0	0	0
91505	915	80	1	6	1	11	19	144.05	Secondary (>5y)	9	14	0	NA	0	Food Secure	1	1	0	0	0	0	NA	NA	0	1	1	NA	0	1	0	0	0	0	0	0	0	0	1	0	0	1	0	0	0	1	0	0	1	0
91506	915	80	1	6	2	6	20	158.5	Secondary (>5y)	8	9	0	0.1	0	Food Secure	1	1	0	0	0	0	0	0	NA	1	1	NA	0	0	0	0	0	0	0	0	0	0	1	0	0	1	1	1	1	1	0	0	0	0
91507	915	80	1	6	3	6	16	155.85	Secondary (>5y)	6	9	0	0.18	1	Food Secure	1	0	0	0	0	0	0	0	NA	1	1	0	0	0	0	0	0	0	0	0	0	0	1	0	0	1	0	0	0	1	1	0	1	0
91508	915	80	1	8	4	8	22	145.3	Secondary (>5y)	9	5	0	0.27	5	Moderately Food Insecure	1	0	0	0	0	0	0	0	NA	1	1	0	1	0	0	0	1	1	0	0	0	0	1	0	0	1	0	0	0	1	0	0	0	0
91401	914	80	1	4	1	12	25	155.9	Secondary (>5y)	8	7	0	0.1	0	Food Secure	1	1	0	0	0	0	0	0	NA	0	1	NA	0	1	0	0	0	0	0	0	0	0	1	0	0	1	0	0	0	1	0	1	0	0
91402	914	80	1	4	1	4	25	143.45	Secondary (>5y)	10	5	0	0.7	4	Moderately Food Insecure	1	1	0	0	0	0	NA	1	NA	1	1	NA	0	0	0	0	0	0	0	0	0	0	0	0	0	1	0	0	0	1	0	0	0	0
91403	914	80	1	4	0	11	18	153.75	Secondary (>5y)	9	9	0	0.18	0	Food Secure	1	0	1	0	0	0	NA	NA	NA	0	1	1	0	0	0	0	0	NA	NA	0	NA	NA	NA	NA	NA	1	0	0	0	0	0	0	0	0
91404	914	80	1	5	1	5	20	147.95	Secondary (>5y)	9	6	0	0.24	0	Food Secure	1	1	1	0	0	0	0	NA	NA	1	1	1	1	0	0	0	0	0	0	0	0	0	1	0	0	1	0	0	0	0	0	0	0	0
91405	914	80	1	5	0	11	20	152.15	Secondary (>5y)	9	5	1	0.15	4	Mildly Food Insecure	1	0	1	0	0	0	0	NA	NA	1	1	0	1	0	0	0	0	0	0	1	1	0	1	0	0	1	0	0	0	1	0	0	1	0
91406	914	80	1	3	1	12	24	148	Secondary (>5y)	9	5	0	0.05	0	Food Secure	1	2	1	0	0	0	NA	1	NA	0	1	0	1	1	1	0	0	0	0	0	0	0	1	0	0	1	1	1	1	1	0	0	0	0
91407	914	80	1	14	4	14	20	142.45	Secondary (>5y)	10	5	1	0.2	3	Mildly Food Insecure	1	0	0	0	0	0	0	0	1	1	1	0	1	0	0	0	0	0	0	0	0	0	1	0	0	1	0	0	0	1	0	0	1	0
91408	914	80	1	5	2	21	28	156.1	Secondary (>5y)	8	10	0	0.2	0	Food Secure	0	2	0	0	0	0	0	0	NA	1	1	1	0	0	0	0	0	0	0	1	1	0	1	0	0	1	0	1	1	1	1	0	1	1
91301	913	80	1	4	2	4	41	144.3	No education	0	0	1	0.09	0	Food Secure	1	0	0	0	0	0	0	NA	NA	1	1	1	1	0	0	0	1	1	1	0	0	0	1	1	1	1	1	1	1	0	0	0	0	0
91302	913	80	1	2	0	9	19	154.15	Secondary (>5y)	9	5	1	0.12	1	Food Secure	1	1	1	0	0	0	NA	NA	NA	0	1	0	1	0	0	0	1	1	0	0	0	0	1	0	0	1	0	0	0	0	0	0	0	0
91303	913	80	1	4	2	10	27	153.25	Secondary (>5y)	7	5	1	0.23	0	Food Secure	1	2	1	0	0	0	0	0	NA	0	1	0	1	0	0	0	0	NA	NA	0	NA	NA	NA	NA	NA	1	0	0	0	0	0	0	0	0
91304	913	80	1	6	2	6	19	NA	Secondary (>5y)	8	5	0	0.4	0	Food Secure	1	0	0	0	0	0	0	0	NA	1	1	0	1	0	0	0	0	0	0	0	0	0	1	1	1	1	1	0	0	0	1	0	0	0
91305	913	80	1	2	0	10	21	NA	Secondary (>5y)	9	5	0	0.07	0	Food Secure	1	0	1	0	0	0	NA	NA	NA	0	1	0	0	0	0	0	0	0	0	0	0	0	1	0	0	1	0	0	0	1	1	1	0	0
91306	913	80	1	4	0	8	18	148.35	Secondary (>5y)	10	10	0	NA	0	Food Secure	1	0	0	0	0	0	NA	NA	NA	1	1	0	0	0	0	0	0	0	0	1	1	0	1	0	0	1	1	1	1	1	0	0	0	0
91307	913	80	1	8	2	8	20	145.95	Secondary (>5y)	9	8	0	0.1	0	Food Secure	1	2	0	0	0	0	NA	1	NA	1	1	0	1	0	0	0	0	0	0	0	0	0	1	1	1	1	0	0	0	1	0	1	1	0
91308	913	80	1	3	1	8	23	143.9	Secondary (>5y)	9	10	0	0.9	0	Food Secure	1	0	0	0	0	0	NA	0	NA	1	1	1	1	0	0	0	0	0	0	0	0	0	1	1	1	1	0	0	0	0	0	0	0	0
91201	912	80	1	4	1	4	25	150.65	Secondary (>5y)	12	12	0	NA	2	Mildly Food Insecure	1	0	1	0	0	0	NA	NA	0	1	1	0	1	0	0	0	0	0	0	1	1	1	1	1	1	1	0	0	0	1	0	1	0	0
91202	912	80	1	2	0	8	18	140.65	Secondary (>5y)	6	5	0	0.05	0	Food Secure	1	0	1	0	0	0	NA	NA	NA	0	1	1	0	0	0	0	0	0	0	0	0	0	1	0	0	1	0	0	0	0	0	0	0	0
91204	912	80	1	6	2	6	23	152.95	Secondary (>5y)	8	8	0	0.1	0	Food Secure	1	0	1	0	0	0	NA	NA	1	1	1	NA	0	0	0	0	0	0	0	0	0	0	1	0	0	1	0	0	0	1	0	1	0	0
91205	912	80	1	4	2	4	30	148.85	Secondary (>5y)	10	5	0	0.1	0	Food Secure	1	0	1	0	0	0	0	NA	NA	0	1	0	1	0	0	0	0	0	0	0	0	0	1	0	0	1	0	0	0	1	0	0	0	0
91206	912	80	1	5	2	5	20	149.85	Secondary (>5y)	9	5	0	0.22	2	Moderately Food Insecure	1	0	0	0	0	0	0	NA	NA	1	1	NA	1	0	0	0	0	0	0	0	0	0	0	0	0	1	0	0	0	0	0	0	0	0
91207	912	80	1	3	1	10	30	143.8	Secondary (>5y)	10	10	0	0.1	0	Food Secure	1	0	0	0	0	0	NA	1	NA	0	1	0	0	0	0	0	0	0	0	0	0	0	1	0	0	1	0	0	0	0	0	0	0	0
91208	912	80	1	4	1	8	25	148.85	Secondary (>5y)	8	7	0	0.08	0	Food Secure	1	0	0	0	0	0	NA	NA	0	0	1	0	1	1	0	0	0	0	0	0	0	0	1	0	0	1	0	0	0	1	0	1	0	0
91101	911	79	1	3	1	7	27	NA	Secondary (>5y)	6	8	0	0.05	0	Food Secure	1	1	1	0	0	0	0	NA	NA	0	1	1	1	0	0	0	0	0	0	0	0	0	1	0	0	1	1	0	0	0	0	0	0	0
91102	911	79	1	3	1	8	30	145.35	Secondary (>5y)	7	0	0	0.05	6	Moderately Food Insecure	1	1	1	0	0	0	NA	1	NA	0	1	0	0	0	0	0	0	0	0	0	0	0	1	1	1	1	1	0	0	0	0	0	0	0
91104	911	79	1	4	2	4	29	145.85	Primary (1-5y)	3	0	0	0.07	3	Mildly Food Insecure	1	0	0	0	0	0	0	0	NA	1	1	0	1	0	0	0	0	0	0	0	0	0	1	0	0	1	1	0	0	0	0	0	0	0
91105	911	79	1	3	1	3	21	NA	Primary (1-5y)	5	1	0	0.02	2	Mildly Food Insecure	1	2	1	0	0	0	NA	1	NA	1	0	NA	0	1	0	0	0	0	0	0	0	0	1	0	0	1	1	0	0	0	0	0	0	0
91106	911	79	1	4	1	4	17	146.35	Primary (1-5y)	5	9	0	NA	8	Moderately Food Insecure	1	0	1	0	0	0	NA	NA	NA	1	1	1	1	0	0	0	0	0	0	0	0	0	1	1	1	1	1	0	0	0	0	0	0	0
91107	911	79	1	3	1	5	28	148.25	No education	0	0	0	NA	6	Moderately Food Insecure	1	1	1	0	1	0	NA	1	NA	0	1	0	0	0	0	0	0	0	0	0	0	0	1	0	0	1	1	0	0	0	0	0	0	0
91108	911	79	1	5	0	5	19	150.25	Secondary (>5y)	6	8	0	0.32	6	Moderately Food Insecure	1	0	0	0	0	0	NA	NA	NA	1	1	0	1	0	0	0	0	0	0	0	0	0	1	0	0	1	1	0	0	1	0	0	0	0
90801	908	79	1	7	0	7	24	145.6	Secondary (>5y)	12	12	0	0.18	0	Food Secure	1	0	0	0	0	0	NA	NA	NA	1	1	0	1	0	0	0	0	0	0	0	0	0	1	1	1	1	1	0	0	1	0	1	0	0
90802	908	79	1	7	4	7	31	140.65	No education	0	0	1	0.07	7	Moderately Food Insecure	1	0	0	0	0	0	0	0	1	1	1	0	0	0	0	0	0	0	0	0	0	0	1	0	0	1	0	0	0	0	0	0	0	0
90803	908	79	1	5	1	10	20	148.6	Secondary (>5y)	7	8	0	0.17	0	Food Secure	0	3	1	0	1	1	1	NA	NA	0	NA	NA	NA	0	0	0	0	0	0	0	0	0	1	0	0	1	0	0	0	0	0	0	0	0
90804	908	79	1	3	1	17	21	154.45	Secondary (>5y)	8	0	1	0.1	0	Food Secure	0	2	0	0	0	0	NA	NA	1	0	1	1	1	0	0	0	0	0	0	0	0	0	1	0	0	1	1	0	0	0	0	0	0	0
90805	908	79	1	6	3	6	32	159.55	Secondary (>5y)	7	5	1	0.35	0	Food Secure	1	1	1	0	0	0	0	0	NA	1	1	1	1	0	0	0	0	0	0	0	0	0	1	0	0	1	0	0	0	0	0	0	0	0
90806	908	79	1	5	3	6	29	150.3	No education	0	4	0	0.04	8	Moderately Food Insecure	1	1	0	0	0	0	0	0	NA	1	1	1	1	0	0	0	1	1	0	0	0	0	1	0	0	1	0	0	0	0	0	0	0	0
90807	908	79	1	4	1	4	32	154.4	Secondary (>5y)	8	9	1	0.93	2	Mildly Food Insecure	1	0	0	0	0	0	0	NA	NA	1	1	1	1	0	0	0	0	0	0	0	0	0	1	0	0	1	0	0	0	0	0	0	0	0
90808	908	79	1	3	1	5	27	147.25	No education	0	0	1	0.04	0	Food Secure	1	0	0	0	0	0	0	NA	NA	0	1	0	1	0	0	0	0	0	0	0	0	0	1	0	0	1	0	0	0	0	1	0	0	0
90701	907	79	1	3	1	10	23	146.8	Primary (1-5y)	4	5	0	0.1	5	Moderately Food Insecure	1	0	0	0	0	0	NA	0	NA	0	1	NA	0	0	0	0	0	0	0	1	1	0	1	0	0	1	0	0	0	1	0	0	0	0
90702	907	79	1	5	2	9	17	142.55	Primary (1-5y)	4	4	0	0.05	0	Food Secure	1	0	0	0	0	0	NA	0	NA	0	1	0	0	0	0	0	1	1	0	0	0	0	1	0	0	1	0	0	0	0	0	0	0	0
90703	907	79	1	2	0	6	18	151.4	Primary (1-5y)	4	4	0	0.02	2	Mildly Food Insecure	1	0	0	0	0	0	NA	NA	NA	0	1	1	1	0	0	0	0	0	0	0	0	0	1	0	0	1	0	0	0	0	0	0	0	0
90704	907	79	1	5	2	8	31	146.3	No education	0	5	0	0.08	2	Mildly Food Insecure	1	1	1	0	0	0	0	0	NA	0	1	0	0	0	0	0	0	0	0	0	0	0	0	0	0	1	0	0	0	0	0	0	0	0
90705	907	79	1	3	1	6	16	154.2	Primary (1-5y)	5	8	NA	0.03	6	Moderately Food Insecure	1	0	0	0	0	0	NA	NA	NA	0	1	0	1	0	0	0	0	0	0	0	0	0	1	0	0	1	0	0	0	1	0	1	0	0
90706	907	79	1	3	0	13	19	151.05	Secondary (>5y)	9	10	0	0.08	8	Moderately Food Insecure	1	0	1	0	0	0	NA	NA	NA	0	1	0	0	0	0	0	0	0	0	0	0	0	1	0	0	1	0	0	0	1	0	0	0	0
90707	907	79	1	8	2	26	20	145.7	Primary (1-5y)	5	6	0	0.06	0	Food Secure	1	0	0	0	0	0	NA	0	1	1	1	0	0	0	0	0	0	0	0	1	1	1	1	1	1	1	0	0	0	1	0	0	0	0
90708	907	79	1	3	1	14	22	NA	Secondary (>5y)	7	7	1	0.08	0	Food Secure	1	0	1	0	1	1	NA	1	NA	0	NA	NA	NA	0	0	0	0	0	0	0	0	0	1	1	1	1	1	0	0	0	0	0	0	0
90601	906	79	1	8	2	8	29	149.9	Secondary (>5y)	10	9	0	1.4	0	Food Secure	1	0	0	0	0	0	NA	0	1	1	1	1	1	0	0	0	0	0	0	0	0	0	1	1	1	1	0	0	0	1	0	0	1	0
90602	906	79	1	5	1	5	20	155.3	Secondary (>5y)	7	12	1	0.35	0	Food Secure	1	1	1	0	0	0	NA	NA	0	1	1	1	1	0	0	0	1	1	0	0	0	0	1	0	0	1	0	0	0	0	1	0	0	0
90603	906	79	1	4	2	9	23	134	Primary (1-5y)	2	0	1	0.01	6	Moderately Food Insecure	1	1	1	0	0	0	NA	0	1	0	1	1	1	0	0	0	0	0	0	0	0	0	1	1	1	1	0	0	0	0	0	0	0	0
90604	906	79	1	5	3	5	36	NA	No education	0	0	1	0.15	0	Food Secure	1	1	1	0	0	0	0	0	NA	1	1	1	0	0	0	0	0	0	0	0	0	0	1	0	0	1	0	0	0	1	0	0	1	0
90605	906	79	1	3	1	3	20	152.55	No education	0	0	0	0.05	0	Food Secure	1	3	0	0	1	1	NA	1	NA	0	NA	NA	NA	0	0	0	0	NA	NA	0	NA	NA	NA	NA	NA	1	0	0	0	0	0	0	0	0
90607	906	79	1	3	1	3	17	156.6	No education	0	0	0	0.12	0	Food Secure	1	0	0	0	0	0	NA	NA	NA	1	1	1	1	0	0	0	1	1	0	0	0	0	1	0	0	1	0	0	0	0	1	0	0	0
90608	906	79	1	3	1	7	25	151.9	Secondary (>5y)	9	9	0	0.55	9	Moderately Food Insecure	1	0	1	0	0	0	NA	0	NA	0	1	0	0	0	0	0	0	0	0	0	0	0	1	1	1	1	0	0	0	1	0	0	0	0
90401	904	79	1	9	4	9	35	149.55	Primary (1-5y)	2	1	1	0.15	0	Food Secure	1	0	0	0	0	0	0	NA	1	1	1	0	0	0	0	0	0	0	0	0	0	0	1	0	0	1	0	0	0	1	0	1	0	0
90402	904	79	1	3	0	9	22	141.4	Secondary (>5y)	10	6	0	0.05	0	Food Secure	1	1	1	0	0	0	NA	NA	NA	1	1	1	1	0	0	0	0	0	0	0	0	0	1	0	0	1	0	0	0	0	0	0	0	0
90403	904	79	1	2	0	18	20	NA	Primary (1-5y)	4	0	0	NA	17	Severely Food Insecure	1	1	1	0	0	0	NA	NA	NA	0	0	NA	0	0	0	0	0	0	0	0	0	0	1	0	0	0	0	0	0	0	0	0	0	0
90404	904	79	1	3	1	6	25	156.85	No education	0	0	0	0.04	0	Food Secure	1	2	1	0	0	0	NA	NA	0	0	1	0	1	1	0	0	0	NA	NA	0	NA	NA	NA	NA	NA	1	0	0	0	0	1	0	0	0
90405	904	79	1	4	3	4	34	143.4	Primary (1-5y)	2	5	0	0.35	0	Food Secure	1	0	0	0	0	0	0	0	NA	1	1	0	0	0	0	0	0	0	0	0	0	0	1	0	0	1	1	1	1	0	0	0	0	0
90406	904	79	1	8	3	8	17	155.15	Secondary (>5y)	6	3	0	0.7	0	Food Secure	1	0	0	0	1	0	0	1	NA	0	0	NA	NA	0	0	0	0	0	0	0	0	0	1	0	0	1	0	0	0	1	1	1	0	0
90407	904	79	1	2	0	7	21	NA	Primary (1-5y)	5	5	0	0.18	0	Food Secure	1	0	0	0	NA	0	NA	NA	NA	0	1	0	1	0	0	0	0	0	0	0	0	0	1	1	1	1	0	0	0	0	0	0	0	0
90408	904	79	1	2	1	2	26	156	Secondary (>5y)	9	5	0	0.18	0	Food Secure	1	0	0	0	NA	0	0	NA	NA	1	1	1	1	0	0	0	0	0	0	1	1	0	1	0	0	1	1	1	1	1	0	1	0	0
90301	903	78	1	4	1	4	25	NA	Secondary (>5y)	7	7	0	0.06	0	Food Secure	0	0	1	0	0	0	0	NA	NA	1	0	0	0	0	0	0	0	0	0	0	0	0	1	0	0	1	0	0	0	0	0	0	0	0
90302	903	78	1	8	1	8	22	152.65	Secondary (>5y)	12	9	0	NA	0	Food Secure	1	0	0	0	0	0	NA	NA	1	1	1	1	1	0	0	0	0	0	0	1	1	1	1	1	1	1	0	0	0	1	0	0	0	1
90303	903	78	1	4	1	4	24	153.05	Secondary (>5y)	9	6	0	0.16	8	Moderately Food Insecure	1	0	0	0	0	0	NA	0	NA	1	1	0	0	0	0	0	1	1	1	0	0	0	1	0	0	1	0	0	0	1	0	1	0	0
90304	903	78	1	3	2	8	35	150.05	Secondary (>5y)	7	5	0	0.18	0	Food Secure	1	0	0	0	NA	0	0	NA	NA	1	1	0	1	0	0	0	0	0	0	1	1	1	1	1	1	1	0	0	0	1	0	0	0	0
90305	903	78	1	5	2	7	17	NA	Secondary (>5y)	6	2	0	0.28	2	Mildly Food Insecure	1	20	1	0	0	0	NA	0	NA	1	1	0	0	0	0	0	0	0	0	0	0	0	1	0	0	1	0	0	0	1	0	0	0	0
90306	903	78	1	4	1	4	30	143.4	Secondary (>5y)	8	0	0	NA	4	Mildly Food Insecure	1	0	0	0	1	1	NA	1	NA	0	NA	NA	NA	0	0	0	0	0	0	0	0	0	1	0	0	1	0	0	0	0	0	0	0	0
90307	903	78	1	2	0	7	25	138.4	Secondary (>5y)	6	4	1	0.05	9	Moderately Food Insecure	1	0	0	0	0	0	NA	NA	NA	0	1	0	0	0	0	0	0	0	0	0	0	0	1	0	0	1	0	0	0	0	1	0	0	0
90308	903	78	1	2	0	9	18	NA	Secondary (>5y)	9	9	1	0.1	2	Mildly Food Insecure	1	0	0	0	0	0	NA	NA	NA	0	1	0	1	0	0	0	0	0	0	0	0	0	1	0	0	1	0	0	0	1	0	0	0	0
90101	901	78	1	7	5	7	38	152.7	Secondary (>5y)	7	9	0	0.6	0	Food Secure	1	0	0	0	0	0	0	NA	1	1	1	0	0	0	0	0	0	0	0	0	0	0	1	1	1	1	0	0	0	0	1	0	0	0
90102	901	78	1	6	3	6	23	NA	Primary (1-5y)	4	9	1	0.06	4	Mildly Food Insecure	1	3	1	0	0	0	0	1	1	0	1	0	0	0	0	0	0	0	0	1	0	0	0	0	0	1	0	0	0	0	0	0	0	0
90103	901	78	1	5	3	5	34	147.6	Primary (1-5y)	5	4	0	0.17	9	Moderately Food Insecure	1	2	1	0	0	0	0	NA	NA	0	1	0	1	0	0	0	0	0	0	0	0	0	1	1	1	1	0	0	0	0	0	0	0	0
90104	901	78	1	4	2	4	26	151.75	Secondary (>5y)	6	10	0	0.36	0	Food Secure	1	0	0	0	0	0	NA	0	NA	1	1	0	1	0	0	0	0	0	0	1	1	1	1	1	1	1	0	0	0	1	0	1	0	0
90105	901	78	1	2	0	6	21	139.45	Primary (1-5y)	4	3	1	NA	2	Mildly Food Insecure	1	0	0	0	0	0	NA	NA	NA	0	1	1	1	0	0	0	0	0	0	0	0	0	1	1	1	1	0	0	0	1	0	0	0	0
90106	901	78	1	4	2	4	30	151.8	Secondary (>5y)	9	4	0	0.2	0	Food Secure	1	0	0	0	0	0	0	0	NA	1	1	0	0	0	0	0	0	0	0	0	0	0	1	1	1	1	0	0	0	1	0	1	0	0
90107	901	78	1	7	3	7	30	153.45	Secondary (>5y)	10	14	0	NA	9	Moderately Food Insecure	1	0	0	0	0	0	0	NA	NA	1	1	0	0	0	0	0	0	0	0	0	0	0	1	0	0	1	0	0	0	0	0	0	0	0
90108	901	78	1	5	1	5	25	155	Secondary (>5y)	7	10	0	1.9	0	Food Secure	1	0	0	0	0	0	NA	0	NA	1	1	1	1	0	0	0	0	0	0	0	0	0	1	0	0	1	0	0	0	1	0	0	1	0
89901	899	78	1	4	1	20	26	NA	Secondary (>5y)	6	8	0	NA	5	Moderately Food Insecure	1	0	0	0	0	0	NA	0	NA	0	1	0	0	0	0	0	0	0	0	0	0	0	1	0	0	1	0	0	0	1	0	0	0	0
89902	899	78	1	4	2	10	28	152	Secondary (>5y)	6	8	0	0.15	6	Moderately Food Insecure	1	0	0	0	0	0	NA	0	0	0	1	0	0	1	0	0	0	0	0	0	0	0	1	0	0	1	1	1	1	0	0	0	0	0
89903	899	78	1	4	2	20	27	151.05	Secondary (>5y)	8	NA	0	NA	0	Food Secure	1	0	1	0	0	0	NA	0	1	0	1	0	0	0	0	0	0	0	0	0	0	0	1	1	1	1	0	0	0	1	0	0	0	0
89904	899	78	1	5	2	5	26	145.95	Primary (1-5y)	3	NA	1	NA	0	Food Secure	1	0	1	0	0	0	0	NA	NA	1	1	1	1	0	0	0	0	0	0	0	0	0	1	0	0	1	0	0	0	0	0	0	0	0
89905	899	78	1	3	0	5	20	146.8	Secondary (>5y)	12	5	0	0.1	0	Food Secure	1	0	0	0	0	0	NA	NA	NA	1	1	1	1	0	0	0	0	0	0	0	0	0	1	0	0	1	1	0	0	1	0	1	0	0
89906	899	78	1	5	1	5	25	152.1	Secondary (>5y)	9	12	0	0.1	4	Moderately Food Insecure	1	0	0	0	0	0	0	NA	NA	1	1	1	1	0	0	0	0	0	0	0	0	0	1	1	1	1	0	0	0	0	0	0	0	0
89907	899	78	1	7	3	17	18	147.75	Secondary (>5y)	6	5	0	0.1	0	Food Secure	1	0	0	0	0	0	NA	0	NA	1	1	NA	1	0	0	0	0	0	0	0	0	0	1	0	0	1	0	0	0	1	0	0	1	0
89908	899	78	1	5	3	8	16	158.05	Secondary (>5y)	7	9	0	0.03	0	Food Secure	1	0	0	0	0	0	NA	NA	NA	1	1	0	0	0	0	0	0	0	0	0	0	0	1	1	1	1	0	0	0	0	0	0	0	0
89801	898	78	1	3	1	5	30	152	Primary (1-5y)	5	0	1	0.14	0	Food Secure	0	1	0	0	0	0	NA	NA	0	0	1	1	1	1	0	0	1	1	1	0	0	0	1	1	1	1	1	1	1	1	1	0	1	0
89802	898	78	1	4	2	4	29	159.05	Secondary (>5y)	7	4	1	0.08	1	Food Secure	1	1	0	0	0	0	0	NA	NA	1	1	1	1	0	0	0	0	0	0	0	0	0	1	0	0	1	0	0	0	0	0	0	0	0
89803	898	78	1	3	1	7	24	147.45	Primary (1-5y)	5	0	0	0.35	0	Food Secure	1	0	1	0	1	1	NA	1	NA	0	NA	NA	NA	0	0	0	0	0	0	0	0	0	1	0	0	1	0	0	0	1	1	1	0	0
89804	898	78	1	9	3	9	NA	148.7	Secondary (>5y)	9	8	0	0.21	0	Food Secure	0	1	1	0	0	0	NA	NA	0	1	1	1	1	1	0	0	0	0	0	0	0	0	1	1	1	1	1	1	1	1	0	0	1	1
89805	898	78	1	3	1	15	23	150.5	Secondary (>5y)	7	0	1	0.07	0	Food Secure	1	0	0	0	0	0	NA	NA	1	1	1	1	1	0	0	0	0	0	0	0	0	0	1	0	0	1	0	0	0	0	0	0	0	0
89806	898	78	1	2	0	7	20	152.55	No education	0	9	1	0.14	3	Mildly Food Insecure	1	0	0	0	0	0	NA	NA	NA	0	1	1	1	0	0	0	0	0	0	1	1	0	1	0	0	1	0	0	0	0	0	0	0	0
89807	898	78	1	5	1	5	32	157.9	Secondary (>5y)	9	0	0	0.07	4	Moderately Food Insecure	1	0	0	0	0	0	NA	0	NA	0	1	0	1	0	0	0	0	0	0	0	0	0	1	0	0	1	1	0	0	0	0	0	0	0
89701	897	78	1	5	0	5	19	148.35	Secondary (>5y)	10	7	0	0.36	0	Food Secure	1	0	0	0	0	0	NA	NA	NA	1	1	0	1	0	0	0	1	1	1	0	0	0	1	1	1	1	1	1	1	1	0	0	1	0
89702	897	78	1	5	0	5	19	157.85	Secondary (>5y)	10	9	0	0.37	0	Food Secure	1	0	0	0	0	0	NA	NA	NA	1	1	0	1	0	0	0	1	1	1	0	0	0	1	1	1	1	1	1	1	1	0	0	1	0
89703	897	78	1	3	1	8	26	151.45	Secondary (>5y)	10	8	0	0.18	0	Food Secure	1	0	0	0	0	0	NA	NA	1	0	1	1	1	0	0	0	0	0	0	1	1	0	1	0	0	1	0	0	0	1	0	0	0	0
89704	897	78	1	6	3	6	18	151.9	Secondary (>5y)	6	8	0	0.35	0	Food Secure	1	0	0	0	0	0	0	NA	1	1	1	0	1	0	0	0	1	1	1	0	0	0	1	1	1	1	0	0	0	1	0	0	1	0
89705	897	78	1	3	0	11	26	162.15	Secondary (>5y)	9	14	1	0.12	0	Food Secure	1	0	0	0	0	0	NA	NA	NA	0	1	0	0	0	0	0	0	0	0	0	0	0	1	0	0	1	0	0	0	1	0	0	1	1
89706	897	78	1	6	3	6	17	156.1	Secondary (>5y)	10	8	0	0.35	7	Moderately Food Insecure	1	0	0	0	0	0	NA	0	NA	1	1	NA	1	0	0	0	1	1	1	0	0	0	1	1	1	1	0	0	0	1	1	1	0	0
89707	897	78	1	2	0	8	18	NA	Secondary (>5y)	9	0	1	NA	2	Mildly Food Insecure	1	0	1	0	0	0	NA	NA	NA	0	1	0	1	0	0	0	0	0	0	0	0	0	1	1	1	1	0	0	0	0	0	0	0	0
89708	897	78	1	4	2	4	30	154.85	Secondary (>5y)	7	10	0	NA	0	Food Secure	1	0	0	0	0	0	0	0	NA	1	1	1	1	0	0	0	0	0	0	0	0	0	1	1	1	1	1	1	1	1	0	0	0	0
89501	895	77	1	2	0	9	35	151.7	Primary (1-5y)	4	0	0	0.17	0	Food Secure	1	0	1	0	0	0	NA	NA	NA	1	1	0	0	0	0	0	1	1	1	0	0	0	1	1	1	1	0	0	0	1	0	1	0	0
89502	895	77	1	3	1	3	25	156.1	Secondary (>5y)	8	0	0	0.21	2	Mildly Food Insecure	1	0	0	0	0	0	NA	NA	NA	1	1	0	1	0	0	0	1	1	1	0	0	0	1	1	1	1	0	0	0	0	0	0	0	0
89504	895	77	1	4	2	17	31	142.5	No education	0	0	0	NA	0	Food Secure	1	1	1	0	0	0	0	NA	1	0	1	1	1	0	0	0	0	0	0	0	0	0	1	0	0	1	0	0	0	0	0	0	0	0
89505	895	77	1	4	0	4	18	143.45	Secondary (>5y)	6	0	1	0.09	0	Food Secure	1	0	0	0	0	0	NA	NA	NA	1	1	0	0	0	0	0	0	0	0	0	0	0	1	1	1	1	1	0	0	0	0	0	0	0
89506	895	77	1	2	0	7	20	148.8	Secondary (>5y)	7	9	0	0.2	0	Food Secure	1	0	0	0	0	0	NA	NA	NA	0	1	1	1	0	0	0	0	0	0	1	1	1	1	1	1	1	0	0	0	0	0	0	0	0
89507	895	77	1	2	1	13	17	147.75	Secondary (>5y)	9	6	0	0.05	0	Food Secure	1	0	1	0	0	0	NA	NA	NA	0	1	0	0	0	0	0	0	0	0	0	0	0	0	0	0	1	0	0	0	0	0	0	0	0
89508	895	77	1	4	2	4	28	147.4	Primary (1-5y)	5	1	0	0.09	0	Food Secure	1	0	0	0	0	0	0	0	NA	1	1	0	1	0	0	0	0	0	0	0	0	0	1	0	0	1	1	0	0	0	0	0	0	0
89401	894	77	1	5	1	5	31	143.6	Primary (1-5y)	5	10	1	0.17	0	Food Secure	1	0	1	0	0	0	NA	NA	1	1	1	1	1	1	0	0	0	0	0	0	0	0	1	0	0	1	0	0	0	1	0	0	1	0
89402	894	77	1	5	1	5	22	152.75	Secondary (>5y)	9	10	0	NA	0	Food Secure	1	0	0	0	0	0	NA	0	NA	1	1	1	1	0	0	0	0	0	0	0	0	0	1	1	1	1	0	0	0	0	0	0	0	0
89403	894	77	1	2	1	2	25	159.95	Secondary (>5y)	9	9	0	NA	0	Food Secure	0	0	1	0	NA	0	NA	NA	1	1	1	0	0	1	0	0	1	1	1	0	0	0	1	1	1	1	1	0	0	1	0	0	1	0
89404	894	77	1	3	1	7	20	158	Secondary (>5y)	9	10	0	0.26	0	Food Secure	1	0	1	0	0	0	NA	0	NA	0	1	1	0	0	0	0	0	0	0	0	0	0	1	0	0	1	0	0	0	1	0	0	1	0
89405	894	77	1	4	0	4	22	151.45	Secondary (>5y)	10	10	0	0.3	0	Food Secure	1	1	1	0	0	0	NA	NA	NA	1	1	1	0	0	0	0	0	0	0	0	0	0	1	0	0	1	0	0	0	1	0	0	0	1
89406	894	77	1	3	0	3	18	150.15	Secondary (>5y)	9	9	0	0.08	0	Food Secure	1	1	1	0	0	0	NA	NA	NA	1	1	0	1	0	0	0	1	1	1	0	0	0	1	1	1	1	1	0	0	1	0	0	1	1
89407	894	77	1	4	2	9	29	150	Secondary (>5y)	7	8	0	0.04	0	Food Secure	1	0	0	0	0	0	0	NA	0	1	1	1	1	0	0	0	0	0	0	0	0	0	1	0	0	1	0	0	0	1	0	0	1	0
89101	891	77	1	2	0	8	26	152.55	Primary (1-5y)	4	5	0	0.13	0	Food Secure	0	0	0	0	0	0	NA	NA	NA	0	1	0	0	0	0	0	0	0	0	0	0	0	1	0	0	1	0	0	0	0	0	0	0	0
89102	891	77	1	4	2	15	30	159.9	Primary (1-5y)	3	0	0	NA	4	Mildly Food Insecure	1	0	0	0	0	0	0	NA	NA	0	1	0	0	0	0	0	0	0	0	0	0	0	1	0	0	1	1	0	0	0	0	0	0	0
89103	891	77	1	4	2	4	27	NA	Secondary (>5y)	10	9	0	0.1	0	Food Secure	1	0	0	0	0	0	0	0	NA	1	1	0	1	0	0	0	1	1	1	0	0	0	1	1	1	1	0	0	0	0	1	0	0	0
89104	891	77	1	5	1	17	22	155.6	Secondary (>5y)	9	7	0	0.08	4	Mildly Food Insecure	1	0	0	0	0	0	NA	NA	1	1	1	0	0	0	0	0	0	0	0	0	0	0	1	0	0	1	0	0	0	1	0	0	0	0
89105	891	77	1	4	2	4	30	154.45	Primary (1-5y)	1	5	1	0.04	6	Moderately Food Insecure	1	0	0	0	0	0	0	0	NA	1	1	0	1	0	0	0	0	0	0	0	0	0	1	0	0	1	0	0	0	0	1	0	0	0
89106	891	77	1	3	1	8	26	152	Secondary (>5y)	7	5	0	0.3	0	Food Secure	1	0	1	0	0	0	NA	0	NA	0	1	1	1	0	0	0	0	0	0	0	0	0	1	0	0	1	0	0	0	1	0	0	0	0
89107	891	77	1	2	0	12	27	151	Secondary (>5y)	6	5	0	0.35	0	Food Secure	1	0	0	0	0	0	NA	NA	NA	0	1	0	0	0	0	0	0	0	0	0	0	0	1	0	0	1	0	0	0	1	0	0	0	0
89108	891	77	1	7	2	7	18	158	Secondary (>5y)	11	14	0	0.7	8	Moderately Food Insecure	1	0	0	0	0	0	NA	1	NA	1	1	0	0	0	0	0	0	0	0	0	0	0	1	0	0	1	0	0	0	0	0	0	0	0
89001	890	77	1	3	1	8	20	154.05	Secondary (>5y)	7	10	0	0.09	0	Food Secure	1	0	1	0	0	0	NA	0	NA	1	1	0	1	0	0	0	1	1	1	0	0	0	1	1	1	1	0	0	0	1	0	0	1	0
89002	890	77	1	3	0	3	20	153.6	Secondary (>5y)	9	9	0	0.87	0	Food Secure	0	0	1	0	0	0	NA	NA	NA	1	1	1	1	0	0	0	1	1	1	0	0	0	1	1	1	1	1	1	1	1	1	0	1	0
89003	890	77	1	7	3	7	24	157.3	Secondary (>5y)	9	9	0	0.3	0	Food Secure	0	0	1	0	0	0	0	0	NA	1	1	1	0	1	0	0	1	1	0	1	1	0	1	0	0	1	0	0	0	1	0	0	1	1
89004	890	77	1	7	1	7	18	151.6	Primary (1-5y)	5	5	0	0.09	0	Food Secure	1	1	1	0	0	0	NA	NA	1	0	1	1	1	0	0	0	0	NA	NA	0	NA	NA	NA	NA	NA	1	0	0	0	1	1	0	0	0
89005	890	77	1	3	1	10	20	147.1	Secondary (>5y)	10	9	1	0.02	11	Moderately Food Insecure	1	0	0	0	0	0	NA	1	NA	0	1	1	1	1	0	0	1	1	0	0	0	0	1	0	0	1	1	0	0	1	0	0	0	0
89006	890	77	1	3	0	5	18	156.4	Secondary (>5y)	9	5	0	0.25	2	Mildly Food Insecure	1	1	0	0	0	0	NA	NA	NA	1	1	1	1	0	0	0	0	0	0	0	0	0	1	0	0	1	0	0	0	1	1	0	0	0
89007	890	77	1	4	1	4	17	143.55	Secondary (>5y)	10	10	0	0.35	0	Food Secure	0	0	0	0	0	0	NA	NA	NA	1	1	1	1	0	0	0	1	1	1	0	0	0	1	0	0	1	1	1	1	1	0	0	1	1
89008	890	77	1	7	3	7	30	149.5	No education	0	NA	0	NA	0	Food Secure	1	0	0	0	0	0	0	0	1	1	1	0	1	0	0	0	0	0	0	1	1	0	1	0	0	1	0	0	0	0	0	0	0	0
88801	888	77	1	2	0	2	23	NA	Secondary (>5y)	9	10	0	0.21	0	Food Secure	1	1	0	0	NA	0	NA	NA	NA	1	1	1	1	0	0	0	1	1	1	0	0	0	1	1	1	1	0	0	0	1	0	0	1	0
88802	888	77	1	7	1	12	22	NA	Secondary (>5y)	7	2	0	0.3	0	Food Secure	1	4	1	0	0	0	NA	0	NA	1	1	0	1	0	0	0	0	0	0	1	1	0	1	0	0	1	0	0	0	0	0	0	0	0
88803	888	77	1	3	1	11	25	158.45	Secondary (>5y)	8	5	0	NA	2	Moderately Food Insecure	1	0	1	0	0	0	NA	0	NA	0	0	NA	0	0	0	0	0	0	0	0	0	0	1	0	0	0	0	0	0	0	0	0	0	0
88804	888	77	1	5	2	5	26	151.85	Primary (1-5y)	5	8	0	0.35	0	Food Secure	1	0	0	0	0	0	NA	0	NA	1	1	0	1	0	0	0	0	0	0	1	1	0	1	0	0	1	0	0	0	1	0	0	1	0
88805	888	77	1	4	1	4	17	157.15	Secondary (>5y)	8	9	0	0.18	0	Food Secure	1	0	1	0	0	0	NA	NA	NA	1	1	1	0	0	0	0	1	1	1	0	0	0	1	1	1	1	0	0	0	1	0	0	1	1
88806	888	77	1	3	1	3	27	158.45	Secondary (>5y)	6	3	0	0.15	0	Food Secure	1	3	1	0	0	0	0	NA	NA	1	1	0	1	0	0	0	0	0	0	0	0	0	1	1	1	1	0	0	0	1	0	1	0	1
88807	888	77	1	6	0	6	21	141.95	Secondary (>5y)	12	9	0	0.35	0	Food Secure	1	1	1	0	0	0	NA	NA	NA	0	1	1	1	0	0	0	0	0	0	0	0	0	1	0	0	1	0	0	0	1	0	0	1	1
88601	886	76	1	2	1	9	25	154	Secondary (>5y)	6	5	0	0.05	0	Food Secure	1	1	1	0	NA	0	0	NA	NA	0	1	0	1	0	0	0	0	0	0	0	0	0	1	1	1	1	0	0	0	0	0	0	0	0
88602	886	76	1	9	3	9	25	159.55	Secondary (>5y)	10	12	0	0.35	0	Food Secure	1	0	1	0	0	0	0	0	0	1	1	1	0	0	0	0	1	1	0	0	0	0	1	0	0	1	0	0	0	0	0	1	0	0
88603	886	76	1	2	0	5	22	149.2	Secondary (>5y)	9	2	0	0.03	3	Mildly Food Insecure	1	0	0	0	0	0	NA	NA	NA	0	1	0	0	0	0	0	0	0	0	0	0	0	1	0	0	1	1	0	0	0	0	0	0	0
88604	886	76	1	7	2	12	19	NA	Secondary (>5y)	8	9	0	0.35	0	Food Secure	1	0	1	0	0	0	NA	NA	0	1	1	1	1	1	0	0	0	0	0	0	0	0	1	1	1	1	1	1	1	0	0	0	0	0
88605	886	76	1	6	2	6	16	153.5	Secondary (>5y)	8	8	0	0.35	0	Food Secure	1	3	1	0	0	0	0	NA	NA	1	1	0	0	0	0	0	0	NA	NA	0	NA	NA	NA	NA	NA	1	0	0	0	0	0	0	0	0
88606	886	76	1	2	0	8	19	149.8	Secondary (>5y)	7	10	1	0.08	0	Food Secure	1	1	0	0	0	0	NA	NA	NA	0	1	1	1	0	0	0	1	1	0	0	0	0	1	0	0	1	0	0	0	1	0	0	0	0
88607	886	76	1	5	0	5	21	148.55	Secondary (>5y)	12	10	0	1.4	0	Food Secure	1	0	1	0	0	0	NA	NA	NA	1	1	1	1	0	0	0	1	1	1	0	0	0	1	1	1	1	0	0	0	1	0	0	0	0
88401	884	76	1	2	1	3	30	151.05	Secondary (>5y)	9	2	0	0.17	0	Food Secure	1	0	1	0	NA	0	0	NA	NA	1	1	0	1	0	0	0	0	0	0	0	0	0	1	1	1	1	0	0	0	1	1	0	1	1
88402	884	76	1	2	1	10	31	147.2	Primary (1-5y)	5	0	0	0.15	1	Food Secure	1	0	1	0	NA	0	0	NA	NA	1	1	1	1	0	0	0	0	0	0	0	0	0	1	0	0	1	0	0	0	1	0	0	1	1
88403	884	76	1	4	1	15	26	153.8	Primary (1-5y)	5	8	0	0.05	6	Moderately Food Insecure	1	2	0	0	0	0	0	NA	NA	1	1	0	0	0	0	0	0	0	0	1	1	0	1	0	0	1	0	0	0	1	0	0	0	0
88404	884	76	1	4	1	14	29	147.15	Secondary (>5y)	9	2	1	0.04	0	Food Secure	1	0	1	0	0	0	0	NA	NA	1	1	0	1	0	0	0	0	0	0	0	0	0	1	0	0	1	0	0	0	1	0	0	0	0
88405	884	76	1	5	0	5	20	149.3	Secondary (>5y)	12	12	0	0.35	0	Food Secure	0	0	1	0	0	0	NA	NA	NA	1	1	1	1	0	0	0	0	0	0	0	0	0	1	1	1	1	1	1	1	1	1	0	1	1
88406	884	76	1	2	0	2	22	156.45	Secondary (>5y)	7	5	0	0.7	0	Food Secure	1	0	1	0	0	0	NA	NA	NA	1	1	1	1	0	0	0	0	0	0	1	1	1	1	1	1	1	0	1	1	0	0	0	0	0
88407	884	76	1	5	2	5	27	155.2	Primary (1-5y)	5	5	0	0.1	0	Food Secure	1	1	1	0	0	0	0	0	NA	1	1	1	0	1	0	0	0	0	0	0	0	0	1	1	1	1	1	1	1	1	0	0	1	1
88408	884	76	1	5	0	5	16	145.05	Secondary (>5y)	8	9	0	0.15	0	Food Secure	1	0	0	0	0	0	NA	NA	NA	1	1	1	1	0	0	0	0	0	0	1	1	1	1	1	1	1	0	0	0	1	0	0	1	1
88301	883	76	1	5	0	9	18	NA	Secondary (>5y)	7	5	0	NA	0	Food Secure	1	0	0	0	0	0	NA	NA	NA	0	1	0	0	0	0	0	0	0	0	0	0	0	1	1	1	1	0	0	0	1	0	0	1	1
88302	883	76	1	4	2	11	28	153.75	Secondary (>5y)	6	0	1	0.02	0	Food Secure	1	0	1	0	0	0	0	0	NA	1	1	1	1	0	0	0	0	0	0	0	0	0	1	1	1	1	0	0	0	1	0	0	1	1
88303	883	76	1	2	0	2	24	142.65	Secondary (>5y)	9	3	0	0.05	8	Moderately Food Insecure	1	0	0	0	0	0	NA	NA	NA	1	1	0	1	0	0	0	0	0	0	0	0	0	1	1	1	1	0	0	0	1	0	0	0	0
88304	883	76	1	2	0	14	18	NA	Primary (1-5y)	4	6	0	0.02	6	Moderately Food Insecure	1	1	1	0	0	0	NA	NA	NA	0	1	1	1	0	0	0	0	0	0	0	0	0	0	0	0	1	1	0	0	0	0	0	0	0
88305	883	76	1	2	0	5	22	153.55	Primary (1-5y)	4	4	0	NA	0	Food Secure	1	0	0	0	0	0	NA	NA	NA	1	1	1	1	0	0	0	0	0	0	0	0	0	1	0	0	1	1	0	0	0	0	0	0	0
88306	883	76	1	5	2	5	30	147.55	Secondary (>5y)	8	7	0	0.35	0	Food Secure	1	0	0	0	0	0	0	NA	NA	1	1	1	1	0	0	0	0	0	0	0	0	0	1	1	1	1	0	0	0	1	0	0	1	0
88307	883	76	1	3	1	19	20	150.8	No education	0	2	0	0.02	0	Food Secure	1	0	0	0	0	0	NA	0	NA	0	1	0	1	0	0	0	0	0	0	0	0	0	1	1	1	1	1	0	0	0	0	0	0	0
88308	883	76	1	3	0	11	19	148.9	Secondary (>5y)	8	8	0	0.3	0	Food Secure	1	0	0	0	0	0	NA	NA	NA	0	1	0	1	0	0	0	0	0	0	0	0	0	1	0	0	1	0	0	0	1	0	0	1	0
88201	882	76	1	5	1	5	27	159.55	No education	0	0	1	NA	12	Severely Food Insecure	0	0	0	0	0	0	NA	NA	1	1	1	0	1	0	0	0	0	NA	NA	0	NA	NA	NA	NA	NA	0	0	0	0	1	0	1	0	0
88202	882	76	1	3	0	3	19	152.55	Secondary (>5y)	8	7	0	0.08	0	Food Secure	1	2	1	0	0	0	NA	NA	NA	1	1	0	0	0	0	0	0	0	0	0	0	0	1	1	1	1	1	1	1	1	0	0	1	0
88203	882	76	1	6	3	6	25	145.95	Secondary (>5y)	9	10	0	0.4	0	Food Secure	1	0	1	0	0	0	0	0	NA	1	1	0	0	0	0	0	0	0	0	0	0	0	1	0	0	1	1	1	1	1	0	0	1	0
88204	882	76	1	7	3	7	28	154.2	Primary (1-5y)	5	6	0	0.16	3	Mildly Food Insecure	1	0	0	0	0	0	0	0	NA	1	1	0	0	0	0	0	0	0	0	0	0	0	1	0	0	1	0	0	0	1	0	0	1	1
88205	882	76	1	2	0	11	19	147	Secondary (>5y)	12	10	0	0.04	0	Food Secure	1	0	1	0	0	0	NA	NA	NA	1	1	0	1	0	0	0	1	1	0	0	0	0	1	0	0	1	1	1	1	1	0	1	1	0
88206	882	76	1	5	2	5	18	147.1	Secondary (>5y)	8	8	0	0.08	0	Food Secure	1	0	1	0	0	0	NA	NA	NA	1	1	0	1	0	0	0	0	0	0	1	1	0	1	0	0	1	0	0	0	1	0	0	1	1
88101	881	76	1	5	1	8	18	149.1	Secondary (>5y)	8	9	0	0.08	0	Food Secure	0	0	1	0	0	0	NA	NA	NA	1	1	1	1	0	0	0	0	0	0	0	0	0	1	1	1	1	1	1	1	1	0	0	1	1
88102	881	76	1	3	1	7	26	150	Primary (1-5y)	5	9	0	0.07	0	Food Secure	1	0	0	0	0	0	NA	0	NA	1	1	NA	0	0	0	0	0	0	0	0	0	0	1	0	0	1	1	0	0	1	0	0	1	0
88103	881	76	1	4	2	14	30	154.85	Primary (1-5y)	3	0	0	0.02	0	Food Secure	1	0	0	0	0	0	0	0	NA	0	1	0	1	0	0	0	0	0	0	0	0	0	1	1	1	1	0	0	0	1	0	0	0	1
88105	881	76	1	6	1	6	28	NA	Secondary (>5y)	10	8	0	NA	0	Food Secure	0	1	1	0	0	0	0	NA	NA	1	1	0	1	0	0	0	0	0	0	0	0	0	1	0	0	1	0	0	0	1	0	0	1	0
88107	881	76	1	4	2	4	38	149.25	No education	0	0	0	NA	0	Food Secure	1	1	1	0	0	0	0	NA	NA	1	1	0	1	0	0	0	0	0	0	1	1	1	1	1	1	1	1	1	1	1	0	0	1	0
88108	881	76	1	3	1	3	23	143.25	Secondary (>5y)	7	0	0	NA	6	Mildly Food Insecure	1	0	0	0	0	0	NA	NA	0	1	1	0	1	0	0	0	0	0	0	0	0	0	1	0	0	1	0	0	0	1	0	0	1	0
87901	879	75	1	4	1	19	23	158.1	Secondary (>5y)	10	8	0	0.15	0	Food Secure	1	0	0	0	0	0	0	NA	NA	1	1	1	1	0	0	0	0	0	0	0	0	0	1	0	0	1	0	0	0	1	0	0	1	0
87902	879	75	1	7	1	16	20	154.75	Secondary (>5y)	12	12	0	NA	0	Food Secure	1	0	1	0	0	0	NA	NA	0	1	1	1	1	0	0	0	0	0	0	0	0	0	1	1	1	1	0	1	1	1	0	0	1	1
87903	879	75	1	3	1	7	23	NA	Secondary (>5y)	9	7	0	0.02	0	Food Secure	1	0	0	0	0	0	NA	0	NA	0	1	0	0	1	0	0	0	0	0	0	0	0	1	1	1	1	0	0	0	1	0	0	1	0
87904	879	75	1	3	0	3	18	153.3	Secondary (>5y)	7	9	0	0.3	0	Food Secure	1	0	0	0	0	0	NA	NA	NA	1	1	1	1	0	0	0	0	0	0	0	0	0	1	0	0	1	0	0	0	1	0	0	1	0
87905	879	75	1	4	0	7	20	147.75	Secondary (>5y)	7	5	0	0.2	0	Food Secure	1	0	0	0	0	0	NA	NA	NA	1	1	0	1	0	0	0	0	0	0	0	0	0	1	1	1	1	0	0	0	1	0	0	1	0
87906	879	75	1	2	0	17	22	142.35	Secondary (>5y)	8	8	0	0.04	0	Food Secure	1	0	0	0	0	0	NA	NA	NA	0	1	0	0	0	0	0	0	0	0	1	0	0	1	1	1	1	0	0	0	0	0	0	0	0
87907	879	75	1	5	2	5	27	154.85	Secondary (>5y)	7	5	1	0.73	2	Mildly Food Insecure	1	0	1	0	0	0	0	0	NA	0	1	0	1	0	0	0	0	0	0	0	0	0	1	1	1	1	1	0	0	1	0	0	0	0
87908	879	75	1	5	1	5	18	139.55	Secondary (>5y)	8	9	1	0.08	0	Food Secure	0	0	1	0	0	0	NA	0	NA	1	1	0	1	0	0	0	0	0	0	0	0	0	1	1	1	1	0	0	0	1	0	0	1	1
87801	878	75	1	7	2	10	21	157.5	Secondary (>5y)	12	NA	1	NA	0	Food Secure	1	0	1	0	0	0	NA	NA	0	1	1	1	1	0	0	0	0	0	0	0	0	0	1	1	1	1	0	1	1	1	0	0	1	1
87802	878	75	1	5	1	5	18	148.1	Secondary (>5y)	10	10	0	0.35	0	Food Secure	1	0	0	0	0	0	NA	NA	NA	1	1	1	0	0	0	0	0	0	0	1	1	1	1	1	1	1	1	0	0	1	0	0	1	1
87803	878	75	1	9	3	9	24	156.8	Primary (1-5y)	5	6	0	0.17	2	Mildly Food Insecure	0	0	0	0	0	0	NA	NA	1	1	1	1	0	1	0	0	1	1	1	0	0	0	1	1	1	1	1	1	1	1	0	0	1	1
87804	878	75	1	3	1	3	21	NA	Secondary (>5y)	9	10	0	0.22	0	Food Secure	0	1	1	0	0	0	NA	NA	0	1	1	0	1	1	0	0	0	NA	NA	0	NA	NA	NA	NA	NA	1	0	0	0	1	0	0	0	0
87805	878	75	1	3	1	7	22	153.75	Secondary (>5y)	10	10	0	0.17	0	Food Secure	0	1	1	0	0	0	NA	0	NA	0	1	1	1	1	0	0	1	1	1	0	0	0	1	0	0	1	0	0	0	1	0	0	1	0
87806	878	75	1	2	0	12	20	158	Secondary (>5y)	9	8	1	0.87	0	Food Secure	1	0	1	0	0	0	NA	NA	NA	0	1	0	1	0	0	0	0	0	0	0	0	0	1	0	0	1	0	0	0	1	0	0	0	0
87807	878	75	1	3	1	8	24	152.85	Primary (1-5y)	5	0	0	NA	0	Food Secure	1	0	1	0	0	0	0	NA	NA	0	1	1	0	0	0	0	0	0	0	0	0	0	1	0	0	1	1	0	0	0	0	0	1	0
87601	876	75	1	3	0	3	19	152	Secondary (>5y)	9	10	0	0.15	0	Food Secure	1	0	1	0	0	0	NA	NA	NA	1	1	1	1	0	0	0	1	1	0	0	0	0	1	0	0	1	1	1	1	1	0	0	1	1
87602	876	75	1	5	1	5	29	162.25	Secondary (>5y)	10	5	0	0.18	0	Food Secure	1	0	1	0	0	0	0	NA	NA	1	1	0	0	0	0	0	0	0	0	1	1	1	1	1	1	1	1	1	1	1	1	0	1	1
87603	876	75	1	2	0	9	18	140.35	Secondary (>5y)	6	7	0	0.1	5	Mildly Food Insecure	1	2	1	0	0	0	NA	NA	NA	0	1	0	0	0	0	0	0	0	0	0	0	0	0	0	0	1	1	0	0	1	0	0	1	0
87604	876	75	1	3	1	9	25	151.15	Primary (1-5y)	5	4	0	0.08	0	Food Secure	1	0	0	0	0	0	0	NA	NA	0	1	0	1	0	0	0	0	0	0	0	0	0	1	0	0	1	0	0	0	1	0	0	0	0
87605	876	75	1	5	1	9	21	152.9	Primary (1-5y)	4	7	0	0.35	0	Food Secure	1	0	1	0	0	0	0	NA	NA	1	1	0	1	0	0	0	0	0	0	0	0	0	1	1	1	1	0	0	0	1	0	1	1	0
87606	876	75	1	3	1	9	23	150	Primary (1-5y)	5	5	0	0.5	0	Food Secure	1	1	0	0	0	0	0	NA	NA	0	1	0	0	0	0	0	0	0	0	1	0	0	0	0	0	1	1	0	0	1	0	0	0	0
87607	876	75	1	3	1	4	28	146.55	Secondary (>5y)	10	10	0	0.05	0	Food Secure	1	0	1	0	0	0	NA	0	NA	1	1	0	0	0	0	0	0	NA	NA	0	NA	NA	NA	NA	NA	1	0	0	0	1	0	0	1	1
87402	874	75	1	4	0	6	18	142.4	Secondary (>5y)	10	9	0	0.05	9	Severely Food Insecure	1	1	1	0	0	0	NA	NA	NA	1	1	1	0	0	0	0	0	0	0	0	0	0	1	0	0	1	0	0	0	1	0	0	1	0
87404	874	75	1	6	1	6	20	151.2	Secondary (>5y)	12	14	0	0.53	0	Food Secure	0	0	0	0	0	0	NA	0	NA	1	1	1	1	0	0	0	0	0	0	0	0	0	1	1	1	1	0	0	0	1	0	0	1	0
87405	874	75	1	3	1	7	22	148.75	Secondary (>5y)	7	5	0	0.06	0	Food Secure	1	0	0	0	0	0	NA	1	NA	0	1	0	0	0	1	0	0	0	0	0	0	0	1	0	0	1	0	0	0	0	0	0	0	0
87406	874	75	1	6	2	6	NA	147.15	Secondary (>5y)	9	9	0	0.04	7	Severely Food Insecure	1	0	0	0	0	0	0	0	NA	1	1	0	0	0	0	0	0	0	0	0	0	0	1	0	0	1	0	0	0	1	0	0	0	0
87201	872	75	1	2	1	2	17	NA	Secondary (>5y)	7	10	0	0.7	0	Food Secure	1	0	0	0	NA	0	NA	NA	NA	1	1	0	0	0	0	0	0	0	0	0	0	0	1	0	0	1	1	1	1	1	0	0	1	0
87202	872	75	1	4	2	4	26	155.7	Primary (1-5y)	5	5	0	0.1	1	Food Secure	1	2	1	0	0	0	0	1	NA	1	1	0	0	0	0	0	0	0	0	1	0	0	0	0	0	1	0	0	0	0	0	0	0	0
87203	872	75	1	4	1	4	22	158.3	Secondary (>5y)	9	4	1	0.17	0	Food Secure	1	0	1	0	0	0	NA	0	NA	1	1	1	1	0	0	0	0	0	0	0	0	0	1	0	0	1	0	0	0	1	0	0	1	0
87204	872	75	1	3	1	3	21	151.85	Primary (1-5y)	2	5	0	0.03	3	Mildly Food Insecure	1	5	1	0	0	0	NA	0	NA	1	1	0	1	0	0	0	0	0	0	0	0	0	1	1	1	1	1	0	0	0	0	0	0	0
87205	872	75	1	9	4	9	27	154.5	Secondary (>5y)	9	0	0	1.05	0	Food Secure	1	0	0	0	0	0	0	1	NA	1	1	0	1	0	0	0	0	0	0	0	0	0	1	1	1	1	0	0	0	1	0	0	0	0
87206	872	75	1	3	1	3	25	147.85	Secondary (>5y)	9	14	0	2.8	0	Food Secure	1	0	1	0	0	0	NA	0	NA	1	1	1	1	0	0	0	1	1	1	0	0	0	1	1	1	1	1	1	1	1	0	0	1	0
87101	871	74	1	7	1	7	18	140.95	Secondary (>5y)	9	10	0	NA	2	Mildly Food Insecure	1	0	0	0	0	0	NA	NA	0	1	1	0	0	0	0	0	0	0	0	1	1	1	1	1	1	1	1	1	1	1	0	0	1	1
87102	871	74	1	12	5	19	25	144.4	Secondary (>5y)	9	9	0	1.44	0	Food Secure	0	0	0	0	0	0	0	0	NA	1	1	1	0	1	0	0	0	0	0	0	0	0	1	1	1	1	0	1	1	1	0	0	1	1
87103	871	74	1	5	2	5	32	155.75	Secondary (>5y)	9	9	0	0.88	0	Food Secure	1	0	1	0	0	0	0	0	NA	1	1	1	1	0	0	0	0	0	0	0	0	0	1	1	1	1	0	0	0	1	0	0	1	0
87104	871	74	1	9	2	9	18	148.5	Secondary (>5y)	9	4	0	0.35	0	Food Secure	1	0	1	0	0	0	NA	0	1	1	1	0	0	0	0	0	0	0	0	0	0	0	1	1	1	1	0	0	0	0	0	0	0	0
87105	871	74	1	5	1	5	17	145.35	Secondary (>5y)	7	9	0	0.12	0	Food Secure	1	0	1	0	0	0	NA	NA	NA	1	1	1	1	0	0	0	0	0	0	0	0	0	1	0	0	1	0	0	0	1	0	0	1	0
87106	871	74	1	4	2	13	31	133.6	Secondary (>5y)	6	5	0	0.06	0	Food Secure	1	0	0	0	0	0	0	0	NA	1	1	0	1	0	0	0	0	0	0	0	0	0	1	0	0	1	0	0	0	1	0	0	0	0
87107	871	74	1	4	1	18	22	146.95	Primary (1-5y)	4	4	0	0.1	0	Food Secure	1	0	0	0	0	0	0	NA	NA	1	1	0	1	0	0	0	0	0	0	0	0	0	1	1	1	1	0	0	0	1	1	0	1	1
87108	871	74	1	2	0	12	20	146.55	Secondary (>5y)	12	6	0	0.02	0	Food Secure	1	0	0	0	0	0	NA	NA	NA	0	1	0	1	0	0	0	0	0	0	0	0	0	1	0	0	1	1	1	1	1	0	0	0	0
87001	870	74	1	5	1	9	25	145.4	Secondary (>5y)	10	8	0	0.35	0	Food Secure	1	0	1	0	0	0	NA	0	NA	0	1	1	0	0	0	0	0	0	0	0	0	0	1	1	1	1	0	0	0	1	0	0	1	1
87002	870	74	1	6	1	6	18	155.2	Secondary (>5y)	10	12	0	0.35	0	Food Secure	0	0	0	0	0	0	NA	0	NA	1	1	1	1	0	0	0	1	1	1	0	0	0	1	1	1	1	1	1	1	1	1	0	1	1
87003	870	74	1	6	1	6	26	162.05	Secondary (>5y)	14	16	0	0.35	0	Food Secure	0	0	0	0	0	0	NA	0	NA	1	1	1	1	0	0	0	1	1	1	0	0	0	1	1	1	1	1	1	1	1	1	0	1	1
87004	870	74	1	5	1	5	22	153	Secondary (>5y)	10	10	0	0.17	0	Food Secure	1	0	0	0	0	0	0	NA	NA	1	1	NA	0	0	0	0	0	0	0	0	0	0	1	1	1	1	0	0	0	1	0	0	1	1
87005	870	74	1	5	3	5	25	152.55	Secondary (>5y)	10	8	0	0.35	0	Food Secure	0	0	0	0	NA	0	0	0	NA	1	1	1	1	0	0	0	1	1	1	0	0	0	1	1	1	1	0	0	0	1	0	0	1	1
87006	870	74	1	5	2	8	26	149.25	Secondary (>5y)	7	12	1	0.06	0	Food Secure	1	0	0	0	0	0	0	0	NA	0	1	NA	0	0	0	0	0	0	0	0	0	0	1	1	1	1	1	1	1	1	0	0	1	1
87007	870	74	1	3	1	11	19	151.75	Primary (1-5y)	5	8	0	0.03	6	Moderately Food Insecure	1	0	1	0	0	0	NA	1	NA	0	1	0	1	0	1	1	0	0	0	1	1	1	1	1	1	1	1	0	0	1	0	0	0	0
86801	868	74	1	2	0	9	18	141.2	Secondary (>5y)	9	9	0	0.03	0	Food Secure	1	0	1	0	0	0	NA	NA	NA	0	1	0	0	0	0	0	0	0	0	0	0	0	1	0	0	1	0	0	0	1	0	1	0	0
86802	868	74	2	4	0	9	25	159.3	Primary (1-5y)	3	3	0	0.03	0	Food Secure	1	0	1	0	0	0	NA	0	NA	0	1	0	0	0	0	0	0	0	0	0	0	0	1	0	0	1	0	0	0	1	0	1	0	0
86803	868	74	1	2	1	7	27	152.8	Secondary (>5y)	9	10	0	0.03	0	Food Secure	0	0	1	0	NA	0	0	NA	NA	0	1	1	1	0	0	0	1	1	0	0	0	0	1	1	1	1	1	1	1	1	0	0	1	0
86804	868	74	1	3	1	5	21	151.85	Secondary (>5y)	12	14	0	NA	0	Food Secure	1	0	1	0	0	0	NA	NA	0	0	1	0	0	1	0	0	0	0	0	0	0	0	1	1	1	1	0	0	0	1	0	0	1	1
86805	868	74	1	2	0	11	16	133.25	Primary (1-5y)	2	0	0	0.02	0	Food Secure	1	0	0	0	0	0	NA	NA	NA	0	1	0	1	0	0	0	0	0	0	0	0	0	1	0	0	1	0	0	0	0	0	0	0	0
86806	868	74	1	5	2	7	23	159.2	Secondary (>5y)	12	16	0	0.05	0	Food Secure	1	1	1	0	0	0	NA	0	NA	0	1	1	1	1	0	0	1	1	0	0	0	0	1	0	0	1	0	0	0	1	0	0	1	0
86807	868	74	1	5	1	5	26	145	Secondary (>5y)	9	9	0	0.79	0	Food Secure	1	0	0	0	0	0	0	NA	NA	1	1	1	1	0	0	0	0	0	0	1	1	0	1	0	0	1	0	1	1	1	0	0	1	1
86808	868	74	1	11	4	11	22	NA	Secondary (>5y)	8	8	0	0.17	0	Food Secure	1	0	1	0	0	0	NA	0	1	1	1	NA	0	1	0	0	1	1	1	0	0	0	1	1	1	1	0	0	0	1	0	0	1	1
86701	867	74	1	7	3	13	18	143.05	Secondary (>5y)	6	8	0	0.2	0	Food Secure	0	0	1	0	0	0	0	NA	NA	1	1	1	1	0	0	0	0	0	0	0	0	0	1	1	1	1	1	1	1	0	0	0	0	1
86702	867	74	1	3	1	3	26	153.45	Secondary (>5y)	9	9	0	0.17	0	Food Secure	1	0	0	0	0	0	NA	0	NA	1	1	1	1	0	0	0	0	0	0	0	0	0	1	1	1	1	1	1	1	1	0	0	1	1
86703	867	74	1	5	1	10	27	151.4	Secondary (>5y)	6	5	0	0.02	3	Mildly Food Insecure	1	0	1	0	0	0	0	0	NA	0	1	1	0	0	0	0	0	0	0	0	0	0	1	0	0	1	0	0	0	1	0	0	1	0
86704	867	74	1	3	1	11	26	148.4	No education	0	7	0	0.05	4	Mildly Food Insecure	1	0	0	0	0	0	NA	0	NA	0	1	0	1	0	0	0	1	1	0	0	0	0	1	0	0	1	0	0	0	1	0	0	0	0
86705	867	74	1	3	1	3	20	155.25	Secondary (>5y)	8	10	0	0.04	0	Food Secure	0	0	1	0	0	0	NA	NA	1	1	1	0	1	0	0	0	0	0	0	0	0	0	1	1	1	1	1	1	1	1	0	0	0	1
86706	867	74	1	5	0	5	19	156.85	Secondary (>5y)	7	7	0	0.18	0	Food Secure	1	0	1	0	0	0	NA	NA	NA	1	1	0	1	0	0	0	1	1	1	0	0	0	1	1	1	1	1	1	1	1	0	0	1	0
86707	867	74	1	4	2	6	25	142.05	Secondary (>5y)	6	4	0	0.07	4	Moderately Food Insecure	1	0	0	0	0	0	NA	0	0	1	1	0	1	0	0	0	1	1	0	0	0	0	1	0	0	1	0	0	0	0	1	0	0	0
86708	867	74	2	2	2	6	25	151.3	Secondary (>5y)	6	5	0	0.07	0	Food Secure	1	0	0	0	0	0	NA	NA	NA	0	1	0	1	0	0	0	0	0	0	0	0	0	1	0	0	1	0	0	0	0	0	0	0	0
86401	864	74	1	3	1	8	28	NA	Secondary (>5y)	10	12	0	0.21	0	Food Secure	1	1	0	0	0	0	NA	0	NA	1	1	1	1	1	0	0	1	1	1	0	0	0	1	1	1	1	0	0	0	1	0	0	1	1
86402	864	74	1	9	5	9	16	156.75	Secondary (>5y)	7	8	0	1.05	0	Food Secure	1	0	0	0	0	0	0	NA	NA	1	1	0	1	0	0	0	0	0	0	1	1	0	1	0	0	1	0	0	0	1	0	0	1	0
86403	864	74	1	7	0	11	18	NA	Secondary (>5y)	10	10	0	0.52	0	Food Secure	1	0	0	0	0	0	0	NA	NA	1	1	0	0	0	0	0	0	0	0	0	0	0	1	1	1	1	0	0	0	0	0	0	0	0
86404	864	74	1	3	1	10	26	152.3	Secondary (>5y)	8	9	0	0.52	0	Food Secure	1	0	1	0	0	0	0	NA	NA	1	1	1	1	0	0	0	0	0	0	0	0	0	1	0	0	1	0	0	0	1	1	0	1	0
86405	864	74	1	2	0	2	20	133.55	Secondary (>5y)	6	0	0	0.04	0	Food Secure	1	0	0	0	0	0	NA	NA	NA	0	0	0	0	0	0	0	0	0	0	1	1	0	1	0	0	1	1	0	0	0	0	0	0	0
86406	864	74	1	4	2	4	17	153.7	Secondary (>5y)	10	9	0	0.05	0	Food Secure	1	1	0	0	0	0	0	NA	NA	1	1	NA	0	0	0	0	0	0	0	0	0	0	1	0	0	1	0	0	0	1	0	0	1	1
86407	864	74	1	3	1	3	29	155.8	Secondary (>5y)	6	4	0	0.08	0	Food Secure	1	0	0	0	0	0	0	NA	NA	1	1	1	0	0	0	0	1	1	0	0	0	0	1	0	0	1	1	1	1	1	1	0	1	0
86408	864	74	1	3	1	3	18	149.6	No education	0	0	0	1.05	0	Food Secure	1	0	1	0	0	0	NA	NA	1	1	1	0	0	0	0	0	0	0	0	1	1	1	1	1	1	1	0	1	1	1	0	0	1	0
86201	862	73	1	7	2	8	27	151.75	Secondary (>5y)	8	9	0	2.45	0	Food Secure	0	0	0	0	0	0	0	0	NA	1	1	1	1	0	0	0	0	0	0	0	0	0	1	0	0	1	0	0	0	1	0	0	1	1
86202	862	73	1	3	1	3	41	147.7	No education	0	5	1	0.35	0	Food Secure	1	0	0	0	0	0	0	NA	NA	1	1	1	1	0	0	0	0	0	0	0	0	0	1	1	1	1	1	1	1	1	0	0	1	1
86203	862	73	1	6	2	9	27	NA	Secondary (>5y)	10	8	0	0.1	0	Food Secure	1	0	1	0	0	0	0	NA	NA	1	1	0	1	0	0	0	0	0	0	0	0	0	1	0	0	1	0	0	0	1	0	0	1	1
86204	862	73	1	3	1	8	28	149.25	Secondary (>5y)	7	10	0	0.1	0	Food Secure	1	1	1	0	0	0	0	NA	NA	1	1	1	0	0	0	0	1	1	1	0	0	0	1	1	1	1	0	0	0	1	0	0	1	1
86205	862	73	1	3	1	11	19	150.5	Secondary (>5y)	7	7	0	0.05	0	Food Secure	1	0	0	0	0	0	NA	NA	0	0	1	0	1	0	0	0	0	0	0	1	1	1	1	1	1	1	0	0	0	1	0	0	0	0
86206	862	73	1	6	2	14	36	147.65	Secondary (>5y)	8	0	1	NA	12	Moderately Food Insecure	1	2	1	0	0	1	0	NA	NA	0	1	0	0	0	0	0	0	NA	NA	0	NA	NA	NA	NA	NA	1	0	0	0	1	0	0	0	0
86207	862	73	1	8	4	17	24	144.05	Secondary (>5y)	9	12	0	0.35	0	Food Secure	0	0	0	0	0	0	0	1	NA	1	1	0	1	1	0	0	0	0	0	0	0	0	1	1	1	1	1	1	1	1	1	1	1	1
86101	861	73	1	8	2	8	18	146.05	Secondary (>5y)	7	5	0	0.13	4	Mildly Food Insecure	1	0	1	0	0	0	0	0	NA	1	1	0	0	0	0	0	0	0	0	1	1	0	1	0	0	1	1	0	0	1	0	0	1	0
86102	861	73	1	3	1	3	25	149	Secondary (>5y)	10	10	0	0.05	0	Food Secure	0	0	1	1	NA	0	0	NA	NA	1	1	0	1	0	0	0	0	0	0	1	1	0	1	0	0	1	1	1	1	1	0	0	1	1
86103	861	73	1	4	2	14	27	146.9	Primary (1-5y)	2	0	0	0.05	2	Mildly Food Insecure	1	0	1	0	0	0	NA	0	NA	0	1	0	1	0	0	0	0	0	0	0	0	0	1	0	0	1	0	0	0	0	0	0	0	0
86104	861	73	1	7	2	7	18	146.4	Secondary (>5y)	6	7	0	0.24	0	Food Secure	1	0	1	0	0	0	NA	0	NA	1	1	0	1	0	0	0	0	0	0	1	1	1	1	1	1	1	0	0	0	1	0	0	1	1
86105	861	73	1	7	3	7	27	148.15	Secondary (>5y)	6	5	0	0.04	4	Moderately Food Insecure	1	0	0	0	0	0	0	0	0	1	1	0	1	1	0	0	0	0	0	0	0	0	1	1	1	1	0	0	0	1	0	0	0	0
86106	861	73	1	5	3	5	24	152.55	Primary (1-5y)	5	5	1	0.17	0	Food Secure	1	0	0	0	0	0	0	0	0	0	1	0	1	0	0	0	0	NA	NA	0	NA	NA	NA	NA	NA	1	1	1	1	0	0	0	0	0
85901	859	73	1	2	0	16	21	147.45	Secondary (>5y)	8	4	0	0.02	4	Mildly Food Insecure	1	0	0	0	0	0	NA	NA	NA	0	1	0	0	0	0	0	0	0	0	0	0	0	1	0	0	1	1	0	0	1	0	0	0	0
85902	859	73	1	8	1	8	22	154.45	Secondary (>5y)	10	9	0	0.27	7	Moderately Food Insecure	1	0	1	0	0	0	NA	NA	NA	1	1	0	0	0	0	0	0	0	0	1	1	1	1	1	1	1	1	1	1	1	1	0	1	1
85903	859	73	1	2	0	11	19	150.15	Secondary (>5y)	10	5	0	NA	0	Food Secure	1	0	0	0	0	0	NA	NA	NA	1	1	0	1	0	0	0	1	1	1	0	0	0	1	1	1	1	1	1	1	1	0	0	0	0
85904	859	73	2	2	0	11	16	NA	Primary (1-5y)	5	5	0	NA	0	Food Secure	1	0	1	0	NA	0	NA	NA	NA	1	1	0	1	0	0	0	0	0	0	1	1	0	1	0	0	1	1	1	1	1	0	0	0	0
85905	859	73	1	5	3	5	30	136	Primary (1-5y)	4	4	0	0.07	0	Food Secure	1	0	1	0	0	0	0	0	NA	1	1	1	1	0	0	0	0	0	0	0	0	0	1	1	1	1	0	0	0	0	0	0	0	0
85906	859	73	1	8	1	8	20	159.6	Secondary (>5y)	10	14	0	0.2	0	Food Secure	1	0	0	0	0	0	0	NA	NA	1	1	1	1	0	0	0	1	1	1	0	0	0	1	1	1	1	1	1	1	1	1	1	1	1
85907	859	73	1	3	1	14	25	144.7	Secondary (>5y)	7	6	0	0.05	0	Food Secure	1	0	1	0	0	0	NA	0	NA	0	0	0	0	0	0	0	0	0	0	0	0	0	1	0	0	1	0	0	0	1	0	0	0	0
85908	859	73	2	6	1	14	35	151.4	Primary (1-5y)	1	1	1	0.05	4	Mildly Food Insecure	1	0	0	0	0	0	0	NA	0	0	0	0	0	1	0	0	0	0	0	0	0	0	1	0	0	1	0	0	0	1	0	0	0	0
85701	857	73	1	3	1	11	20	150.2	Primary (1-5y)	5	5	0	NA	1	Mildly Food Insecure	1	0	1	0	0	0	NA	0	NA	0	1	0	0	0	0	0	0	0	0	0	0	0	1	1	1	1	0	0	0	1	0	0	1	0
85702	857	73	1	8	2	8	20	141.65	Primary (1-5y)	5	6	0	0.07	0	Food Secure	1	0	0	0	0	0	0	NA	NA	1	1	1	1	0	0	0	0	0	0	0	0	0	1	1	1	1	0	0	0	1	0	0	1	0
85703	857	73	1	4	0	8	21	143.3	Primary (1-5y)	5	5	0	0.37	0	Food Secure	1	0	0	0	0	0	NA	NA	NA	1	1	1	1	0	0	0	0	0	0	0	0	0	1	0	0	1	0	1	1	1	0	0	1	0
85704	857	73	1	8	1	14	18	147.65	Secondary (>5y)	8	6	0	0.2	3	Mildly Food Insecure	1	0	0	0	0	0	0	NA	NA	1	1	0	1	0	0	0	1	1	0	0	0	0	1	0	0	1	1	1	1	1	0	0	1	0
85705	857	73	1	2	0	10	20	146.85	Primary (1-5y)	5	0	0	NA	7	Moderately Food Insecure	1	0	1	0	0	0	NA	NA	NA	0	1	0	1	0	0	0	0	0	0	0	0	0	1	0	0	1	0	0	0	1	0	0	0	0
85706	857	73	1	2	0	7	19	NA	Secondary (>5y)	6	6	0	NA	0	Food Secure	1	0	1	0	0	0	NA	NA	NA	0	1	0	1	0	0	0	0	0	0	0	0	0	1	1	1	1	0	0	0	0	0	0	0	0
85707	857	73	1	4	0	4	18	140	Secondary (>5y)	9	10	0	0.99	0	Food Secure	1	0	0	0	0	0	NA	NA	NA	1	1	1	1	0	0	0	0	0	0	0	0	0	1	0	0	1	0	0	0	1	0	1	0	0
85708	857	73	1	8	2	8	20	160.1	Secondary (>5y)	10	8	0	0.3	0	Food Secure	1	0	0	0	0	0	0	NA	NA	1	1	1	1	0	0	0	0	0	0	0	0	0	1	1	1	1	0	0	0	1	0	0	1	1
85601	856	73	1	4	2	13	27	146.2	No education	0	0	0	0.3	0	Food Secure	1	0	1	0	0	0	0	NA	NA	0	1	0	0	0	0	0	0	0	0	0	0	0	1	0	0	1	0	0	0	1	0	0	0	0
85602	856	73	1	5	3	5	31	146.4	Primary (1-5y)	2	0	0	0.35	6	Moderately Food Insecure	1	0	0	0	0	0	0	1	NA	0	1	0	0	0	0	0	0	0	0	0	0	0	1	0	0	1	0	0	0	1	0	0	0	0
85603	856	73	1	3	1	19	25	151.45	Secondary (>5y)	10	8	1	0.2	6	Moderately Food Insecure	1	1	1	0	0	0	NA	0	NA	0	1	1	0	0	0	0	0	0	0	1	1	0	1	0	0	1	0	0	0	0	0	0	0	0
85604	856	73	1	7	2	7	28	157.95	Secondary (>5y)	9	9	0	0.35	0	Food Secure	1	0	1	0	0	0	0	NA	NA	1	1	1	1	0	0	0	0	0	0	0	0	0	1	1	1	1	1	1	1	1	1	0	1	1
85605	856	73	1	3	1	6	18	NA	Secondary (>5y)	10	9	0	0.21	0	Food Secure	1	0	0	0	0	0	NA	NA	0	1	1	1	1	0	0	0	1	1	1	0	0	0	1	1	1	1	1	1	1	1	0	0	1	1
85606	856	73	1	2	1	7	17	143.25	Primary (1-5y)	5	7	0	0.05	2	Mildly Food Insecure	1	0	0	0	0	0	NA	NA	NA	0	1	0	0	0	0	0	1	1	1	0	0	0	1	1	1	1	0	0	0	0	0	0	0	0
85501	855	72	1	4	2	20	24	157.15	Secondary (>5y)	7	10	1	0.07	0	Food Secure	1	1	1	0	0	0	0	0	NA	1	1	0	0	0	0	0	0	0	0	0	0	0	1	0	0	1	0	0	0	0	0	0	0	0
85502	855	72	1	5	2	17	17	137.35	Secondary (>5y)	8	5	0	NA	0	Food Secure	1	0	0	0	0	0	0	NA	NA	0	1	0	1	0	0	0	0	0	0	1	1	1	1	1	1	1	1	1	1	0	0	0	0	0
85503	855	72	1	3	1	9	26	148.4	Secondary (>5y)	7	9	0	0.09	4	Mildly Food Insecure	1	0	0	0	0	0	NA	0	NA	0	1	0	1	0	0	0	0	0	0	0	0	0	1	0	0	1	0	0	0	1	0	0	0	0
85504	855	72	1	7	0	7	29	144.7	Secondary (>5y)	7	10	0	0.18	2	Mildly Food Insecure	1	0	0	0	0	0	0	NA	NA	1	1	0	0	0	0	0	0	0	0	0	0	0	1	0	0	1	0	0	0	1	0	1	0	0
85505	855	72	1	8	1	8	21	156.25	Secondary (>5y)	9	10	0	NA	0	Food Secure	1	0	1	0	0	0	NA	0	NA	1	1	1	1	0	0	0	1	1	1	0	0	0	1	1	1	1	1	1	1	1	1	0	0	0
85506	855	72	1	7	2	7	28	134.25	Secondary (>5y)	7	1	0	0.21	0	Food Secure	1	0	0	0	0	0	NA	0	1	1	1	1	1	0	0	0	0	0	0	0	0	0	1	0	0	1	1	1	1	0	0	0	0	0
85507	855	72	1	7	2	7	20	153.65	Secondary (>5y)	7	10	0	0.21	0	Food Secure	1	0	0	0	0	0	NA	0	1	1	1	1	1	0	0	0	0	0	0	0	0	0	1	0	0	1	1	1	1	0	0	0	0	0
85301	853	72	1	3	1	7	27	153.15	Primary (1-5y)	5	0	0	0.17	0	Food Secure	1	0	0	0	0	0	NA	0	NA	1	1	0	0	0	0	0	0	0	0	0	0	0	1	0	0	1	0	0	0	0	0	0	0	0
85302	853	72	1	7	2	7	24	160.1	Primary (1-5y)	4	5	0	0.09	7	Moderately Food Insecure	1	0	0	0	0	0	NA	1	NA	1	0	0	0	0	0	0	0	0	0	0	0	0	1	1	1	1	0	0	0	0	0	0	0	0
85304	853	72	1	2	0	5	28	146.8	No education	0	0	1	0.07	0	Food Secure	1	0	1	0	0	0	NA	NA	NA	1	1	0	1	0	0	0	0	0	0	0	0	0	1	0	0	1	0	0	0	0	0	0	0	0
85305	853	72	1	3	1	7	22	138.7	Primary (1-5y)	5	5	0	0.08	0	Food Secure	1	0	1	0	0	0	NA	NA	0	0	1	1	1	1	0	0	0	0	0	0	0	0	1	1	1	1	0	0	0	0	0	0	0	0
85306	853	72	1	2	0	11	23	NA	Primary (1-5y)	5	4	1	0.16	3	Mildly Food Insecure	1	0	0	0	0	0	NA	NA	NA	0	0	0	0	0	0	0	0	0	0	0	0	0	1	0	0	1	0	0	0	0	0	0	0	0
85307	853	72	1	3	1	22	25	145.2	Secondary (>5y)	8	12	0	NA	0	Food Secure	1	0	1	0	0	0	NA	0	NA	0	1	0	0	0	0	0	0	0	0	0	0	0	0	0	0	1	0	0	0	1	1	0	0	0
85201	852	72	1	2	0	13	19	149.75	Secondary (>5y)	7	3	1	1.4	0	Food Secure	1	0	0	0	0	0	NA	NA	NA	0	1	0	0	0	0	0	0	0	0	1	1	1	1	1	1	1	0	0	0	0	0	0	0	0
85202	852	72	1	11	4	11	19	136.6	Primary (1-5y)	5	3	0	0.14	0	Food Secure	1	0	0	0	0	0	0	0	1	1	1	1	0	0	0	0	1	1	1	0	0	0	1	1	1	1	0	0	0	1	0	0	0	0
85203	852	72	1	3	1	7	28	147.35	Primary (1-5y)	5	4	1	0.11	0	Food Secure	0	0	0	0	1	0	NA	1	NA	0	1	0	1	0	0	0	0	0	0	0	0	0	1	0	0	1	0	0	0	0	0	0	0	0
85204	852	72	1	9	3	12	20	157.4	Secondary (>5y)	8	9	0	0.07	9	Severely Food Insecure	1	0	0	0	0	0	0	NA	0	1	1	0	0	1	0	0	0	0	0	0	0	0	1	1	1	1	0	0	0	0	1	0	0	0
85205	852	72	1	4	0	4	20	143.05	Secondary (>5y)	7	5	0	0.35	6	Moderately Food Insecure	1	1	0	0	0	0	NA	NA	NA	1	1	0	0	0	0	0	0	0	0	0	0	0	1	1	1	1	0	0	0	1	1	1	0	0
85206	852	72	1	8	3	8	25	151.2	Secondary (>5y)	9	8	1	0.11	1	Food Secure	1	0	1	0	0	0	0	0	NA	1	1	0	0	0	0	0	0	0	0	0	0	0	1	0	0	1	0	0	0	1	1	0	0	0
85207	852	72	1	3	1	3	25	143.3	Secondary (>5y)	9	4	0	0.28	0	Food Secure	1	0	0	0	0	0	NA	0	NA	1	1	0	0	0	0	0	0	0	0	0	0	0	1	0	0	1	0	0	0	0	1	0	0	0
85208	852	72	1	5	3	5	22	151.8	Primary (1-5y)	5	0	1	0.07	0	Food Secure	1	0	0	0	0	0	0	1	NA	0	1	0	1	0	0	0	0	0	0	0	0	0	1	1	1	1	0	0	0	0	0	0	0	0
85001	850	72	1	3	1	11	25	150.5	Primary (1-5y)	4	4	0	0.03	0	Food Secure	1	0	0	0	0	0	NA	0	NA	0	1	0	1	0	0	0	0	0	0	0	0	0	1	0	0	1	0	0	0	1	0	0	0	0
85002	850	72	1	5	3	10	34	159.05	Secondary (>5y)	10	12	0	0.15	0	Food Secure	0	1	1	0	0	0	0	NA	NA	0	1	0	1	0	0	0	0	0	0	0	0	0	1	1	1	1	0	0	0	1	0	0	1	1
85003	850	72	1	9	3	9	25	147	Secondary (>5y)	8	0	0	1.05	0	Food Secure	1	0	0	0	0	0	0	0	NA	1	1	1	0	0	0	0	0	0	0	0	0	0	1	0	0	1	0	1	1	1	0	0	1	1
85004	850	72	1	4	0	14	23	155.15	Secondary (>5y)	10	10	0	0.04	0	Food Secure	1	0	1	0	0	0	NA	NA	NA	1	1	0	0	0	0	0	0	0	0	0	0	0	1	0	0	1	1	0	0	1	0	0	0	0
85005	850	72	1	5	3	5	31	NA	No education	0	7	0	0.53	15	Severely Food Insecure	1	0	0	0	0	0	0	NA	NA	1	1	0	1	0	0	0	0	0	0	0	0	0	1	0	0	1	0	0	0	1	0	0	1	0
85006	850	72	1	9	3	9	24	156.15	Secondary (>5y)	9	0	0	1.05	0	Food Secure	1	0	1	0	0	0	0	0	NA	1	1	1	0	0	0	0	0	0	0	0	0	0	1	1	1	1	0	1	1	1	0	0	1	1
85007	850	72	1	5	3	10	25	154.45	No education	0	0	0	0.08	0	Food Secure	1	0	0	0	0	0	0	NA	1	1	1	0	1	0	0	0	0	0	0	1	1	0	1	0	0	1	0	0	0	1	0	0	0	0
84801	848	72	1	6	1	6	20	145.05	Secondary (>5y)	12	10	1	1.05	7	Moderately Food Insecure	1	0	0	0	0	0	0	NA	NA	1	1	1	0	0	0	0	1	1	0	0	0	0	1	0	0	1	0	0	0	1	0	0	1	0
84802	848	72	1	3	1	3	22	151.7	Primary (1-5y)	5	5	1	0.15	7	Moderately Food Insecure	1	0	0	0	0	0	NA	1	NA	0	1	1	0	0	0	0	0	0	0	0	0	0	1	0	0	1	0	0	0	1	0	0	0	0
84803	848	72	1	3	0	3	20	160	Secondary (>5y)	9	8	1	0.52	0	Food Secure	1	0	1	0	0	0	NA	NA	NA	1	0	NA	NA	0	0	0	0	0	0	0	0	0	1	0	0	1	0	0	0	1	0	0	1	0
84804	848	72	1	5	2	5	33	157.75	Secondary (>5y)	6	5	0	0.25	0	Food Secure	1	0	0	0	0	0	0	NA	NA	1	1	0	1	0	0	0	0	0	0	0	0	0	1	0	0	1	0	0	0	1	0	0	1	0
84805	848	72	1	3	1	3	25	145.3	Primary (1-5y)	5	5	0	0.4	0	Food Secure	1	0	1	0	0	0	0	NA	NA	1	1	1	1	0	0	0	0	0	0	1	1	1	1	1	1	1	1	1	1	1	0	0	1	0
84806	848	72	1	2	0	8	20	143.7	Secondary (>5y)	7	6	0	0.11	0	Food Secure	1	0	1	0	0	0	NA	NA	NA	0	1	0	1	0	0	0	0	0	0	0	0	0	1	0	0	1	0	0	0	1	0	0	0	0
84807	848	72	1	5	2	8	19	146.4	Primary (1-5y)	5	8	1	0.17	0	Food Secure	1	1	1	0	0	0	0	NA	NA	1	1	0	1	0	0	0	0	NA	NA	0	NA	NA	NA	NA	NA	1	0	0	0	1	0	0	0	0
84808	848	72	1	3	1	7	16	159.2	Primary (1-5y)	5	8	0	0.35	0	Food Secure	1	0	0	0	0	0	NA	NA	NA	1	1	0	0	0	0	0	0	0	0	0	0	0	1	0	0	1	0	0	0	0	0	0	0	0
84701	847	71	1	2	1	11	17	148.75	Secondary (>5y)	6	6	0	NA	0	Food Secure	1	0	1	0	0	0	NA	NA	NA	0	1	0	0	0	0	0	0	0	0	0	0	0	1	0	0	1	0	0	0	1	0	0	1	0
84702	847	71	1	10	3	10	25	NA	Secondary (>5y)	10	10	0	0.52	0	Food Secure	0	0	0	0	0	0	NA	0	0	1	1	0	1	0	0	0	1	1	0	1	1	0	1	0	0	1	1	1	1	1	0	0	1	1
84703	847	71	1	4	0	9	18	138.75	Secondary (>5y)	7	6	0	0.06	0	Food Secure	0	0	0	0	0	0	NA	NA	NA	1	1	1	1	0	0	0	0	0	0	1	1	1	1	1	1	1	0	0	0	1	0	0	0	0
84704	847	71	1	2	0	4	22	NA	Primary (1-5y)	4	0	0	0.05	11	Moderately Food Insecure	1	1	1	0	0	0	NA	NA	NA	0	1	0	0	0	0	0	0	0	0	0	0	0	0	0	0	1	0	0	0	0	0	0	0	0
84705	847	71	1	3	1	5	26	151.95	Secondary (>5y)	9	0	0	0.06	0	Food Secure	1	0	0	0	0	0	NA	0	NA	0	1	0	0	0	0	0	0	0	0	0	0	0	1	0	0	1	0	0	0	1	0	0	0	0
84706	847	71	1	3	1	9	21	157.3	Secondary (>5y)	8	9	0	0.05	0	Food Secure	1	3	1	0	0	0	NA	0	NA	0	1	0	1	0	0	0	0	NA	NA	0	NA	NA	NA	NA	NA	1	0	0	0	1	0	0	1	0
84707	847	71	1	5	0	5	NA	158.9	Secondary (>5y)	7	10	0	NA	0	Food Secure	0	0	1	0	0	0	NA	NA	NA	1	1	0	1	0	0	0	0	0	0	0	0	0	1	1	1	1	0	0	0	1	0	0	1	0
84601	846	71	1	3	1	3	21	147.8	Secondary (>5y)	6	3	0	0.3	0	Food Secure	1	0	0	0	0	0	NA	0	NA	1	1	1	0	0	0	0	0	0	0	0	0	0	1	0	0	1	0	0	0	0	0	0	0	0
84602	846	71	1	6	2	6	20	158.65	Secondary (>5y)	10	5	0	0.25	0	Food Secure	1	0	1	0	0	0	0	NA	NA	1	1	1	0	0	0	0	0	0	0	0	0	0	1	1	1	1	0	0	0	1	1	0	1	0
84603	846	71	1	3	1	8	29	150.05	Secondary (>5y)	9	9	0	0.08	0	Food Secure	1	0	1	0	0	0	NA	1	NA	0	1	0	0	0	0	0	0	0	0	1	1	0	1	0	0	1	0	0	0	1	0	0	0	1
84604	846	71	2	5	1	8	22	142.7	Secondary (>5y)	10	9	0	0.08	0	Food Secure	1	0	1	0	0	0	NA	0	NA	0	1	0	0	0	0	0	0	0	0	0	0	0	1	0	0	1	0	0	0	1	0	0	1	0
84605	846	71	1	4	2	11	30	144.25	Primary (1-5y)	5	5	0	0.5	7	Moderately Food Insecure	1	0	0	0	0	0	0	NA	NA	0	0	NA	0	0	0	0	0	0	0	0	0	0	1	0	0	1	0	0	0	0	0	0	0	0
84606	846	71	1	5	2	14	41	148.75	Primary (1-5y)	4	0	0	0.14	0	Food Secure	1	0	0	0	0	0	NA	0	NA	1	1	0	0	0	0	0	0	0	0	0	0	0	1	1	1	1	0	0	0	0	0	0	0	0
84501	845	71	1	4	1	4	25	154.75	Secondary (>5y)	9	9	0	0.12	0	Food Secure	1	0	1	0	0	0	NA	0	NA	1	1	1	1	0	0	0	1	1	0	0	0	0	1	0	0	1	1	1	1	1	0	0	1	1
84502	845	71	1	4	2	6	24	154.3	Primary (1-5y)	2	6	0	0.99	0	Food Secure	1	0	1	0	0	0	NA	0	1	0	1	0	0	0	0	0	0	0	0	0	0	0	1	0	0	1	0	0	0	1	0	0	1	0
84503	845	71	1	5	2	5	33	153.35	Secondary (>5y)	7	7	1	0.2	0	Food Secure	1	0	1	0	0	0	0	NA	NA	1	1	0	1	0	0	0	0	0	0	0	0	0	1	0	0	1	0	0	0	1	0	0	0	0
84505	845	71	1	4	1	14	25	138.2	No education	0	0	0	0.17	0	Food Secure	1	0	0	0	0	0	NA	0	NA	1	1	1	1	0	0	0	0	0	0	0	0	0	1	0	0	1	1	1	1	1	0	0	0	0
84506	845	71	1	7	3	12	23	146.8	Secondary (>5y)	9	5	0	0.16	0	Food Secure	1	0	0	0	0	0	0	1	NA	0	1	0	0	0	0	0	0	0	0	0	0	0	1	0	0	1	0	0	0	1	0	0	0	0
84401	844	71	1	4	2	15	22	148	Secondary (>5y)	9	9	0	0.14	0	Food Secure	1	0	0	0	0	0	NA	0	0	0	1	1	0	1	0	0	0	0	0	0	0	0	1	0	0	1	0	0	0	1	0	0	0	0
84402	844	71	1	4	2	20	26	151.15	Primary (1-5y)	4	4	0	0.04	3	Mildly Food Insecure	0	0	1	0	0	0	0	NA	NA	1	1	1	1	0	0	0	0	0	0	1	1	1	1	1	1	1	1	1	1	1	0	0	1	0
84404	844	71	1	5	1	5	21	NA	Secondary (>5y)	10	10	0	1.05	0	Food Secure	0	0	1	0	0	0	NA	NA	0	1	1	1	1	1	0	0	1	1	1	0	0	0	1	1	1	1	1	1	1	1	0	0	1	1
84406	844	71	1	2	0	24	27	145.85	Secondary (>5y)	12	12	0	0.06	0	Food Secure	0	0	1	0	0	0	NA	NA	NA	1	1	0	0	0	0	0	1	1	1	0	0	0	1	1	1	1	1	1	1	1	0	0	1	1
84407	844	71	1	3	2	27	26	160.95	Secondary (>5y)	9	9	0	0.08	0	Food Secure	0	0	1	0	NA	0	NA	0	NA	1	1	1	1	0	0	0	1	1	1	0	0	0	1	1	1	1	1	1	1	1	0	0	1	0
84101	841	71	1	4	1	13	28	150.6	Secondary (>5y)	8	8	0	0.35	0	Food Secure	1	0	0	0	0	0	NA	0	NA	1	1	1	1	0	0	0	0	0	0	1	1	1	1	1	1	1	1	1	1	1	0	0	1	0
84102	841	71	1	2	0	15	19	148.35	Secondary (>5y)	7	5	0	NA	0	Food Secure	1	0	1	0	0	0	NA	NA	NA	0	1	0	1	0	0	0	0	0	0	0	0	0	1	0	0	1	0	0	0	1	0	0	1	0
84103	841	71	1	6	0	6	20	147.35	Secondary (>5y)	9	3	0	0.22	0	Food Secure	0	0	1	0	0	0	NA	NA	NA	1	1	1	1	0	0	0	1	1	1	0	0	0	1	1	1	1	1	1	1	1	0	0	1	1
84104	841	71	1	4	0	12	20	153.05	Primary (1-5y)	5	9	0	0.99	0	Food Secure	1	0	1	0	0	0	NA	NA	NA	0	1	0	0	0	0	0	0	0	0	0	0	0	1	0	0	1	1	1	1	1	0	0	0	0
84105	841	71	1	2	0	6	20	158.7	Secondary (>5y)	9	9	0	NA	0	Food Secure	1	1	1	0	0	0	NA	NA	NA	0	1	0	1	0	0	0	0	0	0	0	0	0	1	0	0	1	0	0	0	1	0	1	0	0
84106	841	71	1	2	0	21	19	147.8	Secondary (>5y)	7	5	0	0.07	0	Food Secure	1	0	1	0	0	0	NA	NA	NA	0	1	1	1	0	0	0	0	0	0	0	0	0	1	0	0	1	1	0	0	1	0	0	1	0
84107	841	71	1	5	1	11	26	148.8	Secondary (>5y)	9	5	0	0.35	0	Food Secure	0	0	0	0	0	0	NA	0	NA	1	1	0	1	0	0	0	0	0	0	0	0	0	1	0	0	1	0	1	1	1	0	0	1	0
84108	841	71	1	5	0	5	20	155.15	Secondary (>5y)	7	0	0	0.12	0	Food Secure	0	0	1	0	0	0	NA	NA	NA	1	1	1	1	0	0	0	0	0	0	0	0	0	1	1	1	1	0	0	0	1	0	0	1	1
83901	839	70	1	3	1	3	25	145.15	Secondary (>5y)	9	14	0	0.18	0	Food Secure	0	0	0	0	0	0	NA	0	NA	1	1	1	1	0	0	0	0	0	0	0	0	0	1	1	1	1	1	1	1	0	0	0	0	0
83902	839	70	1	6	1	9	18	148	Secondary (>5y)	8	5	0	NA	2	Mildly Food Insecure	1	3	1	0	0	0	NA	NA	1	0	0	0	0	0	0	0	0	0	0	0	0	0	0	0	0	1	0	0	0	0	0	0	0	0
83903	839	70	1	5	1	7	20	144.95	Secondary (>5y)	10	10	0	0.15	0	Food Secure	1	0	0	0	0	0	0	NA	NA	1	1	0	1	0	0	0	0	0	0	0	0	0	1	1	1	1	0	0	0	0	0	0	0	0
83904	839	70	1	10	2	10	19	156.4	Secondary (>5y)	8	12	0	0.17	0	Food Secure	1	4	1	0	0	0	0	NA	NA	1	1	0	1	0	0	0	0	0	0	0	0	0	1	0	0	1	0	0	0	1	0	1	0	0
83905	839	70	1	8	1	8	18	NA	Secondary (>5y)	9	10	0	1.75	0	Food Secure	1	0	0	0	0	0	0	NA	NA	1	1	1	1	0	0	0	1	1	1	0	0	0	1	1	1	1	1	1	1	1	0	1	0	0
83906	839	70	1	3	1	5	23	141.9	Secondary (>5y)	8	6	0	NA	0	Food Secure	1	1	1	0	0	0	NA	0	NA	0	1	0	0	0	0	0	0	0	0	0	0	0	1	1	1	1	0	0	0	1	0	0	0	0
83907	839	70	1	5	1	5	24	153	Secondary (>5y)	7	9	0	NA	6	Moderately Food Insecure	1	1	1	0	0	0	NA	NA	1	1	1	0	1	0	0	0	0	0	0	0	0	0	1	1	1	1	0	0	0	1	0	1	0	0
83908	839	70	1	8	2	8	22	155.8	Secondary (>5y)	8	5	0	0.85	0	Food Secure	1	2	1	0	0	0	0	NA	1	1	1	0	0	0	0	0	0	0	0	1	1	0	1	0	0	1	1	1	1	1	0	0	0	0
83801	838	70	1	3	1	3	26	151.2	Primary (1-5y)	5	0	0	0.04	0	Food Secure	1	1	0	0	0	0	0	NA	NA	0	1	1	1	0	0	0	0	0	0	0	0	0	1	0	0	1	0	0	0	1	0	0	0	0
83802	838	70	1	6	2	6	20	148.35	Primary (1-5y)	5	8	0	0.04	0	Food Secure	1	0	1	0	0	0	NA	1	NA	1	0	NA	NA	0	1	0	0	0	0	0	0	0	1	1	1	1	1	0	0	1	0	1	0	0
83803	838	70	1	4	1	9	16	145.45	Secondary (>5y)	6	0	0	0.61	0	Food Secure	1	0	0	0	0	0	NA	NA	NA	1	1	0	0	0	0	0	0	0	0	0	0	0	1	0	0	1	1	0	0	1	0	0	0	0
83805	838	70	1	5	3	5	28	149.25	Primary (1-5y)	5	5	0	0.07	0	Food Secure	1	0	0	0	0	0	0	0	NA	1	1	0	0	0	0	0	0	0	0	1	1	1	1	1	1	1	0	0	0	1	0	0	0	0
83806	838	70	1	4	1	13	23	147.45	Primary (1-5y)	4	5	0	0.06	0	Food Secure	1	0	1	0	1	1	NA	1	NA	0	NA	NA	NA	0	0	0	0	0	0	0	0	0	1	0	0	1	0	0	0	1	0	0	0	0
83601	836	70	1	6	2	6	24	148.25	Secondary (>5y)	10	10	0	0.05	0	Food Secure	0	0	0	0	0	0	0	0	NA	1	1	1	0	0	0	0	1	1	1	0	0	0	1	1	1	1	1	1	1	1	0	0	1	1
83602	836	70	1	3	1	20	22	157.35	Secondary (>5y)	8	9	0	0.15	0	Food Secure	0	0	0	0	0	0	NA	0	NA	0	1	1	0	0	0	0	1	1	0	1	1	0	1	0	0	1	1	1	1	1	0	0	1	1
83603	836	70	2	3	1	20	18	150.4	Secondary (>5y)	9	9	0	0.15	0	Food Secure	0	0	0	0	0	0	NA	NA	NA	1	1	1	0	0	0	0	1	1	0	1	1	0	1	0	0	1	1	1	1	1	0	0	1	1
83604	836	70	1	2	0	4	20	141.6	Primary (1-5y)	5	7	0	0.05	7	Moderately Food Insecure	1	0	0	0	0	0	NA	NA	NA	0	1	0	0	0	0	0	0	0	0	0	0	0	1	0	0	1	0	0	0	1	0	0	0	0
83605	836	70	1	2	0	8	19	151	Secondary (>5y)	10	9	0	0.08	0	Food Secure	1	0	0	0	0	0	NA	NA	NA	0	1	1	1	0	0	0	1	1	1	0	0	0	1	1	1	1	1	1	1	1	0	0	0	0
83606	836	70	1	8	2	8	18	148.35	Secondary (>5y)	10	12	0	NA	0	Food Secure	0	0	1	0	0	0	NA	0	1	1	1	1	0	1	0	0	0	0	0	0	0	0	1	0	0	1	1	1	1	1	1	0	1	1
83607	836	70	1	4	0	7	26	147.35	Secondary (>5y)	17	17	0	3.5	0	Food Secure	0	0	0	0	0	0	NA	NA	NA	1	1	1	1	0	0	0	0	0	0	1	1	1	1	1	1	1	1	1	1	1	0	0	1	1
83501	835	70	1	2	1	9	32	143.9	Primary (1-5y)	4	0	0	0.09	0	Food Secure	1	0	0	0	NA	0	0	NA	NA	0	1	0	1	0	0	0	1	1	1	0	0	0	1	1	1	1	0	0	0	1	0	0	0	0
83502	835	70	1	3	1	13	25	157.75	Secondary (>5y)	8	2	0	0.15	0	Food Secure	0	0	0	0	0	0	NA	0	NA	1	1	1	1	0	0	0	1	1	1	0	0	0	0	0	0	1	1	1	1	1	0	0	0	0
83503	835	70	1	3	1	3	25	153	Primary (1-5y)	5	5	0	0.15	4	Mildly Food Insecure	1	0	0	0	0	0	NA	0	NA	0	1	0	1	0	0	0	0	0	0	1	1	0	1	0	0	1	0	0	0	1	0	0	0	0
83504	835	70	1	5	3	5	30	150.75	No education	0	2	0	0.82	0	Food Secure	1	0	0	0	0	0	0	0	NA	1	1	0	1	0	0	0	0	0	0	0	0	0	1	0	0	1	0	0	0	0	0	0	0	0
83505	835	70	1	3	1	3	25	156.7	Secondary (>5y)	10	12	0	0.3	0	Food Secure	1	0	0	0	0	0	NA	NA	1	1	1	1	1	0	0	0	1	1	1	0	0	0	1	1	1	1	1	1	1	1	0	0	1	0
83506	835	70	1	4	0	4	18	NA	Secondary (>5y)	10	14	0	0.18	2	Mildly Food Insecure	1	0	0	0	0	0	NA	NA	NA	1	1	0	0	0	0	0	0	0	0	0	0	0	1	0	0	1	0	0	0	1	0	0	1	0
83507	835	70	1	4	2	4	27	144.05	Primary (1-5y)	5	5	0	0.1	0	Food Secure	1	0	1	0	0	0	0	NA	NA	1	1	1	1	0	0	0	1	1	1	0	0	0	1	1	1	1	1	1	1	0	0	0	0	0
83508	835	70	1	3	1	11	22	151.25	Primary (1-5y)	1	1	1	0.05	6	Moderately Food Insecure	1	0	0	0	0	0	NA	0	NA	0	1	0	0	0	0	0	0	0	0	0	0	0	1	1	1	1	0	0	0	1	0	0	0	0
83401	834	70	1	5	0	9	18	150.6	Secondary (>5y)	9	9	0	0.09	0	Food Secure	1	0	0	0	0	0	NA	NA	NA	1	1	0	1	0	0	0	0	0	0	0	0	0	1	1	1	1	0	0	0	1	0	0	0	0
83402	834	70	1	2	0	13	21	160.2	Secondary (>5y)	6	5	0	0.02	0	Food Secure	1	1	1	0	0	0	NA	NA	NA	0	1	0	0	0	0	0	0	0	0	0	0	0	1	0	0	1	0	0	0	1	0	0	1	0
83403	834	70	1	2	0	6	20	143.85	Primary (1-5y)	2	1	0	0.02	0	Food Secure	1	0	1	0	0	0	NA	NA	NA	0	1	0	1	0	0	0	1	1	1	0	0	0	1	1	1	1	0	0	0	1	0	0	0	0
83404	834	70	1	2	0	9	18	155.65	Secondary (>5y)	6	8	0	0.05	0	Food Secure	1	0	0	0	0	0	NA	NA	NA	0	1	0	1	0	0	0	0	0	0	0	0	0	1	0	0	1	0	1	1	1	0	0	1	0
83405	834	70	1	3	1	3	35	156.2	No education	0	0	0	0.04	0	Food Secure	1	5	1	0	0	0	0	NA	NA	1	1	0	0	0	0	0	0	0	0	0	0	0	0	1	0	1	0	0	0	1	0	0	0	0
83406	834	70	1	4	0	7	18	150.2	Secondary (>5y)	8	10	0	0.17	0	Food Secure	1	0	1	0	0	0	NA	NA	NA	0	1	0	0	0	0	0	0	0	0	0	0	0	1	0	0	1	0	0	0	1	0	0	1	0
83407	834	70	1	6	1	18	19	NA	Primary (1-5y)	5	9	0	0.09	0	Food Secure	1	0	1	0	1	0	NA	NA	1	0	1	0	0	0	0	0	0	0	0	0	0	0	1	0	0	1	0	0	0	1	0	0	1	0
83101	831	69	1	4	1	4	23	154.5	Primary (1-5y)	5	7	0	0.18	4	Mildly Food Insecure	1	0	1	0	0	0	NA	1	NA	1	1	0	1	0	0	0	0	0	0	0	0	0	1	1	1	1	0	0	0	1	0	0	0	0
83102	831	69	1	2	0	7	18	NA	Primary (1-5y)	5	0	1	NA	0	Food Secure	1	3	1	0	0	0	NA	NA	NA	0	0	0	0	0	0	0	0	0	0	0	0	0	0	0	0	1	0	0	0	0	0	0	0	0
83103	831	69	1	6	1	6	20	148.95	Secondary (>5y)	10	9	0	0.14	0	Food Secure	1	0	1	0	0	0	0	NA	NA	1	1	1	1	0	0	0	1	1	1	0	0	0	1	1	1	1	1	0	0	1	0	0	0	0
83104	831	69	1	4	1	4	32	142.25	No education	0	5	0	0.1	4	Mildly Food Insecure	1	0	1	0	0	0	0	NA	NA	1	1	0	1	0	0	0	0	0	0	0	0	0	1	0	0	1	0	0	0	1	0	0	1	0
83105	831	69	1	4	2	8	25	NA	Primary (1-5y)	1	1	1	NA	0	Food Secure	1	0	1	0	1	1	1	NA	1	0	NA	NA	NA	0	0	0	0	0	0	0	0	0	1	0	0	1	0	0	0	0	0	0	0	0
83106	831	69	1	3	1	5	33	155.85	No education	0	0	0	0.13	7	Moderately Food Insecure	1	0	0	0	0	0	0	NA	NA	0	1	NA	0	0	0	0	0	0	0	0	0	0	1	0	0	1	0	0	0	1	0	0	0	0
83107	831	69	1	3	1	6	23	154.85	Secondary (>5y)	9	8	0	0.99	0	Food Secure	1	0	0	0	0	0	0	NA	0	0	1	0	1	0	0	0	0	0	0	0	0	0	1	1	1	1	1	1	1	1	0	0	1	0
83108	831	69	1	3	1	7	24	146.95	Primary (1-5y)	5	0	0	0.1	0	Food Secure	1	0	0	0	0	0	NA	0	NA	0	1	0	1	0	0	0	0	0	0	1	1	0	1	0	0	1	1	0	0	1	0	0	0	0
82901	829	69	1	3	1	3	29	152.9	No education	0	0	0	0.06	6	Moderately Food Insecure	1	0	0	0	0	0	0	NA	NA	1	1	1	0	0	0	0	0	0	0	1	0	0	0	0	0	1	1	0	0	1	0	0	1	0
82902	829	69	1	4	2	4	17	149.2	Primary (1-5y)	4	8	0	NA	0	Food Secure	1	1	0	0	0	0	0	NA	NA	1	1	1	1	0	0	0	0	0	0	0	0	0	1	0	0	1	0	0	0	1	0	0	1	0
82903	829	69	1	3	1	8	22	142.8	Primary (1-5y)	3	7	0	0.15	0	Food Secure	1	0	0	0	0	0	NA	0	NA	0	1	0	1	0	0	0	0	0	0	0	0	0	1	0	0	1	1	0	0	1	1	0	0	0
82904	829	69	1	2	0	7	20	NA	Primary (1-5y)	4	0	0	0.02	2	Mildly Food Insecure	1	1	1	0	0	0	NA	NA	NA	0	1	1	1	0	0	0	0	0	0	1	0	0	0	0	0	1	1	0	0	1	0	0	1	0
82905	829	69	1	3	1	6	24	150.7	Primary (1-5y)	5	3	0	0.04	0	Food Secure	1	1	1	0	1	1	NA	1	NA	0	NA	NA	NA	0	0	0	0	NA	NA	0	NA	NA	NA	NA	NA	1	1	0	0	0	0	0	0	0
82907	829	69	1	2	0	8	20	158.7	Primary (1-5y)	5	8	0	NA	0	Food Secure	1	1	1	0	0	0	NA	NA	NA	0	1	0	1	0	0	0	0	0	0	0	0	0	1	0	0	1	1	0	0	1	0	0	0	0
82801	828	69	1	6	1	6	20	151.4	Secondary (>5y)	9	5	0	0.17	0	Food Secure	1	3	1	0	0	0	NA	NA	NA	1	1	1	1	0	0	0	1	1	0	0	0	0	1	0	0	1	1	0	0	1	0	0	0	0
82802	828	69	1	2	0	2	28	149.45	No education	0	12	0	0.52	0	Food Secure	0	0	1	0	0	0	NA	NA	NA	1	1	1	1	0	0	0	0	0	0	0	0	0	1	0	0	1	1	1	1	1	0	0	1	1
82803	828	69	1	6	1	6	22	155.1	Secondary (>5y)	12	10	0	0.09	0	Food Secure	1	0	0	0	0	0	0	NA	NA	1	1	1	0	0	0	0	0	0	0	0	0	0	1	0	0	1	0	0	0	1	0	0	1	1
82804	828	69	1	5	1	5	19	158.7	Secondary (>5y)	8	8	1	0.3	0	Food Secure	1	0	0	0	0	0	NA	1	NA	1	1	1	0	0	0	0	0	0	0	0	0	0	1	1	1	1	0	0	0	1	0	0	1	0
82805	828	69	1	3	1	3	23	154.75	Secondary (>5y)	6	5	0	0.17	0	Food Secure	0	0	1	0	0	0	NA	0	NA	1	1	0	1	0	0	0	0	0	0	0	0	0	1	0	0	1	1	0	0	1	0	0	1	0
82806	828	69	1	3	1	3	23	149.2	No education	0	5	0	0.11	0	Food Secure	0	0	1	0	0	0	NA	0	NA	0	1	0	0	0	0	0	0	0	0	0	0	0	1	0	0	1	1	1	1	1	0	0	0	0
82807	828	69	1	5	2	5	30	145.75	Primary (1-5y)	5	9	0	0.35	0	Food Secure	1	0	1	0	0	0	0	NA	NA	1	1	1	0	0	0	0	0	0	0	0	0	0	1	1	1	1	1	1	1	1	0	0	1	1
82808	828	69	1	4	2	4	25	154.4	No education	0	14	0	0.15	3	Mildly Food Insecure	1	0	0	0	NA	0	0	0	NA	1	1	0	1	0	0	0	0	0	0	0	0	0	1	1	1	1	0	0	0	0	0	0	0	0
82701	827	69	1	7	1	7	25	146.4	Primary (1-5y)	5	8	0	0.14	4	Mildly Food Insecure	1	0	0	0	0	0	NA	0	NA	1	1	0	0	0	0	0	0	0	0	1	1	0	1	0	0	1	0	0	0	1	0	0	0	0
82702	827	69	1	7	2	11	22	150.15	Primary (1-5y)	5	0	0	NA	0	Food Secure	1	1	0	0	0	0	NA	NA	1	0	1	0	1	0	0	0	0	0	0	1	1	1	1	1	1	1	0	0	0	0	0	0	0	0
82703	827	69	1	3	0	3	22	149.55	No education	0	0	1	0.06	0	Food Secure	1	0	0	0	0	0	NA	NA	NA	1	1	0	1	0	0	0	0	0	0	0	0	0	1	0	0	1	0	0	0	0	0	0	0	0
82704	827	69	1	5	1	5	20	146.7	Primary (1-5y)	5	10	0	0.21	0	Food Secure	1	0	0	0	0	0	0	NA	NA	1	1	0	1	0	0	0	0	0	0	0	0	0	1	0	0	1	0	0	0	1	0	0	1	0
82705	827	69	1	6	2	6	21	156.9	Secondary (>5y)	8	6	0	0.3	0	Food Secure	1	0	0	0	0	0	0	NA	NA	1	1	0	1	0	0	0	0	0	0	0	0	0	1	0	0	1	0	0	0	1	0	0	1	0
82706	827	69	1	5	0	5	20	155.95	Secondary (>5y)	6	6	0	NA	0	Food Secure	1	0	0	0	0	0	NA	NA	NA	1	1	0	1	0	0	0	0	0	0	0	0	0	1	0	0	1	0	0	0	1	0	0	1	0
82707	827	69	1	6	2	10	38	147.7	No education	0	5	1	0.18	7	Moderately Food Insecure	1	0	0	0	0	0	0	1	NA	0	1	0	0	0	0	0	0	0	0	0	0	0	1	1	1	1	0	0	0	1	0	0	1	0
82708	827	69	1	7	3	7	24	164.2	Secondary (>5y)	9	10	0	2.1	0	Food Secure	1	0	1	0	0	0	NA	0	0	1	1	0	1	1	0	0	0	0	0	0	0	0	1	0	0	1	0	0	0	1	0	0	1	0
82401	824	69	1	8	3	8	23	156.2	Secondary (>5y)	12	10	0	0.17	0	Food Secure	1	0	0	0	0	0	0	0	NA	1	1	0	1	0	0	0	0	0	0	0	0	0	1	1	1	1	0	0	0	1	0	0	0	0
82403	824	69	1	2	0	4	24	154.2	Secondary (>5y)	9	8	0	0.34	0	Food Secure	0	0	1	0	0	0	NA	NA	NA	1	1	1	0	0	0	0	0	0	0	0	0	0	1	1	1	1	0	0	0	1	0	0	1	0
82404	824	69	1	2	0	9	22	154.7	Secondary (>5y)	7	10	0	0.03	0	Food Secure	1	0	1	0	0	0	NA	NA	NA	0	1	0	0	0	0	0	0	0	0	0	0	0	1	0	0	1	1	0	0	1	0	0	0	0
82405	824	69	1	2	1	6	16	147.4	Primary (1-5y)	3	4	0	0.03	11	Severely Food Insecure	1	0	1	0	0	0	NA	NA	NA	0	1	0	0	0	0	0	0	0	0	0	0	0	1	1	1	1	1	0	0	0	0	0	0	0
82406	824	69	1	4	2	4	29	156.1	Primary (1-5y)	5	4	0	0.03	0	Food Secure	1	0	0	0	0	0	0	0	NA	1	1	1	0	0	0	0	0	0	0	0	0	0	1	1	1	1	1	1	1	1	0	0	1	0
82407	824	69	1	7	1	13	21	152.4	Primary (1-5y)	5	5	0	0.56	0	Food Secure	1	0	0	0	0	0	NA	NA	NA	1	1	0	1	0	0	0	0	0	0	0	0	0	1	1	1	1	1	1	1	1	0	0	1	0
82101	821	68	1	4	2	4	32	161.3	Primary (1-5y)	3	12	0	0.13	2	Mildly Food Insecure	1	2	1	0	0	0	0	NA	NA	0	1	0	0	0	0	0	0	0	0	0	0	0	1	0	0	1	0	0	0	0	0	0	0	0
82102	821	68	1	2	0	5	18	148.3	Secondary (>5y)	8	1	0	NA	0	Food Secure	1	2	1	0	0	0	NA	NA	NA	0	1	0	0	0	0	0	0	0	0	0	0	0	0	0	0	1	0	0	0	0	0	0	0	0
82103	821	68	1	2	0	2	18	155	Secondary (>5y)	10	0	1	NA	0	Food Secure	0	0	0	0	0	0	NA	NA	NA	0	1	1	1	0	0	0	0	0	0	0	0	0	1	0	0	1	0	0	0	1	0	0	0	0
82104	821	68	1	6	1	6	18	153.8	Secondary (>5y)	7	10	0	2.16	0	Food Secure	1	0	0	0	0	0	0	NA	NA	1	1	1	1	0	0	0	0	0	0	0	0	0	1	0	0	1	0	0	0	1	0	1	0	0
82105	821	68	1	6	2	6	28	156.25	Secondary (>5y)	10	16	0	0.35	0	Food Secure	0	0	0	0	0	0	0	0	NA	1	1	1	1	1	0	0	1	1	0	0	0	0	1	0	0	1	1	1	1	1	1	0	0	0
82106	821	68	1	6	2	16	25	142.55	Secondary (>5y)	8	8	1	0.14	3	Mildly Food Insecure	1	0	0	0	0	0	NA	1	1	0	1	0	0	0	0	0	0	0	0	0	0	0	1	0	0	1	0	0	0	0	0	0	0	0
82107	821	68	1	3	0	8	20	142	Primary (1-5y)	5	5	1	0.07	0	Food Secure	0	1	1	0	0	0	NA	NA	NA	1	1	0	0	0	0	0	0	0	0	0	0	0	1	0	0	1	0	0	0	0	0	0	0	0
82108	821	68	1	3	0	7	20	155.5	Secondary (>5y)	7	1	0	0.02	0	Food Secure	0	0	1	0	0	0	NA	NA	NA	0	1	1	1	0	0	0	0	0	0	0	0	0	0	0	0	1	0	0	0	0	0	0	0	0
82001	820	68	1	6	2	23	17	141.2	Secondary (>5y)	10	9	1	0.08	6	Moderately Food Insecure	1	0	1	0	0	0	0	NA	NA	0	0	NA	NA	0	0	0	0	0	0	0	0	0	1	0	0	1	0	0	0	0	0	0	0	0
82002	820	68	1	9	1	9	22	151.75	Secondary (>5y)	13	10	0	0.4	0	Food Secure	1	1	0	0	0	0	0	NA	NA	1	1	1	1	0	0	0	0	0	0	0	0	0	1	0	0	1	1	0	0	1	0	0	0	0
82003	820	68	1	9	1	9	18	149.85	Secondary (>5y)	9	10	0	0.4	0	Food Secure	1	0	0	0	0	0	0	NA	NA	1	1	1	1	0	0	0	0	0	0	0	0	0	1	0	0	1	1	0	0	1	0	0	0	0
82004	820	68	1	2	0	9	29	153.95	Primary (1-5y)	5	5	0	NA	0	Food Secure	1	0	0	0	0	0	NA	NA	NA	0	1	0	1	0	0	0	1	1	1	0	0	0	1	1	1	1	1	0	0	1	0	0	0	0
82006	820	68	1	6	4	6	34	156.8	No education	0	0	0	0.13	0	Food Secure	1	0	1	0	0	0	0	1	NA	1	1	0	0	0	0	0	0	0	0	0	0	0	1	1	1	1	0	0	0	0	0	0	0	0
82007	820	68	1	4	2	5	32	153.2	No education	0	0	0	0.1	7	Moderately Food Insecure	0	4	1	0	0	0	0	NA	NA	1	1	0	0	0	0	0	0	0	0	0	0	0	1	0	0	1	1	0	0	0	0	0	0	0
81901	819	68	1	7	5	22	33	153.4	No education	0	5	0	0.07	6	Moderately Food Insecure	1	0	0	0	0	0	0	0	NA	0	1	0	0	1	0	0	0	0	0	0	0	0	1	1	1	0	0	0	0	1	0	1	0	0
81903	819	68	1	4	2	19	30	147.6	Secondary (>5y)	10	8	0	0.1	0	Food Secure	1	0	0	0	0	0	0	0	NA	0	0	0	1	0	0	0	0	0	0	0	0	0	1	0	0	1	0	0	0	0	0	0	0	0
81904	819	68	1	3	1	3	22	157	Secondary (>5y)	10	9	0	0.19	0	Food Secure	1	0	0	0	NA	0	NA	NA	1	1	1	1	1	0	0	0	0	0	0	0	0	0	1	0	0	1	0	0	0	1	0	1	0	0
81905	819	68	1	2	1	9	17	146.5	Primary (1-5y)	5	5	0	NA	0	Food Secure	1	1	0	0	0	0	NA	NA	NA	0	1	0	1	0	0	0	0	0	0	0	0	0	1	0	0	1	0	0	0	0	1	0	0	0
81906	819	68	1	5	2	8	27	152.2	Secondary (>5y)	8	16	0	0.14	0	Food Secure	1	0	0	0	0	0	0	0	NA	0	1	0	1	0	0	0	1	1	0	0	0	0	1	0	0	1	0	0	0	0	0	0	0	0
81907	819	68	1	3	1	11	20	145.25	Secondary (>5y)	6	5	0	NA	6	Moderately Food Insecure	1	0	0	0	0	0	NA	NA	0	0	1	1	0	1	0	0	0	0	0	0	0	0	1	1	1	1	0	0	0	1	0	0	0	0
81908	819	68	1	3	1	24	18	155.6	Secondary (>5y)	7	1	1	0.08	0	Food Secure	1	0	0	0	0	0	NA	0	NA	0	1	0	0	0	0	0	0	0	0	0	0	0	1	0	0	1	0	0	0	0	0	0	0	0
81701	817	68	1	4	2	4	30	152.75	Primary (1-5y)	4	0	1	0.01	8	Moderately Food Insecure	1	0	0	0	0	0	1	1	NA	1	1	0	0	0	0	0	1	1	0	0	0	0	1	0	0	1	1	0	0	0	0	0	0	0
81702	817	68	1	8	0	8	20	147.25	Secondary (>5y)	9	5	0	0.14	0	Food Secure	1	0	1	0	0	0	NA	NA	NA	1	1	0	0	0	0	0	0	0	0	0	0	0	1	0	0	1	0	0	0	1	1	0	0	0
81703	817	68	1	4	2	10	25	156.85	Secondary (>5y)	7	5	1	0.05	6	Moderately Food Insecure	1	1	1	0	0	0	0	0	NA	1	1	0	1	0	0	0	0	NA	NA	0	NA	NA	NA	NA	NA	1	1	0	0	0	0	0	0	0
81704	817	68	1	2	0	7	22	144	Secondary (>5y)	8	5	0	0.06	0	Food Secure	1	0	0	0	0	0	NA	NA	NA	0	1	0	1	0	0	0	0	0	0	0	0	0	1	0	0	1	0	0	0	1	0	0	0	0
81705	817	68	1	5	1	15	19	152.65	Secondary (>5y)	9	5	1	0.04	0	Food Secure	1	0	0	0	0	0	NA	NA	NA	1	1	0	1	0	0	0	0	0	0	1	1	1	1	1	1	1	0	0	0	1	0	0	1	0
81706	817	68	1	4	0	9	23	155.1	Secondary (>5y)	12	14	0	0.59	0	Food Secure	1	0	1	0	0	0	NA	NA	NA	1	1	1	1	0	0	0	0	0	0	0	0	0	1	1	1	1	1	1	1	1	1	0	1	0
81601	816	68	1	5	1	5	19	150.15	Primary (1-5y)	5	5	0	0.35	0	Food Secure	1	1	0	0	0	0	0	0	NA	1	1	1	1	0	0	0	0	0	0	1	1	0	1	0	0	1	0	0	0	0	0	0	0	0
81602	816	68	1	2	0	9	20	149.75	Secondary (>5y)	8	5	1	0.04	0	Food Secure	1	0	1	0	0	0	NA	NA	NA	1	0	NA	NA	0	0	0	0	0	0	0	0	0	1	0	0	1	1	0	0	0	0	0	0	0
81603	816	68	1	4	0	4	18	157.9	Secondary (>5y)	8	2	0	0.08	0	Food Secure	1	0	0	0	0	0	NA	NA	NA	1	1	0	1	0	0	0	0	0	0	0	0	0	1	0	0	1	1	0	0	1	0	0	1	0
81604	816	68	1	5	2	24	24	157.6	Secondary (>5y)	9	10	0	0.07	0	Food Secure	1	0	0	0	0	0	NA	0	1	0	1	1	0	0	1	0	1	1	0	0	0	0	1	0	0	1	0	0	0	1	0	0	1	0
81606	816	68	1	5	2	5	43	142.7	Primary (1-5y)	3	0	0	0.11	0	Food Secure	1	0	0	0	0	0	NA	0	1	1	1	0	0	0	0	0	0	0	0	1	1	1	1	1	1	1	0	0	0	0	0	0	0	0
81607	816	68	1	6	3	10	17	150.05	Primary (1-5y)	5	8	1	0.03	6	Moderately Food Insecure	1	0	1	0	0	0	NA	0	1	0	1	0	1	0	0	0	0	0	0	0	0	0	1	0	0	1	0	0	0	0	0	0	0	0
81608	816	68	1	3	0	8	21	150.15	Secondary (>5y)	12	10	0	0.25	0	Food Secure	1	0	0	0	0	0	NA	NA	NA	1	1	0	0	0	0	0	1	1	0	0	0	0	1	0	0	1	0	1	1	1	0	0	0	1
81401	814	67	1	4	1	12	25	142.5	Primary (1-5y)	4	5	1	0.04	4	Moderately Food Insecure	1	0	1	0	0	0	NA	NA	1	0	1	0	1	1	0	0	0	0	0	0	0	0	1	0	0	1	0	0	0	1	0	1	0	0
81402	814	67	1	2	0	2	20	150.75	Primary (1-5y)	5	5	0	NA	0	Food Secure	1	0	1	0	0	0	NA	NA	NA	0	1	0	1	0	0	0	0	0	0	0	0	0	1	0	0	1	0	0	0	0	0	0	0	0
81403	814	67	1	2	1	6	16	154.85	Secondary (>5y)	8	7	0	0.04	0	Food Secure	1	0	1	0	0	0	NA	NA	NA	0	1	0	1	0	0	0	0	0	0	0	0	0	1	1	1	1	0	1	1	1	0	0	0	0
81404	814	67	1	5	2	24	24	160.7	Secondary (>5y)	8	8	0	0.03	0	Food Secure	1	0	0	0	0	0	NA	0	0	0	1	0	0	1	0	0	0	0	0	0	0	0	1	0	0	1	0	0	0	1	0	0	1	0
81405	814	67	1	4	2	8	23	150.9	Secondary (>5y)	6	0	1	0.03	0	Food Secure	1	1	0	0	0	0	NA	0	NA	1	1	0	1	0	0	0	0	0	0	1	0	0	1	0	0	1	1	1	1	0	0	0	0	0
81406	814	67	2	4	2	8	25	NA	No education	0	3	1	0.03	0	Food Secure	1	0	0	0	0	0	0	NA	NA	1	1	0	1	0	0	0	1	1	0	0	0	0	1	0	0	1	0	0	0	0	0	0	0	0
81407	814	67	1	5	1	5	15	151.65	Primary (1-5y)	5	5	0	NA	0	Food Secure	1	1	1	0	0	0	NA	NA	NA	1	1	0	1	0	0	0	0	0	0	0	0	0	1	0	0	1	0	0	0	0	1	0	0	0
81408	814	67	1	9	3	19	18	149.1	Primary (1-5y)	5	6	1	0.14	0	Food Secure	1	0	0	0	0	0	0	0	1	1	1	0	1	0	0	0	0	0	0	0	0	0	1	0	0	1	0	0	0	0	0	0	0	0
81301	813	67	1	2	0	2	27	156	Primary (1-5y)	4	0	0	0	6	Moderately Food Insecure	0	0	0	0	0	0	NA	NA	NA	0	1	0	1	0	0	0	0	0	0	0	0	0	1	1	1	1	0	0	0	1	0	0	0	0
81302	813	67	1	3	1	3	22	148.1	Secondary (>5y)	8	10	0	0.03	0	Food Secure	1	5	1	0	0	0	0	1	NA	1	1	0	0	0	0	0	0	0	0	1	0	0	0	0	0	1	1	0	0	0	0	0	0	0
81303	813	67	1	3	0	12	19	148	Secondary (>5y)	10	14	0	NA	0	Food Secure	1	0	0	0	0	0	NA	NA	NA	1	1	0	1	0	0	0	0	0	0	0	0	0	1	0	0	1	0	0	0	1	0	0	0	0
81304	813	67	1	2	0	11	20	146.2	Secondary (>5y)	9	4	0	NA	6	Moderately Food Insecure	1	0	0	0	0	0	NA	NA	NA	0	1	0	1	0	0	0	0	0	0	0	0	0	1	0	0	1	0	0	0	1	0	0	1	0
81305	813	67	1	2	0	8	18	152.3	Secondary (>5y)	9	12	0	NA	0	Food Secure	1	0	0	0	0	0	NA	NA	NA	0	1	0	1	0	0	0	0	0	0	1	1	0	1	0	0	1	0	0	0	1	0	0	0	0
81306	813	67	1	6	0	6	19	155.05	Secondary (>5y)	10	10	0	0.12	0	Food Secure	1	0	0	0	0	0	NA	NA	NA	1	1	0	1	0	0	0	0	0	0	0	0	0	1	0	0	1	0	1	1	1	0	0	0	0
81307	813	67	1	4	2	4	17	150.3	Secondary (>5y)	7	7	0	0.07	0	Food Secure	1	0	0	0	0	0	0	NA	NA	1	1	1	1	0	0	0	1	1	1	0	0	0	1	1	1	1	0	1	1	1	0	0	0	0
81308	813	67	1	7	1	7	32	147.9	Primary (1-5y)	4	6	1	0.22	0	Food Secure	1	0	0	0	0	0	NA	1	NA	1	1	0	0	0	1	0	0	0	0	0	0	0	1	1	1	1	0	0	0	1	0	0	0	0
81201	812	67	1	2	0	8	20	NA	No education	0	6	0	0.05	0	Food Secure	1	0	0	0	0	0	NA	NA	NA	0	1	0	1	0	0	0	0	0	0	0	0	0	1	0	0	1	1	0	0	0	0	0	0	0
81202	812	67	1	8	3	17	17	150	Secondary (>5y)	9	7	0	0.07	0	Food Secure	1	0	0	0	0	0	0	NA	NA	0	1	0	0	0	1	0	0	0	0	1	1	1	1	1	1	1	0	0	0	1	0	0	0	0
81203	812	67	1	4	1	4	26	154.3	Primary (1-5y)	3	0	1	0.17	0	Food Secure	1	0	0	0	0	0	0	NA	NA	1	1	0	0	0	0	0	0	0	0	0	0	0	1	1	1	1	0	0	0	1	0	0	1	0
81204	812	67	1	5	3	5	16	151.2	Secondary (>5y)	9	9	0	0.07	0	Food Secure	1	0	0	0	0	0	0	0	NA	1	1	0	1	0	0	0	0	0	0	0	0	0	1	0	0	1	1	1	1	1	0	0	1	0
81205	812	67	1	3	0	3	18	152.05	Secondary (>5y)	12	0	0	NA	0	Food Secure	1	0	1	0	0	0	NA	NA	NA	1	1	0	1	0	0	0	0	0	0	1	1	0	1	0	0	1	1	1	1	1	0	0	0	0
81206	812	67	1	3	1	9	22	NA	Secondary (>5y)	10	5	0	0.03	0	Food Secure	1	0	0	0	0	0	NA	NA	0	0	1	1	0	1	0	0	0	0	0	0	0	0	1	1	1	1	1	0	0	0	0	0	0	0
81208	812	67	1	4	1	4	23	148.3	Secondary (>5y)	12	12	0	0.18	0	Food Secure	1	0	0	0	0	0	0	NA	NA	1	1	1	1	0	0	0	0	0	0	0	0	0	1	1	1	1	0	1	1	1	0	0	0	0
81001	810	67	1	12	3	15	21	143.9	Secondary (>5y)	8	8	0	0.48	0	Food Secure	0	0	0	0	0	0	NA	0	0	1	1	0	1	1	0	0	0	0	0	0	0	0	1	1	1	1	1	1	1	1	1	0	1	1
81002	810	67	1	6	3	6	35	141	Primary (1-5y)	3	7	0	0.1	0	Food Secure	1	0	0	0	NA	0	0	0	NA	1	1	1	0	0	0	0	1	1	1	1	1	1	1	1	1	1	1	1	1	1	0	0	1	1
81003	810	67	1	4	2	9	24	149.1	Secondary (>5y)	8	5	1	0.07	0	Food Secure	0	0	1	0	0	0	NA	1	NA	1	1	0	0	0	0	0	0	0	0	0	0	0	1	0	0	1	0	0	0	0	1	0	1	0
81004	810	67	1	4	1	4	20	NA	Primary (1-5y)	5	5	1	0.07	0	Food Secure	1	0	0	0	0	0	NA	0	NA	1	1	0	1	1	0	0	1	1	0	0	0	0	1	0	0	1	0	0	0	0	0	0	0	0
81005	810	67	1	5	2	5	35	153.85	Primary (1-5y)	3	9	0	0.07	11	Moderately Food Insecure	1	0	0	0	0	0	0	NA	NA	1	1	0	0	0	0	0	0	0	0	0	0	0	1	1	1	1	0	0	0	0	0	0	0	0
81006	810	67	1	3	0	8	26	149.9	No education	0	0	0	0.03	2	Mildly Food Insecure	1	0	0	0	0	0	NA	NA	NA	0	1	0	0	0	1	0	0	0	0	0	0	0	1	0	0	1	0	0	0	0	0	0	0	0
80901	809	67	1	5	3	12	30	146.7	No education	0	0	0	0.05	6	Moderately Food Insecure	0	0	0	0	0	0	0	0	NA	0	1	0	0	0	0	0	0	0	0	0	0	0	1	0	0	1	1	0	0	1	0	1	0	0
80902	809	67	1	5	2	9	39	140.7	No education	0	5	1	0.05	0	Food Secure	1	1	1	0	0	0	0	0	NA	0	1	0	1	0	0	0	0	0	0	0	0	0	1	0	0	1	0	0	0	1	0	0	0	0
80903	809	67	1	8	6	12	35	149.45	Primary (1-5y)	5	6	1	0.04	6	Moderately Food Insecure	0	0	0	0	0	0	0	0	1	1	1	0	1	0	0	0	0	0	0	0	0	0	1	0	0	1	1	0	0	0	0	0	0	0
80904	809	67	1	5	2	5	18	152.9	Secondary (>5y)	7	1	0	0.13	0	Food Secure	1	0	0	0	0	0	0	0	NA	1	1	0	1	0	0	0	0	0	0	1	1	0	1	0	0	1	1	1	1	1	0	0	0	0
80905	809	67	1	2	0	15	22	148.35	Primary (1-5y)	2	4	1	0.05	0	Food Secure	1	1	0	0	0	0	NA	NA	NA	0	1	1	0	0	0	0	0	0	0	0	0	0	1	1	1	1	0	0	0	1	0	0	0	0
80906	809	67	1	8	4	8	21	159.15	Primary (1-5y)	5	2	0	0.11	6	Moderately Food Insecure	0	0	0	0	0	0	0	0	1	1	1	0	1	0	0	0	0	0	0	0	0	0	1	0	0	1	0	0	0	1	0	1	0	0
80907	809	67	1	4	2	30	25	155.95	No education	0	0	1	0.07	0	Food Secure	0	0	0	0	0	0	NA	0	NA	0	1	0	1	0	0	0	0	0	0	0	0	0	1	0	0	1	0	0	0	1	0	1	0	0
80908	809	67	1	2	0	4	30	153.15	No education	0	0	1	0.03	4	Mildly Food Insecure	1	0	0	0	0	0	NA	NA	NA	0	1	0	0	0	0	0	0	0	0	0	0	0	1	0	0	1	1	0	0	1	0	0	0	0
80701	807	66	1	3	2	3	40	150.4	Primary (1-5y)	3	4	0	NA	4	Moderately Food Insecure	0	0	0	0	0	0	0	0	NA	1	1	0	1	0	0	0	1	1	1	0	0	0	1	1	1	1	0	0	0	1	0	1	1	0
80702	807	66	1	10	2	10	21	151.45	Secondary (>5y)	12	9	0	0.13	6	Severely Food Insecure	1	0	0	0	0	0	0	0	NA	1	1	1	1	0	1	0	1	1	0	0	0	0	1	0	0	1	1	0	0	1	0	0	1	0
80703	807	66	1	6	0	6	18	156.9	Secondary (>5y)	9	9	0	NA	0	Food Secure	0	0	0	0	0	0	NA	NA	NA	1	1	0	0	0	0	0	0	0	0	1	1	0	1	0	0	1	1	1	1	1	0	1	0	0
80704	807	66	1	2	1	11	17	154.35	Secondary (>5y)	7	0	1	NA	0	Food Secure	0	0	0	0	0	0	NA	NA	NA	0	1	0	0	0	0	0	0	0	0	0	0	0	1	0	0	1	0	0	0	0	0	0	0	0
80705	807	66	1	3	1	22	26	143.05	Secondary (>5y)	9	0	1	0.01	7	Moderately Food Insecure	0	1	1	0	1	1	NA	1	NA	0	NA	NA	NA	0	0	0	0	0	0	0	0	0	1	0	0	1	1	0	0	1	0	0	0	0
80706	807	66	1	3	1	5	22	143.7	Secondary (>5y)	9	4	0	0.2	0	Food Secure	1	5	1	0	0	0	NA	0	NA	1	1	0	1	0	0	0	0	0	0	0	0	0	0	0	0	1	1	0	0	0	0	0	0	0
80707	807	66	1	10	6	10	19	NA	Primary (1-5y)	4	1	1	0.5	0	Food Secure	1	2	0	0	0	0	0	0	NA	1	1	1	1	0	0	0	1	1	1	0	0	0	1	1	1	1	1	0	0	1	0	1	1	0
80601	806	66	1	3	1	14	17	153.15	Secondary (>5y)	8	9	1	0.07	0	Food Secure	0	4	0	0	0	0	NA	NA	NA	0	1	1	0	0	0	0	0	0	0	0	0	0	1	0	0	1	1	1	1	1	0	0	0	0
80602	806	66	1	6	2	9	29	149.15	Secondary (>5y)	6	10	0	0.42	0	Food Secure	1	10	1	0	0	0	0	NA	NA	0	1	0	0	0	1	0	0	0	0	0	0	0	1	0	0	1	0	0	0	1	0	1	0	0
80603	806	66	1	6	2	9	21	146.25	Secondary (>5y)	12	5	1	0.13	0	Food Secure	0	2	1	0	0	0	0	1	NA	0	NA	NA	NA	0	0	0	0	0	0	1	1	0	1	0	0	1	0	0	0	1	0	0	0	0
80604	806	66	1	3	2	11	30	151.7	Secondary (>5y)	8	6	0	0.1	0	Food Secure	0	2	0	0	0	0	0	NA	NA	0	1	0	1	0	0	0	0	0	0	0	0	0	1	0	0	1	1	1	1	1	0	0	0	0
80605	806	66	1	5	3	12	33	150.2	Primary (1-5y)	3	0	1	0.04	0	Food Secure	0	1	1	0	0	0	0	0	0	0	1	0	0	0	0	0	0	0	0	0	0	0	1	0	0	1	1	0	0	1	0	0	0	0
80606	806	66	1	5	3	5	25	136.1	No education	0	0	0	0.04	4	Moderately Food Insecure	0	3	1	0	0	0	NA	1	1	1	1	NA	1	0	0	0	0	0	0	0	0	0	1	0	0	1	1	0	0	1	0	0	1	0
80607	806	66	1	10	3	10	18	NA	Secondary (>5y)	10	9	0	0.03	0	Food Secure	0	0	1	0	0	0	0	NA	1	1	1	0	1	0	1	0	1	1	1	0	0	0	1	1	1	1	1	1	1	1	0	1	0	0
80608	806	66	1	3	1	3	26	146.75	Primary (1-5y)	5	0	0	0.15	3	Severely Food Insecure	0	1	1	0	0	0	0	NA	NA	1	1	0	0	0	0	0	0	0	0	0	0	0	1	0	0	1	1	0	0	0	0	0	0	0
80403	804	66	1	2	0	19	19	155	Secondary (>5y)	9	5	1	0.06	0	Food Secure	0	0	0	0	0	0	NA	NA	NA	0	1	0	0	0	0	0	0	0	0	0	0	0	1	0	0	1	1	0	0	1	0	0	0	0
80404	804	66	1	6	0	12	26	150.8	Secondary (>5y)	6	1	0	0.21	0	Food Secure	1	0	0	0	0	0	NA	NA	NA	1	1	0	1	0	0	0	0	0	0	0	0	0	1	0	0	1	0	0	0	1	0	0	0	0
80405	804	66	1	5	1	13	22	150.75	Secondary (>5y)	9	10	0	0.09	0	Food Secure	0	3	1	0	0	0	0	NA	NA	1	1	0	1	0	0	0	0	0	0	0	0	0	1	0	0	1	0	0	0	1	0	0	1	0
80406	804	66	1	4	2	11	24	146	Secondary (>5y)	9	8	0	0.03	6	Moderately Food Insecure	1	1	0	0	0	0	NA	1	NA	0	1	0	0	0	0	0	0	0	0	0	0	0	1	1	1	1	0	0	0	1	0	1	0	0
80407	804	66	1	4	2	10	21	147.15	Secondary (>5y)	8	5	0	NA	0	Food Secure	0	0	0	0	0	0	NA	0	0	1	1	0	1	1	0	0	0	0	0	0	0	0	1	0	0	1	1	1	1	1	0	0	1	1
80408	804	66	1	2	0	9	18	152.7	Primary (1-5y)	5	1	1	0.1	0	Food Secure	1	2	1	0	0	0	NA	NA	NA	0	1	NA	1	0	0	0	0	0	0	0	0	0	0	0	0	1	0	0	0	0	0	0	0	0
80201	802	66	1	3	1	9	23	153.2	Secondary (>5y)	12	4	1	0.18	0	Food Secure	1	3	0	0	0	0	0	0	0	1	1	NA	0	0	1	0	0	0	0	0	0	0	1	0	0	1	1	0	0	0	0	0	0	0
80202	802	66	1	10	4	16	25	154.6	Secondary (>5y)	8	2	0	NA	8	Moderately Food Insecure	1	2	0	0	0	0	0	0	1	1	1	1	1	0	0	0	1	1	0	0	0	0	1	0	0	1	1	0	0	0	0	0	0	0
80203	802	66	1	9	2	19	23	158.7	Secondary (>5y)	12	5	1	0.07	0	Food Secure	0	0	1	0	0	0	0	0	NA	0	1	0	1	0	0	0	0	0	0	0	0	0	1	0	0	1	1	0	0	1	1	0	1	0
80204	802	66	1	3	0	20	22	149.15	Secondary (>5y)	9	12	0	0.15	0	Food Secure	1	120	1	0	0	0	0	0	NA	0	1	1	0	0	1	0	0	0	0	0	0	0	1	0	0	1	0	0	0	1	0	0	0	0
80205	802	66	1	6	0	18	19	159.45	Secondary (>5y)	12	12	1	0.14	0	Food Secure	0	0	1	0	0	0	NA	NA	NA	0	1	0	1	0	0	0	0	0	0	0	0	0	1	0	0	1	1	1	1	1	0	0	1	1
80206	802	66	1	7	2	9	20	156.8	Secondary (>5y)	10	7	0	0.16	1	Mildly Food Insecure	1	0	1	0	0	0	NA	1	1	1	1	1	1	1	0	0	1	1	0	0	0	0	1	0	0	1	1	0	0	1	0	0	1	0
80207	802	66	1	3	2	18	35	156.8	No education	0	5	0	0.18	0	Food Secure	1	2	0	0	0	0	NA	0	NA	0	1	0	1	0	0	0	0	0	0	0	0	0	1	1	1	1	0	0	0	0	0	0	0	0
80101	801	66	1	6	4	16	41	143.1	No education	0	0	0	0.04	10	Severely Food Insecure	1	0	0	0	0	0	0	0	NA	0	1	NA	0	0	0	0	0	0	0	0	0	0	1	0	0	1	0	0	0	0	0	0	0	0
80102	801	66	1	6	2	28	42	138.8	No education	0	0	0	0.07	0	Food Secure	1	0	1	0	0	0	0	NA	NA	0	1	0	0	0	1	1	0	0	0	0	0	0	0	0	0	1	1	0	0	0	0	1	0	0
80103	801	66	1	3	1	6	28	152.25	Primary (1-5y)	5	0	1	0.05	3	Moderately Food Insecure	1	0	0	0	0	0	NA	0	NA	0	1	NA	0	0	1	0	0	0	0	1	1	0	1	0	0	1	0	0	0	0	0	0	0	0
80106	801	66	1	8	1	21	19	156.25	Secondary (>5y)	9	5	1	0.21	0	Food Secure	0	6	1	0	0	0	NA	NA	1	1	1	1	0	0	0	0	0	0	0	0	0	0	1	0	0	1	1	0	0	0	0	0	0	0
80107	801	66	1	4	2	13	23	139.25	No education	0	0	1	0.03	0	Food Secure	1	4	0	0	0	0	NA	0	NA	0	1	1	0	0	0	0	1	1	1	0	0	0	1	1	1	1	1	0	0	0	0	0	0	0
80108	801	66	1	5	3	5	35	148.55	No education	0	0	0	0.05	0	Food Secure	1	0	0	0	0	0	0	0	NA	1	1	0	0	0	0	0	0	0	0	0	0	0	1	0	0	1	1	0	0	0	0	0	0	0
79901	799	65	1	3	1	12	28	150.15	No education	0	0	0	0.05	6	Moderately Food Insecure	1	0	0	0	0	0	NA	1	NA	0	1	1	0	0	1	0	0	0	0	0	0	0	1	0	0	1	0	0	0	1	0	0	0	0
79902	799	65	1	4	1	4	25	148.8	Primary (1-5y)	5	5	0	0.26	0	Food Secure	0	2	1	0	0	0	NA	0	NA	1	1	0	0	0	0	0	0	0	0	1	1	1	1	1	1	1	1	1	1	1	0	0	1	0
79904	799	65	1	2	0	12	19	155.65	Secondary (>5y)	9	0	1	0.16	6	Moderately Food Insecure	1	0	1	0	0	0	NA	NA	NA	0	1	0	0	0	0	0	0	0	0	0	0	0	1	0	0	1	1	0	0	1	0	0	0	0
79905	799	65	1	8	3	16	27	NA	Secondary (>5y)	9	10	0	0.48	0	Food Secure	1	0	1	0	0	0	0	0	NA	1	1	1	1	0	0	0	0	0	0	0	0	0	1	1	1	1	0	0	0	1	0	0	0	1
79906	799	65	1	6	4	8	25	148.3	Secondary (>5y)	8	6	1	0.08	9	Moderately Food Insecure	1	0	0	0	0	0	NA	1	1	0	1	0	0	0	0	0	0	0	0	0	0	0	1	0	0	1	0	0	0	0	0	0	0	0
79907	799	65	1	4	1	10	22	NA	Secondary (>5y)	8	9	0	NA	0	Food Secure	0	0	1	0	0	0	0	0	NA	1	1	0	0	0	0	0	0	0	0	0	0	0	1	0	0	1	1	1	1	1	0	0	1	1
79601	796	65	1	5	1	5	20	152.25	Secondary (>5y)	9	5	1	0.14	0	Food Secure	0	1	0	0	0	0	0	NA	NA	1	1	0	0	0	0	0	0	0	0	0	0	0	1	0	0	1	0	0	0	0	0	0	0	0
79603	796	65	1	4	2	10	26	144.8	Secondary (>5y)	9	10	0	0.1	2	Mildly Food Insecure	1	0	0	0	0	0	NA	1	NA	0	1	NA	0	0	0	0	0	0	0	0	0	0	1	0	0	1	0	0	0	1	0	1	0	0
79604	796	65	1	4	1	10	33	145.2	Secondary (>5y)	9	9	1	0.2	0	Food Secure	0	2	0	0	0	0	0	1	NA	0	1	1	0	0	0	0	0	0	0	0	0	0	1	0	0	1	0	0	0	0	0	0	0	0
79606	796	65	1	4	1	17	26	159.35	Secondary (>5y)	7	0	0	NA	0	Food Secure	1	3	1	0	0	0	NA	NA	1	0	NA	NA	NA	0	0	0	0	0	0	0	0	0	1	0	0	1	1	0	0	0	0	0	0	0
79607	796	65	1	7	1	13	21	NA	Secondary (>5y)	10	4	1	0.3	0	Food Secure	0	1	0	0	0	0	NA	NA	1	0	1	0	1	0	0	0	0	0	0	0	0	0	1	0	0	1	0	0	0	1	0	0	0	0
79608	796	65	1	4	2	4	28	NA	No education	0	5	0	0.17	0	Food Secure	0	1	0	0	0	0	0	NA	NA	1	1	1	1	0	0	0	1	1	1	0	0	0	1	1	1	1	1	1	1	1	0	0	1	0
79401	794	65	1	2	0	10	18	160.45	Secondary (>5y)	9	8	0	0.07	2	Mildly Food Insecure	0	3	1	0	NA	0	NA	NA	NA	0	1	0	0	0	1	1	0	0	0	0	0	0	0	0	0	1	1	0	0	1	0	0	1	0
79402	794	65	1	2	0	16	21	NA	Secondary (>5y)	12	12	0	NA	0	Food Secure	0	1	1	0	0	0	NA	NA	NA	0	1	0	0	0	0	0	0	0	0	0	0	0	1	0	0	1	0	0	0	1	0	0	1	0
79403	794	65	1	5	3	5	25	159.9	Secondary (>5y)	8	10	1	0.25	0	Food Secure	0	1	1	0	0	0	0	0	0	1	1	0	1	0	0	0	0	0	0	0	0	0	1	0	0	1	0	0	0	1	0	0	0	0
79404	794	65	1	3	1	13	22	154.95	Secondary (>5y)	7	9	0	NA	0	Food Secure	1	0	1	0	0	0	NA	1	NA	1	1	0	0	0	0	0	0	0	0	0	0	0	1	0	0	1	1	0	0	1	0	0	0	0
79405	794	65	1	4	0	4	18	157.3	Secondary (>5y)	9	10	0	0.13	0	Food Secure	0	0	1	0	0	0	NA	NA	NA	1	1	0	0	0	0	0	0	0	0	0	0	0	1	0	0	1	0	0	0	1	0	0	1	0
79406	794	65	1	2	0	10	38	148.35	Primary (1-5y)	5	5	0	0.07	2	Mildly Food Insecure	0	3	1	0	NA	0	NA	NA	NA	0	1	0	0	0	1	1	0	0	0	0	0	0	0	0	0	1	1	0	0	1	0	0	1	0
79407	794	65	1	6	2	6	17	154.4	Secondary (>5y)	9	5	0	0.22	0	Food Secure	0	0	0	0	0	0	0	NA	NA	1	1	0	1	0	0	0	0	0	0	0	0	0	1	0	0	1	1	0	0	1	0	1	1	0
79301	793	65	1	2	0	7	18	143.6	Secondary (>5y)	7	0	1	0.35	0	Food Secure	1	0	0	0	0	0	NA	NA	NA	1	0	NA	1	0	0	0	0	0	0	0	0	0	1	0	0	1	1	0	0	1	0	0	1	0
79302	793	65	1	4	2	9	24	151.1	No education	0	0	1	0.14	0	Food Secure	1	3	1	0	0	0	NA	1	1	0	1	1	0	0	0	0	0	NA	NA	0	NA	NA	NA	NA	NA	1	0	0	0	1	0	0	1	0
79303	793	65	1	2	0	16	20	143	Primary (1-5y)	2	5	0	0.03	0	Food Secure	0	0	0	0	0	0	NA	NA	NA	0	1	0	0	0	0	0	0	0	0	0	0	0	1	0	0	1	1	0	0	1	0	0	0	0
79304	793	65	1	3	1	12	20	153.2	No education	0	4	0	0.03	4	Mildly Food Insecure	1	1	1	0	0	0	NA	NA	1	0	1	0	1	0	0	0	0	0	0	1	0	0	0	0	0	1	0	0	0	0	0	0	0	0
79305	793	65	1	4	2	15	23	153.7	Primary (1-5y)	5	0	1	0.07	0	Food Secure	0	1	1	0	1	1	1	1	NA	0	NA	NA	NA	0	0	0	0	NA	NA	0	NA	NA	NA	NA	NA	1	0	0	0	1	0	0	1	0
79307	793	65	1	4	2	19	34	145.65	No education	0	5	0	0.02	0	Food Secure	1	0	0	0	0	0	0	NA	NA	0	1	0	0	0	0	0	0	0	0	0	0	0	1	1	1	1	0	0	0	1	0	0	0	0
79308	793	65	1	2	1	14	16	155.55	Secondary (>5y)	7	0	0	0.07	0	Food Secure	1	1	0	0	0	0	NA	NA	NA	0	1	0	1	0	1	0	0	0	0	0	0	0	1	0	0	1	0	0	0	1	0	0	1	0
79201	792	65	1	4	2	8	30	162.4	Primary (1-5y)	4	1	1	0.99	14	Severely Food Insecure	1	1	0	0	0	0	NA	1	NA	0	1	NA	0	0	0	0	0	0	0	0	0	0	1	0	0	1	0	0	0	1	0	0	1	0
79202	792	65	1	9	2	22	21	NA	Secondary (>5y)	9	10	0	NA	0	Food Secure	1	0	0	0	0	0	NA	0	NA	1	1	0	0	0	0	0	0	0	0	0	0	0	1	0	0	1	0	0	0	1	0	1	1	0
79203	792	65	2	7	1	22	21	155.35	Secondary (>5y)	9	10	0	0.3	0	Food Secure	1	0	0	0	0	0	0	0	NA	1	1	1	1	0	0	0	0	0	0	1	1	0	1	0	0	1	0	0	0	1	0	1	1	0
79204	792	65	1	8	3	8	27	161	Secondary (>5y)	10	10	0	0.07	13	Severely Food Insecure	1	0	1	0	0	0	0	0	NA	1	1	0	0	0	0	0	1	1	0	0	0	0	1	0	0	1	0	0	0	1	0	0	0	0
79205	792	65	1	3	1	7	25	156.5	Secondary (>5y)	7	6	0	0.08	4	Mildly Food Insecure	1	0	0	0	0	0	NA	0	NA	0	1	0	0	0	0	0	1	1	0	0	0	0	1	0	0	1	0	0	0	0	0	0	0	0
79206	792	65	1	5	3	9	30	160.35	Secondary (>5y)	8	8	1	0.13	0	Food Secure	1	0	1	0	0	0	NA	0	NA	0	1	0	1	0	0	0	0	0	0	0	0	0	1	0	0	1	0	0	0	1	0	1	0	0
79207	792	65	1	7	2	7	27	158.65	Secondary (>5y)	6	0	1	0.03	14	Severely Food Insecure	0	0	1	0	0	0	NA	0	1	1	1	0	0	0	0	0	0	0	0	0	0	0	1	0	0	1	1	0	0	1	0	0	1	0
79208	792	65	1	4	2	12	25	151.4	Secondary (>5y)	9	10	0	NA	0	Food Secure	1	0	0	0	0	0	NA	0	1	0	1	0	0	0	1	0	0	0	0	0	0	0	1	0	0	1	1	1	1	1	1	0	0	0
79101	791	64	1	7	0	14	21	147.1	Primary (1-5y)	5	0	0	0.07	0	Food Secure	1	1	0	0	0	0	NA	NA	NA	1	1	1	0	0	0	0	1	1	0	0	0	0	1	0	0	1	0	0	0	0	0	0	0	0
79102	791	64	1	2	0	5	22	155.85	Secondary (>5y)	9	10	0	0.21	0	Food Secure	1	0	1	0	0	0	NA	NA	NA	0	1	1	0	0	0	0	1	1	0	0	0	0	1	0	0	1	1	1	1	1	0	0	0	0
79103	791	64	1	3	1	3	25	146.55	Secondary (>5y)	9	4	1	0.14	0	Food Secure	1	0	1	0	0	0	NA	1	NA	0	1	1	0	0	0	0	0	0	0	0	0	0	1	0	0	1	0	0	0	1	0	0	1	0
79104	791	64	1	2	0	18	18	145.05	Secondary (>5y)	9	6	0	0.05	0	Food Secure	1	1	0	0	0	0	NA	NA	NA	1	1	NA	0	0	0	0	1	1	0	0	0	0	1	0	0	1	0	0	0	0	0	0	0	0
79105	791	64	1	3	1	18	26	152.35	Secondary (>5y)	7	5	1	0.02	0	Food Secure	1	5	1	0	0	0	NA	1	NA	0	NA	NA	NA	0	1	0	0	0	0	1	0	0	0	0	0	1	1	0	0	0	0	0	0	0
79106	791	64	1	8	1	8	19	151.4	Secondary (>5y)	9	9	0	0.21	0	Food Secure	0	0	0	0	0	0	NA	NA	1	1	1	0	0	0	0	0	0	0	0	0	0	0	1	0	0	1	1	0	0	1	0	0	1	1
79107	791	64	1	4	2	10	28	146.6	No education	0	0	0	0.03	1	Food Secure	1	1	1	0	0	0	0	NA	NA	0	1	1	0	0	0	0	0	0	0	0	0	0	1	0	0	1	1	0	0	1	0	0	0	0
79108	791	64	1	6	4	17	35	155	No education	0	0	1	0.07	2	Mildly Food Insecure	0	1	1	0	0	0	0	1	NA	0	1	0	0	0	0	0	0	0	0	1	0	0	0	0	0	1	0	0	0	1	0	0	0	0
78901	789	64	1	7	2	11	18	155.15	Secondary (>5y)	9	2	0	0.45	0	Food Secure	0	0	0	0	0	0	NA	NA	1	1	1	0	0	0	0	0	0	0	0	1	1	1	1	1	1	1	0	0	0	1	0	0	1	0
78902	789	64	1	6	2	14	19	155.7	Secondary (>5y)	9	9	0	0.72	0	Food Secure	1	2	0	0	0	0	0	NA	NA	1	1	0	1	0	0	0	0	0	0	0	0	0	1	0	0	1	1	1	1	1	0	0	0	0
78903	789	64	1	3	1	10	25	158.85	Secondary (>5y)	9	14	0	0.2	0	Food Secure	0	0	0	0	0	0	NA	0	NA	1	1	0	0	0	0	0	0	0	0	0	0	0	1	0	0	1	1	1	1	1	0	0	1	1
78904	789	64	1	2	0	17	18	148.75	No education	0	0	1	0.02	4	Moderately Food Insecure	1	0	1	0	0	0	NA	NA	NA	0	0	0	0	0	0	0	0	0	0	0	0	0	1	0	0	1	1	0	0	0	0	0	0	0
78905	789	64	1	3	1	6	22	154.75	No education	0	6	0	NA	0	Food Secure	1	1	0	0	1	1	NA	NA	1	0	NA	NA	NA	0	1	0	0	0	0	0	0	0	1	0	0	1	0	0	0	1	0	0	0	0
78906	789	64	1	6	2	9	20	152.5	Primary (1-5y)	5	6	1	0.07	6	Moderately Food Insecure	0	5	1	0	0	0	0	0	NA	1	1	0	0	0	0	0	0	0	0	0	0	0	1	0	0	1	0	0	0	0	0	0	0	0
78907	789	64	1	8	2	12	16	156.3	Secondary (>5y)	9	9	0	0.2	6	Moderately Food Insecure	1	0	1	0	0	0	NA	NA	NA	1	0	1	0	0	0	0	0	0	0	0	0	0	1	0	0	1	0	0	0	1	0	0	1	0
78801	788	64	1	5	3	16	22	151.6	No education	0	0	1	0.02	0	Food Secure	0	1	1	0	0	0	NA	1	NA	1	1	0	1	0	0	0	0	0	0	0	0	0	1	0	0	1	1	0	0	0	0	0	0	0
78802	788	64	2	5	3	16	22	146.25	Primary (1-5y)	5	0	0	0.12	3	Mildly Food Insecure	0	1	1	0	0	0	NA	0	NA	1	1	0	0	0	0	0	0	NA	NA	0	NA	NA	NA	NA	NA	1	0	0	0	1	0	0	0	0
78803	788	64	1	5	2	15	19	NA	No education	0	0	0	0.07	0	Food Secure	1	0	0	0	0	0	0	NA	1	0	1	NA	0	0	1	0	0	0	0	1	1	0	1	0	0	1	1	0	0	1	0	0	0	0
78804	788	64	1	8	5	8	34	152.4	Secondary (>5y)	7	9	1	0.21	0	Food Secure	1	0	0	0	0	0	0	1	NA	1	1	1	0	0	0	0	0	0	0	0	0	0	1	0	0	1	1	0	0	1	0	0	0	0
78805	788	64	1	5	3	9	18	NA	Primary (1-5y)	5	5	1	0.04	0	Food Secure	1	0	0	0	1	1	1	NA	1	0	NA	NA	NA	0	0	0	0	0	0	0	0	0	1	0	0	1	0	0	0	1	0	0	0	0
78806	788	64	1	5	3	17	28	NA	Secondary (>5y)	7	0	0	0.03	0	Food Secure	0	0	0	0	0	0	0	0	1	0	1	NA	0	0	0	0	0	0	0	0	0	0	1	0	0	1	1	0	0	1	0	0	1	0
78807	788	64	1	3	1	6	18	152.9	Primary (1-5y)	2	5	0	0.07	2	Mildly Food Insecure	1	0	0	0	1	0	NA	NA	1	0	1	0	0	0	1	0	0	0	0	0	0	0	1	0	0	1	1	0	0	1	0	1	0	0
78808	788	64	1	7	1	19	24	150.6	Secondary (>5y)	14	12	0	NA	0	Food Secure	0	0	1	0	0	0	NA	0	NA	0	1	1	1	0	0	0	0	0	0	0	0	0	1	1	1	1	1	1	1	1	0	0	1	0
78701	787	64	1	3	0	3	19	157.6	Secondary (>5y)	7	8	0	NA	2	Moderately Food Insecure	1	0	0	0	0	0	NA	NA	NA	1	1	0	1	0	0	0	0	0	0	1	1	0	1	0	0	1	1	0	0	1	0	0	0	0
78702	787	64	1	2	0	14	22	146.25	Secondary (>5y)	7	5	0	0.01	9	Severely Food Insecure	1	1	0	0	0	0	NA	NA	NA	0	1	0	0	0	0	0	0	0	0	0	0	0	1	1	1	1	1	0	0	1	0	1	1	0
78704	787	64	1	5	0	16	18	143.15	Secondary (>5y)	8	7	1	0.04	0	Food Secure	0	0	0	0	0	0	NA	NA	NA	1	1	0	0	0	0	0	0	0	0	0	0	0	1	0	0	1	0	0	0	1	0	0	0	0
78705	787	64	1	5	0	5	20	158.7	Secondary (>5y)	9	10	1	0.21	0	Food Secure	1	0	0	0	0	0	NA	NA	NA	1	1	1	1	0	0	0	0	0	0	0	0	0	1	0	0	1	1	0	0	0	1	0	0	0
78706	787	64	1	12	4	13	22	150.65	Secondary (>5y)	9	7	0	0.28	0	Food Secure	1	0	0	0	0	0	0	0	1	1	1	0	1	1	0	0	0	0	0	0	0	0	1	1	1	1	1	0	0	1	0	0	1	0
78707	787	64	1	7	2	15	19	NA	Secondary (>5y)	7	5	0	0.03	7	Severely Food Insecure	0	0	1	0	0	0	0	NA	NA	1	1	0	0	0	0	0	0	0	0	1	1	0	1	0	0	1	0	0	0	1	0	0	1	0
78708	787	64	1	3	1	9	22	146.95	Primary (1-5y)	5	0	0	0.07	0	Food Secure	1	0	0	0	0	0	NA	0	NA	0	1	0	1	0	0	0	1	1	0	0	0	0	1	0	0	1	0	0	0	0	0	0	0	0
78601	786	64	1	4	0	4	18	155.15	Secondary (>5y)	7	10	0	0.27	0	Food Secure	1	0	0	0	0	0	NA	NA	NA	1	1	1	0	0	0	0	0	0	0	0	0	0	1	0	0	1	1	0	0	1	1	0	1	0
78602	786	64	1	4	2	13	28	NA	Secondary (>5y)	9	0	1	0.03	0	Food Secure	1	0	1	0	0	0	NA	0	NA	1	1	1	1	0	0	0	0	0	0	0	0	0	1	0	0	1	0	0	0	1	0	0	0	0
78603	786	64	1	5	2	10	33	NA	Secondary (>5y)	8	8	1	0.05	0	Food Secure	0	2	0	0	0	0	0	0	NA	1	1	0	0	0	0	0	0	0	0	0	0	0	0	0	0	1	1	0	0	1	0	0	0	0
78604	786	64	1	3	1	9	23	151.85	Primary (1-5y)	3	4	0	0.03	0	Food Secure	1	1	1	0	0	0	NA	NA	1	0	1	NA	0	0	1	0	0	0	0	0	0	0	1	0	0	1	0	0	0	1	0	0	1	0
78605	786	64	2	6	4	9	33	145.35	Primary (1-5y)	3	0	0	0.02	2	Mildly Food Insecure	1	1	1	0	0	0	0	NA	NA	0	1	NA	0	0	0	0	0	0	0	0	0	0	1	0	0	1	0	0	0	0	0	0	0	0
78607	786	64	1	3	1	3	23	144.5	Secondary (>5y)	10	9	0	0.08	0	Food Secure	0	0	0	0	0	0	NA	NA	0	1	1	1	0	1	0	0	1	1	0	0	0	0	1	0	0	1	1	1	1	1	0	0	1	1
78608	786	64	1	3	1	15	20	151.7	Secondary (>5y)	8	6	0	0.05	0	Food Secure	0	1	0	0	0	0	NA	1	NA	1	1	1	0	0	1	0	1	1	1	0	0	0	1	1	1	1	0	0	0	1	0	0	1	0
78301	783	63	1	5	3	11	25	NA	No education	0	0	0	0.07	0	Food Secure	1	1	1	0	0	0	NA	0	1	1	0	NA	NA	0	0	0	0	0	0	0	0	0	1	0	0	1	0	0	0	0	0	0	0	0
78302	783	63	1	4	2	16	26	150.6	Secondary (>5y)	9	0	0	0.01	0	Food Secure	1	0	1	0	0	0	NA	1	NA	0	1	NA	0	0	1	0	0	0	0	0	0	0	1	0	0	1	1	0	0	1	0	0	0	0
78303	783	63	1	5	1	5	19	141.95	Primary (1-5y)	4	4	0	0.04	2	Mildly Food Insecure	1	0	0	0	0	0	NA	NA	NA	1	1	1	1	0	0	0	0	0	0	0	0	0	1	0	0	1	0	0	0	1	0	0	0	0
78304	783	63	1	3	1	17	22	151.2	Secondary (>5y)	9	8	0	0.05	0	Food Secure	0	0	1	0	0	0	NA	NA	1	0	1	1	0	0	0	0	1	1	0	0	0	0	1	0	0	1	1	1	1	1	0	0	0	0
78305	783	63	2	4	1	17	24	153.65	Secondary (>5y)	7	2	0	0.05	0	Food Secure	0	0	0	0	0	0	NA	1	NA	0	1	1	0	0	0	0	1	1	0	0	0	0	1	0	0	1	1	1	1	1	0	0	0	0
78306	783	63	1	4	2	8	25	158.2	No education	0	0	0	0.07	4	Moderately Food Insecure	1	0	0	0	0	0	NA	1	NA	1	0	NA	0	0	0	0	0	0	0	0	0	0	1	0	0	1	1	0	0	1	0	0	0	0
78307	783	63	1	5	1	5	17	155.5	Secondary (>5y)	9	4	0	0.1	0	Food Secure	1	0	1	0	0	0	NA	NA	NA	1	1	NA	0	0	0	0	1	1	1	0	0	0	1	1	1	1	1	1	1	1	0	0	1	0
78201	782	63	1	3	1	12	23	148.2	Secondary (>5y)	10	4	0	0.22	0	Food Secure	1	0	0	0	0	0	NA	0	NA	1	1	1	1	0	0	0	1	1	1	0	0	0	1	1	1	1	1	1	1	1	0	0	1	0
78202	782	63	1	3	1	8	25	155.75	Secondary (>5y)	9	5	1	0.06	7	Moderately Food Insecure	1	1	1	0	0	0	0	1	NA	0	1	0	0	0	0	0	0	0	0	0	0	0	1	0	0	1	0	0	0	1	0	0	0	0
78203	782	63	1	6	4	19	32	142.5	No education	0	0	0	0.01	0	Food Secure	1	0	0	0	0	0	0	0	1	1	1	0	1	0	0	0	0	0	0	0	0	0	1	0	0	1	0	0	0	0	0	0	0	0
78204	782	63	1	2	0	16	18	147.25	Secondary (>5y)	10	5	0	0.01	7	Severely Food Insecure	1	0	0	0	0	0	NA	NA	NA	0	1	1	0	0	0	0	0	0	0	0	0	0	1	1	1	1	1	0	0	1	0	0	0	0
78205	782	63	1	7	2	10	25	164.55	Primary (1-5y)	4	0	0	NA	0	Food Secure	1	0	0	0	0	0	0	NA	1	1	1	0	0	0	0	0	0	0	0	0	0	0	1	0	0	1	0	0	0	0	0	0	0	0
78207	782	63	1	5	1	10	21	149.85	Secondary (>5y)	14	8	0	0.04	7	Moderately Food Insecure	1	0	0	0	0	0	NA	1	NA	0	1	0	0	0	0	0	0	0	0	0	0	0	1	0	0	1	1	0	0	1	0	0	0	0
78208	782	63	1	3	1	8	19	153.7	Primary (1-5y)	4	0	0	0.03	13	Severely Food Insecure	1	0	0	0	0	0	NA	1	NA	0	0	NA	1	0	0	0	0	0	0	1	1	0	1	0	0	1	0	0	0	1	0	0	1	0
77901	779	63	1	5	2	5	28	157.6	Secondary (>5y)	7	5	0	0.28	0	Food Secure	0	0	0	0	0	0	0	0	NA	1	1	1	1	0	0	0	1	1	0	0	0	0	1	0	0	1	1	1	1	1	0	0	1	0
77903	779	63	1	4	2	20	35	155.55	No education	0	0	1	0.04	6	Moderately Food Insecure	1	0	0	0	0	0	0	NA	NA	0	1	0	0	0	0	0	0	0	0	0	0	0	1	0	0	1	0	0	0	1	0	0	0	0
77904	779	63	1	3	1	7	24	142.95	Secondary (>5y)	6	4	0	0.04	2	Mildly Food Insecure	1	0	0	0	0	0	NA	NA	1	0	1	1	1	0	0	0	0	0	0	0	0	0	1	0	0	0	0	0	0	1	0	0	0	0
77905	779	63	1	4	0	7	19	161.3	Secondary (>5y)	8	7	1	0.04	0	Food Secure	1	0	1	0	0	0	NA	NA	NA	0	1	0	0	0	0	0	0	0	0	0	0	0	1	0	0	1	1	0	0	1	0	1	0	0
77906	779	63	1	4	0	13	20	NA	Primary (1-5y)	5	5	0	0.2	0	Food Secure	1	0	0	0	0	0	NA	NA	NA	0	1	0	1	0	0	0	0	0	0	0	0	0	1	0	0	1	0	0	0	1	0	1	0	0
77907	779	63	1	4	2	16	30	147.85	No education	0	2	0	NA	6	Moderately Food Insecure	1	0	0	0	0	0	0	NA	NA	0	1	0	0	0	0	0	0	0	0	0	0	0	1	0	0	1	0	0	0	1	0	0	0	0
77908	779	63	1	5	3	8	26	NA	No education	0	0	1	0.03	0	Food Secure	1	0	0	0	0	0	0	0	NA	0	1	0	0	0	0	0	0	0	0	0	0	0	1	0	0	1	0	0	0	0	0	0	0	0
77801	778	63	1	10	2	23	25	NA	Secondary (>5y)	10	12	0	0.27	0	Food Secure	0	0	0	0	0	0	NA	1	1	1	1	0	0	0	0	0	0	0	0	0	0	0	1	0	0	1	1	1	1	1	0	0	0	0
77802	778	63	1	4	2	9	26	147.6	Primary (1-5y)	4	0	1	0.01	0	Food Secure	0	0	1	0	1	0	0	NA	1	0	1	1	0	0	0	0	0	NA	NA	0	NA	NA	NA	NA	NA	1	1	0	0	0	0	0	0	0
77803	778	63	1	3	0	16	22	145	Secondary (>5y)	9	14	0	0.06	0	Food Secure	1	0	1	0	0	0	NA	NA	NA	0	1	1	0	0	0	0	0	0	0	0	0	0	1	0	0	1	1	0	0	1	0	0	1	0
77804	778	63	2	2	0	16	26	NA	No education	0	0	0	NA	11	Moderately Food Insecure	1	0	1	0	0	0	NA	NA	NA	0	1	1	0	0	0	0	0	0	0	0	0	0	1	0	0	1	1	0	0	1	0	0	0	0
77805	778	63	1	5	2	5	19	150.6	Secondary (>5y)	10	8	0	0.14	0	Food Secure	0	1	1	0	0	0	0	NA	NA	1	1	1	0	0	1	0	0	0	0	0	0	0	1	0	0	1	1	1	1	1	0	0	0	0
77806	778	63	1	6	4	24	30	145.9	No education	0	5	0	0.03	3	Mildly Food Insecure	0	1	0	0	0	0	0	0	1	0	1	NA	0	0	0	0	0	0	0	0	0	0	1	1	1	1	1	0	0	1	0	1	0	0
77807	778	63	1	3	1	7	27	153.7	Secondary (>5y)	12	8	1	0.24	0	Food Secure	0	3	1	0	0	0	NA	0	NA	1	1	NA	0	0	0	0	0	0	0	0	0	0	0	0	0	1	0	0	0	0	0	1	0	0
77808	778	63	1	2	0	17	19	151.15	Primary (1-5y)	4	0	0	0.01	0	Food Secure	0	1	1	0	0	0	NA	NA	NA	0	1	0	0	0	0	0	0	NA	NA	0	NA	NA	NA	NA	NA	0	0	0	0	1	0	0	0	0
77701	777	63	1	4	2	4	20	146.75	Primary (1-5y)	3	0	1	0.07	2	Moderately Food Insecure	1	2	1	0	1	1	1	1	NA	0	NA	NA	NA	0	0	0	0	0	0	0	0	0	0	0	0	1	0	0	0	0	0	0	0	0
77702	777	63	1	3	1	6	19	148.45	Primary (1-5y)	4	2	1	0.07	8	Moderately Food Insecure	1	0	0	0	0	0	NA	NA	1	0	1	0	1	0	0	0	0	0	0	0	0	0	1	0	0	1	0	0	0	0	0	0	0	0
77703	777	63	1	5	1	15	19	156.55	Secondary (>5y)	8	5	0	0.05	0	Food Secure	1	0	0	0	0	0	0	NA	NA	1	1	NA	0	0	0	0	0	0	0	1	1	0	1	0	0	1	1	0	0	1	0	0	0	0
77704	777	63	1	4	2	16	26	147.4	No education	0	0	1	0.12	7	Moderately Food Insecure	1	0	0	0	0	0	0	0	NA	0	1	NA	0	0	0	0	0	0	0	0	0	0	1	0	0	1	0	0	0	0	0	0	0	0
77705	777	63	1	5	1	10	20	NA	Secondary (>5y)	8	5	0	0.13	0	Food Secure	1	0	0	0	0	0	0	NA	NA	1	1	0	1	0	0	0	1	1	1	0	0	0	1	1	1	1	1	0	0	1	0	0	1	0
77706	777	63	1	4	2	4	28	136.7	No education	0	0	0	0.07	0	Food Secure	1	0	1	0	0	0	0	0	NA	1	1	0	1	0	0	0	0	0	0	0	0	0	1	1	1	1	1	0	0	0	0	0	0	0
77707	777	63	1	4	2	7	23	157.65	Secondary (>5y)	8	0	0	0.13	0	Food Secure	1	1	0	0	0	0	NA	0	NA	0	1	NA	0	0	0	0	0	0	0	0	0	0	1	0	0	1	1	0	0	0	0	0	0	0
77708	777	63	1	3	1	7	22	147.2	Secondary (>5y)	6	5	0	0.03	11	Severely Food Insecure	1	1	0	0	0	0	NA	NA	1	0	1	NA	0	0	0	0	1	1	0	0	0	0	0	0	0	1	0	0	0	1	0	0	0	0
77401	774	62	1	6	3	23	35	148.85	No education	0	0	0	0.03	15	Moderately Food Insecure	1	3	1	0	1	1	1	1	NA	0	NA	NA	NA	0	0	0	0	0	0	0	0	0	1	0	0	1	1	0	0	0	0	0	0	0
77402	774	62	1	4	1	9	28	149.1	Secondary (>5y)	8	9	1	0.08	0	Food Secure	1	1	1	0	0	0	NA	0	NA	1	1	0	0	0	0	0	0	0	0	0	0	0	1	1	1	1	1	0	0	1	0	0	0	0
77403	774	62	1	5	3	9	30	146.65	No education	0	0	0	0.07	0	Food Secure	1	1	1	0	0	0	NA	1	1	1	0	NA	1	0	0	0	0	NA	NA	0	NA	NA	NA	NA	NA	1	1	0	0	1	0	0	0	0
77404	774	62	1	4	2	10	25	154.65	Primary (1-5y)	3	6	0	0.01	0	Food Secure	1	0	0	0	0	0	0	0	NA	0	1	0	0	0	0	0	0	0	0	0	0	0	1	0	0	1	1	0	0	1	0	0	0	0
77405	774	62	1	3	2	8	24	152.4	Secondary (>5y)	6	10	0	NA	0	Food Secure	1	2	0	0	NA	0	0	0	NA	0	1	0	0	0	0	0	0	0	0	0	0	0	1	1	1	1	1	0	0	1	0	0	0	0
77406	774	62	1	4	2	8	24	149.3	Primary (1-5y)	5	5	0	0.04	6	Moderately Food Insecure	1	2	1	0	0	0	1	1	NA	0	1	0	0	0	0	0	0	0	0	0	0	0	1	0	0	1	1	0	0	0	0	0	0	0
77407	774	62	1	6	2	6	23	157.95	Secondary (>5y)	9	0	0	0.05	6	Moderately Food Insecure	1	0	1	0	0	0	0	0	NA	0	1	1	1	0	0	0	1	1	0	0	0	0	1	0	0	1	0	0	0	1	0	0	0	0
77301	773	62	1	4	2	15	24	144.3	No education	0	0	0	0.01	0	Food Secure	1	0	0	0	0	0	NA	0	NA	0	1	0	1	0	0	0	0	0	0	0	0	0	1	0	0	1	0	0	0	0	0	0	0	0
77302	773	62	1	4	2	4	31	155.6	Secondary (>5y)	10	10	0	0.16	0	Food Secure	0	0	0	0	0	0	0	0	NA	1	1	1	1	0	0	0	1	1	1	0	0	0	1	1	1	1	1	1	1	1	0	0	1	1
77303	773	62	1	6	4	12	32	162.05	No education	0	0	0	0.07	0	Food Secure	1	1	1	0	1	1	1	1	1	0	NA	NA	NA	0	0	0	0	NA	NA	0	NA	NA	NA	NA	NA	1	1	0	0	1	0	1	0	0
77304	773	62	1	5	3	16	31	141.45	Primary (1-5y)	4	0	1	0.07	0	Food Secure	0	0	1	0	0	0	0	0	NA	0	1	1	1	0	0	0	0	0	0	0	0	0	1	0	0	1	1	0	0	1	0	0	1	0
77305	773	62	1	2	0	2	18	152.65	Secondary (>5y)	6	5	0	0.2	0	Food Secure	1	2	0	0	0	NA	NA	NA	NA	0	1	1	0	0	0	0	0	0	0	0	0	0	1	1	1	1	1	0	0	1	0	0	0	0
77306	773	62	1	3	1	9	24	147.45	No education	0	0	0	0.07	0	Food Secure	1	3	0	0	1	1	NA	1	NA	0	NA	NA	NA	0	0	0	0	NA	NA	0	NA	NA	NA	NA	NA	1	0	0	0	1	0	1	0	0
77307	773	62	1	7	3	22	14	140.35	Primary (1-5y)	4	4	0	0.11	0	Food Secure	1	0	1	0	0	0	0	NA	NA	1	1	NA	0	0	0	0	0	0	0	0	0	0	1	0	0	1	1	0	0	1	0	0	0	0
77308	773	62	1	7	3	22	17	152.6	Secondary (>5y)	8	0	0	0.11	0	Food Secure	1	0	1	0	0	0	0	NA	NA	1	1	NA	0	0	1	1	0	0	0	0	0	0	1	1	1	1	1	0	0	1	0	0	0	0
77101	771	62	1	5	3	15	28	164.45	Secondary (>5y)	9	10	0	0.07	0	Food Secure	1	0	0	0	0	0	0	0	1	0	1	1	1	0	0	0	0	0	0	0	0	0	1	0	0	1	1	0	0	0	0	0	0	0
77102	771	62	1	11	6	11	25	152.55	Secondary (>5y)	9	5	0	0.1	0	Food Secure	1	5	1	0	0	0	0	0	1	1	1	1	0	0	0	0	0	0	0	0	0	0	1	1	1	1	0	0	0	1	0	0	0	0
77103	771	62	1	6	2	6	18	148.95	Secondary (>5y)	7	2	0	0.07	0	Food Secure	1	1	1	0	0	0	0	NA	NA	1	1	0	0	0	0	0	0	0	0	1	1	0	1	0	0	1	1	0	0	1	0	0	0	0
77104	771	62	1	2	0	8	18	160.05	Secondary (>5y)	7	9	0	0.03	0	Food Secure	1	0	0	0	0	0	NA	NA	NA	0	1	1	1	0	0	0	0	0	0	0	0	0	1	0	0	1	1	1	1	0	0	0	0	0
77105	771	62	1	14	6	14	NA	149.1	Secondary (>5y)	8	5	0	0.28	0	Food Secure	1	0	0	0	0	0	0	0	1	1	1	0	1	0	0	0	0	0	0	0	0	0	1	0	0	1	1	0	0	1	0	1	1	0
77106	771	62	1	3	1	7	NA	146.2	Secondary (>5y)	6	7	0	0.1	4	Moderately Food Insecure	1	1	0	0	0	0	NA	NA	0	0	1	0	0	1	0	0	0	0	0	0	0	0	1	0	0	1	1	0	0	1	0	0	0	0
77107	771	62	1	5	2	5	22	143.7	Primary (1-5y)	5	5	1	0.21	0	Food Secure	1	1	1	0	0	0	0	0	NA	1	1	0	0	0	1	0	0	0	0	0	0	0	1	0	0	1	1	0	0	0	0	0	0	0
77108	771	62	1	5	0	5	22	154.45	Secondary (>5y)	12	10	0	0.21	0	Food Secure	1	0	0	0	0	0	NA	NA	NA	1	1	0	0	0	1	0	0	0	0	0	0	0	1	0	0	1	1	0	0	1	0	1	0	0
77001	770	62	1	7	1	7	18	149.15	No education	0	7	0	0.1	0	Food Secure	0	2	1	0	0	0	NA	NA	NA	1	1	1	1	0	0	0	1	1	0	0	0	0	1	0	0	1	0	0	0	0	0	1	0	0
77002	770	62	1	7	1	7	22	148.5	Secondary (>5y)	11	12	0	0.1	0	Food Secure	0	2	1	0	0	0	NA	NA	NA	1	1	1	1	0	0	0	1	1	0	0	0	0	1	0	0	1	0	0	0	0	0	1	0	0
77003	770	62	1	5	3	21	24	149.9	Primary (1-5y)	4	0	1	0.07	0	Food Secure	1	2	1	0	0	0	0	0	1	1	1	0	0	0	1	0	0	0	0	0	0	0	1	0	0	1	0	0	0	0	1	0	0	0
77005	770	62	1	2	0	8	19	151.85	Primary (1-5y)	4	5	0	0.04	8	Moderately Food Insecure	1	0	0	0	0	0	NA	NA	NA	0	1	0	0	0	0	0	0	0	0	0	0	0	1	0	0	1	1	0	0	0	0	0	0	0
77006	770	62	1	3	1	26	38	155.35	No education	0	0	1	0.02	11	Moderately Food Insecure	1	1	0	0	0	0	NA	NA	1	0	1	1	1	0	0	0	0	0	0	0	0	0	1	0	0	1	0	0	0	0	0	0	0	0
77007	770	62	2	5	3	26	21	148.8	Secondary (>5y)	9	10	0	0.02	2	Moderately Food Insecure	1	2	1	0	0	0	NA	NA	NA	0	1	1	1	0	0	0	0	0	0	0	0	0	1	0	0	1	0	0	0	0	0	0	0	0
77008	770	62	1	5	2	5	22	147.45	Secondary (>5y)	8	6	1	0.11	0	Food Secure	1	0	0	0	0	0	NA	NA	1	1	1	0	1	0	0	0	0	0	0	0	0	0	1	0	0	1	1	1	1	0	0	0	0	0
76901	769	62	1	6	1	6	NA	152.15	Secondary (>5y)	8	8	0	0.12	0	Food Secure	1	0	0	0	0	0	NA	0	NA	1	1	0	1	0	0	0	0	0	0	0	0	0	1	0	0	1	1	0	0	1	0	0	0	0
76902	769	62	1	4	1	14	21	148.4	Secondary (>5y)	8	8	0	NA	0	Food Secure	1	1	1	0	0	0	NA	1	NA	0	1	0	1	0	0	0	0	0	0	0	0	0	1	0	0	1	1	0	0	1	0	0	0	0
76903	769	62	1	4	2	24	28	153.15	Primary (1-5y)	5	5	0	0.07	0	Food Secure	0	0	0	0	0	0	0	0	NA	1	1	0	0	0	0	0	0	0	0	0	0	0	1	0	0	1	1	0	0	1	0	0	0	0
76904	769	62	1	5	1	19	29	143.45	Secondary (>5y)	9	4	0	NA	0	Food Secure	1	0	1	0	0	0	NA	0	NA	1	1	1	1	1	0	0	0	0	0	0	0	0	1	0	0	1	1	0	0	1	0	0	0	0
76905	769	62	1	2	0	16	25	147	Secondary (>5y)	9	2	1	0.02	6	Moderately Food Insecure	1	1	0	0	0	0	NA	NA	NA	0	1	0	1	0	0	0	0	0	0	0	0	0	1	1	1	1	1	0	0	1	0	0	0	0
76906	769	62	1	6	4	17	28	154.35	Secondary (>5y)	8	0	1	NA	0	Food Secure	1	5	1	0	0	0	0	0	1	0	1	0	0	0	0	0	0	NA	NA	0	NA	NA	NA	NA	NA	1	0	0	0	0	0	0	0	0
76907	769	62	1	3	1	16	20	156.45	Secondary (>5y)	8	12	0	NA	0	Food Secure	0	0	1	0	0	0	NA	0	NA	0	1	0	1	0	0	0	0	0	0	0	0	0	1	1	1	1	1	0	0	1	0	1	0	0
76908	769	62	1	5	2	5	25	145.8	Secondary (>5y)	9	10	1	0.2	0	Food Secure	1	0	1	0	0	0	NA	0	NA	1	1	0	0	0	0	0	0	NA	NA	0	NA	NA	NA	NA	NA	1	1	0	0	1	0	0	0	0
76701	767	61	1	3	1	3	19	143.25	Primary (1-5y)	4	0	0	0.02	2	Moderately Food Insecure	1	0	1	0	0	0	NA	0	NA	1	0	0	1	1	0	0	1	1	0	0	0	0	1	0	0	1	1	0	0	0	0	0	0	0
76702	767	61	2	8	1	12	19	146.2	Secondary (>5y)	10	8	0	0.2	0	Food Secure	1	0	0	0	0	0	0	NA	NA	0	1	0	0	0	0	0	0	0	0	1	1	1	1	1	1	1	1	0	0	0	0	0	0	0
76703	767	61	1	4	1	11	22	NA	Secondary (>5y)	9	4	1	0.18	0	Food Secure	0	0	0	0	0	0	0	0	NA	1	1	0	0	0	1	1	0	0	0	0	0	0	1	1	1	1	1	1	1	0	0	0	0	0
76704	767	61	1	4	2	12	23	152.25	Primary (1-5y)	5	0	0	0.08	0	Food Secure	1	0	0	0	0	0	NA	1	1	0	1	NA	1	0	0	0	0	0	0	0	0	0	1	1	1	1	1	0	0	0	0	0	0	0
76705	767	61	2	4	2	12	18	150.15	Secondary (>5y)	7	4	0	0.08	11	Moderately Food Insecure	1	0	1	0	0	0	NA	NA	NA	0	1	NA	1	0	0	0	0	0	0	0	0	0	1	0	0	1	1	0	0	0	0	0	0	0
76706	767	61	1	4	2	4	25	154.55	Primary (1-5y)	3	0	0	0.04	0	Food Secure	1	0	0	0	0	0	0	1	NA	1	1	NA	0	0	0	0	0	0	0	0	0	0	1	0	0	1	1	0	0	0	0	0	0	0
76707	767	61	1	5	2	10	16	148.5	Secondary (>5y)	8	NA	0	0.07	0	Food Secure	1	0	0	0	0	0	0	NA	NA	1	1	0	0	0	0	0	0	0	0	0	0	0	1	0	0	1	0	0	0	0	0	0	0	0
76708	767	61	1	5	3	11	28	157.7	No education	0	0	1	0.05	6	Moderately Food Insecure	1	1	1	0	0	0	0	1	NA	0	1	NA	0	0	0	0	0	0	0	0	0	0	1	0	0	1	0	0	0	0	0	0	0	0
76601	766	61	1	6	2	6	18	153.8	Secondary (>5y)	10	10	0	0.17	0	Food Secure	1	0	1	0	0	0	0	NA	NA	1	1	1	1	0	0	0	0	0	0	0	0	0	1	0	0	1	1	0	0	1	1	0	0	0
76602	766	61	1	4	2	4	28	144.1	Secondary (>5y)	7	0	0	0.1	0	Food Secure	1	0	1	0	0	0	0	1	NA	0	0	NA	NA	0	0	0	0	0	0	0	0	0	1	0	0	1	1	0	0	1	0	0	0	0
76602	766	61	1	4	2	4	28	144.1	Secondary (>5y)	7	0	0	0.1	0	Food Secure	1	0	1	0	0	0	0	1	NA	0	0	NA	NA	0	0	0	0	0	0	0	0	0	1	0	0	1	1	0	0	1	0	0	0	0
76604	766	61	1	6	3	11	30	148.4	No education	0	0	0	0.05	0	Food Secure	1	0	0	0	0	0	0	0	NA	1	1	0	0	0	0	0	0	0	0	0	0	0	1	1	1	1	0	0	0	1	0	0	0	0
76604	766	61	1	6	3	11	30	148.4	No education	0	0	0	0.05	0	Food Secure	1	0	0	0	0	0	0	0	NA	1	1	0	0	0	0	0	0	0	0	0	0	0	1	1	1	1	0	0	0	1	0	0	0	0
76605	766	61	1	5	2	5	18	156.95	Secondary (>5y)	7	10	0	0.25	0	Food Secure	1	0	0	0	0	0	NA	NA	NA	1	1	1	1	0	0	0	0	0	0	0	0	0	1	0	0	1	1	0	0	1	0	0	1	0
76606	766	61	1	8	4	8	17	148.35	Secondary (>5y)	6	0	0	0.1	0	Food Secure	1	0	0	0	0	0	0	0	NA	1	1	1	0	0	0	0	0	0	0	0	0	0	1	0	0	1	1	0	0	1	0	0	0	0
76608	766	61	1	5	0	8	18	135.85	Primary (1-5y)	5	5	0	0.28	0	Food Secure	1	1	0	0	0	0	NA	NA	NA	1	1	0	1	0	0	0	0	0	0	0	0	0	1	0	0	1	1	0	0	1	0	0	0	0
76501	765	61	1	2	0	6	19	145.65	Secondary (>5y)	6	4	1	0.05	0	Food Secure	1	0	0	0	0	0	NA	NA	NA	0	1	0	1	0	0	0	0	0	0	1	1	0	1	0	0	1	0	0	0	0	0	0	0	0
76502	765	61	1	5	2	13	28	140.45	Secondary (>5y)	9	10	0	0.14	0	Food Secure	0	0	1	0	0	0	NA	0	0	1	1	1	1	1	0	0	1	1	0	0	0	0	1	0	0	1	1	0	0	1	0	0	0	1
76504	765	61	1	2	0	12	25	158.05	No education	0	0	1	NA	12	Severely Food Insecure	1	0	1	0	0	0	NA	NA	NA	0	1	0	0	0	0	0	0	0	0	1	0	0	1	0	0	1	1	0	0	0	0	0	0	0
76505	765	61	1	3	2	8	37	157.8	Primary (1-5y)	2	6	0	0.1	0	Food Secure	1	1	0	0	NA	0	0	0	NA	1	1	0	0	0	0	0	0	0	0	0	0	0	1	0	0	1	1	0	0	1	0	0	0	0
76506	765	61	1	4	1	13	18	145.55	Secondary (>5y)	9	10	0	0.28	6	Moderately Food Insecure	1	2	1	0	0	0	NA	NA	NA	1	1	0	1	0	0	0	0	0	0	0	0	0	1	0	0	1	0	0	0	1	0	0	1	0
76507	765	61	1	2	0	15	20	144.1	Secondary (>5y)	10	5	1	0.04	0	Food Secure	1	0	0	0	1	0	NA	NA	NA	0	NA	NA	NA	0	1	0	0	0	0	0	0	0	0	0	0	1	1	0	0	1	0	0	1	0
76508	765	61	1	7	1	10	24	152.3	Secondary (>5y)	10	10	1	0.11	0	Food Secure	0	0	0	0	0	0	0	0	NA	1	1	0	0	0	0	0	0	0	0	0	0	0	1	1	1	1	1	1	1	1	0	0	1	0
76401	764	61	1	2	0	9	26	164.6	Secondary (>5y)	8	0	0	0.07	2	Mildly Food Insecure	1	4	1	0	0	0	NA	NA	NA	0	1	0	0	0	0	0	0	0	0	0	0	0	1	1	1	1	0	0	0	0	0	0	0	0
76402	764	61	1	3	0	30	25	140.5	Primary (1-5y)	5	5	0	0.03	0	Food Secure	1	1	0	0	0	0	NA	NA	NA	1	1	1	0	0	0	0	0	0	0	0	0	0	1	0	0	1	0	0	0	0	0	0	0	0
76403	764	61	1	3	1	13	19	154.2	Primary (1-5y)	5	6	0	0.29	0	Food Secure	1	0	0	0	0	0	NA	0	NA	0	1	1	0	0	0	0	0	0	0	1	1	0	1	0	0	1	0	0	0	1	0	0	1	0
76404	764	61	1	3	1	11	20	141.75	Primary (1-5y)	5	5	1	0.07	0	Food Secure	1	1	1	0	0	0	NA	1	NA	0	1	1	0	0	0	0	0	0	0	0	0	0	1	0	0	1	0	0	0	0	0	0	0	0
76405	764	61	2	9	0	30	24	NA	Secondary (>5y)	8	5	0	0.21	0	Food Secure	1	0	0	0	0	0	NA	1	1	1	1	1	0	0	0	0	0	0	0	0	0	0	1	0	0	1	0	0	0	0	0	0	0	0
76406	764	61	1	3	1	5	18	NA	Secondary (>5y)	9	9	0	0.35	0	Food Secure	1	0	0	0	0	0	NA	NA	NA	0	1	1	0	0	0	0	0	0	0	0	0	0	1	0	0	1	1	0	0	0	0	0	0	0
76407	764	61	1	4	2	9	26	146.05	Primary (1-5y)	5	0	0	0.02	4	Mildly Food Insecure	1	0	0	0	0	0	NA	1	NA	0	1	1	0	0	0	0	0	0	0	0	0	0	1	0	0	1	0	0	0	0	0	0	0	0
76408	764	61	1	8	4	12	23	157.5	Primary (1-5y)	5	5	1	0.09	6	Moderately Food Insecure	1	0	0	0	1	1	1	NA	NA	0	NA	NA	NA	0	0	0	0	0	0	0	0	0	1	0	0	1	0	0	0	1	0	0	1	0
76001	760	61	1	4	0	6	19	154.25	Secondary (>5y)	10	8	0	0.5	0	Food Secure	1	1	1	0	0	0	NA	NA	NA	0	1	0	0	0	0	0	0	0	0	1	0	0	0	0	0	1	0	0	0	0	0	0	0	0
76002	760	61	1	12	5	15	25	NA	Secondary (>5y)	9	4	1	0.33	0	Food Secure	1	0	0	0	0	0	0	0	0	0	1	0	1	0	0	0	0	0	0	0	0	0	0	0	0	1	1	0	0	1	0	0	0	0
76003	760	61	1	2	1	15	15	149.35	No education	0	0	1	0.04	0	Food Secure	1	0	0	0	0	0	NA	NA	NA	0	1	NA	0	0	0	0	0	0	0	0	0	0	1	0	0	0	0	0	0	0	0	0	0	0
76004	760	61	1	3	2	20	25	143.75	Secondary (>5y)	9	5	0	NA	6	Moderately Food Insecure	1	1	0	0	NA	0	NA	0	1	0	1	0	0	0	0	0	0	0	0	0	0	0	1	0	0	1	1	0	0	1	0	0	0	0
76005	760	61	1	4	1	14	25	161.2	Secondary (>5y)	12	8	0	0.21	0	Food Secure	1	0	0	0	0	0	NA	NA	0	1	1	1	1	1	0	0	0	0	0	0	0	0	1	1	1	1	1	0	0	1	0	0	1	0
76006	760	61	1	6	2	16	23	143.9	Primary (1-5y)	5	6	0	NA	0	Food Secure	1	0	0	0	0	0	NA	1	NA	0	1	0	0	0	0	0	0	0	0	0	0	0	1	0	0	1	0	0	0	0	0	0	0	0
76007	760	61	1	7	3	13	20	155	Secondary (>5y)	12	12	1	0.08	4	Mildly Food Insecure	1	0	0	0	0	0	0	0	NA	0	1	0	0	0	0	0	0	0	0	0	0	0	1	0	0	1	1	0	0	1	0	0	0	0
76008	760	61	1	4	2	13	23	142.5	No education	0	0	0	0.01	2	Mildly Food Insecure	1	2	1	0	0	0	NA	1	NA	0	1	NA	0	0	0	0	0	0	0	0	0	0	1	0	0	0	0	0	0	0	0	0	0	0
75901	759	60	1	2	0	7	20	142.3	No education	0	8	0	0.05	0	Food Secure	1	0	0	0	0	0	NA	NA	NA	0	1	0	0	0	0	0	0	0	0	0	0	0	1	0	0	1	0	0	0	1	0	0	1	0
75902	759	60	1	5	1	25	22	156.15	Secondary (>5y)	16	10	0	0.07	0	Food Secure	1	1	1	0	0	0	NA	1	NA	1	1	1	1	1	0	0	0	0	0	0	0	0	1	1	1	1	1	0	0	1	0	1	0	0
75903	759	60	1	5	3	12	29	147.35	Secondary (>5y)	8	3	1	0.06	0	Food Secure	1	2	1	0	1	1	1	1	NA	0	NA	NA	NA	0	0	0	0	0	0	1	0	0	1	0	0	1	1	0	0	1	0	0	0	0
75904	759	60	1	8	3	8	20	146.55	Primary (1-5y)	4	4	1	0.07	0	Food Secure	1	2	1	0	0	0	0	NA	1	1	1	0	0	0	0	0	0	0	0	0	0	0	0	0	0	1	1	0	0	1	0	0	0	0
75905	759	60	1	3	0	18	20	NA	Secondary (>5y)	7	7	0	0.1	0	Food Secure	1	3	1	0	0	0	NA	NA	NA	1	1	0	0	0	0	0	0	0	0	0	0	0	1	1	1	1	1	0	0	1	0	0	0	0
75906	759	60	1	5	3	10	25	155.2	Secondary (>5y)	10	4	0	0.07	0	Food Secure	0	1	1	0	0	0	0	1	1	0	1	0	0	0	0	0	0	0	0	0	0	0	1	0	0	1	1	0	0	1	0	0	0	0
75907	759	60	1	7	2	7	23	155.3	Secondary (>5y)	10	8	1	1.12	13	Moderately Food Insecure	0	0	0	0	0	0	NA	1	NA	1	1	0	0	0	0	0	0	0	0	0	0	0	1	0	0	1	1	1	1	1	0	0	1	0
75701	757	60	1	4	2	14	22	152.15	Secondary (>5y)	6	0	1	NA	3	Mildly Food Insecure	1	0	0	0	0	0	NA	1	NA	0	1	0	1	0	0	0	1	1	0	0	0	0	1	0	0	1	0	0	0	1	0	1	0	0
75702	757	60	1	7	3	13	36	151.55	Secondary (>5y)	7	7	0	0.17	0	Food Secure	1	0	0	0	1	0	0	0	NA	1	1	0	1	0	0	0	0	0	0	0	0	0	1	0	0	1	1	0	0	1	0	0	0	0
75703	757	60	1	5	2	20	19	150.6	Primary (1-5y)	2	0	1	0.07	14	Moderately Food Insecure	1	0	1	0	0	0	0	0	NA	1	1	0	1	0	0	0	0	0	0	0	0	0	0	0	0	1	1	0	0	1	0	0	0	0
75704	757	60	1	6	4	16	32	147.35	Primary (1-5y)	4	2	1	0.04	11	Severely Food Insecure	1	1	1	0	0	0	0	0	NA	0	1	0	1	0	0	0	0	0	0	0	0	0	1	0	0	1	1	0	0	1	0	0	1	0
75705	757	60	1	7	1	7	26	151.65	Secondary (>5y)	6	8	0	0.33	0	Food Secure	1	0	0	0	0	0	NA	0	NA	1	1	0	1	1	0	0	1	1	1	1	1	1	1	1	1	1	1	0	0	1	0	1	0	1
75706	757	60	1	8	4	8	17	144	No education	0	NA	0	0.03	0	Food Secure	1	0	0	0	0	0	1	1	NA	0	1	NA	0	0	0	0	1	0	0	0	0	0	1	0	0	1	0	0	0	0	0	0	0	0
75707	757	60	1	4	2	13	30	151.7	Primary (1-5y)	1	3	0	0.04	6	Moderately Food Insecure	1	0	0	0	0	0	0	NA	NA	1	0	NA	1	0	1	1	0	0	0	1	1	0	1	0	0	1	1	0	0	0	0	0	0	0
75708	757	60	1	4	1	13	22	155.25	Secondary (>5y)	10	12	0	1.1	0	Food Secure	1	0	0	0	0	0	NA	NA	1	0	1	0	1	1	0	0	0	0	0	0	0	0	1	0	0	1	1	0	0	1	0	0	1	0
75601	756	60	1	4	2	9	32	152.5	Secondary (>5y)	9	0	0	NA	0	Food Secure	1	2	1	0	0	0	0	0	NA	1	1	NA	0	0	0	0	0	NA	NA	0	NA	NA	NA	NA	NA	1	1	0	0	0	0	0	0	0
75603	756	60	1	4	2	8	30	148.6	Secondary (>5y)	6	0	1	0.07	0	Food Secure	1	0	0	0	0	0	0	0	NA	0	1	0	1	0	0	0	0	0	0	0	0	0	1	1	1	1	1	0	0	1	0	0	0	0
75605	756	60	1	7	3	7	19	152.8	Secondary (>5y)	10	9	0	0.1	3	Mildly Food Insecure	1	1	1	0	0	0	0	0	NA	1	1	0	0	0	0	0	0	0	0	0	0	0	1	0	0	1	1	0	0	0	0	0	0	0
75606	756	60	1	6	3	6	16	141.9	Primary (1-5y)	4	8	0	0.07	0	Food Secure	1	0	0	0	0	0	1	NA	NA	1	1	0	1	0	0	0	0	0	0	0	0	0	1	0	0	1	0	0	0	1	0	0	1	0
75607	756	60	1	3	1	14	21	144.7	Secondary (>5y)	9	12	0	0.28	0	Food Secure	0	1	1	0	0	0	NA	NA	0	0	1	0	0	1	0	0	0	0	0	0	0	0	1	0	0	1	1	1	1	1	0	0	1	0
75501	755	60	1	6	2	12	28	152.1	Secondary (>5y)	9	8	0	0.06	4	Moderately Food Insecure	1	0	1	0	0	0	0	NA	1	0	1	NA	0	0	0	0	0	0	0	0	0	0	1	0	0	1	1	0	0	1	0	0	1	0
75502	755	60	1	3	0	14	20	139.05	Secondary (>5y)	9	0	0	0.99	5	Moderately Food Insecure	1	0	1	0	0	0	NA	NA	NA	0	1	NA	0	0	0	0	0	0	0	0	0	0	1	0	0	1	0	0	0	0	0	0	0	0
75503	755	60	1	3	1	4	25	145.1	No education	0	5	1	0.12	6	Moderately Food Insecure	1	3	1	0	0	0	1	NA	NA	1	1	0	0	0	0	0	0	0	0	1	1	0	1	0	0	0	0	0	0	0	0	0	0	0
75504	755	60	1	4	2	10	40	154.1	Primary (1-5y)	5	5	1	0.09	0	Food Secure	1	2	1	0	0	0	0	NA	NA	1	1	0	1	0	0	0	0	0	0	1	1	0	1	0	0	1	1	0	0	0	0	0	0	0
75505	755	60	1	6	0	29	18	150.85	Secondary (>5y)	10	6	0	0.38	0	Food Secure	1	0	1	0	0	0	NA	NA	NA	1	1	0	1	0	0	0	0	0	0	0	0	0	1	0	0	1	1	0	0	1	0	0	0	0
75506	755	60	1	3	1	14	20	154.3	Secondary (>5y)	6	0	1	0.25	2	Mildly Food Insecure	1	0	0	0	0	0	NA	NA	0	0	1	0	1	1	0	0	0	0	0	0	0	0	1	0	0	1	0	0	0	1	0	0	0	0
75507	755	60	2	4	1	14	22	149.25	No education	0	0	1	NA	2	Mildly Food Insecure	1	1	1	0	0	0	NA	0	NA	0	1	0	1	0	0	0	0	0	0	0	0	0	1	0	0	1	1	0	0	1	0	0	1	0
75508	755	60	1	3	1	18	23	152.6	No education	0	0	0	0.13	0	Food Secure	1	0	1	0	0	0	NA	1	NA	0	1	0	0	0	0	0	0	0	0	0	0	0	1	0	0	1	1	0	0	1	0	0	0	0
75201	752	60	1	7	3	18	25	151.9	Secondary (>5y)	7	3	1	0.13	2	Moderately Food Insecure	1	0	0	0	0	0	0	1	NA	1	1	0	1	0	0	0	0	0	0	1	1	0	1	0	0	1	1	0	0	0	0	0	0	0
75202	752	60	1	8	2	8	18	141.55	Secondary (>5y)	10	10	0	0.14	0	Food Secure	1	0	1	0	0	0	0	NA	NA	1	1	0	0	0	0	0	0	0	0	0	0	0	0	0	0	1	1	0	0	1	0	0	0	0
75203	752	60	1	8	2	8	18	138.5	Primary (1-5y)	5	5	0	0.14	0	Food Secure	1	0	1	0	0	0	0	NA	NA	1	1	0	0	0	0	0	0	0	0	0	0	0	0	0	0	1	1	0	0	1	0	0	0	0
75204	752	60	1	5	0	10	20	147.9	Secondary (>5y)	7	0	1	0.1	2	Moderately Food Insecure	1	0	0	0	0	0	NA	NA	NA	1	1	0	1	0	0	0	0	0	0	0	0	0	1	0	0	1	1	0	0	0	0	0	0	0
75205	752	60	1	2	0	34	18	145.5	Secondary (>5y)	10	8	0	0.06	1	Mildly Food Insecure	1	1	1	0	0	0	NA	NA	NA	0	1	0	1	0	0	0	0	0	0	1	1	0	1	0	0	1	1	0	0	1	0	0	0	0
75206	752	60	2	2	0	34	18	154.1	Secondary (>5y)	10	8	1	0.06	2	Moderately Food Insecure	1	1	1	0	0	0	NA	NA	NA	0	1	0	1	0	0	0	0	0	0	1	1	0	1	0	0	1	1	0	0	1	0	0	0	0
75207	752	60	3	3	2	34	27	155.85	Secondary (>5y)	12	10	0	0.07	0	Food Secure	1	2	1	0	0	0	NA	1	NA	0	1	0	1	0	1	0	0	0	0	0	0	0	1	0	0	1	1	0	0	1	0	0	0	0
75208	752	60	1	3	1	3	35	150.15	No education	0	0	1	0.06	0	Food Secure	0	3	1	0	1	0	NA	1	NA	0	NA	NA	NA	0	0	0	0	0	0	0	0	0	1	0	0	1	0	0	0	0	0	0	0	0
75001	750	59	1	5	1	5	19	151.6	Primary (1-5y)	5	8	0	NA	0	Food Secure	1	1	0	0	0	0	0	NA	NA	1	1	0	1	0	0	0	0	0	0	0	0	0	1	0	0	1	0	0	0	1	0	0	0	0
75002	750	59	1	5	1	11	18	152.9	Secondary (>5y)	9	9	0	NA	0	Food Secure	1	1	0	0	0	0	NA	NA	NA	0	1	0	1	0	0	0	0	0	0	0	0	0	1	0	0	1	0	0	0	0	0	0	0	0
75003	750	59	1	4	2	12	25	144.25	No education	0	0	1	0.04	8	Moderately Food Insecure	1	0	0	0	0	0	1	1	NA	0	0	NA	1	0	0	0	0	0	0	0	0	0	1	0	0	1	0	0	0	0	0	0	0	0
75004	750	59	1	4	2	20	26	148	No education	0	0	1	0.14	0	Food Secure	1	0	0	0	0	0	0	0	NA	0	1	0	0	0	0	0	0	0	0	0	0	0	1	0	0	1	1	1	1	1	0	0	1	1
75005	750	59	1	5	1	20	20	NA	Primary (1-5y)	4	3	0	0.06	6	Moderately Food Insecure	1	0	0	0	0	0	NA	NA	1	0	1	0	0	0	0	0	0	0	0	1	1	0	1	0	0	1	0	0	0	0	0	0	0	0
75006	750	59	1	2	0	2	22	148.1	No education	0	0	0	0.03	6	Moderately Food Insecure	1	0	0	0	0	0	NA	NA	NA	0	1	0	1	0	0	0	0	0	0	0	0	0	1	0	0	1	0	0	0	0	0	0	0	0
75007	750	59	1	6	3	6	25	159.4	Primary (1-5y)	5	0	1	0.03	1	Mildly Food Insecure	1	2	1	0	0	0	0	1	NA	1	1	0	0	0	0	0	0	0	0	0	0	0	0	1	0	1	0	0	0	0	0	0	0	0
75008	750	59	1	4	1	9	22	146.5	Primary (1-5y)	3	6	0	0.15	0	Food Secure	1	1	0	0	0	0	NA	0	NA	0	1	1	1	0	0	0	0	0	0	1	1	0	1	0	0	1	0	0	0	0	0	0	0	0
74901	749	59	1	3	0	7	25	146.7	Secondary (>5y)	12	10	0	0.25	8	Moderately Food Insecure	1	0	0	0	0	0	NA	NA	NA	0	1	1	1	0	0	0	0	0	0	0	0	0	1	1	1	1	0	0	0	0	1	0	0	0
74902	749	59	1	10	5	19	23	142.35	Secondary (>5y)	10	14	0	0.33	0	Food Secure	1	0	0	0	0	0	0	0	NA	1	1	1	1	0	0	0	1	1	0	0	0	0	1	0	0	1	1	1	1	1	0	0	1	1
74903	749	59	1	5	1	28	22	157.25	Secondary (>5y)	12	12	0	0.08	0	Food Secure	1	0	1	0	0	0	0	NA	NA	1	1	0	1	0	0	0	1	1	1	1	1	1	1	1	1	1	1	1	1	1	0	0	1	1
74905	749	59	2	6	1	28	17	148.6	Secondary (>5y)	7	9	0	0.08	0	Food Secure	1	0	1	0	0	0	NA	NA	NA	1	1	0	0	0	0	0	0	0	0	0	0	0	1	1	1	1	1	0	0	1	0	0	1	0
74906	749	59	1	10	5	10	26	157.7	Primary (1-5y)	5	9	0	0.18	6	Moderately Food Insecure	1	0	0	0	0	0	0	0	1	1	1	0	1	0	0	0	0	0	0	0	0	0	1	1	1	1	0	0	0	0	0	0	0	0
74907	749	59	1	5	3	10	32	157.7	Primary (1-5y)	4	10	0	0.1	0	Food Secure	1	0	0	0	0	0	0	0	NA	1	1	0	0	0	0	0	0	0	0	1	1	1	1	1	1	1	1	0	0	1	0	0	1	1
74908	749	59	1	3	1	17	25	161.5	Secondary (>5y)	7	3	0	NA	0	Food Secure	1	0	0	0	0	0	NA	0	NA	0	1	0	1	0	0	0	1	1	1	0	0	0	1	1	1	1	1	0	0	0	0	0	0	0
74801	748	59	1	2	0	6	18	150.85	Secondary (>5y)	7	6	0	0.03	0	Food Secure	0	1	0	0	0	0	NA	NA	NA	0	1	NA	0	0	0	0	0	0	0	0	0	0	0	0	0	1	1	0	0	0	0	0	0	0
74802	748	59	1	7	2	16	23	142.35	Secondary (>5y)	7	0	0	0.03	0	Food Secure	0	0	1	0	0	0	NA	0	NA	0	1	0	1	0	0	0	0	0	0	0	0	0	1	0	0	1	1	1	1	1	0	0	1	0
74803	748	59	1	5	1	5	18	144.75	No education	0	0	0	0.03	0	Food Secure	0	0	0	0	0	0	NA	0	NA	0	1	0	0	0	0	0	0	0	0	0	0	0	1	0	0	1	0	0	0	1	0	0	0	0
74804	748	59	1	7	3	7	33	145.1	No education	0	4	0	0.03	6	Moderately Food Insecure	0	0	0	0	0	0	1	1	NA	0	1	0	0	0	1	0	0	0	0	0	0	0	1	1	1	1	0	0	0	1	0	0	0	0
74805	748	59	1	5	1	18	18	155.45	No education	0	0	0	NA	6	Moderately Food Insecure	0	15	1	0	0	0	0	NA	NA	0	1	NA	0	0	0	0	0	0	0	0	0	0	0	0	0	1	1	0	0	1	0	0	0	0
74806	748	59	1	3	1	18	24	160.5	Secondary (>5y)	6	7	1	0.04	6	Moderately Food Insecure	1	0	1	0	0	0	NA	0	NA	0	1	1	0	0	0	0	0	0	0	0	0	0	1	0	0	1	0	0	0	1	0	1	0	0
74807	748	59	1	3	1	7	25	154.7	Primary (1-5y)	3	2	0	0.06	0	Food Secure	0	0	0	0	0	0	NA	NA	1	0	1	NA	0	0	0	0	0	0	0	0	0	0	1	1	1	1	1	0	0	1	0	0	0	0
74701	747	59	1	5	0	5	21	159.45	Secondary (>5y)	6	5	0	0.14	0	Food Secure	1	0	0	0	0	0	NA	NA	NA	1	1	0	1	0	0	0	0	0	0	0	0	0	1	0	0	1	1	0	0	0	0	0	1	0
74702	747	59	1	7	2	16	25	139.4	Secondary (>5y)	9	8	1	0.14	0	Food Secure	0	0	1	0	0	0	NA	0	NA	1	1	1	1	0	1	1	1	1	0	0	0	0	1	0	0	1	0	0	0	1	0	0	1	1
74703	747	59	1	2	0	17	19	154.2	Secondary (>5y)	8	0	0	0.04	0	Food Secure	1	0	1	0	0	0	NA	NA	NA	0	1	0	0	0	0	0	0	0	0	0	0	0	1	0	0	1	1	0	0	0	0	0	0	0
74704	747	59	1	2	0	4	22	154.3	Secondary (>5y)	6	9	0	0.06	0	Food Secure	1	0	0	0	0	0	NA	NA	NA	0	1	0	1	0	0	0	0	0	0	1	1	0	1	0	0	1	1	1	1	0	0	1	0	0
74705	747	59	2	2	0	4	17	NA	Secondary (>5y)	8	9	0	0.06	0	Food Secure	1	0	1	0	0	0	NA	NA	NA	0	1	0	1	0	0	0	0	0	0	1	1	0	1	0	0	1	1	0	0	0	0	0	0	0
74706	747	59	1	5	0	5	21	151.45	Secondary (>5y)	12	9	1	0.5	0	Food Secure	0	1	0	0	0	0	NA	NA	NA	1	1	1	1	0	0	0	0	0	0	0	0	0	1	0	0	1	1	1	1	1	0	0	1	1
74707	747	59	1	7	1	7	26	147.9	Secondary (>5y)	8	9	0	0.2	0	Food Secure	1	1	0	0	0	0	NA	1	NA	1	1	0	0	0	0	0	0	0	0	0	0	0	1	1	1	1	1	1	1	0	0	0	0	0
74708	747	59	1	7	2	7	20	NA	Primary (1-5y)	3	5	1	0.03	1	Food Secure	0	3	1	0	1	0	0	NA	NA	1	1	NA	0	0	0	0	0	0	0	1	1	1	1	1	1	1	0	0	0	0	0	0	0	0
74601	746	59	1	4	2	18	25	159.95	Secondary (>5y)	8	8	0	0.1	0	Food Secure	1	0	0	0	0	0	0	0	NA	0	1	0	0	0	0	0	0	0	0	0	0	0	1	0	0	1	0	0	0	0	0	0	0	0
74602	746	59	1	3	1	8	23	140.1	Primary (1-5y)	4	0	0	0.1	0	Food Secure	1	0	1	0	0	0	NA	0	NA	0	1	NA	0	0	0	0	0	0	0	0	0	0	1	1	1	1	0	0	0	0	0	0	0	0
74603	746	59	1	8	3	8	32	157.8	Primary (1-5y)	5	9	0	0.21	0	Food Secure	1	0	0	0	0	0	0	0	NA	1	1	1	0	0	0	0	0	0	0	0	0	0	1	0	0	1	1	1	1	0	0	1	0	0
74604	746	59	1	6	3	17	35	150.75	No education	0	0	1	0.33	0	Food Secure	1	0	0	0	0	0	NA	0	NA	1	1	1	0	0	0	0	0	0	0	0	0	0	1	1	1	1	0	0	0	0	0	0	0	0
74605	746	59	1	2	0	23	19	NA	Primary (1-5y)	4	0	1	NA	8	Moderately Food Insecure	1	1	1	0	0	0	NA	NA	NA	0	1	0	0	0	0	0	0	0	0	0	0	0	1	0	0	1	0	0	0	0	0	0	0	0
74606	746	59	1	2	0	5	18	154	Primary (1-5y)	5	6	0	0.07	0	Food Secure	1	0	1	0	0	0	NA	NA	NA	1	1	0	1	0	0	0	0	0	0	0	0	0	1	0	0	1	0	0	0	0	0	0	0	0
74607	746	59	1	3	1	10	17	153.4	Primary (1-5y)	4	0	0	0.01	0	Food Secure	1	0	0	0	0	0	NA	NA	1	0	1	0	0	0	0	0	0	0	0	0	0	0	1	1	1	1	0	0	0	0	0	0	0	0
74201	742	58	1	3	1	20	22	151.05	Secondary (>5y)	9	4	1	0.27	0	Food Secure	1	0	0	0	0	0	NA	1	NA	0	1	0	1	0	0	0	0	0	0	0	0	0	1	0	0	1	0	0	0	0	0	0	0	0
74202	742	58	1	6	3	11	16	151.6	Secondary (>5y)	8	7	1	0.32	0	Food Secure	0	0	1	0	0	0	0	NA	NA	0	1	1	0	0	0	0	0	0	0	0	0	0	1	0	0	1	1	1	1	1	0	0	1	1
74203	742	58	1	6	1	14	22	154.4	Secondary (>5y)	7	10	0	0.05	0	Food Secure	0	0	1	0	0	0	NA	NA	0	0	1	0	1	1	0	0	0	0	0	0	0	0	1	0	0	1	1	0	0	1	1	0	0	0
74204	742	58	1	3	0	6	18	149.95	Secondary (>5y)	10	4	0	0.16	0	Food Secure	1	0	1	0	0	0	NA	NA	NA	1	1	1	1	0	0	0	1	1	0	0	0	0	1	0	0	1	1	0	0	1	0	0	0	0
74205	742	58	1	6	2	6	21	147.9	Primary (1-5y)	5	4	0	0.1	0	Food Secure	1	1	0	0	0	0	NA	NA	0	1	1	0	1	1	0	0	0	0	0	0	0	0	1	0	0	1	1	0	0	1	0	0	0	0
74206	742	58	1	6	2	15	22	141.55	Secondary (>5y)	9	8	0	0.06	0	Food Secure	1	0	0	0	0	0	0	NA	NA	1	1	1	1	0	0	0	1	1	1	0	0	0	1	1	1	1	1	0	0	0	0	0	0	0
74207	742	58	2	3	2	15	20	139.65	Secondary (>5y)	7	9	0	0.06	0	Food Secure	1	0	1	0	NA	0	0	NA	NA	1	1	1	1	0	0	0	1	0	1	0	0	0	0	1	0	1	0	0	0	0	0	0	0	0
74208	742	58	1	4	1	4	28	149.45	Secondary (>5y)	12	14	0	0.15	0	Food Secure	1	0	0	0	0	0	NA	0	NA	1	1	0	0	0	0	0	0	0	0	0	0	0	1	0	0	1	1	0	0	0	0	0	0	0
73901	739	58	1	4	2	11	28	149.5	Primary (1-5y)	5	0	0	0.04	5	Mildly Food Insecure	0	6	1	0	0	0	0	0	NA	0	1	1	0	0	0	0	0	0	0	1	1	0	1	0	0	1	1	0	0	1	0	0	0	0
73902	739	58	1	2	0	2	20	155.75	Primary (1-5y)	4	3	0	0.07	0	Food Secure	1	0	1	0	0	0	NA	NA	NA	0	1	0	0	0	0	0	0	0	0	0	0	0	1	0	0	1	1	0	0	0	0	0	0	0
73903	739	58	1	6	2	16	29	152.75	Primary (1-5y)	5	0	0	0.04	6	Moderately Food Insecure	0	0	1	0	1	1	0	1	NA	0	NA	NA	NA	0	0	0	0	0	0	0	0	0	1	0	0	1	1	0	0	1	0	0	0	0
73904	739	58	1	4	2	11	30	148.75	Primary (1-5y)	5	9	1	0.1	0	Food Secure	1	0	0	0	0	0	0	NA	NA	1	1	0	0	0	0	0	0	0	0	1	1	0	1	0	0	1	1	0	0	1	0	1	0	0
73905	739	58	2	7	1	16	19	151.25	Secondary (>5y)	6	7	0	0.04	0	Food Secure	0	0	1	0	0	0	0	0	NA	0	1	0	1	0	0	0	0	0	0	0	0	0	1	0	0	1	1	0	0	1	0	0	0	0
73906	739	58	1	7	1	20	23	156.5	Secondary (>5y)	12	9	0	0.09	0	Food Secure	1	1	1	0	0	0	NA	1	NA	1	1	NA	0	0	0	0	0	0	0	0	0	0	1	0	0	1	1	0	0	1	0	0	1	0
73907	739	58	1	2	0	13	20	154.45	No education	0	0	0	0.06	2	Mildly Food Insecure	1	0	0	0	0	0	NA	NA	NA	0	1	0	0	0	0	0	0	0	0	0	0	0	1	0	0	1	1	0	0	1	0	0	0	0
73908	739	58	1	2	1	14	17	146.4	Primary (1-5y)	5	0	0	NA	1	Food Secure	0	5	1	0	0	0	NA	NA	NA	0	1	0	0	0	0	0	0	0	0	1	0	0	0	0	0	1	1	0	0	1	0	0	0	0
73801	738	58	1	4	1	11	24	155.15	Secondary (>5y)	9	10	0	0.3	0	Food Secure	1	1	1	0	0	0	NA	0	NA	0	1	1	0	0	1	1	0	0	0	0	0	0	1	0	0	1	1	0	0	1	0	0	1	1
73802	738	58	1	3	1	20	25	150.6	Secondary (>5y)	7	7	1	0.09	0	Food Secure	1	0	0	0	0	0	NA	1	NA	0	1	0	0	0	0	0	0	0	0	0	0	0	1	0	0	1	1	0	0	1	0	0	0	0
73803	738	58	1	4	2	12	22	148.3	Secondary (>5y)	6	5	0	0.01	6	Moderately Food Insecure	0	2	0	0	0	0	NA	0	1	0	1	NA	0	0	0	0	0	NA	NA	0	NA	NA	NA	NA	NA	1	1	0	0	0	0	0	0	0
73804	738	58	1	4	2	16	23	153.95	Primary (1-5y)	5	0	0	0.06	0	Food Secure	1	0	1	0	0	0	NA	1	1	0	0	NA	0	0	0	0	0	0	0	0	0	0	1	0	0	1	1	0	0	1	0	0	0	0
73805	738	58	2	6	3	16	30	149.05	Secondary (>5y)	6	0	1	0.06	0	Food Secure	1	0	0	0	0	0	0	1	NA	0	0	NA	0	0	0	0	0	0	0	0	0	0	1	0	0	1	1	0	0	0	0	0	0	0
73806	738	58	1	5	0	9	18	153.2	Primary (1-5y)	5	0	1	0.04	0	Food Secure	1	0	0	0	0	0	NA	NA	NA	1	1	0	0	0	0	0	0	0	0	0	0	0	1	1	1	1	1	0	0	1	0	1	0	0
73807	738	58	1	3	1	10	22	152.75	Secondary (>5y)	9	12	0	0.09	0	Food Secure	1	0	0	0	0	0	0	0	NA	0	1	0	0	0	0	0	0	0	0	0	0	0	1	1	1	1	1	0	0	1	0	0	1	0
73808	738	58	1	11	5	11	27	150.55	Secondary (>5y)	8	4	1	0.06	7	Moderately Food Insecure	1	4	1	0	0	0	0	0	NA	1	1	0	0	0	0	0	0	NA	NA	0	NA	NA	NA	NA	NA	1	1	0	0	1	0	0	0	0
73701	737	58	1	5	3	10	30	150.95	Primary (1-5y)	3	0	0	0.09	5	Moderately Food Insecure	1	2	1	0	0	0	0	0	NA	1	1	0	0	0	0	0	0	0	0	0	0	0	1	0	0	1	1	0	0	0	0	0	0	0
73702	737	58	1	4	2	29	26	145.35	Primary (1-5y)	4	0	0	0.03	4	Moderately Food Insecure	1	0	0	0	0	0	NA	1	NA	1	1	0	0	0	0	0	0	0	0	1	1	0	1	0	0	1	1	0	0	0	0	0	0	0
73703	737	58	1	7	4	7	26	149.25	Primary (1-5y)	2	0	1	0.16	3	Mildly Food Insecure	1	2	1	0	1	0	1	1	NA	1	1	NA	0	0	0	0	0	0	0	0	0	0	0	0	0	1	1	0	0	0	0	0	0	0
73704	737	58	1	4	2	9	35	149.4	Primary (1-5y)	5	5	0	0.1	0	Food Secure	1	2	1	0	0	0	0	0	NA	1	1	1	0	0	0	0	0	0	0	0	0	0	0	0	0	1	1	0	0	0	0	0	0	0
73705	737	58	1	3	0	7	19	151.25	Primary (1-5y)	2	5	0	0.03	12	Severely Food Insecure	0	1	1	0	0	0	NA	NA	NA	1	1	1	1	0	0	0	0	0	0	0	0	0	1	0	0	1	1	0	0	1	0	0	1	0
73706	737	58	1	3	1	19	NA	156.75	Secondary (>5y)	6	4	1	0.02	15	Severely Food Insecure	1	0	0	0	0	0	NA	0	NA	0	1	1	1	0	0	0	1	1	0	0	0	0	1	0	0	1	1	0	0	0	0	0	0	0
73707	737	58	1	4	2	9	32	150.4	Secondary (>5y)	8	8	1	0.1	0	Food Secure	1	10	1	0	0	0	0	0	NA	1	1	0	1	0	1	0	0	0	0	0	0	0	0	0	0	1	1	0	0	0	0	0	0	0
73708	737	58	1	3	1	16	25	148.55	No education	0	0	0	0.02	0	Food Secure	1	1	0	0	0	0	NA	1	NA	0	1	0	0	0	0	0	0	0	0	0	0	0	1	0	0	1	0	0	0	0	0	0	0	0
73601	736	58	1	3	1	10	24	153.3	Secondary (>5y)	9	5	0	0.09	0	Food Secure	1	0	1	0	0	0	NA	0	NA	0	1	NA	0	0	0	0	0	0	0	0	0	0	1	0	0	1	1	0	0	1	0	1	0	0
73602	736	58	1	6	2	6	18	159.75	Secondary (>5y)	9	10	0	0.98	0	Food Secure	0	1	1	0	0	0	0	NA	NA	1	1	1	0	0	0	0	1	1	1	0	0	0	1	1	1	1	1	1	1	1	1	0	1	1
73603	736	58	1	6	4	22	24	150	No education	0	0	0	0.05	14	Severely Food Insecure	1	1	0	0	0	0	0	0	1	0	1	NA	0	0	1	1	0	0	0	0	0	0	1	0	0	1	1	0	0	1	0	0	0	0
73604	736	58	1	3	1	20	23	160	No education	0	2	1	0.03	10	Moderately Food Insecure	1	1	1	0	0	0	NA	0	NA	0	1	NA	0	0	0	0	0	0	0	0	0	0	1	0	0	1	1	0	0	1	0	0	0	0
73605	736	58	1	5	1	13	21	156.3	Secondary (>5y)	8	8	1	0.1	0	Food Secure	1	0	0	0	0	0	0	NA	NA	1	1	0	0	0	0	0	1	1	0	0	0	0	1	0	0	1	0	0	0	1	0	0	1	0
73607	736	58	1	7	3	15	31	154.4	Primary (1-5y)	5	0	1	0.78	0	Food Secure	0	0	1	0	0	0	0	0	NA	1	1	0	0	0	0	0	0	0	0	0	0	0	1	0	0	1	0	0	0	1	0	1	0	0
73608	736	58	2	8	3	15	23	154.35	Secondary (>5y)	8	8	0	0.2	0	Food Secure	0	0	0	0	0	0	NA	0	NA	0	1	0	0	0	0	0	0	0	0	0	0	0	1	1	1	1	1	0	0	1	0	1	1	0
73501	735	57	1	3	1	3	24	147.35	Primary (1-5y)	3	7	0	0.13	8	Moderately Food Insecure	0	5	1	0	0	0	NA	0	NA	1	0	NA	0	0	0	0	0	0	0	0	0	0	1	1	1	1	1	0	0	1	0	0	1	0
73502	735	57	1	7	3	7	28	154.6	Secondary (>5y)	8	8	0	0.45	0	Food Secure	0	0	0	0	0	0	0	0	NA	1	1	1	0	0	0	0	0	0	0	0	0	0	1	0	0	1	1	1	1	1	0	0	1	1
73503	735	57	1	3	1	19	25	153.75	Primary (1-5y)	4	0	0	0.05	2	Moderately Food Insecure	1	3	1	0	0	0	NA	1	NA	0	1	NA	0	0	0	0	0	0	0	0	0	0	1	0	0	1	0	0	0	0	0	0	0	0
73504	735	57	1	11	4	11	18	151.15	Secondary (>5y)	10	5	0	0.15	0	Food Secure	0	2	1	0	0	0	0	0	NA	1	1	1	1	0	0	0	0	0	0	0	0	0	1	0	0	1	1	0	0	1	0	0	1	0
73505	735	57	1	8	3	8	24	137.6	No education	0	5	0	0.03	0	Food Secure	0	2	1	0	0	0	0	0	NA	1	1	0	1	0	0	0	1	1	1	0	0	0	1	1	1	1	1	0	0	1	0	0	0	0
73506	735	57	1	3	1	3	25	142.2	Primary (1-5y)	4	0	0	NA	8	Moderately Food Insecure	1	5	1	0	0	0	NA	1	NA	0	1	0	0	0	1	0	0	0	0	0	0	0	0	0	0	1	0	0	0	0	0	0	0	0
73507	735	57	1	11	4	11	23	147.1	Secondary (>5y)	6	5	0	0.15	0	Food Secure	0	1	1	0	0	0	0	0	NA	1	1	1	1	0	0	0	0	0	0	0	0	0	1	0	0	1	1	0	0	1	0	0	1	0
73508	735	57	1	3	2	9	25	153.2	Primary (1-5y)	4	4	0	0.07	0	Food Secure	1	2	1	0	NA	1	NA	1	1	0	NA	NA	NA	0	0	0	0	0	0	0	0	0	1	0	0	1	1	0	0	0	0	0	0	0
73301	733	57	1	3	0	8	20	141.25	Primary (1-5y)	2	4	0	0.02	6	Moderately Food Insecure	1	0	0	0	0	0	NA	NA	NA	0	1	1	0	0	1	0	1	1	0	0	0	0	1	0	0	1	1	0	0	1	0	0	0	0
73302	733	57	1	4	2	13	28	151.5	Secondary (>5y)	12	14	0	0.03	0	Food Secure	1	0	1	0	0	0	NA	0	1	1	1	1	1	0	0	0	0	0	0	0	0	0	1	0	0	1	1	1	1	1	0	0	1	1
73303	733	57	1	2	1	10	17	145.4	Secondary (>5y)	9	9	0	0.01	0	Food Secure	1	0	1	0	0	0	NA	NA	NA	0	1	1	0	0	0	0	1	1	1	0	0	0	1	1	1	1	1	1	1	1	0	0	1	0
73304	733	57	1	3	0	22	22	155.75	Secondary (>5y)	7	5	0	0.07	0	Food Secure	1	0	0	0	0	0	NA	NA	NA	0	1	1	0	0	0	0	0	0	0	0	0	0	1	1	1	1	0	0	0	1	0	0	0	0
73305	733	57	1	2	0	14	18	145.8	Primary (1-5y)	5	5	0	0.01	0	Food Secure	1	2	1	0	0	0	NA	NA	NA	0	1	NA	0	0	0	0	0	NA	NA	0	NA	NA	NA	NA	NA	1	1	0	0	1	0	0	1	0
73306	733	57	1	7	3	19	16	147.85	Secondary (>5y)	7	0	0	0.02	9	Moderately Food Insecure	1	1	0	0	0	0	0	0	NA	0	1	1	0	0	1	1	0	0	0	1	1	1	1	1	1	1	1	1	1	1	0	0	1	0
73307	733	57	1	3	1	22	21	145.2	Primary (1-5y)	4	0	0	NA	0	Food Secure	1	0	1	0	0	0	NA	1	NA	0	0	NA	0	0	1	0	0	0	0	0	0	0	1	0	0	1	1	0	0	0	0	0	0	0
73201	732	57	1	5	1	5	17	NA	Secondary (>5y)	6	2	0	0.15	0	Food Secure	1	0	0	0	0	0	0	NA	NA	1	0	NA	NA	0	0	0	0	0	0	0	0	0	1	0	0	1	1	0	0	0	0	0	0	0
73202	732	57	1	5	2	5	25	NA	Secondary (>5y)	9	10	0	0.21	0	Food Secure	0	0	0	0	0	0	NA	0	1	0	1	1	0	1	0	0	0	0	0	1	1	1	1	1	1	1	1	1	1	1	0	0	0	0
73203	732	57	1	3	1	16	24	147.3	No education	0	0	1	0.07	0	Food Secure	1	1	1	0	0	0	NA	1	NA	0	1	0	1	0	0	0	0	0	0	0	0	0	1	0	0	1	0	0	0	0	0	0	0	0
73204	732	57	1	4	3	27	27	146.1	Primary (1-5y)	2	2	0	0.02	0	Food Secure	0	1	1	0	NA	0	0	0	NA	0	1	NA	0	0	1	0	0	0	0	0	0	0	1	0	0	1	1	0	0	0	0	0	0	0
73205	732	57	1	6	3	16	35	158.05	Secondary (>5y)	8	8	0	0.18	0	Food Secure	1	0	0	0	0	0	0	NA	NA	0	1	1	1	0	0	0	0	0	0	1	1	0	1	0	0	1	1	1	1	1	0	0	1	1
73207	732	57	1	5	1	15	24	NA	Primary (1-5y)	5	0	0	0.08	13	Severely Food Insecure	1	5	1	0	1	0	NA	1	NA	0	1	NA	1	0	0	0	0	NA	NA	0	NA	NA	NA	NA	NA	1	1	0	0	0	0	0	0	0
73101	731	57	1	4	2	14	16	152.15	Primary (1-5y)	5	5	0	0.03	0	Food Secure	1	2	0	0	0	0	NA	NA	NA	0	0	NA	0	0	0	0	0	0	0	0	0	0	1	0	0	1	1	0	0	1	0	0	0	0
73102	731	57	1	4	2	4	25	150	Secondary (>5y)	6	0	0	0.03	8	Moderately Food Insecure	1	600	1	0	1	1	NA	1	NA	0	NA	NA	NA	0	1	0	0	NA	NA	0	NA	NA	NA	NA	NA	1	1	0	0	1	0	0	0	0
73103	731	57	1	2	0	15	20	144	Primary (1-5y)	4	1	0	0.02	8	Moderately Food Insecure	1	2	1	0	0	0	NA	NA	NA	0	1	0	0	0	0	0	0	0	0	1	1	0	1	0	0	1	1	0	0	1	0	0	0	0
73104	731	57	1	2	0	11	20	155.9	No education	0	5	0	0.1	0	Food Secure	1	0	1	0	0	0	NA	NA	NA	0	1	1	1	0	0	0	0	0	0	0	0	0	1	0	0	1	1	1	1	1	0	0	0	0
73105	731	57	1	4	1	12	16	NA	Primary (1-5y)	4	10	0	0.03	2	Moderately Food Insecure	1	0	1	0	0	0	NA	NA	NA	0	1	NA	0	0	0	0	0	0	0	0	0	0	1	0	0	1	1	0	0	1	0	0	1	0
73106	731	57	1	2	1	21	18	147.8	No education	0	0	0	0.03	10	Severely Food Insecure	1	0	0	0	0	0	NA	NA	NA	0	1	1	1	0	0	0	0	0	0	0	0	0	1	0	0	1	1	0	0	0	1	0	0	0
73107	731	57	1	3	1	14	27	147.1	Primary (1-5y)	5	0	0	0.07	2	Mildly Food Insecure	0	5	1	0	0	0	NA	0	NA	0	0	0	0	0	0	0	0	0	0	0	0	0	0	0	0	1	1	0	0	0	0	0	0	0
73108	731	57	1	8	3	26	20	148.95	Secondary (>5y)	7	9	0	0.17	0	Food Secure	0	2	1	0	0	0	0	1	NA	1	1	0	0	0	0	0	0	0	0	0	0	0	1	0	0	1	0	0	0	1	0	0	0	0
72901	729	57	1	3	1	16	28	157.9	Primary (1-5y)	5	9	0	0.09	0	Food Secure	1	0	1	0	0	0	NA	0	NA	1	1	0	0	1	1	1	0	0	0	0	0	0	1	0	0	1	1	0	0	0	0	0	0	0
72902	729	57	1	7	3	7	19	NA	Primary (1-5y)	4	2	1	0.13	7	Moderately Food Insecure	1	8	1	0	1	0	0	1	NA	0	1	0	0	0	0	0	0	0	0	0	0	0	1	0	0	1	1	0	0	1	0	1	0	0
72903	729	57	1	2	0	12	19	153.25	Primary (1-5y)	5	5	0	0.04	3	Mildly Food Insecure	1	0	0	0	0	0	NA	NA	NA	0	1	0	0	0	0	0	0	0	0	0	0	0	1	0	0	1	1	0	0	1	0	0	0	0
72904	729	57	2	3	0	12	23	145.9	Secondary (>5y)	9	5	0	0.04	0	Food Secure	1	0	0	0	0	0	NA	0	NA	0	1	0	0	1	0	0	0	0	0	0	0	0	1	0	0	1	1	0	0	1	0	0	0	0
72905	729	57	1	2	0	16	24	NA	Secondary (>5y)	7	0	0	0.01	0	Food Secure	1	0	0	0	0	0	NA	NA	NA	0	0	0	0	0	0	0	0	0	0	0	0	0	1	0	0	1	0	0	0	0	0	0	0	0
72906	729	57	1	4	1	4	16	151.15	Secondary (>5y)	6	9	0	0.5	0	Food Secure	0	0	0	0	0	0	NA	NA	NA	1	1	1	1	0	0	0	1	1	1	0	0	0	1	1	1	1	1	1	1	1	0	0	1	1
72601	726	56	1	4	1	13	16	148.65	Secondary (>5y)	9	5	0	0.07	4	Mildly Food Insecure	1	0	0	0	0	0	NA	NA	NA	1	1	NA	0	0	0	0	0	0	0	0	0	0	1	0	0	1	1	0	0	0	0	0	0	0
72602	726	56	1	5	3	17	36	147.15	No education	0	0	0	0.03	2	Moderately Food Insecure	1	0	0	0	0	0	0	0	NA	0	1	NA	0	0	0	0	0	0	0	0	0	0	1	0	0	1	1	0	0	1	0	0	0	0
72603	726	56	1	3	1	13	20	145.25	Primary (1-5y)	5	0	1	0.06	0	Food Secure	1	1	1	0	0	0	NA	1	NA	0	1	0	0	0	1	0	1	0	0	0	0	0	0	0	0	1	1	0	0	1	1	0	1	0
72604	726	56	1	2	0	7	NA	147.45	Primary (1-5y)	4	0	0	0.06	8	Moderately Food Insecure	1	2	0	0	0	0	NA	NA	NA	0	1	0	0	0	0	0	0	0	0	0	0	0	1	0	0	1	1	0	0	1	0	0	0	0
72605	726	56	1	4	2	12	25	144.1	Primary (1-5y)	2	2	0	NA	1	Mildly Food Insecure	0	4	1	0	0	0	NA	0	1	0	1	0	0	0	1	0	0	0	0	0	0	0	0	0	0	1	1	0	0	1	0	0	0	0
72607	726	56	1	2	0	15	22	159.3	Primary (1-5y)	5	10	0	0.03	0	Food Secure	1	2	1	0	0	0	NA	NA	NA	0	1	0	0	0	0	0	0	0	0	0	0	0	1	0	0	1	0	0	0	0	0	0	0	0
72608	726	56	1	6	3	6	28	139.3	No education	0	0	0	0.09	6	Moderately Food Insecure	1	15	1	0	0	0	0	0	1	1	1	1	1	0	0	0	0	0	0	0	0	0	0	0	0	1	1	0	0	0	0	0	0	0
72501	725	56	1	8	3	23	24	156.1	Secondary (>5y)	8	7	0	0.26	4	Mildly Food Insecure	1	0	0	0	0	0	0	NA	1	0	1	0	0	0	0	0	0	0	0	0	0	0	1	0	0	1	1	0	0	0	0	0	0	0
72502	725	56	1	3	1	52	29	141.15	Primary (1-5y)	5	0	0	NA	6	Moderately Food Insecure	0	0	1	0	0	0	0	NA	NA	0	0	0	0	0	0	0	0	0	0	0	0	0	1	0	0	1	1	0	0	0	0	0	0	0
72503	725	56	1	5	3	13	NA	151.5	Primary (1-5y)	5	5	1	0.04	0	Food Secure	1	5	1	0	0	0	NA	1	1	0	0	NA	1	0	0	0	0	0	0	1	1	0	1	0	0	1	1	0	0	1	0	0	0	0
72507	725	56	1	2	0	11	20	164.45	No education	0	0	0	0.04	0	Food Secure	0	0	1	0	0	0	NA	NA	NA	0	1	0	1	0	0	0	0	0	0	0	0	0	1	0	0	1	1	0	0	0	0	0	0	0
72508	725	56	1	3	1	13	20	142.2	No education	0	0	0	0.06	0	Food Secure	0	1	1	0	1	0	NA	1	NA	1	0	NA	0	0	0	0	0	NA	NA	0	NA	NA	NA	NA	NA	1	1	0	0	0	0	0	0	0
72401	724	56	1	9	1	9	23	152.4	Secondary (>5y)	10	8	1	0.3	0	Food Secure	1	0	0	0	0	0	NA	NA	NA	1	1	0	1	0	0	0	0	0	0	0	0	0	1	0	0	1	1	0	0	1	0	0	0	0
72402	724	56	1	4	1	9	22	144.95	Secondary (>5y)	8	5	1	0.07	0	Food Secure	1	0	0	0	0	0	NA	1	NA	1	0	NA	0	0	0	0	0	0	0	0	0	0	1	0	0	1	1	0	0	1	0	0	0	0
72403	724	56	1	5	2	24	18	151.8	Secondary (>5y)	8	0	1	0.07	0	Food Secure	0	0	1	0	0	0	NA	NA	1	1	1	NA	0	0	0	0	0	0	0	1	0	0	1	0	0	1	0	0	0	0	0	0	0	0
72404	724	56	1	2	0	8	20	NA	No education	0	5	0	0.07	0	Food Secure	0	3	1	0	0	0	NA	NA	NA	0	0	NA	0	0	1	0	0	0	0	0	0	0	1	0	0	0	0	0	0	1	0	0	0	0
72405	724	56	1	3	1	16	17	154.2	Secondary (>5y)	8	9	0	0.2	0	Food Secure	1	0	0	0	0	0	NA	NA	NA	1	1	0	0	0	0	0	0	0	0	0	0	0	1	1	1	1	1	0	0	1	0	0	1	0
72408	724	56	1	2	0	6	18	149.2	Primary (1-5y)	3	5	0	0.04	0	Food Secure	1	5	1	0	0	0	NA	NA	NA	0	1	0	0	0	0	0	0	0	0	1	0	0	0	0	0	1	1	0	0	0	0	0	0	0
72101	721	56	1	3	0	15	33	152.8	No education	0	0	1	0.14	0	Food Secure	1	0	0	0	0	0	NA	NA	NA	0	1	1	0	0	0	0	0	0	0	0	0	0	1	0	0	1	0	0	0	0	0	0	0	0
72102	721	56	1	3	1	10	30	151	Secondary (>5y)	12	14	0	0.21	0	Food Secure	1	0	1	0	0	0	NA	0	NA	0	1	1	1	0	0	0	0	0	0	0	0	0	1	0	0	1	1	1	1	1	0	0	1	0
72103	721	56	1	4	1	9	30	157.6	Primary (1-5y)	5	0	0	0.1	6	Severely Food Insecure	1	3	1	0	0	0	NA	0	NA	1	0	NA	1	0	0	0	0	0	0	0	0	0	0	0	0	0	0	0	0	0	0	0	0	0
72104	721	56	1	2	0	13	18	NA	Secondary (>5y)	9	8	0	0.03	6	Moderately Food Insecure	1	4	1	0	0	0	NA	NA	NA	0	NA	NA	NA	0	0	0	0	NA	NA	0	NA	NA	NA	NA	NA	1	1	0	0	0	0	0	0	0
72105	721	56	1	5	3	12	30	146.1	Primary (1-5y)	2	0	0	0.02	0	Food Secure	0	1	1	0	0	0	0	0	1	0	1	0	0	0	0	0	0	0	0	0	0	0	1	0	0	1	1	0	0	1	0	1	0	0
72106	721	56	1	2	0	11	18	145.95	Secondary (>5y)	12	12	1	0.1	0	Food Secure	1	3	1	0	0	0	NA	NA	NA	0	1	0	0	0	0	0	0	NA	NA	0	NA	NA	NA	NA	NA	1	1	0	0	0	0	0	0	0
72107	721	56	1	4	2	8	27	152.65	Primary (1-5y)	5	5	1	0.1	0	Food Secure	1	0	1	0	0	0	0	0	NA	0	0	0	0	0	0	0	0	0	0	0	0	0	1	0	0	1	1	0	0	0	0	0	0	0
72108	721	56	1	4	1	4	22	158.3	Primary (1-5y)	2	2	0	0.13	0	Food Secure	1	1	1	0	0	0	NA	NA	1	1	0	NA	1	0	1	0	0	0	0	0	0	0	1	0	0	1	1	0	0	0	0	0	0	0
72001	720	56	1	2	0	19	18	149.75	Primary (1-5y)	4	2	0	0.05	0	Food Secure	1	0	1	0	0	0	NA	0	NA	0	1	0	0	0	0	0	0	0	0	0	0	0	0	0	0	1	1	0	0	0	0	0	0	0
72002	720	56	1	6	4	6	26	143.9	No education	0	0	0	0.06	9	Moderately Food Insecure	1	3	1	0	1	1	1	1	1	0	NA	NA	NA	0	0	0	0	0	0	0	0	0	0	0	0	1	0	0	0	0	0	0	0	0
72003	720	56	1	5	0	5	22	152.2	Secondary (>5y)	8	8	1	0.5	0	Food Secure	1	2	1	0	0	0	NA	NA	NA	1	1	0	0	0	0	0	0	0	0	0	0	0	1	0	0	1	0	0	0	0	1	0	0	0
72004	720	56	1	4	1	4	24	140.15	Secondary (>5y)	7	0	1	0.1	0	Food Secure	0	2	1	0	0	0	NA	0	NA	1	1	0	0	0	0	0	0	0	0	0	0	0	0	0	0	1	1	0	0	1	0	0	1	0
72005	720	56	1	5	3	5	25	153.75	Secondary (>5y)	7	9	1	0.07	7	Moderately Food Insecure	0	0	1	0	0	0	0	NA	1	1	1	0	0	0	0	0	0	0	0	0	0	0	1	0	0	1	1	0	0	0	0	0	0	0
72006	720	56	1	4	1	8	20	152.95	Secondary (>5y)	9	9	1	0.05	7	Moderately Food Insecure	0	0	1	0	0	0	NA	0	NA	1	1	0	0	0	0	0	0	0	0	0	0	0	1	0	0	1	0	0	0	0	0	0	0	0
72007	720	56	1	5	0	19	20	145.15	Secondary (>5y)	8	9	0	0.33	0	Food Secure	1	5	1	0	0	0	NA	NA	NA	1	1	0	0	0	0	0	0	0	0	0	0	0	0	0	0	1	1	0	0	1	0	0	1	0
72008	720	56	1	4	2	19	23	147.45	No education	0	0	1	NA	0	Food Secure	0	5	1	0	0	0	NA	1	1	0	1	0	0	0	0	0	0	0	0	0	0	0	0	0	0	1	1	0	0	1	0	0	0	0
71901	719	55	1	3	1	17	23	149.3	Primary (1-5y)	5	5	1	0.04	10	Moderately Food Insecure	1	3	1	0	0	0	NA	NA	1	0	1	0	0	0	1	0	0	0	0	0	0	0	1	0	0	1	0	0	0	1	0	0	0	0
71902	719	55	1	5	3	8	34	151.4	Secondary (>5y)	10	10	0	0.05	4	Moderately Food Insecure	1	0	0	0	0	0	0	0	NA	0	1	NA	0	0	0	0	0	0	0	0	0	0	1	0	0	1	1	0	0	1	0	0	0	0
71904	719	55	1	3	0	10	20	153.75	Secondary (>5y)	9	10	0	0.1	0	Food Secure	1	0	1	0	0	0	NA	NA	NA	1	1	0	0	0	0	0	0	0	0	0	0	0	1	1	1	1	1	0	0	1	0	0	1	1
71905	719	55	1	3	1	15	25	155.4	Primary (1-5y)	4	0	1	0.04	10	Moderately Food Insecure	1	2	1	0	0	0	NA	1	NA	1	1	0	1	0	0	0	0	0	0	0	0	0	1	0	0	1	1	0	0	0	0	0	0	0
71907	719	55	1	12	3	16	22	154.7	Secondary (>5y)	12	10	0	0.5	0	Food Secure	1	1	1	0	0	0	0	0	NA	1	1	0	0	0	0	0	0	0	0	0	0	0	1	1	1	1	1	0	0	1	0	1	0	1
71908	719	55	1	6	1	15	22	150	Secondary (>5y)	9	9	1	0.18	0	Food Secure	0	0	1	0	0	0	NA	0	NA	0	1	0	1	1	0	0	0	0	0	1	0	0	1	0	0	1	1	1	1	1	0	0	1	0
71701	717	55	1	3	1	19	25	140.7	Primary (1-5y)	5	5	0	0.11	0	Food Secure	1	2	1	0	0	0	NA	1	NA	0	1	0	0	0	0	0	0	0	0	0	0	0	0	0	0	1	1	0	0	1	0	0	0	0
71702	717	55	1	8	1	16	20	146.25	Secondary (>5y)	8	8	0	0.6	0	Food Secure	0	2	1	0	0	0	NA	0	NA	1	1	0	1	0	0	0	0	0	0	0	0	0	1	0	0	1	1	0	0	1	0	0	1	0
71703	717	55	1	3	0	13	20	149.85	Primary (1-5y)	4	6	0	0.07	7	Moderately Food Insecure	0	0	1	0	0	0	NA	NA	NA	0	1	0	1	0	0	0	0	0	0	0	0	0	1	0	0	1	1	0	0	1	0	0	0	0
71704	717	55	1	5	2	7	27	158.65	Secondary (>5y)	7	10	1	0.05	6	Moderately Food Insecure	0	1	1	0	0	0	NA	0	1	0	1	0	0	0	0	0	0	0	0	0	0	0	1	0	0	1	1	0	0	1	0	1	0	0
71705	717	55	1	4	2	22	23	157.35	No education	0	0	0	0.08	0	Food Secure	0	0	1	0	0	0	NA	0	NA	0	1	NA	1	0	0	0	0	0	0	0	0	0	1	0	0	1	1	0	0	1	0	1	0	0
71707	717	55	1	3	1	8	22	155.1	Secondary (>5y)	12	5	0	0.06	0	Food Secure	1	3	1	0	NA	0	0	NA	NA	1	1	NA	0	0	0	0	0	0	0	0	0	0	0	0	0	1	1	0	0	1	0	1	0	0
71708	717	55	1	9	2	17	19	152.4	Secondary (>5y)	12	9	0	0.4	0	Food Secure	0	1	1	0	0	0	NA	0	1	1	1	NA	0	0	1	0	0	NA	NA	0	NA	NA	NA	NA	NA	1	0	0	0	1	0	0	0	0
71601	716	55	1	3	1	12	23	157.7	Primary (1-5y)	5	5	0	0.07	0	Food Secure	1	7	1	0	0	0	NA	0	NA	0	1	NA	0	0	0	0	0	NA	NA	0	NA	NA	NA	NA	NA	1	1	0	0	1	0	0	0	0
71602	716	55	1	4	2	6	26	154.85	Primary (1-5y)	3	8	0	0.1	0	Food Secure	1	2	1	0	1	1	1	1	NA	0	NA	NA	NA	0	0	0	0	NA	NA	0	NA	NA	NA	NA	NA	1	0	0	0	0	0	0	0	0
71603	716	55	1	3	1	6	23	153.95	Secondary (>5y)	9	12	1	0.1	0	Food Secure	1	0	0	0	0	0	NA	0	NA	0	1	1	0	0	0	0	0	0	0	1	1	0	1	0	0	1	1	0	0	1	0	1	0	0
71604	716	55	1	3	1	8	24	153.55	Primary (1-5y)	5	5	0	0.02	0	Food Secure	0	5	1	0	0	0	NA	0	NA	0	1	1	1	0	0	0	0	0	0	0	0	0	1	0	0	1	1	0	0	0	0	0	0	0
71605	716	55	1	2	0	3	18	158.15	Secondary (>5y)	6	8	0	0.21	0	Food Secure	1	2	1	0	0	0	NA	NA	NA	1	1	0	1	0	0	0	0	0	0	0	0	0	1	0	0	1	1	0	0	0	0	0	0	0
71606	716	55	1	4	1	9	25	149.3	Primary (1-5y)	4	8	0	0.21	0	Food Secure	1	1	1	0	0	0	NA	1	NA	0	1	0	1	0	1	0	0	0	0	0	0	0	1	0	0	1	1	0	0	0	0	0	0	0
71607	716	55	1	3	1	10	24	153.5	Secondary (>5y)	9	5	0	0.1	0	Food Secure	1	0	0	0	0	0	NA	0	NA	0	1	0	0	0	1	0	0	0	0	0	0	0	1	0	0	1	1	0	0	1	0	0	1	0
71607	716	55	1	3	1	10	24	153.5	Secondary (>5y)	9	5	0	0.1	0	Food Secure	1	0	0	0	0	0	NA	0	NA	0	1	0	0	0	1	0	0	0	0	0	0	0	1	0	0	1	1	0	0	1	0	0	1	0
71401	714	55	1	5	3	10	29	143.45	No education	0	0	0	0.07	13	Moderately Food Insecure	1	2	0	0	1	1	1	1	NA	0	NA	NA	NA	0	1	0	0	0	0	0	0	0	1	0	0	1	0	0	0	0	0	0	0	0
71402	714	55	1	5	3	5	30	152.2	Secondary (>5y)	9	5	0	0.05	0	Food Secure	1	0	1	0	0	0	0	0	NA	1	1	1	1	0	0	0	0	0	0	0	0	0	1	0	0	1	1	0	0	1	0	0	1	0
71403	714	55	1	5	3	10	35	NA	Primary (1-5y)	5	5	0	0.07	5	Mildly Food Insecure	1	3	1	0	0	0	0	0	NA	0	1	1	0	0	0	0	0	0	0	0	0	0	1	0	0	1	1	0	0	1	0	0	1	0
71404	714	55	1	2	0	17	18	148.15	Primary (1-5y)	5	0	0	0.04	0	Food Secure	1	0	1	0	1	0	NA	NA	NA	0	1	0	0	0	0	0	0	0	0	0	0	0	1	0	0	1	1	0	0	1	0	0	0	0
71405	714	55	1	6	4	12	32	148.6	No education	0	0	0	0.01	12	Moderately Food Insecure	1	3	1	0	0	0	0	0	1	0	0	0	0	0	0	0	0	0	0	0	0	0	1	0	0	1	1	0	0	1	0	0	0	0
71406	714	55	1	9	2	16	20	143.1	Primary (1-5y)	5	7	0	0.26	0	Food Secure	1	0	0	0	0	0	NA	NA	1	1	1	1	0	0	0	0	1	1	1	0	0	0	1	1	1	1	1	1	1	1	1	1	0	1
71407	714	55	1	8	2	8	20	156.75	Secondary (>5y)	8	5	1	0.26	0	Food Secure	1	2	0	0	0	0	NA	0	1	1	1	0	0	0	0	0	0	0	0	0	0	0	1	0	0	1	1	0	0	1	0	1	0	1
71408	714	55	1	6	3	6	17	155.85	Secondary (>5y)	6	7	0	0.07	0	Food Secure	1	3	1	0	0	0	0	0	NA	1	1	0	0	0	0	0	0	0	0	0	0	0	0	1	0	1	1	0	0	1	0	0	1	0
71301	713	55	1	6	2	31	19	159.6	Primary (1-5y)	2	5	0	0.03	0	Food Secure	1	0	1	0	0	0	0	1	NA	0	1	0	0	0	1	0	0	0	0	0	0	0	1	0	0	1	1	1	1	1	0	0	1	0
71302	713	55	1	3	1	13	25	149.4	Secondary (>5y)	9	5	0	0.02	0	Food Secure	1	0	1	0	0	0	NA	0	NA	0	1	NA	1	0	0	0	0	0	0	0	0	0	0	0	0	1	1	0	0	1	0	0	1	0
71303	713	55	1	7	1	22	19	153.65	Secondary (>5y)	10	10	0	0.05	0	Food Secure	0	0	0	0	0	0	NA	NA	NA	0	1	NA	0	0	0	0	1	1	0	0	0	0	1	1	1	1	1	1	1	1	0	0	0	1
71304	713	55	1	5	2	23	23	149.1	Secondary (>5y)	7	9	1	0.09	0	Food Secure	0	0	1	0	0	0	NA	1	NA	0	1	0	0	0	0	0	0	NA	NA	0	NA	NA	NA	NA	NA	1	1	0	0	1	0	0	0	0
71305	713	55	1	6	3	23	19	156.05	Secondary (>5y)	12	5	0	0.07	0	Food Secure	0	0	0	0	0	0	0	NA	NA	1	1	0	1	0	0	0	0	0	0	0	0	0	1	0	0	1	1	0	0	1	0	0	1	0
71307	713	55	1	4	1	9	26	154.65	Primary (1-5y)	5	0	0	0.03	0	Food Secure	0	1	1	0	0	0	NA	0	NA	1	1	NA	0	0	0	0	0	NA	NA	0	NA	NA	NA	NA	NA	1	1	0	0	0	0	0	0	0
71308	713	55	1	6	2	6	20	NA	Secondary (>5y)	12	5	1	0.32	0	Food Secure	0	0	0	0	0	0	NA	0	NA	1	1	0	0	0	0	0	0	0	0	0	0	0	1	0	0	1	1	0	0	1	0	1	0	1
71101	711	54	1	5	3	11	26	152.65	Secondary (>5y)	8	5	0	0.06	0	Food Secure	1	0	0	0	0	0	0	0	NA	0	1	0	0	0	1	0	0	0	0	0	0	0	1	0	0	1	0	0	0	0	0	0	0	0
71102	711	54	1	2	0	14	20	150.8	Secondary (>5y)	12	8	0	0.04	0	Food Secure	1	0	0	0	0	0	NA	NA	NA	0	1	1	0	0	0	0	0	0	0	0	0	0	1	1	1	1	1	0	0	0	0	0	0	0
71103	711	54	1	4	0	8	25	NA	Secondary (>5y)	8	3	1	0.05	0	Food Secure	0	0	1	0	0	0	NA	NA	NA	0	1	NA	0	0	0	0	0	0	0	0	0	0	1	0	0	1	1	0	0	1	0	0	1	0
71104	711	54	1	3	1	10	20	154.55	Primary (1-5y)	3	0	1	NA	6	Severely Food Insecure	0	2	1	0	0	0	NA	1	NA	0	1	0	0	0	1	0	0	0	0	0	0	0	1	0	0	1	1	0	0	1	0	0	0	0
71105	711	54	2	2	0	10	16	144.8	Secondary (>5y)	7	5	1	NA	0	Food Secure	0	5	1	0	0	0	NA	NA	NA	0	1	0	0	0	1	0	0	0	0	0	0	0	1	0	0	1	1	0	0	1	0	0	0	0
71106	711	54	1	3	1	7	22	153.65	Primary (1-5y)	5	0	0	0.02	5	Mildly Food Insecure	0	2	1	0	1	0	NA	1	NA	0	NA	NA	NA	0	0	0	0	NA	NA	0	NA	NA	NA	NA	NA	1	1	0	0	0	0	0	0	0
71107	711	54	1	3	1	14	23	151.8	Secondary (>5y)	7	5	0	0.1	0	Food Secure	0	1	1	0	0	0	NA	1	NA	0	1	0	1	0	1	0	0	0	0	0	0	0	1	0	0	1	1	0	0	1	0	0	0	0
71002	710	54	1	8	3	15	18	146.55	Primary (1-5y)	5	0	1	0.2	0	Food Secure	1	1	0	0	0	0	0	0	0	1	1	0	0	0	0	0	0	0	0	0	0	0	1	1	1	1	1	0	0	0	0	0	0	0
71003	710	54	1	2	0	11	39	NA	No education	0	0	1	0.03	0	Food Secure	1	0	0	0	0	0	NA	NA	NA	0	1	0	0	0	0	0	0	0	0	0	0	0	1	0	0	0	0	0	0	0	0	0	0	0
71004	710	54	1	2	0	7	18	NA	Secondary (>5y)	8	5	0	0.03	6	Moderately Food Insecure	0	1	1	0	0	0	NA	NA	NA	0	1	0	0	0	0	0	0	0	0	0	0	0	1	0	0	1	1	0	0	0	0	0	0	0
71005	710	54	1	7	1	13	22	153.1	Secondary (>5y)	9	9	0	0.26	0	Food Secure	1	0	0	0	0	0	0	0	NA	1	1	0	0	0	0	0	0	0	0	0	0	0	1	1	1	1	1	0	0	1	0	0	1	0
71006	710	54	1	7	4	7	35	152.35	Secondary (>5y)	8	6	0	0.26	6	Moderately Food Insecure	1	1	1	0	0	0	0	0	NA	1	1	0	0	0	0	0	0	0	0	0	0	0	1	0	0	1	1	0	0	1	0	0	0	0
71007	710	54	1	5	0	5	19	145.75	Secondary (>5y)	8	8	0	0.17	0	Food Secure	1	2	1	0	0	0	NA	NA	NA	1	1	0	0	0	0	0	1	1	0	0	0	0	1	0	0	1	1	0	0	1	0	0	1	0
71008	710	54	1	2	0	15	18	143.8	Primary (1-5y)	5	0	1	0.01	7	Moderately Food Insecure	1	7	1	0	0	0	NA	NA	NA	0	1	0	0	0	0	0	0	0	0	0	0	0	1	0	0	1	1	0	0	0	0	0	0	0
70901	709	54	1	3	1	10	26	150.6	No education	0	1	0	0.07	9	Moderately Food Insecure	1	3	1	0	1	1	NA	1	NA	0	NA	NA	NA	0	1	0	0	0	0	1	1	0	1	0	0	1	0	0	0	0	0	0	0	0
70903	709	54	1	6	2	15	27	146.4	No education	0	0	0	0.11	0	Food Secure	0	0	1	0	0	0	NA	0	1	0	1	0	0	0	0	0	0	0	0	0	0	0	1	0	0	1	1	0	0	0	0	0	0	0
70904	709	54	1	5	3	24	27	148.85	Secondary (>5y)	8	5	1	0.13	0	Food Secure	1	1	1	0	0	0	0	0	1	1	1	1	0	0	0	0	0	0	0	0	0	0	1	0	0	1	0	0	0	1	0	1	0	0
70905	709	54	1	5	3	24	28	147.45	Primary (1-5y)	5	5	0	0.06	3	Mildly Food Insecure	0	2	1	0	0	0	0	0	1	0	1	0	0	0	0	0	0	0	0	1	0	0	0	0	0	1	1	0	0	1	0	0	0	0
70906	709	54	1	6	2	6	20	152	Secondary (>5y)	9	0	1	0.42	4	Mildly Food Insecure	1	3	1	0	0	0	0	NA	NA	1	1	0	0	0	0	0	0	0	0	0	0	0	1	0	0	1	1	0	0	1	0	1	0	0
70907	709	54	1	5	1	14	18	151.2	Primary (1-5y)	5	9	1	0.45	0	Food Secure	0	0	1	0	0	0	NA	NA	NA	1	1	0	1	0	0	0	0	0	0	1	1	0	1	0	0	1	0	0	0	1	0	1	0	0
70908	709	54	1	6	4	14	40	136.9	Primary (1-5y)	4	0	0	0.09	0	Food Secure	1	0	1	0	0	0	0	NA	NA	1	1	0	1	0	0	0	0	0	0	0	0	0	1	0	0	1	1	0	0	1	0	0	1	0
70702	707	54	1	4	2	4	22	154.9	Primary (1-5y)	2	0	0	0.05	8	Moderately Food Insecure	0	1	1	0	1	0	NA	1	1	0	NA	NA	NA	0	0	0	0	0	0	1	0	0	0	0	0	1	0	0	0	0	0	0	0	0
70703	707	54	1	4	1	12	22	146.55	Secondary (>5y)	7	9	1	0.03	4	Mildly Food Insecure	0	2	1	0	1	0	NA	1	NA	1	1	1	0	0	1	0	0	NA	NA	0	NA	NA	NA	NA	NA	1	1	0	0	1	0	0	0	0
70704	707	54	1	2	0	11	22	145.35	Primary (1-5y)	5	2	0	0.03	0	Food Secure	1	0	0	0	0	0	NA	NA	NA	0	1	0	0	0	1	0	0	0	0	0	0	0	1	1	1	1	0	0	0	1	0	0	0	0
70705	707	54	1	6	2	21	20	149.85	Secondary (>5y)	7	7	1	0.05	0	Food Secure	1	5	1	0	0	0	0	0	NA	1	1	NA	0	0	0	0	0	0	0	0	0	0	1	0	0	1	1	0	0	1	0	0	1	0
70706	707	54	1	2	0	16	18	148.65	Secondary (>5y)	7	0	1	0.02	6	Moderately Food Insecure	0	5	1	0	0	0	NA	NA	NA	0	1	NA	0	0	1	0	0	NA	NA	0	NA	NA	NA	NA	NA	1	1	0	0	1	0	0	0	0
70707	707	54	1	2	0	12	25	151.8	Secondary (>5y)	9	10	0	0.02	0	Food Secure	1	0	1	0	0	0	NA	NA	NA	0	1	0	1	0	0	0	0	0	0	0	0	0	1	0	0	1	1	0	0	1	0	1	1	0
70708	707	54	1	4	2	6	28	150.75	Secondary (>5y)	10	5	1	0.07	9	Moderately Food Insecure	0	1	1	0	0	0	0	0	NA	0	1	0	1	0	0	0	0	0	0	0	0	0	1	0	0	1	1	0	0	0	0	0	0	0
70401	704	54	1	4	2	15	27	151	Secondary (>5y)	9	10	0	0.18	0	Food Secure	1	0	0	0	0	0	0	NA	1	1	1	1	1	0	0	0	0	0	0	1	1	0	1	0	0	1	1	0	0	1	0	0	1	0
70402	704	54	1	4	2	26	25	158.15	No education	0	0	1	0.01	0	Food Secure	0	0	1	0	0	0	NA	0	NA	0	0	0	0	0	0	0	0	0	0	0	0	0	1	0	0	1	1	0	0	1	0	0	0	0
70403	704	54	1	6	4	6	29	156.65	Primary (1-5y)	4	0	0	0.1	0	Food Secure	0	1	1	0	0	0	0	NA	NA	1	1	0	0	0	0	0	0	0	0	0	0	0	1	0	0	1	1	0	0	0	0	0	0	0
70405	704	54	2	6	0	26	NA	156.2	No education	0	0	1	0.01	0	Food Secure	0	0	1	0	0	0	0	0	NA	1	0	0	0	0	0	0	0	0	0	0	0	0	1	0	0	1	0	0	0	1	0	0	0	0
70406	704	54	1	9	3	9	23	152.5	Secondary (>5y)	10	9	1	0.33	0	Food Secure	0	0	0	0	0	0	NA	NA	0	1	1	0	0	0	0	0	0	0	0	0	0	0	1	1	1	1	1	0	0	1	0	1	1	1
70407	704	54	1	4	0	9	18	159.2	Secondary (>5y)	8	5	0	0.06	0	Food Secure	1	3	1	0	0	0	NA	NA	NA	1	1	0	0	0	0	0	0	0	0	0	0	0	1	0	0	1	1	1	1	1	0	0	1	0
70408	704	54	1	3	1	3	34	147.65	Primary (1-5y)	4	6	0	0.2	0	Food Secure	0	0	1	0	0	0	0	NA	NA	1	1	0	1	0	0	0	0	0	0	0	0	0	1	0	0	1	1	0	0	1	0	0	0	0
70301	703	53	1	3	1	9	20	147.55	Primary (1-5y)	5	2	0	0.1	0	Food Secure	1	3	1	0	0	0	NA	0	NA	0	1	1	1	0	0	0	0	0	0	0	0	0	1	0	0	1	1	0	0	1	0	1	0	0
70302	703	53	1	2	0	20	18	158.65	Secondary (>5y)	9	9	1	0.02	4	Moderately Food Insecure	0	1	1	0	1	0	NA	NA	NA	0	1	0	0	0	0	0	0	0	0	0	0	0	1	0	0	1	1	0	0	1	0	0	0	0
70304	703	53	1	3	1	4	25	145.35	Secondary (>5y)	8	5	1	0.08	0	Food Secure	1	3	1	0	0	0	NA	0	NA	1	1	0	0	0	1	0	0	0	0	0	0	0	1	0	0	1	1	0	0	1	0	1	0	0
70305	703	53	1	5	1	5	20	153.1	Primary (1-5y)	5	5	0	0.16	4	Mildly Food Insecure	0	0	1	0	0	0	NA	NA	NA	1	1	NA	1	0	0	0	0	NA	NA	0	NA	NA	NA	NA	NA	1	1	0	0	1	0	0	1	0
70306	703	53	1	4	0	10	18	146.45	Secondary (>5y)	9	5	1	0.04	0	Food Secure	0	2	1	0	1	0	NA	NA	NA	0	1	0	0	0	1	0	0	0	0	0	0	0	1	0	0	1	1	0	0	0	0	0	0	0
70308	703	53	1	7	1	12	22	NA	Secondary (>5y)	12	12	1	0.32	0	Food Secure	1	0	0	0	0	0	NA	NA	NA	1	1	1	1	0	0	0	0	0	0	0	0	0	1	1	1	1	1	0	0	1	0	0	1	0
70201	702	53	1	6	3	24	22	155.55	No education	0	0	1	0.05	2	Moderately Food Insecure	0	5	1	0	0	0	0	NA	1	0	NA	NA	NA	0	1	0	0	0	0	0	0	0	1	0	0	1	0	0	0	0	0	0	0	0
70202	702	53	1	4	2	12	15	138.1	No education	0	0	0	0.01	12	Severely Food Insecure	0	5	1	0	1	1	1	NA	NA	0	NA	NA	NA	0	1	0	0	0	0	0	0	0	1	0	0	1	1	0	0	0	0	0	0	0
70204	702	53	1	4	2	8	32	159.05	Primary (1-5y)	5	0	0	0.12	0	Food Secure	0	5	1	0	0	0	0	1	NA	0	NA	NA	NA	0	1	0	0	0	0	0	0	0	0	0	0	1	1	0	0	1	0	0	1	0
70205	702	53	1	5	0	18	20	150.1	Secondary (>5y)	7	5	0	0.07	7	Moderately Food Insecure	0	0	1	0	0	0	NA	NA	NA	1	1	0	1	0	0	0	0	0	0	0	0	0	1	0	0	1	1	0	0	1	0	0	0	0
70206	702	53	1	6	1	10	20	NA	Secondary (>5y)	12	6	1	0.17	5	Moderately Food Insecure	1	0	1	0	0	0	0	NA	NA	1	1	0	1	0	0	0	0	0	0	0	0	0	1	1	1	1	1	0	0	1	0	0	1	0
70207	702	53	1	4	2	18	32	159.65	Primary (1-5y)	5	5	1	0.06	4	Mildly Food Insecure	1	0	0	0	0	0	0	NA	NA	0	1	0	0	0	1	0	0	0	0	0	0	0	1	0	0	1	1	0	0	1	0	1	0	0
70208	702	53	1	3	1	6	25	150.85	Secondary (>5y)	6	5	1	0.06	4	Mildly Food Insecure	1	0	0	0	0	0	NA	NA	0	0	1	0	0	0	0	0	0	0	0	0	0	0	1	0	0	1	0	0	0	1	0	0	0	0
70001	700	53	1	4	2	16	26	149.3	No education	0	1	0	NA	2	Moderately Food Insecure	0	2	1	0	0	0	NA	1	NA	0	1	0	0	0	0	0	0	0	0	0	0	0	0	0	0	1	1	0	0	1	0	0	0	0
70002	700	53	1	4	1	12	21	156.25	Secondary (>5y)	9	10	0	NA	0	Food Secure	0	1	1	0	0	0	NA	NA	0	1	1	0	1	0	0	0	0	0	0	0	0	0	1	1	1	1	1	1	1	1	0	0	0	0
70003	700	53	1	4	2	5	27	151.75	Primary (1-5y)	4	4	0	0.02	0	Food Secure	0	4	1	0	0	0	NA	0	1	0	1	0	0	0	0	0	0	0	0	0	0	0	0	0	0	1	1	0	0	0	0	0	0	0
70004	700	53	1	3	1	32	25	150.75	Primary (1-5y)	4	0	1	0.02	8	Moderately Food Insecure	0	1	1	0	0	0	NA	1	NA	0	1	0	0	0	0	0	1	0	0	0	0	0	0	0	0	1	1	0	0	1	0	0	0	0
70006	700	53	1	4	0	4	18	149.85	No education	0	0	0	0.07	3	Moderately Food Insecure	1	1	1	0	1	0	NA	NA	NA	1	1	0	0	0	0	0	0	0	0	0	0	0	1	0	0	1	1	0	0	1	0	0	0	0
70008	700	53	1	3	1	11	29	144.45	Primary (1-5y)	4	0	0	0.02	2	Mildly Food Insecure	1	3	1	0	0	0	NA	1	NA	1	1	0	0	0	0	0	0	0	0	0	0	0	1	0	0	1	0	0	0	0	0	0	0	0
69801	698	53	1	5	2	13	17	147.7	Primary (1-5y)	5	0	0	0.29	0	Food Secure	0	0	1	0	0	0	NA	NA	NA	0	1	NA	0	0	0	0	0	NA	NA	0	NA	NA	NA	NA	NA	1	1	0	0	0	0	0	0	0
69802	698	53	1	3	1	10	23	159	Secondary (>5y)	9	6	0	0.03	3	Moderately Food Insecure	1	0	0	0	0	0	NA	NA	1	0	1	NA	0	0	1	0	0	0	0	0	0	0	1	0	0	1	1	0	0	0	0	0	0	0
69803	698	53	1	6	0	6	19	149.65	Secondary (>5y)	11	9	0	0.3	0	Food Secure	0	0	1	0	0	0	NA	NA	NA	1	1	0	0	0	0	0	0	0	0	1	1	1	1	1	1	1	1	0	0	1	0	0	0	0
69804	698	53	1	9	2	9	27	152.8	Secondary (>5y)	10	10	0	0.73	0	Food Secure	1	0	1	0	0	0	0	0	NA	1	1	1	1	0	0	0	0	0	0	0	0	0	1	1	1	1	1	1	1	1	0	0	1	1
69805	698	53	1	4	0	9	19	142.85	Secondary (>5y)	9	9	0	0.05	0	Food Secure	0	0	0	0	0	0	NA	NA	NA	0	1	NA	0	0	0	0	1	1	0	0	0	0	1	0	0	1	1	0	0	1	0	0	1	0
69806	698	53	1	5	3	9	30	149.75	Secondary (>5y)	8	10	0	0.02	0	Food Secure	0	0	0	0	0	0	0	0	NA	1	1	1	1	0	0	0	1	1	1	0	0	0	1	1	1	1	1	1	1	1	0	0	1	1
69807	698	53	1	5	2	5	35	144.5	Secondary (>5y)	10	5	0	0.06	5	Moderately Food Insecure	0	0	1	0	0	0	0	NA	1	1	1	0	0	0	0	0	0	0	0	0	0	0	1	0	0	1	1	0	0	1	0	0	0	0
69808	698	53	1	7	4	12	16	145.45	Primary (1-5y)	5	5	0	0.11	0	Food Secure	0	1	1	0	0	0	NA	0	NA	1	1	1	1	0	0	0	0	NA	NA	0	NA	NA	NA	NA	NA	1	1	0	0	0	0	0	1	0
69602	696	53	1	2	0	4	18	152.15	Primary (1-5y)	5	0	0	0.03	12	Moderately Food Insecure	1	0	1	0	0	1	NA	NA	NA	0	NA	NA	NA	0	0	0	0	0	0	0	0	0	1	0	0	1	0	0	0	0	0	0	0	0
69603	696	53	1	3	1	10	26	NA	Primary (1-5y)	5	0	0	0.02	0	Food Secure	0	5	1	0	1	1	NA	1	NA	0	NA	NA	NA	0	1	0	0	NA	NA	0	NA	NA	NA	NA	NA	1	0	0	0	1	0	0	0	0
69604	696	53	1	3	1	10	20	150	Secondary (>5y)	7	5	0	0.13	0	Food Secure	0	0	1	0	0	0	NA	NA	1	0	1	1	0	0	0	0	0	0	0	0	0	0	1	0	0	1	1	0	0	1	0	0	1	0
69605	696	53	1	4	2	16	24	141.95	No education	0	0	0	0.01	4	Moderately Food Insecure	0	2	1	0	1	1	NA	1	1	0	NA	NA	NA	0	0	0	0	0	0	0	0	0	1	0	0	1	1	0	0	1	0	0	0	0
69606	696	53	1	6	3	7	19	NA	Secondary (>5y)	7	8	0	0.2	0	Food Secure	1	2	1	0	0	0	0	0	NA	1	1	0	0	0	0	0	0	NA	NA	0	NA	NA	NA	NA	NA	1	0	0	0	1	0	0	0	0
69607	696	53	1	2	0	11	18	148.55	Primary (1-5y)	4	7	0	0.21	0	Food Secure	1	3	1	0	0	0	NA	NA	NA	0	1	0	0	0	0	0	0	NA	NA	0	NA	NA	NA	NA	NA	1	1	0	0	0	0	0	0	0
69501	695	52	1	5	0	26	20	159.2	Primary (1-5y)	5	0	0	0.03	1	Mildly Food Insecure	1	0	0	0	0	0	NA	NA	NA	1	1	0	0	0	0	0	0	0	0	1	1	0	1	0	0	1	1	0	0	0	0	0	0	0
69502	695	52	1	5	0	11	18	151.65	Primary (1-5y)	5	0	1	0.02	8	Moderately Food Insecure	1	0	1	0	0	0	NA	NA	NA	1	0	0	0	0	0	0	0	0	0	0	0	0	1	0	0	1	1	0	0	1	0	0	0	0
69503	695	52	1	5	1	18	20	148.3	Primary (1-5y)	4	3	0	0.02	0	Food Secure	1	1	1	0	0	0	NA	1	NA	1	1	0	0	0	0	0	0	0	0	0	0	0	0	0	0	1	1	0	0	1	0	0	0	0
69504	695	52	1	4	1	18	23	149.95	Primary (1-5y)	5	5	0	0.06	4	Moderately Food Insecure	1	2	1	0	0	0	NA	0	NA	1	1	0	0	0	0	0	0	0	0	0	0	0	1	0	0	1	0	0	0	1	0	0	0	0
69505	695	52	2	7	0	21	20	160.65	Secondary (>5y)	8	5	0	0.1	0	Food Secure	0	0	0	0	0	0	NA	NA	1	1	1	0	0	0	0	0	0	0	0	0	0	0	1	1	1	1	1	0	0	1	0	0	1	0
69506	695	52	1	4	0	21	18	140.05	Primary (1-5y)	4	4	1	0.2	0	Food Secure	0	0	0	0	0	0	NA	NA	NA	1	1	0	0	0	0	0	0	0	0	0	0	0	1	0	0	1	1	0	0	1	0	0	0	0
69507	695	52	1	5	0	9	18	143.9	Secondary (>5y)	9	5	1	0.15	3	Moderately Food Insecure	1	1	0	0	0	1	NA	NA	NA	0	1	0	0	0	0	0	0	0	0	0	0	0	1	0	0	1	1	0	0	1	0	0	0	0
69508	695	52	1	4	2	16	27	145.25	No education	0	10	1	0.05	0	Food Secure	1	0	0	0	1	0	1	1	NA	0	1	0	0	0	1	0	0	0	0	1	1	0	1	0	0	1	1	0	0	1	0	0	0	0
69401	694	52	1	8	4	8	36	159.4	No education	0	7	1	0.03	6	Moderately Food Insecure	1	0	0	0	0	0	0	0	NA	1	1	1	0	0	0	0	0	0	0	1	1	0	1	0	0	1	1	0	0	0	0	0	0	0
69402	694	52	1	5	1	8	25	168	Secondary (>5y)	8	5	0	0.1	0	Food Secure	1	0	0	0	0	0	NA	0	NA	1	1	0	0	0	0	0	0	0	0	0	0	0	1	0	0	1	1	0	0	1	0	1	0	0
69403	694	52	1	5	2	11	18	144	Primary (1-5y)	5	8	0	0.05	0	Food Secure	1	0	0	0	0	0	NA	NA	NA	1	1	0	1	0	0	0	0	0	0	0	0	0	1	1	1	1	1	0	0	1	0	0	0	0
69404	694	52	1	3	0	8	18	151.7	Secondary (>5y)	10	9	1	0.7	0	Food Secure	1	0	0	0	0	0	NA	NA	NA	1	1	0	0	0	0	0	0	0	0	0	0	0	1	0	0	1	1	0	0	1	0	0	1	0
69405	694	52	1	5	3	9	32	153.1	Primary (1-5y)	5	2	1	0.15	0	Food Secure	1	0	0	0	0	0	0	NA	NA	1	1	0	0	0	0	0	0	0	0	0	0	0	1	0	0	1	1	0	0	1	0	0	1	0
69406	694	52	1	5	2	5	22	155	Secondary (>5y)	8	9	0	0.6	0	Food Secure	1	0	0	0	0	0	0	NA	0	1	1	0	0	1	0	0	0	0	0	0	0	0	1	0	0	1	1	0	0	1	0	0	1	0
69407	694	52	1	4	2	18	27	161	Primary (1-5y)	4	0	0	0.07	0	Food Secure	1	0	0	0	0	0	0	0	NA	0	1	0	0	0	0	0	0	0	0	0	0	0	1	0	0	1	1	0	0	1	0	1	0	0
69408	694	52	1	5	1	10	19	156.95	Primary (1-5y)	5	5	1	0.2	0	Food Secure	1	0	1	0	0	0	NA	NA	NA	1	1	0	0	0	1	0	0	0	0	0	0	0	1	0	0	1	1	0	0	1	0	0	0	0
69301	693	52	1	4	2	26	30	148.3	No education	0	0	1	0.06	8	Moderately Food Insecure	1	0	0	0	0	0	0	0	NA	1	1	NA	0	0	0	0	0	NA	NA	0	NA	NA	NA	NA	NA	1	0	0	0	0	0	0	0	0
69302	693	52	1	4	2	12	32	154.8	Primary (1-5y)	5	5	0	0.02	6	Moderately Food Insecure	1	0	0	0	0	0	0	NA	NA	0	1	0	1	0	0	0	1	1	0	0	0	0	1	0	0	1	0	0	0	1	0	0	0	0
69303	693	52	1	2	0	19	20	143.7	Primary (1-5y)	5	0	0	0.03	6	Moderately Food Insecure	1	0	0	0	0	0	NA	NA	NA	0	1	0	0	0	0	0	0	0	0	0	0	0	1	0	0	1	1	0	0	0	0	0	0	0
69304	693	52	1	6	2	13	23	149.4	Primary (1-5y)	4	5	0	0.08	3	Mildly Food Insecure	1	0	0	0	0	0	0	0	NA	1	1	NA	0	0	0	0	0	0	0	0	0	0	1	0	0	1	1	0	0	1	0	0	0	0
69305	693	52	1	17	9	17	30	145.75	Secondary (>5y)	7	9	0	0.18	0	Food Secure	0	2	0	0	0	0	0	0	1	1	1	1	0	0	0	0	1	1	0	0	0	0	1	0	0	1	1	1	1	1	0	0	1	0
69306	693	52	1	5	3	23	35	149.65	No education	0	0	0	0.05	0	Food Secure	1	0	1	0	0	0	0	0	NA	1	1	0	0	0	0	0	0	0	0	0	0	0	1	0	0	1	1	0	0	1	0	0	0	0
69307	693	52	1	4	2	12	23	151.55	No education	0	0	0	0.02	10	Moderately Food Insecure	1	0	0	0	0	0	NA	0	1	0	1	NA	0	0	1	0	0	0	0	0	0	0	1	0	0	1	1	0	0	1	0	0	0	0
68901	689	52	1	3	1	12	22	146.7	No education	0	9	0	0.01	6	Moderately Food Insecure	1	1	1	0	0	0	NA	NA	1	1	1	0	1	0	1	0	0	0	0	0	0	0	1	0	0	1	1	0	0	0	0	0	0	0
68902	689	52	1	9	3	12	20	157	Primary (1-5y)	5	5	0	0.3	0	Food Secure	1	0	1	0	0	0	0	NA	1	1	1	0	0	0	0	0	0	0	0	0	0	0	0	0	0	1	1	0	0	0	0	0	0	0
68902	689	52	1	9	3	12	20	157	Primary (1-5y)	5	5	0	0.3	0	Food Secure	1	0	1	0	0	0	0	NA	1	1	1	0	0	0	0	0	0	0	0	0	0	0	0	0	0	1	1	0	0	0	0	0	0	0
68903	689	52	1	8	4	25	20	NA	Secondary (>5y)	10	9	0	0.02	0	Food Secure	0	0	1	0	0	0	0	NA	NA	1	1	0	0	0	0	0	0	0	0	0	0	0	1	0	0	1	1	0	0	1	1	0	1	0
68904	689	52	1	2	0	8	18	147.65	Secondary (>5y)	6	7	0	NA	0	Food Secure	1	3	1	0	0	0	NA	NA	NA	0	1	0	0	0	0	0	0	0	0	0	0	0	1	1	1	1	1	0	0	1	0	0	0	0
68905	689	52	1	4	0	10	18	151.3	Primary (1-5y)	5	5	0	0.07	6	Moderately Food Insecure	1	0	0	0	0	0	NA	NA	NA	1	1	0	1	0	0	0	0	0	0	0	0	0	1	0	0	1	1	0	0	1	0	0	0	0
68906	689	52	1	6	2	6	20	149.45	Primary (1-5y)	5	NA	0	0.2	0	Food Secure	0	0	1	0	0	0	NA	0	NA	1	1	0	1	0	0	0	0	0	0	0	0	0	1	1	1	1	1	0	0	0	0	0	0	0
68907	689	52	1	2	1	9	18	150	Secondary (>5y)	7	7	1	0.1	0	Food Secure	1	0	0	0	0	0	NA	NA	NA	0	1	1	1	0	0	0	1	1	0	0	0	0	1	0	0	1	1	0	0	1	0	0	0	0
68908	689	52	1	5	3	12	28	153.05	Primary (1-5y)	5	7	1	NA	0	Food Secure	1	0	0	0	0	0	0	1	NA	1	1	0	0	0	0	0	0	0	0	0	0	0	1	0	0	1	1	0	0	1	0	0	1	0
68801	688	52	1	4	2	18	30	141.6	No education	0	0	1	0.02	19	Severely Food Insecure	0	1	1	0	0	0	1	0	NA	1	1	0	0	0	1	1	0	0	0	0	0	0	1	0	0	1	0	0	0	0	0	0	0	0
68802	688	52	1	6	2	10	18	145.55	Primary (1-5y)	5	0	0	0.08	0	Food Secure	1	0	0	0	0	0	0	NA	NA	1	1	0	1	0	0	0	0	NA	NA	0	NA	NA	NA	NA	NA	1	1	0	0	0	0	0	0	0
68803	688	52	1	6	1	6	28	148.7	Secondary (>5y)	9	11	0	0.3	0	Food Secure	1	0	1	0	0	0	NA	0	NA	1	1	0	1	0	0	0	0	0	0	0	0	0	1	1	1	1	1	0	0	1	0	0	1	1
68804	688	52	1	5	3	8	30	149	Primary (1-5y)	1	0	0	0.1	6	Moderately Food Insecure	0	0	1	0	1	1	1	1	NA	0	NA	NA	NA	0	1	0	0	0	0	0	0	0	1	0	0	1	1	0	0	1	0	1	0	0
68805	688	52	1	5	3	16	27	154.5	Secondary (>5y)	8	9	0	0.04	0	Food Secure	1	0	1	0	0	0	0	0	NA	0	1	1	1	0	0	0	0	0	0	0	0	0	1	0	0	1	1	0	0	1	0	0	1	0
68806	688	52	1	2	0	15	19	157.75	Secondary (>5y)	6	5	1	0.03	0	Food Secure	0	0	1	0	0	0	NA	NA	NA	0	1	NA	0	0	0	0	0	0	0	0	0	0	1	0	0	1	1	0	0	1	0	0	0	0
68807	688	52	1	11	4	11	20	151.25	Secondary (>5y)	9	10	0	0.2	0	Food Secure	0	0	1	0	0	0	0	0	0	1	1	0	0	1	0	0	1	1	0	0	0	0	1	0	0	1	1	0	0	1	0	1	1	0
68808	688	52	1	5	2	5	30	150.15	No education	0	0	0	0.05	15	Severely Food Insecure	1	0	0	0	1	1	1	1	NA	0	NA	NA	NA	0	1	0	0	0	0	0	0	0	1	0	0	1	1	0	0	0	0	0	0	0
68701	687	51	1	3	1	12	23	141.2	Primary (1-5y)	5	0	0	0.04	0	Food Secure	1	2	1	0	0	0	NA	0	NA	0	1	0	0	0	0	0	0	0	0	1	0	0	0	0	0	0	1	0	0	0	0	0	0	0
68702	687	51	1	4	2	20	28	148.35	Secondary (>5y)	9	5	0	0.15	0	Food Secure	0	1	1	0	0	0	1	1	NA	0	1	0	0	0	1	0	0	0	0	0	0	0	0	0	0	1	1	0	0	1	0	1	1	0
68703	687	51	1	2	0	13	20	149.15	No education	0	0	1	0.01	6	Moderately Food Insecure	0	1	1	0	0	0	NA	NA	NA	0	1	NA	0	0	1	0	0	NA	NA	0	NA	NA	NA	NA	NA	0	1	0	0	0	0	0	0	0
68704	687	51	1	2	0	15	22	145.9	Primary (1-5y)	4	0	0	0.05	10	Moderately Food Insecure	1	0	0	0	0	0	NA	NA	NA	0	1	0	0	0	1	0	0	0	0	0	0	0	1	0	0	1	1	0	0	0	0	0	0	0
68705	687	51	1	3	1	9	24	NA	Primary (1-5y)	5	2	0	0.03	8	Moderately Food Insecure	0	0	0	0	0	0	NA	0	NA	1	1	0	0	0	0	0	0	0	0	0	0	0	1	0	0	1	1	0	0	0	0	0	0	0
68706	687	51	1	2	0	8	23	153.95	Primary (1-5y)	3	3	0	NA	11	Severely Food Insecure	0	1	1	0	0	0	NA	NA	NA	0	1	0	0	0	0	0	0	0	0	1	0	0	0	0	0	1	1	0	0	0	0	0	0	0
68707	687	51	1	2	0	5	20	145.5	Primary (1-5y)	5	0	1	0.1	9	Severely Food Insecure	0	1	1	0	0	0	NA	NA	NA	1	0	NA	0	0	1	0	0	0	0	0	0	0	1	0	0	1	0	0	0	0	0	0	0	0
68708	687	51	1	6	3	6	18	144.1	Secondary (>5y)	6	0	0	0.04	0	Food Secure	0	2	1	0	0	0	0	0	NA	1	1	0	1	0	0	0	0	0	0	0	0	0	1	0	0	1	1	0	0	0	0	0	0	0
68501	685	51	1	5	2	12	33	151.35	Secondary (>5y)	8	8	1	0.27	0	Food Secure	1	1	0	0	0	0	NA	0	1	1	1	0	0	0	0	0	0	0	0	0	0	0	1	0	0	1	1	0	0	1	0	1	0	0
68502	685	51	1	5	3	27	29	147.65	No education	0	0	1	0.08	6	Moderately Food Insecure	1	2	0	0	0	0	0	1	NA	1	1	0	0	0	0	0	0	0	0	0	0	0	1	0	0	1	0	0	0	0	0	0	0	0
68503	685	51	1	4	2	17	24	155.05	Secondary (>5y)	7	2	1	0.13	1	Mildly Food Insecure	1	0	1	0	0	0	NA	0	NA	1	1	0	1	0	0	0	0	0	0	0	0	0	1	1	1	1	1	0	0	1	0	1	0	0
68504	685	51	1	4	2	19	35	146.45	No education	0	0	1	0.05	7	Moderately Food Insecure	1	0	0	0	1	0	1	1	NA	0	1	0	0	0	0	0	0	0	0	0	0	0	1	0	0	1	1	0	0	1	0	0	0	0
68505	685	51	1	4	2	28	23	148.5	Primary (1-5y)	2	0	0	0.05	4	Moderately Food Insecure	1	2	0	0	0	0	NA	0	NA	0	1	0	0	0	0	0	0	0	0	0	0	0	1	0	0	1	1	0	0	1	0	0	0	0
68506	685	51	1	4	2	7	32	148.8	No education	0	0	0	0.03	2	Moderately Food Insecure	1	2	1	0	0	0	0	NA	0	1	1	0	0	1	1	0	0	0	0	0	0	0	1	1	1	1	1	0	0	1	0	0	0	0
68507	685	51	1	11	2	11	25	154.8	Secondary (>5y)	9	9	0	0.8	0	Food Secure	1	0	0	0	0	0	NA	0	1	1	1	1	1	0	0	0	0	0	0	0	0	0	1	0	0	1	1	0	0	1	0	0	1	0
68508	685	51	1	5	1	5	18	150.05	Primary (1-5y)	5	4	0	0.1	7	Moderately Food Insecure	1	0	0	0	0	0	NA	NA	NA	1	1	0	1	0	0	0	0	0	0	0	0	0	1	0	0	1	1	0	0	1	0	0	0	0
68301	683	51	1	3	1	8	26	148.7	No education	0	0	0	0.01	8	Moderately Food Insecure	1	0	0	0	0	0	NA	1	NA	0	1	0	0	0	0	0	0	0	0	0	0	0	1	0	0	1	0	0	0	1	0	1	0	0
68302	683	51	1	4	0	31	20	151.4	Secondary (>5y)	8	8	0	0.05	6	Moderately Food Insecure	1	0	0	0	0	0	NA	NA	NA	1	1	0	0	0	0	0	0	NA	NA	0	NA	NA	NA	NA	NA	1	1	0	0	1	0	0	0	0
68303	683	51	1	2	1	8	16	153.15	No education	0	4	1	0.03	6	Moderately Food Insecure	1	0	0	0	0	0	NA	NA	NA	0	1	0	0	0	1	0	0	0	0	0	0	0	1	0	0	1	0	0	0	0	0	0	0	0
68304	683	51	1	3	1	3	24	146.85	Secondary (>5y)	6	0	0	0.2	0	Food Secure	1	0	0	0	0	0	NA	0	NA	1	1	NA	0	0	0	0	0	0	0	0	0	0	1	1	1	1	1	0	0	1	0	0	1	0
68305	683	51	1	4	2	9	27	148.75	No education	0	0	0	0.05	0	Food Secure	1	0	0	0	0	0	NA	1	NA	0	1	0	0	0	0	0	0	0	0	0	0	0	1	1	1	1	1	0	0	1	0	0	0	0
68306	683	51	1	2	0	8	20	151.65	Primary (1-5y)	5	4	1	0.03	5	Severely Food Insecure	1	1	0	0	0	0	NA	NA	NA	1	1	0	0	0	0	0	0	0	0	0	0	0	1	0	0	1	1	0	0	0	0	0	0	0
68307	683	51	1	4	1	10	20	156.1	Primary (1-5y)	5	0	0	NA	0	Food Secure	1	0	1	0	0	0	NA	NA	1	1	1	1	1	0	0	0	1	1	1	0	0	0	1	1	1	1	1	1	1	1	0	0	0	0
68201	682	51	1	8	3	10	23	146.65	Primary (1-5y)	4	2	1	0.7	0	Food Secure	1	0	0	0	1	1	1	NA	1	0	NA	NA	NA	0	0	0	0	0	0	1	1	0	1	0	0	1	1	0	0	0	0	0	0	0
68202	682	51	1	9	3	9	25	146.15	Secondary (>5y)	9	9	0	0.2	0	Food Secure	1	0	0	0	0	0	NA	0	1	1	1	0	0	0	0	0	0	0	0	0	0	0	1	1	1	1	1	0	0	0	0	0	0	0
68203	682	51	1	6	3	12	19	148.2	Secondary (>5y)	10	9	0	0.1	7	Moderately Food Insecure	1	0	0	0	0	0	0	0	NA	1	1	1	1	0	0	0	0	0	0	0	0	0	1	1	1	1	1	0	0	1	0	1	0	0
68204	682	51	1	5	1	7	33	156.8	Secondary (>5y)	12	10	0	0.08	0	Food Secure	1	0	1	0	0	0	NA	0	NA	1	1	1	1	0	0	0	0	0	0	1	1	1	1	1	1	1	1	0	0	0	0	0	0	0
68205	682	51	1	4	2	19	30	147.05	No education	0	0	1	0.04	0	Food Secure	1	1	0	0	0	0	0	1	NA	0	1	0	1	0	1	0	0	0	0	0	0	0	1	0	0	1	1	0	0	0	0	0	0	0
68207	682	51	1	2	0	7	19	149.4	Primary (1-5y)	5	0	1	0.07	4	Mildly Food Insecure	1	0	0	0	0	0	NA	NA	NA	0	1	0	0	0	0	0	0	0	0	0	0	0	1	0	0	1	1	0	0	0	0	0	0	0
68208	682	51	1	3	1	3	24	155.75	Primary (1-5y)	3	5	0	0.1	0	Food Secure	1	0	0	0	0	0	NA	1	NA	0	1	0	0	0	1	0	0	0	0	0	0	0	1	1	1	1	1	0	0	0	1	0	0	0
68101	681	51	1	2	0	10	20	147.95	Primary (1-5y)	1	0	1	0.03	0	Food Secure	1	0	0	0	1	0	NA	NA	NA	0	NA	NA	NA	0	0	0	0	0	0	0	0	0	1	1	1	1	1	0	0	1	0	0	0	0
68102	681	51	1	4	2	15	27	150.45	Primary (1-5y)	3	0	0	0.02	0	Food Secure	1	0	0	0	0	0	NA	0	1	0	1	1	0	0	0	0	0	0	0	0	0	0	1	0	0	1	1	0	0	1	0	0	0	0
68103	681	51	1	6	4	14	29	143.3	No education	0	0	0	0.05	6	Moderately Food Insecure	1	0	0	0	1	1	1	1	NA	0	NA	NA	NA	0	0	0	0	0	0	0	0	0	1	0	0	1	1	0	0	0	0	0	0	0
68104	681	51	1	3	1	9	21	147.25	Primary (1-5y)	4	0	0	0.03	0	Food Secure	1	0	0	0	0	0	NA	0	NA	0	1	0	0	0	0	0	0	0	0	0	0	0	1	0	0	1	1	0	0	1	0	0	1	0
68105	681	51	1	3	1	9	24	154.05	Primary (1-5y)	2	10	0	0.1	0	Food Secure	1	0	1	0	0	0	NA	1	NA	0	1	0	0	0	1	0	0	0	0	0	0	0	1	0	0	1	1	0	0	0	0	0	0	0
68106	681	51	1	4	2	8	25	NA	Secondary (>5y)	8	5	1	0.03	23	Severely Food Insecure	1	0	1	0	1	1	NA	1	1	0	NA	NA	NA	0	0	0	0	0	0	0	0	0	1	1	1	1	1	0	0	1	0	0	0	0
68107	681	51	1	5	2	11	15	144.85	Primary (1-5y)	4	5	0	0.1	10	Moderately Food Insecure	1	0	1	0	1	0	1	NA	NA	1	1	NA	0	0	1	0	0	0	0	0	0	0	1	1	1	1	1	0	0	1	0	0	0	0
68108	681	51	1	3	1	7	20	158.9	Secondary (>5y)	9	9	1	0.05	0	Food Secure	1	0	0	0	0	0	NA	NA	1	0	1	1	1	0	1	0	1	1	1	0	0	0	1	1	1	1	1	0	0	1	0	0	0	0
67901	679	50	1	4	2	4	31	149.65	Primary (1-5y)	2	0	1	0.05	11	Moderately Food Insecure	1	0	0	0	0	0	1	1	NA	0	1	0	0	0	0	0	0	0	0	0	0	0	1	0	0	1	1	0	0	0	0	0	0	0
67902	679	50	1	3	1	17	22	152.35	Primary (1-5y)	5	9	0	0.08	0	Food Secure	1	2	1	0	0	0	NA	NA	1	0	1	NA	0	0	0	0	0	0	0	1	0	0	1	0	0	1	1	0	0	0	0	0	0	0
67903	679	50	1	6	3	13	16	157.25	Secondary (>5y)	6	0	0	0.17	0	Food Secure	1	0	0	0	1	0	1	NA	NA	0	0	NA	1	0	0	0	0	0	0	0	0	0	1	0	0	1	1	0	0	0	0	0	0	0
67905	679	50	1	10	3	17	27	146.3	Secondary (>5y)	7	9	0	0.15	6	Moderately Food Insecure	1	0	0	0	0	0	0	0	1	0	1	0	0	0	0	0	0	0	0	0	0	0	1	1	1	1	1	0	0	0	0	0	0	0
67906	679	50	1	6	1	22	22	144.35	Secondary (>5y)	9	12	1	0.3	0	Food Secure	1	0	0	0	0	0	NA	1	NA	1	1	0	1	0	0	0	0	0	0	1	1	0	1	0	0	1	1	0	0	0	0	0	0	0
67907	679	50	1	3	1	16	25	152.05	Secondary (>5y)	8	5	1	0.02	0	Food Secure	1	0	0	0	0	0	NA	NA	1	0	1	0	0	0	1	1	0	0	0	0	0	0	1	0	0	1	1	0	0	0	0	0	0	0
67908	679	50	1	3	0	3	18	150.95	Secondary (>5y)	8	9	0	0.24	0	Food Secure	1	0	0	0	0	0	NA	NA	NA	0	1	0	0	0	0	0	0	0	0	0	0	0	1	1	1	1	1	0	0	0	0	0	0	0
67701	677	50	1	5	3	9	35	160.05	Primary (1-5y)	5	0	1	0.01	6	Moderately Food Insecure	1	0	0	0	0	0	0	1	NA	0	1	0	0	0	0	0	0	0	0	0	0	0	1	0	0	1	0	0	0	0	0	0	0	0
67702	677	50	1	4	1	4	18	155.45	Secondary (>5y)	8	0	0	0.1	0	Food Secure	1	0	1	0	0	0	NA	NA	1	1	1	1	0	0	0	0	0	0	0	0	0	0	1	0	0	1	1	0	0	0	0	0	0	0
67703	677	50	1	4	1	8	32	147.2	Secondary (>5y)	6	0	0	0.06	6	Moderately Food Insecure	1	0	0	0	0	0	NA	0	NA	0	1	0	0	0	0	0	0	0	0	0	0	0	1	1	1	1	1	0	0	1	0	0	0	0
67704	677	50	1	5	3	12	35	158.3	No education	0	0	1	0.1	14	Severely Food Insecure	1	0	0	0	0	0	0	1	NA	1	1	0	0	0	0	0	0	0	0	0	0	0	1	0	0	1	1	0	0	0	0	0	0	0
67705	677	50	1	3	1	21	22	143.25	Primary (1-5y)	5	0	0	0.2	0	Food Secure	1	0	0	0	0	0	NA	1	NA	0	1	0	0	0	0	0	0	0	0	0	0	0	1	0	0	1	1	0	0	1	0	0	0	0
67706	677	50	1	5	2	18	30	145.25	Secondary (>5y)	7	7	0	0.1	0	Food Secure	1	0	0	0	0	0	0	0	NA	0	1	1	1	0	0	0	1	1	1	0	0	0	1	1	1	1	1	0	0	1	0	0	1	0
67707	677	50	1	2	0	7	21	147.75	No education	0	0	1	0.05	0	Food Secure	1	0	0	0	1	1	NA	NA	NA	0	NA	NA	NA	0	0	0	0	0	0	0	0	0	1	0	0	1	0	0	0	0	0	0	0	0
67708	677	50	1	2	0	6	20	147	Primary (1-5y)	4	8	0	0.07	0	Food Secure	1	1	0	0	0	0	NA	NA	NA	0	1	1	0	0	0	0	1	1	1	0	0	0	1	1	1	1	1	0	0	1	0	0	0	0
67601	676	50	1	5	3	10	26	148.5	Primary (1-5y)	3	0	0	0.04	0	Food Secure	1	0	0	0	0	0	0	1	NA	0	0	NA	NA	0	1	0	0	0	0	0	0	0	1	0	0	1	1	0	0	1	0	0	0	0
67602	676	50	1	9	4	9	20	151.6	Secondary (>5y)	7	5	0	0.1	0	Food Secure	1	0	0	0	0	0	0	1	NA	0	0	NA	NA	0	0	0	0	0	0	0	0	0	1	0	0	1	1	0	0	1	0	0	0	0
67603	676	50	1	4	2	22	29	144.25	Primary (1-5y)	2	4	1	0.2	0	Food Secure	1	1	1	0	1	0	1	1	NA	0	0	NA	NA	0	0	0	0	NA	NA	0	NA	NA	NA	NA	NA	1	1	0	0	1	0	0	0	0
67604	676	50	1	10	5	10	19	154.85	No education	0	3	1	0.1	0	Food Secure	1	0	1	0	0	0	0	0	NA	1	1	0	0	0	0	0	0	0	0	0	0	0	1	0	0	1	0	0	0	1	0	0	0	0
67605	676	50	1	6	2	11	21	147.65	Primary (1-5y)	5	9	1	0.08	0	Food Secure	1	0	1	0	0	0	0	NA	1	1	1	NA	0	0	1	0	0	0	0	0	0	0	1	0	0	1	1	0	0	0	0	0	0	0
67606	676	50	1	6	1	6	19	152.7	Secondary (>5y)	10	5	1	0.23	0	Food Secure	1	0	1	0	0	0	NA	NA	NA	1	1	1	1	0	0	0	1	1	1	0	0	0	1	1	1	1	1	0	0	0	0	0	0	0
67607	676	50	1	5	2	7	23	151.4	Secondary (>5y)	9	5	1	0.3	0	Food Secure	1	0	1	0	0	0	NA	NA	1	0	1	1	0	0	0	0	0	0	0	0	0	0	1	0	0	1	1	0	0	1	1	0	0	0
67608	676	50	1	7	2	28	24	149.35	Secondary (>5y)	9	9	0	NA	0	Food Secure	1	0	1	0	0	0	NA	0	0	1	1	0	1	1	0	0	0	0	0	0	0	0	1	0	0	1	1	0	0	0	1	0	0	0
67501	675	50	1	3	1	9	20	161.65	Secondary (>5y)	6	9	0	0.05	0	Food Secure	1	0	1	0	0	0	NA	1	NA	1	0	NA	0	0	0	0	0	0	0	0	0	0	1	0	0	1	1	0	0	1	0	0	0	0
67502	675	50	1	5	3	14	30	146.8	Primary (1-5y)	1	0	0	0.05	8	Moderately Food Insecure	1	0	0	0	0	0	0	0	NA	0	1	1	1	0	0	0	1	1	0	0	0	0	1	0	0	1	0	0	0	0	0	0	0	0
67503	675	50	1	5	1	5	21	NA	Secondary (>5y)	9	0	1	0.3	0	Food Secure	1	1	0	0	0	0	NA	NA	1	1	1	0	1	0	0	0	1	1	0	0	0	0	1	0	0	1	1	0	0	0	0	0	0	0
67504	675	50	1	4	2	16	30	156.45	Primary (1-5y)	2	5	0	0.06	1	Mildly Food Insecure	1	2	1	0	1	1	1	1	NA	0	NA	NA	NA	0	0	0	0	0	0	0	0	0	1	0	0	1	1	0	0	0	0	0	0	0
67505	675	50	1	4	2	10	27	152.65	Primary (1-5y)	5	0	0	0.03	10	Moderately Food Insecure	1	0	0	0	NA	0	0	0	NA	0	1	0	0	0	0	0	0	0	0	0	0	0	1	0	0	1	1	0	0	1	0	0	0	0
67507	675	50	1	4	1	12	27	147.5	Secondary (>5y)	9	0	0	0.2	0	Food Secure	1	2	0	0	0	0	NA	1	NA	0	0	NA	0	1	0	0	0	0	0	0	0	0	1	0	0	1	1	0	0	1	0	0	0	0
67508	675	50	1	7	3	7	20	164.2	Secondary (>5y)	10	6	1	0.16	0	Food Secure	1	1	1	0	0	0	0	NA	NA	1	1	1	0	0	0	0	0	0	0	0	0	0	1	0	0	1	1	0	0	1	0	0	0	0
67301	673	50	1	5	3	13	28	162.65	No education	0	5	0	0.04	7	Moderately Food Insecure	1	0	0	0	0	0	0	0	1	1	1	0	1	0	0	0	1	1	0	0	0	0	1	0	0	1	1	0	0	0	0	0	0	0
67302	673	50	1	4	2	16	30	144.45	Primary (1-5y)	5	0	0	0.02	3	Mildly Food Insecure	1	0	0	0	0	0	NA	1	1	0	1	0	0	0	1	0	0	0	0	0	0	0	1	0	0	1	1	0	0	1	0	0	0	0
67303	673	50	1	5	2	13	24	NA	Secondary (>5y)	7	0	1	0.1	6	Moderately Food Insecure	0	0	1	0	1	0	NA	1	NA	0	NA	NA	NA	0	0	0	0	0	0	0	0	0	1	0	0	1	0	0	0	0	0	0	0	0
67305	673	50	1	7	2	7	18	151.3	Secondary (>5y)	9	9	0	0.1	0	Food Secure	0	0	1	0	0	0	NA	0	1	1	1	0	1	0	0	0	0	0	0	1	1	0	1	0	0	1	1	0	0	0	0	0	0	0
67306	673	50	1	5	3	16	34	150.65	Primary (1-5y)	4	0	1	0.05	9	Moderately Food Insecure	1	0	0	0	0	0	0	1	NA	0	1	0	0	0	1	0	0	0	0	0	0	0	1	0	0	1	1	0	0	0	0	0	0	0
67307	673	50	1	3	1	6	23	149.8	Secondary (>5y)	6	5	0	0.2	0	Food Secure	1	0	0	0	0	0	NA	1	NA	0	1	0	0	0	0	0	0	0	0	0	0	0	1	0	0	1	1	0	0	0	0	0	0	0
67308	673	50	1	4	2	16	30	156.1	Secondary (>5y)	7	8	0	0.1	0	Food Secure	0	0	1	0	0	0	0	0	NA	0	1	NA	1	0	0	0	0	NA	NA	0	NA	NA	NA	NA	NA	1	0	0	0	1	0	0	0	0
67001	670	49	1	8	5	20	30	150.9	No education	0	6	1	0.03	5	Moderately Food Insecure	0	10	1	0	0	0	0	1	1	0	1	0	0	0	1	0	0	0	0	0	0	0	1	0	0	0	0	0	0	1	0	0	0	0
67002	670	49	2	5	5	20	28	157.9	No education	0	8	1	0.04	1	Mildly Food Insecure	0	3	0	0	0	0	0	1	NA	0	1	0	0	0	0	0	0	0	0	0	0	0	1	0	0	0	0	0	0	1	0	0	0	0
67003	670	49	1	4	1	16	24	141.9	Secondary (>5y)	9	7	0	0.15	0	Food Secure	1	0	1	0	0	0	NA	0	NA	1	1	NA	0	0	0	0	0	0	0	1	1	0	1	0	0	1	1	0	0	1	0	0	1	0
67004	670	49	1	4	2	25	25	151.3	Primary (1-5y)	4	4	0	0.03	9	Moderately Food Insecure	0	0	1	0	0	0	NA	1	NA	0	1	0	0	0	0	0	0	0	0	0	0	0	0	0	0	1	0	0	0	1	0	0	0	0
67005	670	49	1	2	0	13	18	152.9	Primary (1-5y)	5	4	0	0.1	8	Severely Food Insecure	0	5	1	0	0	0	NA	NA	NA	0	0	NA	0	0	0	0	0	0	0	0	0	0	1	0	0	1	1	0	0	0	0	0	0	0
67007	670	49	1	4	2	16	27	157.65	Secondary (>5y)	8	5	1	0.08	0	Food Secure	0	2	1	0	0	0	NA	1	NA	0	0	NA	0	0	0	0	0	0	0	0	0	0	1	0	0	1	1	0	0	0	0	0	0	0
67008	670	49	1	3	1	15	25	142.9	Secondary (>5y)	7	9	0	0.99	0	Food Secure	0	1	1	0	0	0	NA	0	NA	0	1	0	1	0	0	0	0	0	0	1	0	0	0	0	0	1	1	0	0	0	0	0	0	0
66901	669	49	1	5	2	5	23	157.7	Secondary (>5y)	12	8	0	0.49	2	Mildly Food Insecure	0	0	1	0	0	0	0	NA	0	1	1	0	1	0	0	0	0	0	0	0	0	0	1	1	1	1	1	0	0	1	0	0	0	0
66903	669	49	1	4	2	34	25	155.05	Primary (1-5y)	2	0	1	0.06	0	Food Secure	0	0	1	0	0	0	NA	1	1	0	1	NA	1	0	0	0	0	0	0	0	0	0	1	0	0	1	1	0	0	0	0	0	0	0
66904	669	49	1	5	3	11	36	143.7	No education	0	0	1	0.05	0	Food Secure	0	1	1	0	0	0	0	0	NA	1	1	0	0	0	0	0	0	0	0	0	0	0	1	0	0	1	1	0	0	0	0	0	0	0
66905	669	49	1	6	3	6	30	151.3	Primary (1-5y)	5	8	0	0.1	0	Food Secure	0	0	1	0	0	0	0	0	NA	1	1	1	0	0	0	0	0	NA	NA	0	NA	NA	NA	NA	NA	1	1	0	0	1	0	0	1	0
66906	669	49	1	4	0	4	20	143.6	Secondary (>5y)	10	10	0	0.25	2	Mildly Food Insecure	0	1	1	0	0	0	NA	NA	NA	1	1	0	0	0	0	0	0	0	0	1	1	0	1	0	0	1	1	0	0	1	0	0	1	0
66907	669	49	1	5	1	5	30	159.55	Secondary (>5y)	9	12	0	0.1	0	Food Secure	0	10	1	0	0	0	0	NA	NA	1	1	0	1	0	0	0	0	0	0	1	1	0	1	0	0	1	1	0	0	1	0	1	0	0
66908	669	49	1	3	1	5	24	148.25	Secondary (>5y)	7	7	0	0.2	0	Food Secure	0	5	1	0	0	0	NA	1	NA	0	1	0	0	0	0	0	0	0	0	0	0	0	1	0	0	1	1	0	0	0	0	0	0	0
66602	666	49	1	8	4	8	32	148.05	Primary (1-5y)	5	5	0	0.2	0	Food Secure	0	0	1	0	0	0	0	0	1	1	1	0	0	0	0	0	0	0	0	0	0	0	1	0	0	1	1	0	0	0	0	0	0	0
66603	666	49	1	6	2	17	29	155.45	Secondary (>5y)	9	9	0	0.2	0	Food Secure	0	0	1	0	0	0	0	0	NA	1	1	0	0	0	0	0	0	0	0	0	0	0	1	1	1	1	1	0	0	0	0	0	0	0
66604	666	49	1	9	3	9	17	153.3	Secondary (>5y)	6	0	0	0.12	21	Severely Food Insecure	0	8	1	0	1	0	0	1	1	0	1	NA	0	0	0	0	0	NA	NA	0	NA	NA	NA	NA	NA	1	0	0	0	1	0	0	0	0
66605	666	49	1	5	1	5	22	156.6	Secondary (>5y)	7	0	0	0.1	0	Food Secure	1	4	1	0	0	0	NA	1	NA	0	1	0	1	0	1	0	0	0	0	0	0	0	1	0	0	1	1	0	0	0	0	0	0	0
66501	665	49	1	2	1	39	29	NA	Primary (1-5y)	5	8	0	0.02	1	Mildly Food Insecure	0	3	1	0	NA	0	NA	0	NA	0	1	0	0	0	0	0	0	0	0	0	0	0	1	0	0	1	1	0	0	0	0	0	0	0
66502	665	49	1	4	2	19	25	142.6	Primary (1-5y)	5	4	1	0.1	0	Food Secure	0	2	1	0	0	0	1	1	NA	0	1	0	1	0	1	0	0	0	0	0	0	0	1	0	0	1	0	0	0	0	0	0	0	0
66503	665	49	1	12	5	12	25	149.45	Secondary (>5y)	9	10	0	0.6	0	Food Secure	0	0	0	0	0	0	0	0	NA	1	1	1	1	0	0	0	0	0	0	0	0	0	1	0	0	1	1	0	0	0	0	1	0	0
66504	665	49	1	3	1	13	20	150	Secondary (>5y)	6	9	0	0.03	0	Food Secure	0	0	1	0	0	0	NA	NA	1	0	1	0	1	0	0	0	0	0	0	0	0	0	1	0	0	1	1	0	0	0	0	0	0	0
66505	665	49	1	4	2	18	28	143.55	No education	0	0	1	0.04	5	Moderately Food Insecure	0	2	1	0	0	0	0	0	NA	0	1	1	0	0	0	0	0	0	0	0	0	0	1	0	0	1	0	0	0	0	0	0	0	0
66506	665	49	2	5	1	40	33	145.4	No education	0	4	1	0.05	0	Food Secure	0	5	1	0	0	0	0	0	NA	1	1	0	0	0	0	0	0	0	0	1	1	0	1	0	0	1	1	0	0	0	0	0	0	0
66507	665	49	1	4	2	32	29	151.2	Primary (1-5y)	4	2	0	0.03	4	Moderately Food Insecure	1	2	1	0	0	0	NA	0	NA	0	1	0	0	0	0	0	0	0	0	0	0	0	1	0	0	1	1	0	0	0	0	0	0	0
66508	665	49	1	6	1	10	17	145.8	Secondary (>5y)	8	8	1	0.3	0	Food Secure	0	5	1	0	0	0	NA	NA	NA	1	1	0	1	0	0	0	0	0	0	0	0	0	1	0	0	1	1	0	0	0	0	0	0	0
66401	664	49	1	5	2	17	19	142.5	Secondary (>5y)	7	5	1	0.05	3	Mildly Food Insecure	0	1	1	0	1	0	1	NA	NA	0	0	NA	0	0	0	0	0	0	0	1	1	0	1	0	0	1	1	0	0	0	0	0	0	0
66402	664	49	1	5	3	10	35	NA	No education	0	0	1	0.05	0	Food Secure	1	0	1	0	1	1	1	1	NA	0	NA	NA	NA	0	0	0	0	0	0	0	0	0	1	0	0	1	1	0	0	0	0	0	0	0
66403	664	49	1	4	1	12	27	143.45	No education	0	0	1	0.05	6	Moderately Food Insecure	0	0	1	0	0	0	NA	NA	1	1	1	0	0	0	0	0	0	0	0	1	0	0	1	0	0	1	1	0	0	0	0	0	0	0
66404	664	49	1	2	0	14	20	155.75	Secondary (>5y)	9	0	0	0.04	0	Food Secure	0	3	1	0	0	0	NA	NA	NA	0	1	0	0	0	1	0	0	0	0	1	0	0	0	0	0	1	1	0	0	0	0	0	0	0
66406	664	49	1	8	2	13	20	152.85	Primary (1-5y)	5	7	1	0.15	0	Food Secure	1	0	0	0	0	0	0	NA	NA	0	1	0	0	0	0	0	0	0	0	0	0	0	1	0	0	1	0	0	0	0	0	0	0	0
66407	664	49	1	3	1	8	23	145.2	Secondary (>5y)	9	8	0	0.02	0	Food Secure	1	2	1	0	0	0	NA	0	NA	0	1	0	0	0	0	0	0	0	0	0	0	0	1	1	1	1	1	0	0	1	0	0	0	0
66408	664	49	1	2	1	2	17	142.1	Primary (1-5y)	5	0	0	0.03	0	Food Secure	1	0	1	0	0	0	NA	NA	NA	1	0	NA	1	0	0	0	0	0	0	1	0	0	1	0	0	1	1	0	0	0	0	0	0	0
66301	663	48	1	7	2	12	28	144.9	Primary (1-5y)	4	12	1	0.22	0	Food Secure	0	1	0	0	0	0	NA	0	1	1	1	NA	0	0	0	0	0	0	0	0	0	0	1	0	0	1	1	0	0	1	0	1	0	0
66302	663	48	1	3	1	13	26	152.4	Primary (1-5y)	4	0	1	0.05	0	Food Secure	0	2	1	0	0	0	0	NA	NA	0	0	0	0	0	0	0	0	NA	NA	0	NA	NA	NA	NA	NA	1	0	0	0	0	0	0	0	0
66303	663	48	1	7	4	11	22	140.15	Secondary (>5y)	7	5	1	0.1	7	Moderately Food Insecure	0	0	1	0	1	1	1	1	1	0	NA	NA	NA	0	0	0	0	0	0	0	0	0	1	0	0	1	1	0	0	1	0	0	0	0
66304	663	48	1	2	0	14	20	154.25	Primary (1-5y)	5	5	1	0.05	0	Food Secure	0	1	1	0	0	0	NA	NA	NA	0	1	0	0	0	0	0	0	NA	NA	0	NA	NA	NA	NA	NA	1	0	0	0	0	0	0	0	0
66305	663	48	2	5	3	14	24	147.55	Primary (1-5y)	5	5	1	0.05	6	Moderately Food Insecure	0	1	1	0	0	0	0	0	1	0	1	0	0	0	0	0	0	NA	NA	0	NA	NA	NA	NA	NA	1	0	0	0	0	0	0	0	0
66308	663	48	1	7	2	7	19	151.95	Secondary (>5y)	12	10	0	1	0	Food Secure	0	0	1	0	0	0	NA	0	NA	1	1	0	0	0	0	0	0	0	0	0	0	0	1	0	0	1	1	0	0	1	0	0	0	0
66203	662	48	1	3	1	14	24	154.5	Secondary (>5y)	7	10	0	NA	0	Food Secure	0	3	1	0	0	0	NA	0	NA	1	1	0	1	0	1	0	0	0	0	1	1	0	1	0	0	1	1	0	0	0	0	0	0	0
66204	662	48	1	4	0	4	20	149.65	Secondary (>5y)	10	10	1	0.25	0	Food Secure	0	1	0	0	0	0	NA	NA	NA	1	1	1	1	0	0	0	0	0	0	0	0	0	1	0	0	1	1	0	0	0	0	0	0	0
66205	662	48	1	6	1	6	26	157.05	Secondary (>5y)	9	14	0	0.04	0	Food Secure	0	1	1	0	1	1	NA	1	NA	0	NA	NA	NA	0	0	0	0	NA	NA	0	NA	NA	NA	NA	NA	1	1	0	0	0	0	0	0	0
66206	662	48	1	4	0	11	18	146.3	Secondary (>5y)	7	5	0	0.3	1	Food Secure	0	0	1	0	0	0	NA	NA	NA	1	1	0	0	0	1	1	0	0	0	0	0	0	1	0	0	1	1	0	0	0	0	0	0	0
66206	662	48	1	4	0	11	18	146.3	Secondary (>5y)	7	5	0	0.3	1	Food Secure	0	0	1	0	0	0	NA	NA	NA	1	1	0	0	0	1	1	0	0	0	0	0	0	1	0	0	1	1	0	0	0	0	0	0	0
66207	662	48	1	4	1	4	23	144.7	Primary (1-5y)	2	0	1	0.08	10	Moderately Food Insecure	1	0	1	0	0	0	NA	1	NA	0	1	0	0	0	0	0	0	0	0	1	0	0	0	0	0	1	0	0	0	0	0	0	0	0
66208	662	48	1	5	2	10	25	157.95	Primary (1-5y)	4	3	0	0.1	10	Moderately Food Insecure	0	0	1	0	0	0	0	NA	NA	1	1	0	0	0	0	0	0	0	0	0	0	0	0	0	0	1	0	0	0	0	0	0	0	0
66101	661	48	1	4	0	9	20	154.6	Secondary (>5y)	9	9	1	0.33	0	Food Secure	0	0	0	0	0	0	NA	NA	NA	1	1	1	1	0	0	0	0	0	0	0	0	0	1	0	0	1	1	0	0	0	0	0	0	0
66102	661	48	1	2	1	9	17	137.95	No education	0	0	0	NA	0	Food Secure	0	3	1	0	0	0	NA	NA	NA	0	0	NA	NA	0	0	0	0	0	0	0	0	0	1	0	0	1	1	0	0	0	0	0	0	0
66103	661	48	1	3	1	9	24	150.35	Secondary (>5y)	9	8	0	0.05	0	Food Secure	1	0	0	0	0	0	NA	NA	1	0	1	NA	0	0	0	0	1	1	1	0	0	0	1	1	1	1	1	0	0	0	0	0	0	0
66104	661	48	1	3	1	16	25	156	Secondary (>5y)	7	4	0	0.1	0	Food Secure	1	4	1	0	0	0	NA	1	NA	0	1	1	1	0	0	0	0	0	0	0	0	0	1	0	0	1	1	0	0	1	0	0	0	0
66105	661	48	1	5	3	6	29	149.55	Secondary (>5y)	6	5	1	0.1	13	Severely Food Insecure	0	3	1	0	1	1	NA	1	1	0	NA	NA	NA	0	1	1	0	NA	NA	0	NA	NA	NA	NA	NA	1	0	0	0	0	0	0	0	0
66106	661	48	1	4	1	4	23	156.3	Primary (1-5y)	5	3	0	0.1	0	Food Secure	1	0	1	0	1	1	NA	1	NA	0	NA	NA	NA	0	0	0	0	0	0	0	0	0	0	0	0	1	1	0	0	0	1	0	0	0
66107	661	48	1	4	2	9	36	149.95	Primary (1-5y)	4	4	0	0.2	0	Food Secure	1	0	1	0	NA	0	0	NA	NA	1	1	0	0	0	0	0	0	0	0	0	0	0	0	0	0	1	1	0	0	1	0	0	0	0
66108	661	48	1	7	2	7	18	157.25	Secondary (>5y)	8	5	1	0.2	0	Food Secure	0	0	0	0	0	0	0	NA	NA	1	1	1	1	0	0	0	0	0	0	0	0	0	1	1	1	1	1	0	0	0	0	0	0	0
65801	658	48	1	3	1	25	25	149.9	Primary (1-5y)	5	0	1	0.05	0	Food Secure	1	0	0	0	0	0	NA	1	NA	0	0	NA	1	0	0	0	0	NA	NA	0	NA	NA	NA	NA	NA	1	1	0	0	0	0	0	0	0
65802	658	48	1	3	0	6	21	151.75	Secondary (>5y)	6	0	1	0.01	9	Severely Food Insecure	1	0	1	0	1	0	NA	NA	NA	0	1	0	1	0	0	0	0	0	0	0	0	0	1	0	0	1	1	0	0	1	0	0	0	0
65803	658	48	1	3	1	8	29	149.75	Secondary (>5y)	10	10	1	0.4	0	Food Secure	0	0	1	0	0	0	NA	1	NA	0	0	NA	0	0	0	0	0	0	0	0	0	0	1	0	0	1	1	1	1	0	0	1	0	0
65804	658	48	1	10	4	15	26	NA	Secondary (>5y)	9	1	1	0.07	0	Food Secure	0	0	1	0	0	0	1	0	1	0	1	NA	0	0	0	0	0	0	0	0	0	0	1	0	0	1	0	0	0	0	0	0	0	0
65805	658	48	1	5	1	5	16	150.7	Secondary (>5y)	6	5	1	0.12	2	Mildly Food Insecure	0	1	1	0	0	0	NA	NA	NA	1	1	1	0	0	0	0	0	0	0	0	0	0	1	0	0	1	1	0	0	1	0	0	0	0
65806	658	48	1	3	1	17	20	147.95	Primary (1-5y)	2	0	1	0.05	4	Moderately Food Insecure	0	0	1	0	0	0	NA	NA	1	0	1	1	1	0	0	0	1	1	0	0	0	0	1	0	0	1	1	0	0	0	0	0	0	0
65807	658	48	1	3	1	17	20	145.3	Primary (1-5y)	4	0	0	0.03	6	Moderately Food Insecure	0	0	1	0	0	0	NA	1	NA	0	0	NA	1	0	0	0	0	NA	NA	0	NA	NA	NA	NA	NA	1	1	0	0	0	0	0	0	0
65808	658	48	1	5	1	10	23	152.2	No education	0	0	1	0.33	6	Moderately Food Insecure	0	0	1	0	0	0	NA	1	NA	0	1	0	0	0	0	0	0	NA	NA	0	NA	NA	NA	NA	NA	1	1	0	0	0	0	1	0	0
65701	657	48	1	4	1	20	25	152.3	Secondary (>5y)	9	9	0	0.1	2	Mildly Food Insecure	0	0	0	0	0	0	NA	0	NA	1	1	1	1	0	0	0	1	1	0	0	0	0	1	0	0	1	1	0	0	1	0	0	0	0
65702	657	48	2	8	1	20	35	150.4	Primary (1-5y)	4	5	1	0.1	4	Moderately Food Insecure	0	1	0	0	0	0	0	1	NA	1	1	0	0	0	1	0	0	0	0	0	0	0	1	0	0	1	1	0	0	0	0	0	0	0
65703	657	48	1	4	1	13	25	158.05	Secondary (>5y)	12	10	0	0.05	0	Food Secure	1	0	0	0	0	0	NA	NA	1	1	1	1	0	0	0	0	0	0	0	0	0	0	1	0	0	1	1	0	0	1	0	0	1	1
65704	657	48	1	2	0	17	18	148.9	Primary (1-5y)	4	0	1	0.02	4	Moderately Food Insecure	1	1	1	0	0	0	NA	NA	NA	1	1	0	1	0	0	0	0	0	0	0	0	0	1	0	0	1	1	0	0	0	0	0	0	0
65705	657	48	1	2	0	10	19	143.5	Primary (1-5y)	5	0	0	0.02	1	Food Secure	0	5	1	0	0	0	0	NA	NA	0	1	NA	0	0	1	0	0	NA	NA	0	NA	NA	NA	NA	NA	1	1	0	0	0	0	0	0	0
65706	657	48	1	8	4	14	19	150	Secondary (>5y)	9	7	0	0.07	2	Mildly Food Insecure	0	3	1	0	1	1	1	1	NA	1	1	NA	1	0	0	0	0	0	0	0	0	0	1	0	0	1	1	0	0	1	0	0	0	0
65707	657	48	1	4	0	11	23	147.65	Primary (1-5y)	4	7	1	0.08	0	Food Secure	0	1	1	0	0	0	NA	NA	NA	1	1	0	0	0	0	0	0	0	0	0	0	0	1	0	0	1	1	0	0	1	0	0	1	0
65708	657	48	1	9	2	18	18	151.1	Secondary (>5y)	9	2	1	0.02	11	Severely Food Insecure	0	2	1	0	0	0	0	0	NA	1	1	1	0	0	0	0	0	0	0	0	0	0	0	0	0	1	1	0	0	1	0	0	0	0
65301	653	47	1	3	1	17	20	146	Primary (1-5y)	5	5	0	0.01	3	Mildly Food Insecure	1	1	1	0	0	0	NA	1	NA	0	1	0	1	0	0	0	0	NA	NA	0	NA	NA	NA	NA	NA	1	1	0	0	0	0	0	0	0
65302	653	47	1	4	2	9	22	152.05	No education	0	4	1	0.04	10	Moderately Food Insecure	1	0	0	0	0	0	NA	1	NA	0	1	0	1	0	0	0	0	0	0	0	0	0	1	1	1	1	1	0	0	0	0	0	0	0
65304	653	47	1	4	2	27	23	148.9	Secondary (>5y)	8	4	0	0.06	0	Food Secure	0	0	0	0	0	0	NA	0	1	1	1	0	1	0	0	0	0	0	0	0	0	0	1	0	0	1	1	0	0	1	0	0	0	0
65306	653	47	2	2	5	14	28	155.45	Secondary (>5y)	8	0	1	0.08	5	Moderately Food Insecure	1	1	1	0	0	0	NA	NA	NA	1	0	NA	0	0	1	0	0	0	0	0	0	0	1	0	0	1	1	0	0	0	0	0	0	0
65307	653	47	1	4	0	4	20	153.4	Secondary (>5y)	6	8	0	0.53	0	Food Secure	1	0	0	0	0	0	NA	NA	NA	1	1	0	0	0	0	0	0	NA	NA	0	NA	NA	NA	NA	NA	1	1	0	0	1	0	0	0	0
65308	653	47	1	7	5	15	28	144.9	No education	0	0	1	0.3	16	Severely Food Insecure	0	3	1	0	1	1	1	1	1	0	NA	NA	NA	0	0	0	0	NA	NA	0	NA	NA	NA	NA	NA	1	0	0	0	0	0	0	0	0
65201	652	47	1	9	4	11	22	151.15	Secondary (>5y)	9	8	1	0.2	1	Food Secure	1	0	0	0	0	0	0	0	NA	1	1	0	1	0	0	0	0	0	0	0	0	0	1	0	0	1	1	0	0	1	0	0	1	0
65202	652	47	1	8	2	10	25	152.6	Secondary (>5y)	9	0	0	0.16	0	Food Secure	0	0	0	0	0	0	0	1	NA	1	0	0	0	0	0	0	0	0	0	0	0	0	1	1	1	1	1	0	0	1	0	0	0	0
65203	652	47	1	4	2	13	21	145.1	Secondary (>5y)	9	2	0	0.01	9	Moderately Food Insecure	0	1	1	0	1	0	NA	1	1	1	1	0	1	0	0	0	0	0	0	0	0	0	1	0	0	1	1	0	0	1	0	0	0	0
65204	652	47	1	4	2	22	31	154.45	No education	0	0	1	NA	12	Severely Food Insecure	0	0	1	0	1	1	1	NA	NA	0	NA	NA	NA	0	0	0	0	0	0	0	0	0	1	0	0	1	1	0	0	1	0	0	0	0
65205	652	47	1	4	2	21	45	147.6	No education	0	0	1	0.01	9	Moderately Food Insecure	0	2	1	0	0	0	1	1	NA	0	1	0	0	0	0	0	0	NA	NA	0	NA	NA	NA	NA	NA	1	0	0	0	0	0	0	0	0
65206	652	47	1	2	0	8	21	136.6	Primary (1-5y)	5	0	1	0.03	11	Moderately Food Insecure	0	1	1	0	0	0	NA	NA	NA	1	0	NA	NA	0	0	0	0	0	0	0	0	0	0	0	0	1	1	0	0	0	0	0	0	0
65207	652	47	1	10	3	26	26	151.8	Secondary (>5y)	9	12	0	0.1	0	Food Secure	0	0	0	0	0	0	0	0	1	1	1	1	1	0	0	0	0	0	0	0	0	0	1	0	0	1	1	0	0	1	0	0	1	0
65208	652	47	1	3	0	20	18	146.7	Secondary (>5y)	10	9	0	0.06	2	Mildly Food Insecure	0	5	1	0	0	0	NA	NA	NA	0	1	NA	1	0	0	0	0	NA	NA	0	NA	NA	NA	NA	NA	1	1	0	0	1	0	0	0	0
65101	651	47	1	5	2	26	25	146.75	No education	0	0	1	0.1	0	Food Secure	0	2	1	0	0	0	NA	1	NA	1	0	0	0	0	0	0	0	0	0	0	0	0	1	0	0	1	1	0	0	1	0	0	0	0
65102	651	47	1	6	2	13	26	151.05	Secondary (>5y)	9	9	1	0.6	0	Food Secure	1	0	1	0	0	0	NA	0	NA	1	1	1	1	0	0	0	0	0	0	1	0	0	0	0	0	1	1	0	0	0	0	0	0	0
65103	651	47	1	4	2	8	25	145.75	Primary (1-5y)	3	2	1	0.1	0	Food Secure	0	0	0	0	1	1	NA	1	NA	0	NA	NA	NA	0	0	0	0	0	0	0	0	0	1	0	0	1	1	0	0	0	0	0	0	0
65104	651	47	1	7	3	17	19	143.1	Primary (1-5y)	5	5	1	0.35	0	Food Secure	0	0	1	0	0	1	1	NA	NA	1	1	0	0	0	1	0	0	NA	NA	0	NA	NA	NA	NA	NA	1	1	0	0	1	0	0	0	0
65106	651	47	1	8	3	8	19	NA	Secondary (>5y)	9	10	0	0.2	0	Food Secure	0	2	1	0	0	0	0	NA	1	1	1	1	1	0	0	0	0	0	0	0	0	0	1	1	1	1	1	0	0	0	0	0	0	0
65107	651	47	1	5	2	13	18	150.8	Primary (1-5y)	5	5	0	0.1	0	Food Secure	1	3	1	0	0	0	NA	NA	NA	0	1	0	0	0	1	0	0	NA	NA	0	NA	NA	NA	NA	NA	1	1	0	0	0	0	0	0	0
65108	651	47	1	3	1	16	22	159.5	Secondary (>5y)	6	8	0	0.1	0	Food Secure	1	2	1	0	0	0	NA	1	NA	0	1	0	1	0	0	0	0	NA	NA	0	NA	NA	NA	NA	NA	1	1	0	0	1	0	0	0	0
64901	649	47	1	4	2	10	32	143.25	No education	0	0	0	0.03	6	Moderately Food Insecure	1	0	0	0	0	0	0	NA	NA	0	1	0	0	0	0	0	0	0	0	0	0	0	1	0	0	1	1	0	0	0	0	0	0	0
64902	649	47	1	5	2	22	33	159.05	No education	0	0	1	0.08	12	Severely Food Insecure	0	0	1	0	1	1	NA	1	NA	0	NA	NA	NA	0	0	0	0	0	0	0	0	0	1	0	0	1	1	0	0	0	0	0	0	0
64903	649	47	1	2	1	2	18	147.75	No education	0	5	1	0.06	0	Food Secure	0	0	1	0	0	0	NA	NA	NA	1	0	NA	NA	0	0	0	0	0	0	0	0	0	1	0	0	1	1	0	0	0	0	0	0	0
64904	649	47	1	3	1	10	25	158.7	Secondary (>5y)	8	0	1	0.02	8	Moderately Food Insecure	1	1	1	0	0	0	NA	1	NA	1	0	NA	0	0	0	0	0	0	0	0	0	0	1	0	0	1	1	0	0	0	0	0	0	0
64905	649	47	1	4	1	4	20	150.7	Primary (1-5y)	3	3	0	0.05	6	Severely Food Insecure	1	0	0	0	0	0	NA	0	NA	1	1	0	1	0	0	0	0	0	0	0	0	0	1	0	0	1	1	0	0	0	0	0	0	0
64905	649	47	1	4	1	4	20	150.7	Primary (1-5y)	3	3	0	0.05	6	Severely Food Insecure	1	0	0	0	0	0	NA	0	NA	1	1	0	1	0	0	0	0	0	0	0	0	0	1	0	0	1	1	0	0	0	0	0	0	0
64906	649	47	1	3	1	6	20	151.25	Primary (1-5y)	5	0	0	0.05	0	Food Secure	1	4	1	0	0	0	NA	1	NA	0	1	0	0	0	0	0	0	0	0	0	0	0	1	0	0	1	1	0	0	0	0	0	0	0
64907	649	47	1	3	0	13	20	142.35	Secondary (>5y)	10	10	0	0.12	6	Moderately Food Insecure	1	5	1	0	0	0	NA	NA	NA	1	1	1	1	0	0	0	0	0	0	1	0	0	0	0	0	1	1	0	0	0	0	0	0	0
64908	649	47	1	3	1	15	20	150	Primary (1-5y)	5	5	1	0.05	0	Food Secure	1	0	0	0	0	0	NA	0	NA	0	1	0	0	0	0	0	0	0	0	0	0	0	1	0	0	1	1	0	0	0	0	0	0	0
64801	648	47	1	4	2	18	28	153.3	Primary (1-5y)	2	0	0	0.01	7	Moderately Food Insecure	0	2	1	0	0	0	NA	1	NA	0	1	0	1	0	1	0	0	0	0	0	0	0	1	0	0	1	1	0	0	0	0	0	0	0
64802	648	47	1	7	4	16	19	NA	Secondary (>5y)	9	9	0	0.35	0	Food Secure	0	0	1	0	0	0	0	0	NA	1	1	0	0	0	0	0	0	0	0	1	1	0	1	0	0	1	1	0	0	1	0	0	0	0
64803	648	47	1	5	3	13	28	153.2	No education	0	0	1	0.37	0	Food Secure	0	2	1	0	0	0	1	1	NA	0	1	0	1	0	0	0	0	NA	NA	0	NA	NA	NA	NA	NA	1	0	0	0	0	0	0	0	0
64804	648	47	1	4	2	4	22	152.25	No education	0	0	1	0.08	6	Moderately Food Insecure	0	5	1	0	0	0	NA	0	NA	1	0	NA	NA	0	0	0	0	0	0	0	0	0	1	0	0	1	1	0	0	0	0	0	0	0
64805	648	47	1	3	1	3	23	NA	Primary (1-5y)	5	5	0	0.09	0	Food Secure	0	2	1	0	0	0	NA	NA	1	1	1	1	1	0	0	0	0	NA	NA	0	NA	NA	NA	NA	NA	1	1	0	0	0	0	0	0	0
64806	648	47	1	3	1	9	20	148.7	Primary (1-5y)	5	0	1	0.1	0	Food Secure	0	3	1	0	0	0	0	1	NA	0	1	0	1	0	0	0	0	NA	NA	0	NA	NA	NA	NA	NA	1	1	0	0	1	0	0	0	0
64701	647	46	1	2	1	16	16	142	Secondary (>5y)	9	5	1	0.05	0	Food Secure	0	0	0	0	0	0	NA	NA	NA	1	0	0	0	0	0	0	0	0	0	0	0	0	0	0	0	1	1	0	0	0	0	0	0	0
64703	647	46	1	4	3	17	28	148.95	Secondary (>5y)	9	8	0	0.03	0	Food Secure	0	1	1	0	NA	0	0	1	NA	0	1	1	1	0	0	0	0	0	0	1	0	0	0	0	0	1	1	0	0	1	0	0	0	0
64705	647	46	1	6	4	13	35	157.65	Primary (1-5y)	2	6	0	0.27	2	Mildly Food Insecure	0	0	1	0	0	0	0	0	NA	0	0	NA	1	0	0	0	0	0	0	0	0	0	1	0	0	1	1	0	0	0	0	0	0	0
64706	647	46	1	9	2	24	24	141.7	Secondary (>5y)	9	9	0	0.2	0	Food Secure	1	0	0	0	0	0	NA	0	1	1	1	0	0	0	0	0	0	0	0	0	0	0	1	0	0	1	1	0	0	0	0	0	0	0
64707	647	46	1	5	3	27	33	156.3	No education	0	0	1	0.06	0	Food Secure	0	1	1	0	0	0	1	1	NA	0	1	NA	1	0	1	0	0	NA	NA	0	NA	NA	NA	NA	NA	1	0	0	0	0	0	0	0	0
64708	647	46	2	3	3	27	30	143.4	Primary (1-5y)	4	0	1	0.06	0	Food Secure	0	2	1	0	0	0	NA	NA	1	0	1	NA	1	0	1	0	0	NA	NA	0	NA	NA	NA	NA	NA	1	1	0	0	0	0	0	0	0
64501	645	46	1	7	2	17	25	142.4	Primary (1-5y)	5	2	1	0.25	0	Food Secure	0	1	1	0	1	1	1	1	NA	0	NA	NA	NA	0	0	0	0	NA	NA	0	NA	NA	NA	NA	NA	1	1	0	0	0	0	0	0	0
64502	645	46	1	7	5	18	36	152.95	Secondary (>5y)	8	0	0	0.04	5	Moderately Food Insecure	0	2	1	0	0	0	0	0	NA	1	1	0	0	0	0	0	0	0	0	0	0	0	1	0	0	1	1	0	0	0	0	0	0	0
64503	645	46	1	4	2	4	30	159	Secondary (>5y)	10	14	0	0.2	0	Food Secure	0	0	1	0	0	0	NA	1	NA	1	1	0	1	0	0	0	0	0	0	0	0	0	1	0	0	1	1	1	1	0	1	0	0	0
64504	645	46	1	4	2	8	35	149.8	No education	0	0	1	0.25	0	Food Secure	0	1	1	0	1	0	1	NA	1	0	1	NA	0	0	0	0	0	0	0	0	0	0	0	0	0	1	1	0	0	0	0	0	0	0
64505	645	46	1	3	1	14	22	158.7	Primary (1-5y)	2	1	0	0.02	15	Severely Food Insecure	0	0	1	0	1	1	NA	1	NA	0	NA	NA	NA	0	0	0	0	0	0	0	0	0	1	0	0	1	1	0	0	1	0	0	0	0
64507	645	46	1	4	2	20	31	158.7	Secondary (>5y)	9	0	1	0.02	0	Food Secure	0	2	1	0	0	0	1	1	NA	0	1	0	1	0	0	0	1	0	0	0	0	0	0	0	0	1	1	0	0	1	0	0	0	0
64508	645	46	1	4	1	8	20	148.9	Primary (1-5y)	5	0	1	0.15	0	Food Secure	0	2	1	0	0	0	NA	NA	1	0	1	0	0	0	0	0	0	0	0	0	0	0	1	0	0	1	1	0	0	0	0	0	0	0
64401	644	46	1	10	3	13	22	157.45	Primary (1-5y)	5	2	0	0.17	7	Moderately Food Insecure	1	0	0	0	0	0	0	NA	1	1	1	0	0	0	0	0	0	0	0	0	0	0	1	0	0	1	1	0	0	0	0	0	0	0
64402	644	46	1	5	3	5	33	155.5	Secondary (>5y)	9	8	1	0.1	0	Food Secure	1	0	0	0	0	0	0	0	NA	1	1	1	1	0	0	0	1	1	0	0	0	0	1	0	0	1	1	1	1	1	0	1	0	0
64403	644	46	1	3	1	13	25	151.1	Primary (1-5y)	2	0	0	0.04	0	Food Secure	0	0	1	0	0	0	NA	1	NA	0	1	0	1	0	0	0	0	0	0	0	0	0	1	0	0	1	1	0	0	1	0	0	0	0
64404	644	46	1	4	2	5	30	147	Primary (1-5y)	5	0	0	0.03	0	Food Secure	0	5	1	0	0	0	0	0	NA	1	1	0	0	0	0	0	0	0	0	0	0	0	1	0	0	1	1	0	0	0	0	0	0	0
64405	644	46	1	8	4	8	20	149.6	Primary (1-5y)	4	4	0	0.04	6	Moderately Food Insecure	1	0	0	0	1	0	1	1	0	0	1	0	0	0	0	0	0	0	0	0	0	0	1	0	0	1	1	0	0	0	0	0	0	0
64406	644	46	1	4	2	10	29	141.8	Primary (1-5y)	2	0	0	0.07	0	Food Secure	1	0	0	0	0	0	0	0	NA	0	1	0	0	0	0	0	0	0	0	0	0	0	1	0	0	1	1	0	0	1	0	0	0	0
64407	644	46	1	12	6	12	28	140.65	Primary (1-5y)	4	4	1	0.05	0	Food Secure	1	0	0	0	1	0	0	1	1	1	1	NA	0	0	0	0	0	0	0	0	0	0	1	1	1	1	0	0	0	1	0	0	0	0
64101	641	46	1	5	3	11	34	155.75	Primary (1-5y)	5	0	1	0.25	0	Food Secure	1	5	1	0	0	0	0	NA	NA	0	1	1	1	0	0	0	0	0	0	0	0	0	1	0	0	1	1	0	0	0	0	0	0	0
64102	641	46	1	7	2	7	23	149.45	Secondary (>5y)	6	0	1	0.5	0	Food Secure	1	0	0	0	0	0	NA	1	1	1	1	1	0	0	0	0	0	0	0	0	0	0	1	0	0	1	1	0	0	0	1	0	0	0
64103	641	46	1	4	2	13	30	154.95	No education	0	0	1	0.1	0	Food Secure	0	4	1	0	0	0	0	NA	NA	1	0	NA	NA	0	0	0	0	0	0	0	0	0	1	0	0	1	1	0	0	0	0	0	0	0
64104	641	46	1	6	2	14	22	154.85	Secondary (>5y)	7	5	0	0.7	0	Food Secure	1	0	1	0	0	0	NA	0	NA	1	1	1	1	0	0	0	0	0	0	0	0	0	1	0	0	1	1	0	0	1	0	0	0	0
64105	641	46	1	3	1	16	24	151.8	Secondary (>5y)	6	0	0	0.05	0	Food Secure	1	0	0	0	1	0	NA	1	NA	0	1	0	0	0	0	0	0	0	0	0	0	0	1	0	0	1	1	0	0	0	0	0	0	0
64106	641	46	1	3	1	8	19	150.15	Secondary (>5y)	8	5	0	0.17	0	Food Secure	0	6	1	0	0	0	NA	0	NA	1	1	1	0	0	0	0	0	0	0	0	0	0	1	0	0	1	1	0	0	0	0	0	0	0
64107	641	46	1	5	3	10	29	152.6	No education	0	0	1	0.02	0	Food Secure	1	9	1	0	1	1	NA	1	1	0	NA	NA	NA	0	1	0	0	NA	NA	0	NA	NA	NA	NA	NA	1	1	0	0	0	0	0	0	0
64001	640	46	1	5	1	13	22	155.35	Secondary (>5y)	8	6	0	0.08	0	Food Secure	0	5	1	0	0	0	NA	NA	1	1	1	0	0	0	0	0	0	0	0	0	0	0	0	0	0	1	1	0	0	0	0	0	0	0
64002	640	46	1	3	1	11	24	160	Secondary (>5y)	9	5	1	0.07	0	Food Secure	1	1	0	0	1	1	NA	1	NA	0	NA	NA	NA	0	0	0	0	0	0	0	0	0	1	0	0	1	1	0	0	1	0	0	1	0
64003	640	46	1	7	1	19	20	144.75	Secondary (>5y)	8	9	0	NA	0	Food Secure	1	1	1	0	0	0	NA	1	NA	1	1	1	0	0	0	0	0	0	0	0	0	0	1	0	0	1	1	0	0	1	0	0	0	0
64004	640	46	1	10	3	26	18	151.2	Secondary (>5y)	7	7	1	0.05	0	Food Secure	0	1	1	0	1	1	1	1	NA	0	NA	NA	NA	0	0	0	0	0	0	0	0	0	1	0	0	1	1	0	0	1	0	0	0	0
64006	640	46	1	5	3	21	28	167.2	Primary (1-5y)	4	6	1	0.02	0	Food Secure	0	1	1	0	0	0	0	1	NA	0	1	0	1	0	0	0	0	0	0	0	0	0	1	0	0	1	1	0	0	0	0	0	0	0
64007	640	46	1	3	0	3	27	154.35	Primary (1-5y)	3	0	0	0.09	0	Food Secure	1	0	0	0	0	0	NA	NA	NA	1	1	0	0	0	0	0	0	0	0	0	0	0	1	0	0	1	1	0	0	0	0	0	0	0
63801	638	45	1	4	1	16	23	149.9	Secondary (>5y)	9	8	0	0.2	0	Food Secure	1	0	1	0	0	0	NA	0	NA	1	1	1	1	0	0	0	0	0	0	0	0	0	1	0	0	1	1	0	0	1	0	0	1	0
63802	638	45	1	6	1	6	23	147.4	Secondary (>5y)	9	9	0	0.18	0	Food Secure	0	0	1	0	0	0	0	NA	NA	1	1	0	0	0	0	0	0	0	0	0	0	0	1	0	0	1	1	0	0	1	0	0	1	0
63803	638	45	1	2	1	2	16	148.3	Secondary (>5y)	7	7	0	0.24	3	Mildly Food Insecure	1	0	1	0	0	0	NA	NA	NA	1	0	NA	0	0	0	0	0	0	0	0	0	0	1	0	0	1	1	0	0	1	0	0	0	0
63804	638	45	1	7	2	12	22	156.2	Secondary (>5y)	9	9	0	1	0	Food Secure	1	0	0	0	0	0	0	NA	0	1	1	1	1	0	0	0	1	1	0	0	0	0	1	0	0	1	1	1	1	1	0	0	0	1
63805	638	45	1	3	1	15	20	152.15	Secondary (>5y)	8	9	0	0.08	0	Food Secure	1	0	0	0	0	0	NA	1	NA	0	1	0	0	0	0	0	0	NA	NA	0	NA	NA	NA	NA	NA	1	1	0	0	1	0	0	1	0
63806	638	45	1	6	1	28	22	153.7	Secondary (>5y)	7	0	0	0.08	0	Food Secure	0	0	1	0	1	0	NA	1	NA	1	1	1	1	0	0	0	0	0	0	0	0	0	1	0	0	1	1	0	0	1	0	0	0	0
63807	638	45	1	7	3	18	35	152.4	No education	0	0	1	0.3	0	Food Secure	1	0	0	0	0	0	0	NA	NA	0	1	1	1	0	0	0	0	NA	NA	0	NA	NA	NA	NA	NA	1	1	0	0	0	0	0	0	0
63808	638	45	1	6	4	6	30	149.25	No education	0	0	1	0.18	0	Food Secure	1	0	1	0	0	0	0	0	1	1	0	NA	0	0	0	0	0	0	0	0	0	0	1	1	1	1	1	0	0	0	0	0	0	0
63601	636	45	1	5	3	15	27	145.7	Secondary (>5y)	9	10	0	0.02	7	Moderately Food Insecure	0	0	1	0	0	0	0	NA	NA	1	1	0	0	0	0	0	0	NA	NA	0	NA	NA	NA	NA	NA	1	1	0	0	0	0	0	0	0
63602	636	45	1	5	3	11	25	146.8	Primary (1-5y)	2	0	0	0.25	2	Mildly Food Insecure	1	5	1	0	0	0	0	0	NA	1	0	NA	NA	0	0	0	0	NA	NA	0	NA	NA	NA	NA	NA	1	1	0	0	0	0	0	0	0
63603	636	45	1	6	4	19	41	148.05	No education	0	0	1	0.02	0	Food Secure	1	3	1	0	1	0	0	0	NA	1	1	0	0	0	0	0	0	0	0	1	0	0	0	0	0	1	1	0	0	1	0	0	0	0
63604	636	45	2	4	4	19	25	146.6	Primary (1-5y)	4	0	0	0.02	5	Moderately Food Insecure	1	2	1	0	1	0	NA	1	NA	0	1	0	0	0	0	0	0	NA	NA	0	NA	NA	NA	NA	NA	1	1	0	0	0	0	0	0	0
63605	636	45	1	3	1	8	27	153.4	Secondary (>5y)	8	9	0	0.1	0	Food Secure	0	5	1	0	0	0	NA	0	NA	0	1	1	1	0	0	0	0	NA	NA	0	NA	NA	NA	NA	NA	1	1	0	0	1	0	0	0	0
63606	636	45	1	3	1	10	25	142.2	Secondary (>5y)	9	12	0	0.5	0	Food Secure	1	0	1	0	0	0	NA	1	NA	1	1	1	1	0	0	0	0	0	0	0	0	0	1	0	0	1	1	0	0	1	0	1	0	1
63607	636	45	1	5	3	6	27	157	No education	0	0	0	0.01	0	Food Secure	0	5	1	0	0	0	0	1	NA	1	1	NA	0	0	0	0	0	NA	NA	0	NA	NA	NA	NA	NA	1	1	0	0	0	0	0	0	0
63608	636	45	1	7	2	19	23	142.4	Secondary (>5y)	9	12	0	NA	14	Severely Food Insecure	0	4	1	0	0	0	NA	1	NA	0	1	0	0	0	1	0	0	NA	NA	0	NA	NA	NA	NA	NA	1	1	0	0	1	0	0	0	0
63401	634	45	1	4	2	10	28	148.8	Secondary (>5y)	7	0	1	0.1	6	Moderately Food Insecure	1	1	0	0	0	0	0	0	NA	0	1	0	1	0	0	0	0	NA	NA	0	NA	NA	NA	NA	NA	1	0	0	0	0	0	0	0	0
63402	634	45	1	2	0	8	19	154.15	Secondary (>5y)	8	5	0	0.15	0	Food Secure	0	2	1	0	0	0	NA	NA	NA	0	1	0	1	0	0	0	0	0	0	0	0	0	1	1	1	1	1	0	0	1	0	0	1	0
63403	634	45	1	3	1	12	22	153.8	Secondary (>5y)	8	4	1	0.15	0	Food Secure	0	0	1	0	0	0	NA	NA	1	0	1	0	1	0	0	0	0	0	0	0	0	0	1	0	0	1	1	0	0	1	0	0	0	0
63404	634	45	1	7	1	7	22	143.65	Secondary (>5y)	9	8	0	0.2	0	Food Secure	0	0	1	0	0	0	NA	NA	1	1	1	0	0	1	0	0	0	0	0	0	0	0	1	0	0	1	1	0	0	1	0	0	0	0
63405	634	45	2	2	0	10	17	143.2	Primary (1-5y)	5	4	1	0.1	0	Food Secure	1	2	0	0	0	0	NA	NA	NA	0	1	0	1	0	0	0	0	NA	NA	0	NA	NA	NA	NA	NA	0	0	0	0	1	0	0	0	0
63407	634	45	1	4	2	8	24	146.45	Primary (1-5y)	4	0	1	0.04	0	Food Secure	0	0	1	0	1	0	NA	1	NA	1	0	NA	NA	0	0	0	0	0	0	0	0	0	1	0	0	0	0	0	0	0	0	0	0	0
63408	634	45	1	3	1	14	21	148.45	Primary (1-5y)	5	9	0	0.13	0	Food Secure	0	0	1	0	0	0	NA	1	NA	0	1	0	0	0	0	0	0	0	0	0	0	0	1	0	0	1	1	0	0	0	0	0	0	0
63301	633	45	1	6	4	17	36	160.75	No education	0	0	1	0.02	11	Moderately Food Insecure	0	1	1	0	0	0	1	1	NA	1	0	NA	0	0	1	0	0	NA	NA	0	NA	NA	NA	NA	NA	1	0	0	0	0	0	0	0	0
63302	633	45	1	2	0	6	21	144.8	Secondary (>5y)	6	5	0	0.12	0	Food Secure	1	0	0	0	0	0	NA	NA	NA	0	1	1	0	0	0	0	1	1	0	0	0	0	1	0	0	1	1	0	0	0	0	0	0	0
63303	633	45	1	4	2	4	18	142.5	Primary (1-5y)	5	6	1	0.7	0	Food Secure	1	0	0	0	0	0	0	NA	NA	1	1	0	1	0	0	0	0	0	0	0	0	0	1	1	1	1	0	0	0	1	1	0	0	0
63304	633	45	1	7	4	7	28	142.35	No education	0	4	1	0.6	0	Food Secure	0	0	0	0	0	0	0	0	NA	1	1	0	1	0	0	0	1	1	0	0	0	0	1	0	0	1	1	0	0	0	0	0	0	0
63305	633	45	1	2	0	7	20	NA	Primary (1-5y)	4	4	0	0.07	0	Food Secure	1	0	0	0	0	0	NA	NA	NA	0	1	0	0	0	1	0	0	NA	NA	0	NA	NA	NA	NA	NA	1	0	0	0	0	0	0	0	0
63306	633	45	1	6	4	6	35	147.95	No education	0	0	1	0.25	9	Moderately Food Insecure	0	3	1	0	0	0	0	NA	1	1	0	NA	0	0	0	0	0	NA	NA	0	NA	NA	NA	NA	NA	0	0	0	0	0	0	0	0	0
63307	633	45	1	3	1	3	20	153.85	Secondary (>5y)	7	6	1	0.1	0	Food Secure	1	0	1	0	0	0	NA	NA	1	0	1	NA	0	0	1	0	0	0	0	0	0	0	1	0	0	1	1	0	0	0	0	0	0	0
63308	633	45	1	4	2	6	20	148.1	Primary (1-5y)	5	0	1	0.05	0	Food Secure	1	2	1	0	0	0	NA	0	NA	1	1	0	0	0	0	0	0	NA	NA	0	NA	NA	NA	NA	NA	1	1	0	0	1	0	0	0	0
63201	632	45	1	5	3	21	30	141.75	No education	0	0	1	0.06	7	Moderately Food Insecure	0	3	1	0	1	1	1	1	NA	0	NA	NA	NA	0	0	0	0	NA	NA	0	NA	NA	NA	NA	NA	1	0	0	0	0	0	0	0	0
63202	632	45	1	5	3	11	34	143.35	No education	0	0	0	0.03	11	Severely Food Insecure	0	3	1	0	0	0	0	NA	NA	1	1	NA	1	0	0	0	0	0	0	0	0	0	1	0	0	1	1	0	0	0	0	0	0	0
63203	632	45	1	3	0	8	22	153.65	Secondary (>5y)	9	9	0	0.5	0	Food Secure	1	0	1	0	0	0	NA	NA	NA	1	1	1	1	0	0	0	0	0	0	1	1	0	1	0	0	1	1	0	0	1	0	0	0	0
63204	632	45	1	7	2	7	19	147.85	Primary (1-5y)	3	4	0	0.08	10	Moderately Food Insecure	0	0	1	0	1	1	1	NA	1	0	NA	NA	NA	0	0	0	0	0	0	0	0	0	1	0	0	1	1	0	0	1	0	0	0	0
63205	632	45	1	4	2	9	30	151.35	Secondary (>5y)	6	5	0	0.03	0	Food Secure	0	3	1	0	0	0	0	NA	1	0	1	NA	1	0	0	0	0	0	0	0	0	0	0	0	0	1	1	0	0	1	0	0	0	0
63206	632	45	1	6	3	14	28	157.9	Secondary (>5y)	9	0	0	0.03	0	Food Secure	1	3	1	0	0	0	0	0	1	0	1	1	1	0	1	0	0	NA	NA	0	NA	NA	NA	NA	NA	1	1	1	1	1	0	0	0	0
63207	632	45	1	9	4	9	14	148	Secondary (>5y)	7	0	1	0.07	0	Food Secure	0	1	1	0	NA	NA	0	NA	NA	1	1	0	0	0	0	0	0	NA	NA	0	NA	NA	NA	NA	NA	1	1	0	0	0	0	0	0	0
63208	632	45	1	6	2	38	26	150.05	No education	0	0	0	0.03	4	Moderately Food Insecure	0	2	1	0	1	0	0	NA	1	1	1	0	0	0	1	0	0	NA	NA	0	NA	NA	NA	NA	NA	1	1	0	0	1	0	0	0	0
62901	629	44	1	6	1	14	25	150	Secondary (>5y)	7	8	0	0.07	0	Food Secure	0	0	0	0	0	0	NA	0	NA	0	1	0	0	0	0	0	0	0	0	1	0	0	1	0	0	1	1	0	0	1	0	0	1	0
62902	629	44	1	7	3	13	28	148.15	Primary (1-5y)	5	5	0	0.08	0	Food Secure	0	0	1	0	0	0	NA	0	1	1	1	NA	0	0	0	0	0	0	0	0	0	0	1	0	0	1	1	0	0	1	0	0	0	0
62903	629	44	1	5	0	5	19	151.55	Secondary (>5y)	9	9	1	0.15	0	Food Secure	0	0	0	0	0	0	NA	NA	NA	1	0	NA	NA	0	0	0	1	1	0	0	0	0	1	0	0	1	1	0	0	0	0	0	0	0
62904	629	44	1	4	1	24	25	150.9	Primary (1-5y)	4	0	1	0.02	0	Food Secure	0	2	1	0	0	0	NA	0	NA	0	1	0	0	0	0	0	0	0	0	0	0	0	1	0	0	1	1	0	0	0	0	0	0	0
62905	629	44	2	6	3	13	30	150.15	Primary (1-5y)	5	0	0	0.02	6	Moderately Food Insecure	0	0	1	0	0	0	0	0	NA	1	1	0	0	0	0	0	0	0	0	0	0	0	1	0	0	1	1	0	0	1	0	0	0	0
62906	629	44	1	8	3	8	20	157.8	Primary (1-5y)	5	9	0	0.12	2	Mildly Food Insecure	0	1	0	0	0	0	0	NA	NA	1	1	0	0	0	0	0	0	0	0	1	0	0	1	1	1	1	1	0	0	1	0	0	1	0
62907	629	44	1	3	0	3	20	152.7	Secondary (>5y)	6	8	0	0.09	0	Food Secure	0	0	1	0	0	0	NA	NA	NA	1	1	0	0	0	0	0	0	0	0	0	0	0	1	0	0	1	1	0	0	1	0	0	0	0
62802	628	44	1	8	5	11	41	NA	Primary (1-5y)	1	0	1	0.02	9	Moderately Food Insecure	1	1	0	0	0	0	0	1	NA	0	1	0	0	0	1	0	0	NA	NA	0	NA	NA	NA	NA	NA	1	0	0	0	1	0	0	0	0
62803	628	44	1	5	3	16	32	149.3	Primary (1-5y)	5	6	1	0.13	0	Food Secure	1	0	1	0	0	0	1	NA	NA	1	1	1	0	0	0	0	0	0	0	0	0	0	1	0	0	1	1	0	0	1	0	1	0	0
62804	628	44	1	4	2	12	25	143.7	No education	0	0	1	0.05	0	Food Secure	0	0	0	0	0	0	NA	0	NA	0	1	NA	0	0	0	0	1	1	1	0	0	0	1	1	1	1	1	0	0	1	0	0	0	0
62805	628	44	1	3	1	9	26	154.25	Secondary (>5y)	6	9	0	0.02	3	Mildly Food Insecure	1	0	0	0	0	0	NA	1	NA	0	1	0	0	0	0	0	0	0	0	0	0	0	1	0	0	1	1	0	0	1	0	0	0	0
62806	628	44	1	12	4	17	26	156.2	Secondary (>5y)	9	14	0	0.25	0	Food Secure	0	0	0	0	0	0	NA	1	1	1	1	0	1	0	1	0	0	0	0	1	1	0	1	0	0	1	1	0	0	1	0	0	1	1
62807	628	44	1	8	5	8	24	155.05	Secondary (>5y)	8	9	1	0.07	0	Food Secure	1	1	1	0	0	0	0	0	NA	1	1	0	0	0	0	0	0	NA	NA	0	NA	NA	NA	NA	NA	1	1	0	0	0	0	0	0	0
62808	628	44	1	4	0	4	20	156.3	Secondary (>5y)	10	10	0	0.5	0	Food Secure	1	0	1	0	0	0	NA	NA	NA	1	1	1	1	0	0	0	1	1	0	0	0	0	1	0	0	1	1	0	0	1	0	0	0	0
62701	627	44	1	6	2	6	20	159.95	Primary (1-5y)	5	5	0	0.1	0	Food Secure	1	0	0	0	1	0	0	NA	1	1	1	0	0	0	0	0	0	0	0	1	1	0	1	0	0	1	1	0	0	1	0	0	0	0
62702	627	44	1	6	3	6	32	150.8	Primary (1-5y)	5	0	0	0.02	0	Food Secure	1	4	1	0	1	0	1	1	NA	0	1	0	0	0	0	0	0	NA	NA	0	NA	NA	NA	NA	NA	1	1	0	0	1	0	0	0	0
62703	627	44	1	5	3	30	32	156.25	Primary (1-5y)	5	5	1	0.13	6	Moderately Food Insecure	1	2	1	0	0	0	0	1	NA	1	0	NA	0	0	1	0	0	0	0	0	0	0	1	0	0	1	1	0	0	0	0	0	0	0
62704	627	44	1	7	3	11	22	146.8	Secondary (>5y)	9	8	0	0.08	0	Food Secure	1	2	1	0	0	0	0	1	NA	1	1	0	1	0	1	0	0	NA	NA	0	NA	NA	NA	NA	NA	1	1	0	0	1	0	1	0	0
62705	627	44	1	5	0	20	19	156.3	Secondary (>5y)	7	4	0	0.2	0	Food Secure	0	1	1	0	0	0	NA	NA	NA	1	1	1	1	0	0	0	0	0	0	0	0	0	1	0	0	1	1	0	0	1	0	0	0	0
62706	627	44	1	4	0	10	20	150.35	Primary (1-5y)	4	4	0	0.04	6	Moderately Food Insecure	0	0	1	0	0	1	NA	NA	NA	1	1	0	0	0	0	0	0	0	0	0	0	0	1	0	0	1	1	0	0	0	0	0	0	0
62707	627	44	1	6	1	20	24	155.7	Secondary (>5y)	7	5	0	0.06	0	Food Secure	1	1	0	0	1	1	NA	0	NA	1	1	0	1	0	0	0	0	0	0	0	0	0	1	0	0	1	1	0	0	1	0	0	0	0
62708	627	44	2	6	2	20	20	152.25	Secondary (>5y)	6	5	1	0.06	0	Food Secure	1	1	0	0	0	0	0	0	NA	1	1	0	1	0	0	0	0	0	0	0	0	0	1	0	0	1	1	0	0	1	0	0	0	0
62501	625	44	1	3	1	13	35	154.55	No education	0	9	1	0.5	0	Food Secure	1	1	1	0	0	0	0	NA	NA	0	1	0	1	0	0	0	0	0	0	0	0	0	1	0	0	1	1	0	0	1	0	0	0	0
62502	625	44	1	4	2	9	24	149.25	Secondary (>5y)	9	0	0	0.2	0	Food Secure	0	5	1	0	0	0	NA	0	NA	1	0	NA	0	0	0	0	0	0	0	1	1	1	1	1	1	1	1	0	0	0	0	0	0	0
62503	625	44	1	5	2	21	28	146.5	Primary (1-5y)	1	0	0	0.02	6	Moderately Food Insecure	0	0	1	0	0	0	0	0	NA	1	1	0	1	0	0	0	0	0	0	0	0	0	1	0	0	1	1	0	0	1	0	0	0	0
62504	625	44	1	3	1	7	25	139.8	Secondary (>5y)	7	7	0	0.02	0	Food Secure	0	1	1	0	0	0	NA	0	NA	0	1	1	1	0	0	0	0	0	0	0	0	0	1	0	0	1	1	0	0	1	0	1	0	0
62505	625	44	1	3	1	22	22	148.95	Secondary (>5y)	7	0	1	0.07	6	Moderately Food Insecure	0	0	0	0	0	0	NA	1	NA	0	0	NA	0	0	0	0	0	0	0	0	0	0	1	0	0	1	1	0	0	0	0	0	0	0
62506	625	44	1	7	2	7	25	151.8	Primary (1-5y)	4	0	1	0.1	10	Moderately Food Insecure	1	0	1	0	0	0	NA	1	NA	1	1	0	0	0	0	0	0	NA	NA	0	NA	NA	NA	NA	NA	1	1	0	0	1	0	0	0	0
62507	625	44	1	4	0	31	20	130.9	No education	0	0	1	0.06	2	Moderately Food Insecure	1	1	1	0	1	0	NA	NA	NA	0	1	0	1	0	0	0	0	0	0	0	0	0	1	0	0	1	0	0	0	0	0	0	0	0
62508	625	44	1	5	3	5	17	154.65	Secondary (>5y)	8	0	1	0.06	0	Food Secure	0	2	1	0	0	0	0	1	NA	0	1	0	0	0	0	0	0	NA	NA	0	NA	NA	NA	NA	NA	1	1	0	0	1	0	0	0	0
62401	624	44	1	5	0	5	20	164.8	Primary (1-5y)	3	0	0	0.4	5	Mildly Food Insecure	0	0	0	0	0	0	NA	NA	NA	1	1	0	1	0	0	0	1	1	1	0	0	0	1	1	1	1	1	0	0	1	0	0	0	0
62402	624	44	1	4	2	11	35	148.65	No education	0	0	0	0.08	0	Food Secure	0	2	1	0	0	0	0	0	NA	1	1	0	0	0	0	0	0	NA	NA	0	NA	NA	NA	NA	NA	1	1	0	0	1	0	0	0	0
62403	624	44	1	3	1	13	25	158.55	Secondary (>5y)	8	10	0	0.12	0	Food Secure	1	0	0	0	0	0	NA	0	NA	1	1	1	1	0	0	0	0	0	0	0	0	0	1	0	0	1	1	0	0	0	0	0	0	0
62404	624	44	1	2	0	15	20	144.4	Secondary (>5y)	7	5	0	0.03	0	Food Secure	1	0	0	0	0	0	NA	NA	NA	0	1	0	0	0	0	0	0	0	0	0	0	0	1	0	0	1	1	0	0	0	0	0	0	0
62405	624	44	1	4	2	13	28	153.45	Secondary (>5y)	7	0	1	0.11	0	Food Secure	1	2	0	0	1	0	NA	1	1	0	0	0	0	0	0	0	0	0	0	0	0	0	1	0	0	1	0	0	0	0	0	0	0	0
62406	624	44	1	3	1	3	42	151.15	No education	0	0	1	0.08	6	Moderately Food Insecure	1	0	0	0	0	0	0	NA	NA	1	1	0	1	0	0	0	1	1	1	0	0	0	1	1	1	1	1	0	0	1	0	0	0	0
62407	624	44	1	7	3	7	18	156.9	No education	0	0	0	0.08	6	Moderately Food Insecure	1	0	0	0	0	0	0	0	NA	1	1	0	0	0	0	0	0	0	0	0	0	0	1	0	0	1	1	0	0	1	0	0	0	0
62408	624	44	1	2	0	5	22	NA	Primary (1-5y)	5	5	1	0.1	0	Food Secure	1	0	0	0	0	0	NA	NA	NA	0	1	0	1	0	0	0	0	0	0	0	0	0	1	0	0	1	1	0	0	0	0	0	0	0
62301	623	43	1	5	3	21	25	142.2	Primary (1-5y)	4	3	0	0.03	0	Food Secure	1	0	1	0	0	0	NA	1	0	0	1	0	0	1	0	0	0	0	0	0	0	0	1	0	0	1	1	0	0	1	0	0	1	0
62302	623	43	1	3	1	16	23	150.05	Primary (1-5y)	5	0	1	0.02	6	Moderately Food Insecure	1	0	0	0	0	0	NA	1	NA	0	1	NA	0	0	0	0	0	0	0	0	0	0	1	0	0	1	0	0	0	0	0	0	0	0
62303	623	43	1	7	4	19	36	153.9	Secondary (>5y)	8	7	1	0.15	0	Food Secure	0	5	0	0	0	0	0	1	NA	1	0	NA	0	0	1	0	0	NA	NA	0	NA	NA	NA	NA	NA	1	1	0	0	0	0	0	0	0
62304	623	43	1	3	1	46	27	156.1	Primary (1-5y)	5	5	0	0.05	0	Food Secure	1	0	0	0	0	0	NA	NA	1	0	1	NA	0	1	0	0	0	0	0	0	0	0	1	0	0	1	1	0	0	1	0	0	0	0
62305	623	43	1	4	3	28	19	159.55	Primary (1-5y)	5	3	0	0.03	0	Food Secure	1	1	1	0	0	0	1	1	1	0	1	0	1	0	0	0	0	0	0	0	0	0	1	0	0	1	1	0	0	1	0	0	0	0
62306	623	43	2	7	1	29	35	156.7	No education	0	0	1	0.06	7	Moderately Food Insecure	1	0	0	0	0	0	1	1	NA	0	1	0	1	0	0	0	0	0	0	0	0	0	1	0	0	1	1	0	0	1	0	0	0	0
62307	623	43	1	5	3	11	34	156.5	Secondary (>5y)	8	9	1	0.1	0	Food Secure	0	0	1	0	0	0	0	1	NA	0	1	0	0	0	1	0	0	0	0	0	0	0	1	1	1	1	1	0	0	1	0	0	0	0
62308	623	43	1	18	10	18	26	148.7	Secondary (>5y)	9	4	1	0.25	0	Food Secure	0	0	1	0	0	0	0	0	1	1	1	0	0	0	0	0	0	0	0	0	0	0	1	0	0	1	1	0	0	1	0	0	1	0
62101	621	43	1	9	3	24	19	145.5	Secondary (>5y)	7	8	0	0.09	0	Food Secure	1	2	1	0	0	0	0	0	NA	1	1	0	0	0	0	0	0	0	0	0	0	0	1	0	0	1	1	0	0	1	0	0	0	0
62102	621	43	1	5	2	24	34	148.8	No education	0	0	0	0.03	2	Moderately Food Insecure	1	1	1	0	1	1	1	NA	NA	0	NA	NA	NA	0	0	0	0	0	0	0	0	0	1	0	0	1	1	0	0	1	0	0	0	0
62103	621	43	1	4	2	13	25	160.65	Primary (1-5y)	5	4	1	NA	6	Moderately Food Insecure	0	0	0	0	1	0	NA	1	1	0	0	NA	0	0	0	0	0	0	0	1	1	0	1	0	0	1	1	0	0	1	0	0	0	0
62104	621	43	1	8	4	10	25	147.3	Secondary (>5y)	9	10	0	0.02	0	Food Secure	0	1	1	0	0	0	1	1	NA	0	1	0	1	0	0	0	0	NA	NA	0	NA	NA	NA	NA	NA	1	1	0	0	1	0	0	0	0
62105	621	43	1	3	1	3	16	153.25	Secondary (>5y)	9	10	0	0.1	0	Food Secure	1	0	1	0	0	0	NA	NA	NA	0	1	0	1	0	0	0	0	0	0	0	0	0	0	0	0	1	1	0	0	0	0	0	0	0
62106	621	43	1	5	3	21	25	152.95	No education	0	0	0	0.05	0	Food Secure	0	2	1	0	0	0	0	0	NA	1	1	1	1	0	0	0	0	0	0	1	0	0	0	0	0	1	1	0	0	0	0	0	0	0
62107	621	43	1	4	2	4	42	147.55	Primary (1-5y)	2	0	0	0.05	0	Food Secure	0	1	1	0	1	1	1	1	NA	0	NA	NA	NA	0	0	0	0	0	0	0	0	0	1	0	0	1	1	0	0	0	0	0	0	0
62108	621	43	1	3	1	33	20	141	Secondary (>5y)	6	0	0	0.12	14	Severely Food Insecure	0	3	1	0	1	0	NA	NA	1	1	0	NA	1	0	0	0	0	0	0	0	0	0	1	0	0	1	1	0	0	0	0	0	0	0
61901	619	43	1	4	1	4	26	154.65	Primary (1-5y)	4	0	1	0.03	15	Severely Food Insecure	1	0	1	0	1	0	NA	NA	NA	1	1	NA	0	0	0	0	0	0	0	1	1	0	1	0	0	1	0	0	0	0	0	0	0	0
61902	619	43	1	7	3	7	20	153.25	Primary (1-5y)	5	8	0	0.15	0	Food Secure	1	0	1	0	0	0	0	NA	0	1	1	0	1	0	0	0	0	0	0	1	1	0	1	0	0	1	1	0	0	1	0	0	1	0
61903	619	43	1	3	0	8	18	152.3	Secondary (>5y)	7	10	0	0.07	0	Food Secure	0	0	1	0	0	0	NA	NA	NA	1	1	0	0	0	0	0	0	NA	NA	0	NA	NA	NA	NA	NA	1	1	0	0	0	0	0	0	0
61904	619	43	1	6	3	6	28	147.25	Primary (1-5y)	5	5	1	0.2	0	Food Secure	1	0	0	0	1	0	0	NA	1	0	NA	NA	NA	0	0	0	0	NA	NA	0	NA	NA	NA	NA	NA	1	0	0	0	1	0	0	0	0
61905	619	43	1	12	5	19	29	153.8	Secondary (>5y)	7	4	1	0.3	0	Food Secure	1	0	1	0	0	0	0	1	NA	1	1	0	0	0	0	0	0	0	0	0	0	0	1	0	0	1	1	0	0	1	0	0	0	0
61906	619	43	1	5	3	13	28	150.8	Primary (1-5y)	3	3	1	0.12	0	Food Secure	1	0	0	0	0	0	0	0	NA	0	1	1	0	0	0	0	1	1	0	0	0	0	1	0	0	1	1	1	1	1	0	0	0	0
61907	619	43	1	6	1	6	25	152.9	Secondary (>5y)	9	14	0	0.3	0	Food Secure	0	0	0	0	0	0	NA	0	NA	1	1	1	1	0	0	0	1	1	1	0	0	0	1	1	1	1	1	1	1	0	1	0	0	0
61908	619	43	1	3	1	3	22	143.65	No education	0	0	0	0.06	0	Food Secure	0	0	0	0	1	1	NA	1	NA	0	NA	NA	NA	0	0	0	0	0	0	0	0	0	1	1	1	1	0	0	0	0	0	0	0	0
61801	618	43	1	6	4	6	33	144.4	No education	0	0	1	0.1	2	Mildly Food Insecure	1	2	1	0	0	0	0	1	NA	1	1	NA	0	0	1	0	0	NA	NA	0	NA	NA	NA	NA	NA	1	1	0	0	0	0	0	0	0
61802	618	43	1	8	5	8	15	140.9	Primary (1-5y)	4	0	0	0.03	1	Moderately Food Insecure	1	3	1	0	0	0	0	0	NA	1	1	0	1	0	0	0	0	0	0	0	0	0	1	0	0	1	1	0	0	0	0	0	0	0
61803	618	43	1	4	0	4	25	147.55	Secondary (>5y)	9	0	0	0.08	0	Food Secure	1	1	0	0	1	0	NA	NA	NA	1	1	NA	1	0	0	0	0	NA	NA	0	NA	NA	NA	NA	NA	1	1	0	0	0	0	0	0	0
61804	618	43	1	10	6	10	26	147	Primary (1-5y)	5	0	1	0.4	0	Food Secure	0	0	0	0	0	0	0	1	NA	1	1	0	1	0	0	0	0	0	0	0	0	0	0	0	0	1	1	0	0	1	0	0	1	0
61805	618	43	1	2	0	8	20	153.95	Secondary (>5y)	8	7	0	0.05	4	Moderately Food Insecure	1	1	1	0	0	0	NA	NA	NA	0	1	0	0	0	0	0	1	1	0	0	0	0	1	0	0	1	1	0	0	1	0	0	0	0
61806	618	43	1	4	2	4	23	146.7	Primary (1-5y)	2	3	0	0.1	6	Moderately Food Insecure	1	0	1	0	1	0	NA	1	NA	1	1	1	1	0	0	0	0	0	0	0	0	0	1	0	0	1	1	0	0	0	0	0	0	0
61807	618	43	1	5	0	10	NA	158.8	Primary (1-5y)	4	0	1	0.05	2	Mildly Food Insecure	0	0	1	0	1	1	NA	NA	NA	0	NA	NA	NA	0	0	0	0	NA	NA	0	NA	NA	NA	NA	NA	1	1	0	0	0	0	0	0	0
61601	616	43	1	7	3	15	30	147.95	Primary (1-5y)	5	0	1	0.1	0	Food Secure	0	4	1	0	0	0	0	1	NA	0	1	0	0	0	1	0	0	0	0	0	0	0	1	0	0	1	1	0	0	1	0	0	0	0
61602	616	43	1	5	3	15	34	149.7	No education	0	2	0	0.3	0	Food Secure	1	0	1	0	0	0	0	NA	NA	1	1	NA	0	0	1	0	0	0	0	0	0	0	1	0	0	1	1	0	0	0	0	0	0	0
61603	616	43	1	7	5	13	42	147.05	No education	0	0	0	0.05	6	Moderately Food Insecure	0	2	1	0	1	0	0	1	NA	1	0	NA	NA	0	1	0	0	NA	NA	0	NA	NA	NA	NA	NA	1	1	0	0	0	0	0	0	0
61604	616	43	1	3	1	13	18	155.35	Secondary (>5y)	7	0	0	0.1	0	Food Secure	0	15	1	0	0	0	NA	1	NA	0	0	0	NA	0	0	0	0	NA	NA	0	NA	NA	NA	NA	NA	1	1	0	0	1	0	0	0	0
61605	616	43	1	5	3	5	30	152.1	Primary (1-5y)	5	5	1	0.1	10	Severely Food Insecure	1	5	1	0	0	0	0	1	NA	1	1	0	0	0	0	0	0	NA	NA	0	NA	NA	NA	NA	NA	1	1	0	0	0	0	0	0	0
61606	616	43	1	5	1	5	23	156.85	Secondary (>5y)	6	5	0	0.25	0	Food Secure	1	3	1	0	0	0	NA	NA	1	1	1	NA	0	0	1	0	0	0	0	0	0	0	1	0	0	1	1	0	0	1	0	1	0	0
61501	615	42	1	3	1	28	25	148.15	Secondary (>5y)	8	0	0	0.1	1	Food Secure	1	1	0	0	0	0	0	1	NA	0	1	0	0	0	0	0	0	0	0	0	0	0	1	0	0	1	1	0	0	0	0	0	0	0
61502	615	42	2	4	1	28	23	153.65	Secondary (>5y)	8	5	1	0.17	0	Food Secure	1	1	1	0	1	1	NA	1	NA	0	NA	NA	NA	0	0	0	0	0	0	0	0	0	1	0	0	1	1	0	0	0	0	0	0	0
61504	615	42	1	5	2	27	26	150.65	No education	0	0	0	0.13	14	Severely Food Insecure	0	1	1	0	0	0	0	1	NA	1	1	0	1	0	0	0	0	NA	NA	0	NA	NA	NA	NA	NA	1	1	0	0	1	0	0	0	0
61506	615	42	1	4	2	8	27	150.75	No education	0	0	0	0.05	4	Moderately Food Insecure	0	5	1	0	0	0	0	0	NA	1	1	0	0	0	0	0	0	0	0	1	0	0	0	0	0	1	0	0	0	1	0	1	0	0
61507	615	42	1	7	5	15	27	147.75	Secondary (>5y)	6	10	1	0.1	13	Severely Food Insecure	0	1	1	0	1	1	1	1	1	0	NA	NA	NA	0	0	0	0	NA	NA	0	NA	NA	NA	NA	NA	1	1	0	0	0	0	0	0	0
61401	614	42	1	2	0	15	20	159.1	Primary (1-5y)	5	0	0	0.01	6	Moderately Food Insecure	0	2	1	0	NA	0	NA	NA	NA	0	1	0	0	0	0	0	0	0	0	0	0	0	1	0	0	1	0	0	0	1	0	0	0	0
61402	614	42	1	4	1	10	22	149.65	Secondary (>5y)	10	16	0	0.1	0	Food Secure	0	0	0	0	0	0	NA	NA	1	1	1	1	0	0	0	0	0	0	0	1	1	1	1	1	1	1	1	0	0	1	0	0	0	0
61403	614	42	1	7	3	16	22	148.1	Secondary (>5y)	9	7	0	0.4	0	Food Secure	0	0	1	0	0	0	0	NA	1	1	1	1	1	0	0	0	0	0	0	0	0	0	1	0	0	1	1	0	0	1	0	1	1	0
61404	614	42	1	3	0	17	23	159.9	Secondary (>5y)	7	5	0	0.01	0	Food Secure	0	0	1	0	0	0	NA	NA	NA	0	1	0	0	0	0	0	0	0	0	0	0	0	1	1	1	1	1	0	0	1	0	0	1	0
61405	614	42	1	5	1	5	20	NA	Secondary (>5y)	8	0	1	0.17	0	Food Secure	1	2	1	0	0	0	NA	NA	1	1	1	1	0	0	0	0	0	0	0	0	0	0	1	0	0	1	1	0	0	1	0	0	0	0
61406	614	42	1	5	3	6	32	153.05	Primary (1-5y)	3	0	0	0.1	4	Mildly Food Insecure	0	2	1	0	0	0	0	NA	1	1	1	0	0	0	0	0	0	NA	NA	0	NA	NA	NA	NA	NA	1	1	0	0	0	0	0	0	0
61407	614	42	1	9	3	12	20	159.9	Secondary (>5y)	8	11	0	0.13	0	Food Secure	0	5	1	0	0	0	0	NA	1	1	1	0	0	0	0	0	0	0	0	1	1	0	1	0	0	1	1	0	0	1	0	0	0	0
61408	614	42	2	3	3	12	19	153.85	Primary (1-5y)	5	0	0	0.04	0	Food Secure	0	0	1	0	0	0	NA	0	NA	0	1	0	0	0	0	0	0	0	0	0	0	0	1	0	0	1	1	0	0	0	0	0	0	0
61201	612	42	1	6	4	16	34	158.2	Primary (1-5y)	2	1	0	0.4	1	Mildly Food Insecure	0	0	1	0	0	0	0	0	1	1	1	0	0	0	0	0	0	0	0	0	0	0	1	0	0	1	1	0	0	0	0	0	0	0
61202	612	42	1	3	0	18	28	155.5	Primary (1-5y)	3	1	0	0.02	9	Severely Food Insecure	0	3	1	0	1	0	NA	NA	NA	0	0	NA	0	0	0	0	0	0	0	0	0	0	0	0	0	1	1	0	0	0	0	0	0	0
61203	612	42	1	4	2	24	25	152.95	Secondary (>5y)	9	9	0	0.06	3	Mildly Food Insecure	0	1	0	0	0	0	0	1	NA	0	1	1	0	0	0	0	0	0	0	0	0	0	1	0	0	1	1	0	0	0	0	0	0	0
61204	612	42	1	6	2	16	18	149.7	Secondary (>5y)	10	9	0	0.2	0	Food Secure	0	1	1	0	0	0	0	0	NA	1	1	1	0	0	0	0	0	0	0	0	0	0	1	0	0	1	1	0	0	0	0	0	0	0
61205	612	42	1	5	1	5	21	163.4	Secondary (>5y)	7	7	1	0.25	0	Food Secure	1	1	0	0	0	0	NA	NA	1	1	1	0	0	0	0	0	0	0	0	0	0	0	1	1	1	1	1	1	1	1	0	0	0	0
61206	612	42	1	6	2	22	40	144.5	Primary (1-5y)	5	5	0	0.04	0	Food Secure	1	1	0	0	0	0	0	1	1	1	1	NA	0	0	1	1	0	0	0	0	0	0	1	0	0	1	1	0	0	0	0	0	0	0
61207	612	42	1	3	1	3	24	152.2	Primary (1-5y)	5	5	1	0.08	3	Mildly Food Insecure	1	1	1	0	0	0	NA	NA	1	0	1	NA	0	0	1	1	0	NA	NA	0	NA	NA	NA	NA	NA	1	1	0	0	0	0	0	0	0
61208	612	42	1	4	2	25	32	139.55	No education	0	0	0	0.1	3	Mildly Food Insecure	0	2	1	0	1	1	1	1	NA	0	NA	NA	NA	0	1	1	0	0	0	0	0	0	1	0	0	1	1	0	0	0	0	0	0	0
61101	611	42	1	6	4	6	27	151.2	No education	0	2	1	0.1	6	Mildly Food Insecure	1	0	0	0	0	0	0	1	NA	1	0	NA	NA	0	1	0	0	0	0	0	0	0	1	0	0	1	1	0	0	0	0	0	0	0
61102	611	42	1	6	1	23	25	156	Primary (1-5y)	5	2	1	0.1	0	Food Secure	1	0	1	0	0	0	NA	NA	1	0	1	1	1	0	0	0	0	0	0	0	0	0	1	1	1	1	1	0	0	1	0	0	0	0
61103	611	42	1	4	2	11	31	142.6	Secondary (>5y)	8	9	0	0.06	0	Food Secure	1	0	0	0	0	0	0	1	NA	1	1	1	1	0	0	0	1	1	1	0	0	0	1	1	1	1	1	0	0	1	0	0	1	0
61104	611	42	1	3	1	7	23	152.95	Primary (1-5y)	2	5	0	0.1	0	Food Secure	1	0	0	0	0	0	NA	0	NA	0	1	0	0	0	0	0	0	0	0	0	0	0	1	0	0	1	1	0	0	1	0	0	0	0
61105	611	42	1	6	3	6	16	152	Primary (1-5y)	5	5	0	0.05	0	Food Secure	1	1	0	0	1	0	0	NA	NA	0	1	1	0	0	0	0	0	0	0	0	0	0	1	0	0	1	0	0	0	1	0	0	0	0
61106	611	42	1	3	1	19	34	151	Primary (1-5y)	1	9	1	0.3	0	Food Secure	1	0	1	0	0	0	NA	0	NA	1	0	NA	NA	0	0	0	0	0	0	0	0	0	1	0	0	1	1	0	0	1	0	0	0	0
61107	611	42	1	4	1	4	18	156.35	Primary (1-5y)	2	0	0	0.01	0	Food Secure	1	1	0	0	1	0	NA	NA	1	0	1	0	0	0	0	0	0	NA	NA	0	NA	NA	NA	NA	NA	1	1	0	0	0	0	0	0	0
60802	608	42	1	5	2	9	27	147.7	No education	0	0	0	0.1	8	Moderately Food Insecure	0	2	1	0	1	1	NA	1	NA	0	NA	NA	NA	0	0	0	0	0	0	0	0	0	0	0	0	1	0	0	0	0	0	0	0	0
60803	608	42	1	4	2	11	30	154.95	No education	0	0	0	0.05	13	Severely Food Insecure	1	0	1	0	0	0	NA	1	1	1	1	0	0	0	0	0	0	0	0	0	0	0	1	0	0	1	1	0	0	1	0	0	0	0
60804	608	42	1	3	1	10	18	NA	No education	0	4	1	0.02	0	Food Secure	1	0	1	0	1	0	NA	NA	1	0	0	NA	NA	0	0	0	0	0	0	0	0	0	1	0	0	0	0	0	0	0	0	0	0	0
60805	608	42	1	3	2	9	17	148.3	No education	0	0	0	NA	1	Food Secure	0	1	0	0	0	0	NA	NA	1	0	1	0	1	0	0	0	1	1	0	0	0	0	1	0	0	1	1	0	0	0	0	0	0	0
60806	608	42	1	2	0	2	28	158.3	Primary (1-5y)	2	5	0	0.2	0	Food Secure	0	2	1	0	0	0	NA	NA	NA	1	0	NA	0	0	0	0	0	0	0	0	0	0	1	0	0	1	1	0	0	1	0	0	1	0
60807	608	42	1	6	3	11	33	143.05	No education	0	0	0	0.03	6	Moderately Food Insecure	1	2	1	0	0	0	0	1	NA	0	1	0	0	0	0	0	0	0	0	0	0	0	0	0	0	1	0	0	0	1	0	0	1	0
60808	608	42	1	5	2	7	30	NA	Primary (1-5y)	4	9	0	0.08	2	Moderately Food Insecure	0	0	0	0	0	0	0	0	NA	1	1	0	0	0	0	0	0	0	0	0	0	0	1	0	0	1	1	0	0	1	0	1	0	0
60601	606	41	1	3	1	3	24	136.6	No education	0	5	0	0.1	0	Food Secure	1	0	0	0	0	0	NA	0	NA	0	1	0	0	0	1	0	0	0	0	0	0	0	1	0	0	1	1	0	0	1	0	0	1	0
60602	606	41	1	7	3	7	31	154.1	Secondary (>5y)	7	0	0	0.1	0	Food Secure	1	0	0	0	0	0	0	0	NA	1	1	1	0	0	0	0	0	0	0	0	0	0	1	0	0	1	1	0	0	0	0	0	0	0
60603	606	41	1	4	2	13	23	150.4	No education	0	0	0	0.03	0	Food Secure	1	1	0	0	0	0	NA	1	NA	0	1	0	0	0	0	0	0	0	0	0	0	0	1	0	0	1	0	0	0	0	0	0	0	0
60604	606	41	1	3	0	9	20	157.15	Secondary (>5y)	6	8	0	0.05	0	Food Secure	1	1	0	0	0	0	NA	NA	NA	1	1	0	1	0	0	0	0	NA	NA	0	NA	NA	NA	NA	NA	1	1	0	0	0	0	0	0	0
60605	606	41	1	3	1	8	26	157.3	Secondary (>5y)	7	5	1	0.06	0	Food Secure	1	2	1	0	0	0	NA	0	NA	1	1	0	1	0	0	0	0	NA	NA	0	NA	NA	NA	NA	NA	1	1	0	0	1	0	0	0	0
60501	605	41	1	3	1	3	36	147.4	No education	0	0	0	0.1	0	Food Secure	1	0	0	0	0	0	0	NA	NA	1	1	0	0	0	0	0	0	0	0	1	1	0	1	0	0	1	1	0	0	1	0	0	0	0
60502	605	41	1	4	2	16	27	148.55	No education	0	0	0	0.1	0	Food Secure	1	0	0	0	0	0	0	0	NA	1	1	0	0	0	0	0	0	0	0	0	0	0	1	0	0	1	1	0	0	1	0	0	0	0
60503	605	41	1	6	2	6	25	145.15	Primary (1-5y)	5	8	0	0.04	0	Food Secure	1	0	0	0	0	0	NA	0	1	1	1	1	1	1	0	0	1	1	1	0	0	0	1	1	1	1	1	1	1	1	0	0	1	0
60505	605	41	2	3	1	16	26	151.15	Secondary (>5y)	9	5	1	0.1	0	Food Secure	1	0	0	0	0	0	NA	NA	1	0	1	0	0	0	0	0	0	0	0	0	0	0	1	0	0	1	1	0	0	1	0	0	0	0
60506	605	41	1	2	0	14	20	147	Primary (1-5y)	5	8	0	0.1	0	Food Secure	1	0	0	0	0	0	NA	NA	NA	0	1	0	0	0	0	0	0	0	0	0	0	0	1	0	0	1	0	0	0	0	0	0	0	0
60507	605	41	1	4	0	26	19	141.1	Secondary (>5y)	8	8	0	0.06	0	Food Secure	1	0	0	0	0	0	NA	NA	NA	1	1	NA	1	0	0	0	0	0	0	0	0	0	1	1	1	1	1	0	0	0	0	0	0	0
60508	605	41	1	3	1	7	25	143.95	No education	0	0	1	0.03	0	Food Secure	1	0	0	0	0	0	NA	0	NA	0	1	0	0	0	0	0	0	0	0	1	1	0	1	0	0	1	1	0	0	0	0	0	0	0
60202	602	41	1	9	4	9	21	156	Secondary (>5y)	8	1	1	0.3	0	Food Secure	1	0	0	0	0	0	0	1	1	1	1	0	1	0	0	0	0	0	0	1	1	1	1	1	1	1	1	0	0	0	0	0	0	0
60203	602	41	1	6	4	6	30	NA	Secondary (>5y)	8	5	0	0.15	0	Food Secure	1	0	0	0	0	0	0	0	1	1	1	0	0	0	1	1	0	0	0	0	0	0	1	0	0	1	1	0	0	1	0	0	0	0
60204	602	41	1	6	3	12	35	150.5	No education	0	0	1	0.04	7	Mildly Food Insecure	1	0	0	0	0	0	0	0	NA	1	0	NA	NA	0	0	0	0	0	0	0	0	0	1	0	0	1	1	0	0	0	0	0	0	0
60205	602	41	1	7	2	7	18	152.6	Secondary (>5y)	9	12	0	0.1	0	Food Secure	1	0	0	0	0	0	NA	0	1	0	1	1	1	0	0	0	0	0	0	0	0	0	1	0	0	1	1	0	0	1	0	0	1	0
60206	602	41	1	6	4	6	35	143.05	No education	0	0	1	0.05	0	Food Secure	1	0	0	0	0	0	0	1	NA	1	1	0	1	0	0	0	0	0	0	0	0	0	1	1	1	1	1	0	0	0	0	0	0	0
60207	602	41	1	5	1	5	25	146.5	Primary (1-5y)	4	0	1	0.15	6	Moderately Food Insecure	1	0	1	0	0	0	NA	1	NA	1	0	NA	NA	0	0	0	0	0	0	0	0	0	1	0	0	1	1	0	0	0	0	0	0	0
60208	602	41	1	2	1	7	16	152.55	Primary (1-5y)	3	0	1	0.03	6	Moderately Food Insecure	1	0	1	0	0	0	NA	NA	NA	0	0	NA	NA	0	0	0	0	0	0	0	0	0	1	0	0	1	1	0	0	0	0	0	0	0
60101	601	41	1	3	1	10	17	140.05	No education	0	0	0	NA	0	Food Secure	1	2	0	0	1	0	NA	NA	NA	0	1	0	1	0	0	0	0	0	0	0	0	0	1	0	0	1	1	0	0	0	0	0	0	0
60102	601	41	1	5	2	23	26	143.75	No education	0	0	0	0.05	0	Food Secure	1	0	1	0	0	0	0	1	NA	0	1	1	1	0	0	0	0	0	0	0	0	0	1	0	0	1	1	0	0	0	0	0	0	0
60103	601	41	1	5	3	9	28	145.6	Primary (1-5y)	5	7	0	0.02	14	Severely Food Insecure	1	3	1	0	0	0	0	0	NA	1	1	0	1	0	0	0	0	0	0	0	0	0	1	0	0	1	0	0	0	0	0	0	0	0
60104	601	41	1	6	4	16	27	149.6	Primary (1-5y)	2	1	0	0.02	0	Food Secure	1	1	1	0	0	0	0	0	1	0	1	0	1	0	0	0	0	0	0	1	1	0	1	0	0	1	1	0	0	0	0	0	0	0
60105	601	41	1	14	6	14	27	148.6	Primary (1-5y)	5	4	1	0.5	0	Food Secure	1	0	0	0	0	0	0	0	1	1	1	0	0	0	1	0	0	0	0	0	0	0	1	0	0	1	1	0	0	0	0	0	0	0
60106	601	41	1	3	1	22	23	149.6	Secondary (>5y)	9	9	0	0.05	0	Food Secure	1	0	0	0	1	1	NA	1	NA	0	NA	NA	NA	0	0	0	0	0	0	0	0	0	1	0	0	1	1	0	0	0	0	0	0	0
60107	601	41	1	5	3	19	30	148.75	Primary (1-5y)	3	0	0	0.03	0	Food Secure	1	2	0	0	1	1	1	1	1	0	NA	NA	NA	0	0	0	0	0	0	0	0	0	1	0	0	1	0	0	0	0	0	0	0	0
60108	601	41	2	3	0	22	22	157.7	Secondary (>5y)	9	9	0	0.03	0	Food Secure	1	1	0	0	1	1	NA	1	NA	0	NA	NA	NA	0	0	0	0	0	0	0	0	0	1	0	0	1	1	0	0	0	0	0	0	0
60001	600	41	1	4	1	14	28	144.45	No education	0	0	0	NA	5	Mildly Food Insecure	0	0	0	0	0	0	0	NA	NA	0	1	0	0	0	0	0	0	0	0	1	1	0	1	0	0	1	1	0	0	0	0	0	0	0
60002	600	41	1	4	2	12	23	165.95	Secondary (>5y)	6	7	0	0.03	3	Mildly Food Insecure	0	0	1	0	0	0	NA	1	NA	0	1	0	1	0	1	0	0	NA	NA	0	NA	NA	NA	NA	NA	1	1	0	0	0	0	0	0	0
60003	600	41	1	10	6	10	22	142.15	Secondary (>5y)	7	5	0	0.33	0	Food Secure	1	0	0	0	0	0	0	1	NA	1	1	1	1	0	1	0	0	0	0	0	0	0	1	0	0	1	1	0	0	0	0	0	0	0
60004	600	41	1	2	0	7	18	143.85	Primary (1-5y)	4	5	0	0.07	0	Food Secure	1	0	0	0	0	0	NA	NA	NA	0	0	0	0	0	0	0	0	0	0	0	0	0	1	0	0	1	1	0	0	0	0	0	0	0
60005	600	41	1	9	6	9	35	148.15	No education	0	0	1	0.16	0	Food Secure	1	0	0	0	0	0	0	1	1	1	1	NA	1	0	0	0	0	0	0	0	0	0	1	0	0	1	0	0	0	0	0	0	0	0
60006	600	41	1	7	2	7	19	145.35	Secondary (>5y)	10	9	0	0.2	0	Food Secure	1	0	0	0	0	0	0	NA	NA	1	1	1	1	0	0	0	0	0	0	0	0	0	1	0	0	1	1	0	0	0	0	0	0	0
59801	598	40	1	7	1	25	20	150.95	Primary (1-5y)	4	0	1	0.02	12	Severely Food Insecure	1	0	0	0	1	0	NA	NA	1	1	0	NA	0	0	0	0	0	0	0	0	0	0	1	0	0	1	0	0	0	0	0	0	0	0
59802	598	40	1	3	1	28	25	141.5	No education	0	0	0	0.01	8	Severely Food Insecure	1	1	0	0	0	0	NA	NA	1	0	0	NA	1	0	0	0	0	0	0	0	0	0	1	0	0	0	0	0	0	0	0	0	0	0
59803	598	40	1	6	0	27	19	154.15	Secondary (>5y)	6	9	0	0.05	0	Food Secure	1	0	0	0	0	0	NA	NA	NA	1	1	0	0	0	0	0	1	1	0	0	0	0	1	0	0	1	1	0	0	0	0	1	0	0
59804	598	40	1	3	1	20	23	148.3	Primary (1-5y)	4	4	1	0.02	1	Mildly Food Insecure	1	0	0	0	1	0	NA	1	NA	0	1	0	0	0	0	0	0	0	0	0	0	0	1	0	0	1	1	0	0	0	0	0	0	0
59805	598	40	1	3	1	12	27	150.05	Secondary (>5y)	10	9	1	0.1	0	Food Secure	1	0	1	0	0	0	NA	1	NA	0	1	0	1	0	0	0	0	0	0	1	1	1	1	1	1	1	1	0	0	1	0	0	1	0
59806	598	40	1	4	2	16	33	144.9	No education	0	0	1	0.1	4	Moderately Food Insecure	1	0	0	0	0	0	NA	0	NA	1	1	0	1	0	1	0	0	0	0	0	0	0	1	0	0	1	0	0	0	1	0	0	0	0
59807	598	40	1	5	3	8	35	NA	No education	0	0	0	0.05	4	Moderately Food Insecure	1	0	1	0	0	0	0	1	NA	0	1	NA	0	0	1	1	0	0	0	0	0	0	1	0	0	1	1	0	0	0	0	0	0	0
59808	598	40	1	4	0	19	19	144.4	No education	0	0	0	0.05	5	Moderately Food Insecure	1	0	0	0	0	0	NA	NA	NA	1	0	0	0	0	0	0	0	0	0	0	0	0	1	1	1	1	0	0	0	0	0	0	0	0
59601	596	40	1	4	2	10	25	153.85	Secondary (>5y)	10	9	0	0.1	7	Moderately Food Insecure	1	0	1	0	0	0	NA	0	0	0	1	0	0	1	0	0	0	0	0	0	0	0	1	0	0	1	1	0	0	0	0	0	0	0
59602	596	40	1	4	2	12	30	142.4	Secondary (>5y)	10	12	0	0.05	2	Moderately Food Insecure	1	0	1	0	0	0	0	0	NA	0	1	0	0	0	0	0	1	1	0	0	0	0	1	0	0	1	1	0	0	0	0	0	0	0
59603	596	40	1	7	0	7	28	148.45	Secondary (>5y)	15	10	0	0.2	0	Food Secure	1	2	0	0	0	0	NA	NA	NA	1	1	1	0	0	0	0	0	0	0	0	0	0	1	0	0	1	1	1	1	1	0	0	1	1
59604	596	40	1	9	4	16	17	NA	Secondary (>5y)	8	5	1	0.2	0	Food Secure	1	2	0	0	0	0	0	1	1	1	1	0	1	0	0	0	0	0	0	1	1	0	1	0	0	1	1	0	0	1	0	0	0	0
59605	596	40	1	3	1	8	29	154.9	Primary (1-5y)	4	0	0	NA	5	Mildly Food Insecure	1	0	0	0	0	0	NA	1	NA	1	1	1	1	0	0	0	0	0	0	0	0	0	1	0	0	1	1	0	0	0	0	0	0	0
59606	596	40	1	10	4	10	26	156.6	Primary (1-5y)	1	0	0	0.07	0	Food Secure	1	0	0	0	0	0	0	0	1	1	1	0	0	0	0	0	0	0	0	0	0	0	1	1	1	1	1	0	0	1	0	1	0	0
59607	596	40	1	3	1	13	25	149.9	Secondary (>5y)	8	10	0	0.05	0	Food Secure	1	1	1	0	0	0	NA	0	NA	0	1	1	1	0	0	0	1	1	0	0	0	0	1	0	0	1	1	0	0	1	0	1	0	0
59608	596	40	1	3	1	30	22	154.4	Primary (1-5y)	5	0	1	0.02	0	Food Secure	1	3	0	0	0	0	NA	1	NA	0	1	0	0	0	0	0	0	0	0	0	0	0	1	0	0	1	1	0	0	0	0	0	0	0
59401	594	40	1	5	3	10	16	140.2	Primary (1-5y)	4	0	1	0.04	7	Moderately Food Insecure	1	0	1	0	0	0	1	NA	NA	0	1	0	1	0	0	0	0	0	0	0	0	0	1	0	0	1	1	0	0	0	0	0	0	0
59402	594	40	1	7	3	11	25	162.6	Secondary (>5y)	9	9	1	0.14	3	Mildly Food Insecure	0	1	1	0	0	0	0	1	NA	1	0	0	0	0	0	0	0	0	0	0	0	0	1	0	0	1	1	0	0	1	1	0	0	0
59403	594	40	1	5	1	15	18	149.25	Primary (1-5y)	4	5	0	0.05	0	Food Secure	1	0	0	0	0	0	0	NA	NA	1	1	NA	0	0	0	0	0	0	0	0	0	0	1	0	0	1	1	0	0	0	0	0	0	0
59405	594	40	1	2	0	5	17	NA	Secondary (>5y)	10	0	1	0.08	2	Mildly Food Insecure	1	0	1	0	0	0	NA	NA	NA	0	1	0	1	0	0	0	0	0	0	0	0	0	1	0	0	1	1	0	0	1	0	0	0	0
59407	594	40	1	3	0	3	22	152.35	Secondary (>5y)	9	9	0	0.1	0	Food Secure	1	0	0	0	0	0	NA	NA	NA	1	1	0	1	0	0	0	1	1	0	0	0	0	1	0	0	1	1	0	0	0	0	0	0	0
59408	594	40	1	3	1	8	25	152.3	No education	0	5	0	0.07	1	Food Secure	1	0	0	0	0	0	NA	0	NA	0	1	NA	0	0	0	0	0	0	0	0	0	0	1	0	0	1	0	0	0	0	0	0	0	0
59302	593	40	1	5	2	5	25	153	Secondary (>5y)	9	12	0	0.05	6	Moderately Food Insecure	1	0	0	0	0	0	0	NA	0	1	1	0	1	0	0	0	1	1	0	0	0	0	1	0	0	1	1	0	0	1	0	0	0	0
59303	593	40	1	5	3	5	28	149.5	Secondary (>5y)	9	8	0	0.06	8	Severely Food Insecure	1	0	0	0	0	0	0	0	NA	1	1	0	0	0	0	0	0	0	0	0	0	0	1	0	0	1	1	0	0	0	0	0	0	0
59304	593	40	1	5	2	11	25	150.95	Secondary (>5y)	9	9	0	0.1	0	Food Secure	1	1	1	0	0	0	0	0	NA	0	1	0	1	0	0	0	0	0	0	0	0	0	1	0	0	1	0	0	0	0	0	0	0	0
59305	593	40	1	2	0	13	26	151.55	Secondary (>5y)	7	5	0	0.24	0	Food Secure	1	1	0	0	0	0	NA	NA	NA	0	1	NA	1	0	1	1	1	1	0	0	0	0	1	0	0	1	1	0	0	0	0	0	0	0
59306	593	40	1	2	1	10	16	NA	Primary (1-5y)	3	5	1	0.06	0	Food Secure	1	0	0	0	0	0	NA	NA	NA	0	1	0	1	0	0	0	0	0	0	1	1	0	1	0	0	1	1	0	0	0	0	0	0	0
59307	593	40	1	8	3	9	23	143.5	Secondary (>5y)	8	5	0	0.3	0	Food Secure	1	0	1	0	0	0	0	NA	1	1	1	0	1	0	0	0	0	0	0	1	1	0	1	0	0	1	1	0	0	1	0	0	0	0
59308	593	40	1	2	0	6	20	149.6	No education	0	0	1	0.02	13	Severely Food Insecure	1	0	0	0	0	0	NA	NA	NA	0	1	0	1	0	0	0	0	0	0	1	1	0	1	0	0	0	0	0	0	0	0	0	0	0
59201	592	40	1	7	2	7	26	154.25	Secondary (>5y)	10	12	0	0.8	0	Food Secure	1	0	0	0	0	0	NA	NA	0	1	1	1	1	1	0	0	0	0	0	0	0	0	1	1	1	1	1	1	1	1	0	0	1	1
59202	592	40	1	8	1	8	20	153.6	Secondary (>5y)	12	14	0	0.2	0	Food Secure	1	0	1	0	0	0	NA	NA	1	1	1	1	1	0	0	0	1	1	1	0	0	0	1	1	1	1	1	1	1	1	0	0	1	1
59203	592	40	1	5	3	11	34	147.8	Primary (1-5y)	5	0	1	0.05	0	Food Secure	1	0	0	0	0	0	0	1	NA	0	1	0	1	0	1	0	0	0	0	0	0	0	1	0	0	1	1	0	0	1	0	0	0	0
59204	592	40	1	4	2	7	30	149.4	No education	0	4	1	0.03	0	Food Secure	1	0	0	0	0	0	NA	0	NA	0	1	0	1	0	0	0	0	0	0	0	0	0	1	0	0	1	1	0	0	0	0	0	0	0
59205	592	40	1	5	3	8	28	147.4	No education	0	0	1	0.1	6	Moderately Food Insecure	1	0	1	0	0	0	0	NA	NA	0	1	0	0	0	0	0	0	0	0	0	0	0	1	0	0	1	1	0	0	0	0	0	0	0
59206	592	40	1	4	2	15	24	142.6	Primary (1-5y)	3	0	1	0.03	0	Food Secure	1	0	1	0	0	0	0	1	NA	0	1	0	0	0	0	0	0	0	0	0	0	0	1	0	0	1	1	0	0	0	0	0	0	0
59207	592	40	1	5	0	5	18	158.2	Secondary (>5y)	8	9	1	0.17	4	Moderately Food Insecure	1	3	1	0	0	0	NA	NA	NA	1	1	0	0	0	0	0	0	NA	NA	0	NA	NA	NA	NA	NA	1	1	0	0	0	0	0	0	0
59208	592	40	1	3	1	11	25	149	Primary (1-5y)	5	0	1	0.02	0	Food Secure	1	0	0	0	0	0	NA	1	NA	0	1	0	0	0	0	0	0	0	0	0	0	0	1	0	0	1	1	0	0	0	0	0	0	0
59101	591	39	1	4	2	5	26	146.25	Secondary (>5y)	7	5	1	0.1	0	Food Secure	0	0	1	0	0	0	0	0	NA	1	0	NA	0	0	0	0	0	NA	NA	0	NA	NA	NA	NA	NA	1	1	0	0	0	0	0	0	0
59102	591	39	1	4	2	4	22	143.35	No education	0	0	0	0.05	0	Food Secure	1	2	1	0	0	0	0	1	NA	1	0	NA	0	0	0	0	0	NA	NA	0	NA	NA	NA	NA	NA	1	1	0	0	1	0	1	0	0
59103	591	39	1	3	0	3	19	147.2	Primary (1-5y)	5	0	1	0.15	0	Food Secure	0	2	1	0	0	0	NA	NA	NA	1	1	0	0	0	0	0	0	NA	NA	0	NA	NA	NA	NA	NA	1	1	0	0	0	0	0	0	0
59105	591	39	1	4	2	21	30	155.5	No education	0	0	0	NA	0	Food Secure	0	2	1	0	0	0	0	0	NA	1	1	0	0	0	0	0	0	0	0	0	0	0	1	0	0	1	1	0	0	0	0	0	0	0
59106	591	39	1	5	2	10	26	154.65	No education	0	0	0	NA	0	Food Secure	0	2	1	0	0	0	0	0	NA	1	1	0	0	0	0	0	0	0	0	0	0	0	1	0	0	1	1	0	0	0	0	0	0	0
59107	591	39	1	4	1	17	24	147.7	Secondary (>5y)	9	4	0	0.1	9	Moderately Food Insecure	0	0	1	0	0	0	NA	1	NA	1	1	0	0	0	0	0	0	0	0	0	0	0	1	0	0	1	1	0	0	0	0	0	0	0
59108	591	39	1	10	2	26	18	148.2	Secondary (>5y)	10	12	0	0.25	0	Food Secure	1	0	0	0	0	0	NA	0	0	1	1	1	1	0	0	0	1	1	0	0	0	0	1	0	0	1	1	0	0	1	0	0	1	1
58801	588	39	1	5	2	16	16	148.8	Primary (1-5y)	4	6	0	0.06	0	Food Secure	0	0	1	0	0	0	0	NA	NA	1	1	0	1	0	0	0	0	0	0	0	0	0	1	0	0	1	1	0	0	0	0	0	0	0
58802	588	39	1	6	2	10	22	NA	No education	0	0	1	0.02	1	Mildly Food Insecure	0	2	1	0	0	0	NA	NA	1	0	1	0	0	0	0	0	0	NA	NA	0	NA	NA	NA	NA	NA	1	1	0	0	1	0	0	0	0
58803	588	39	1	2	0	10	22	NA	Secondary (>5y)	9	4	0	0.04	3	Moderately Food Insecure	0	2	1	0	0	0	NA	NA	NA	0	1	0	1	0	0	0	0	NA	NA	0	NA	NA	NA	NA	NA	1	0	0	0	0	0	0	0	0
58804	588	39	1	5	3	8	30	151.25	No education	0	0	0	0.05	6	Moderately Food Insecure	0	2	1	0	0	0	NA	1	1	1	1	0	0	0	1	0	0	0	0	0	0	0	1	0	0	1	1	0	0	1	0	0	0	0
58805	588	39	1	8	4	8	16	154.95	No education	0	0	1	0.1	7	Moderately Food Insecure	0	1	1	0	0	1	0	NA	1	0	0	0	0	0	0	0	0	0	0	1	1	0	1	0	0	1	0	0	0	0	0	0	0	0
58806	588	39	1	7	1	12	25	149.1	Primary (1-5y)	4	0	1	0.07	0	Food Secure	0	0	1	0	0	0	0	NA	NA	1	1	0	0	0	1	0	0	0	0	0	0	0	1	0	0	1	1	0	0	0	0	1	0	0
58807	588	39	1	7	1	12	18	140.7	Secondary (>5y)	10	7	0	0.07	0	Food Secure	0	0	1	0	0	0	0	NA	NA	1	1	0	0	0	1	0	0	0	0	0	0	0	1	0	0	1	1	0	0	0	0	1	0	0
58808	588	39	1	5	2	10	24	145.8	Primary (1-5y)	2	0	0	0.02	8	Severely Food Insecure	0	0	1	0	0	0	NA	1	NA	0	0	NA	0	0	0	0	0	0	0	0	0	0	0	0	0	1	0	0	0	0	0	0	0	0
58701	587	39	1	3	0	14	18	144.75	Secondary (>5y)	7	7	0	0.2	0	Food Secure	1	1	1	0	0	0	NA	NA	NA	0	1	0	0	0	0	0	0	0	0	1	0	0	0	0	0	1	1	0	0	0	0	0	0	0
58702	587	39	1	4	2	14	29	144.9	No education	0	0	1	0.27	0	Food Secure	0	2	1	0	0	0	0	NA	NA	0	1	0	0	0	0	0	0	0	0	0	0	0	1	0	0	1	1	0	0	1	0	0	0	0
58703	587	39	1	7	0	16	18	148.85	Secondary (>5y)	8	8	1	0.3	0	Food Secure	0	2	1	0	0	0	NA	NA	NA	0	1	NA	1	0	0	0	0	0	0	1	1	0	1	0	0	1	1	0	0	1	0	0	0	0
58704	587	39	1	5	3	10	27	149.55	Secondary (>5y)	10	9	1	0.35	0	Food Secure	1	0	0	0	1	0	0	0	1	0	1	0	0	0	0	0	0	0	0	0	0	0	1	0	0	1	1	0	0	1	0	0	0	0
58705	587	39	1	8	2	14	26	151.5	Secondary (>5y)	6	3	1	0.2	0	Food Secure	1	0	0	0	0	0	0	1	NA	1	1	0	0	0	0	0	0	0	0	0	0	0	1	0	0	1	1	0	0	0	1	0	0	0
58706	587	39	1	7	2	15	26	148.9	Secondary (>5y)	9	5	1	0.2	0	Food Secure	1	0	1	0	0	0	NA	0	NA	1	1	0	0	0	0	0	0	0	0	0	0	0	1	0	0	0	0	0	0	0	0	1	0	0
58707	587	39	1	5	2	5	18	NA	Secondary (>5y)	8	8	0	0.08	0	Food Secure	0	5	1	0	0	0	0	0	NA	1	1	1	1	0	0	0	0	NA	NA	0	NA	NA	NA	NA	NA	1	1	0	0	0	0	0	0	0
58708	587	39	1	4	1	4	22	150	Primary (1-5y)	5	5	0	0.11	0	Food Secure	1	2	0	0	0	0	NA	0	NA	1	1	0	0	0	0	0	0	NA	NA	0	NA	NA	NA	NA	NA	1	1	0	0	1	0	0	0	0
58501	585	39	1	4	2	4	35	148.55	Secondary (>5y)	7	0	0	NA	7	Moderately Food Insecure	1	1	0	0	0	0	0	NA	NA	0	1	0	0	0	0	0	0	0	0	0	0	0	1	0	0	1	0	0	0	0	0	0	0	0
58502	585	39	1	5	3	15	34	155	Secondary (>5y)	10	12	0	0.3	0	Food Secure	0	0	1	0	0	0	0	0	NA	1	1	0	0	1	0	0	0	0	0	0	0	0	1	0	0	1	1	0	0	0	0	0	0	0
58504	585	39	1	2	0	6	18	147.9	Secondary (>5y)	6	5	1	0.05	0	Food Secure	0	1	1	0	0	0	NA	NA	NA	0	1	0	0	0	0	0	0	0	0	0	0	0	1	0	0	1	1	0	0	0	0	0	0	0
58506	585	39	1	5	3	5	33	NA	Primary (1-5y)	5	5	1	0.2	6	Moderately Food Insecure	0	2	1	0	0	0	0	0	NA	0	1	0	0	0	0	0	0	0	0	0	0	0	0	0	0	1	1	0	0	0	0	0	0	0
58507	585	39	1	8	2	13	26	160.3	Secondary (>5y)	9	9	0	0.18	0	Food Secure	0	0	1	0	0	0	NA	NA	1	1	1	0	1	0	0	0	0	0	0	0	0	0	1	0	0	1	1	0	0	0	0	0	0	0
58508	585	39	1	2	0	24	19	151	Secondary (>5y)	9	0	0	0.04	0	Food Secure	0	0	1	0	0	0	NA	NA	NA	0	1	0	1	0	0	0	0	0	0	0	0	0	1	0	0	1	1	0	0	0	0	0	0	0
58401	584	39	1	3	1	5	30	162.05	Secondary (>5y)	10	10	0	0.03	0	Food Secure	0	2	1	0	0	0	NA	0	NA	0	1	0	0	0	0	0	0	NA	NA	0	NA	NA	NA	NA	NA	1	1	0	0	0	1	0	0	0
58402	584	39	1	6	4	13	34	151	Primary (1-5y)	4	4	0	0.03	2	Mildly Food Insecure	1	0	1	0	0	0	0	0	1	1	1	0	0	0	0	0	0	0	0	0	0	0	1	0	0	1	1	0	0	0	0	0	0	0
58403	584	39	1	2	0	6	19	146.9	No education	0	0	1	0.02	0	Food Secure	1	2	1	0	0	0	NA	NA	NA	0	0	0	1	0	0	0	0	NA	NA	0	NA	NA	NA	NA	NA	1	1	0	0	0	0	0	0	0
58404	584	39	1	6	2	6	20	NA	Primary (1-5y)	4	9	1	0.06	0	Food Secure	0	2	1	0	0	0	0	1	NA	1	1	NA	0	0	0	0	0	NA	NA	0	NA	NA	NA	NA	NA	1	1	0	0	0	0	0	0	0
58406	584	39	1	7	3	17	18	151.9	Secondary (>5y)	7	8	1	0.05	0	Food Secure	1	2	1	0	0	0	0	NA	NA	1	1	0	1	0	0	0	0	NA	NA	0	NA	NA	NA	NA	NA	1	1	0	0	1	0	0	0	0
58407	584	39	1	3	1	10	22	156.15	Primary (1-5y)	5	3	0	0.01	6	Moderately Food Insecure	1	2	1	0	1	1	NA	NA	1	0	NA	NA	NA	0	1	0	0	NA	NA	0	NA	NA	NA	NA	NA	1	1	0	0	0	0	0	0	0
58408	584	39	1	3	1	8	21	146.8	Primary (1-5y)	2	2	0	0.02	5	Mildly Food Insecure	0	0	1	0	0	0	NA	NA	1	0	1	0	1	0	0	0	0	NA	NA	0	NA	NA	NA	NA	NA	1	1	0	0	0	0	0	0	0
58301	583	38	1	4	1	4	22	NA	Secondary (>5y)	8	8	0	0.07	0	Food Secure	0	1	1	0	0	0	NA	NA	1	1	1	0	0	0	0	0	0	0	0	1	0	0	0	0	0	1	1	0	0	0	0	0	0	0
58302	583	38	1	2	0	13	18	156.2	Primary (1-5y)	5	0	0	0.04	0	Food Secure	0	0	1	0	0	0	NA	NA	NA	0	1	NA	0	0	0	0	0	NA	NA	0	NA	NA	NA	NA	NA	1	0	0	0	0	0	0	0	0
58303	583	38	1	3	1	19	25	154.95	Secondary (>5y)	9	0	1	0.05	0	Food Secure	0	3	1	0	0	0	NA	0	NA	0	1	NA	0	0	0	0	0	NA	NA	0	NA	NA	NA	NA	NA	1	1	0	0	1	0	0	0	0
58304	583	38	1	4	2	6	30	147.7	Secondary (>5y)	9	7	1	0.14	0	Food Secure	0	1	1	0	0	0	0	0	NA	1	1	0	1	0	1	0	0	NA	NA	0	NA	NA	NA	NA	NA	1	1	0	0	1	0	0	0	0
58305	583	38	1	3	0	19	25	140	Primary (1-5y)	5	5	0	0.04	0	Food Secure	0	1	1	0	0	0	NA	NA	NA	0	1	NA	1	0	0	0	0	0	0	0	0	0	1	0	0	1	1	0	0	1	0	0	0	0
58306	583	38	1	7	3	16	17	153.9	Secondary (>5y)	8	5	1	0.25	0	Food Secure	0	0	1	0	0	0	0	NA	NA	1	1	NA	0	0	0	0	0	0	0	0	0	0	1	0	0	1	1	0	0	0	0	0	0	0
58307	583	38	1	3	1	8	22	NA	Primary (1-5y)	2	4	1	0.1	5	Moderately Food Insecure	0	0	1	0	0	0	NA	NA	1	0	1	0	0	0	0	0	0	0	0	0	0	0	1	0	0	1	1	0	0	0	0	0	0	0
58101	581	38	1	3	1	21	25	151.3	Primary (1-5y)	4	0	0	0.03	2	Mildly Food Insecure	0	2	1	0	0	0	NA	0	NA	0	1	0	1	0	0	0	0	0	0	0	0	0	1	0	0	1	1	0	0	1	0	0	0	0
58102	581	38	1	4	2	32	26	150.15	Primary (1-5y)	5	0	1	0.1	0	Food Secure	0	1	1	0	0	0	NA	1	NA	0	1	1	0	1	0	0	0	0	0	0	0	0	1	0	0	1	1	0	0	0	0	0	0	0
58104	581	38	1	3	2	5	28	149.25	Primary (1-5y)	4	6	0	0.4	6	Moderately Food Insecure	0	0	1	0	NA	0	NA	0	NA	0	1	1	1	0	0	0	1	1	0	0	0	0	1	0	0	1	1	1	1	1	0	0	0	0
58105	581	38	1	4	1	4	24	153.95	Primary (1-5y)	5	8	0	0.18	0	Food Secure	0	0	0	0	0	0	NA	0	NA	1	1	1	0	0	0	0	0	0	0	0	0	0	1	0	0	1	1	0	0	0	0	0	0	0
58106	581	38	1	4	0	4	18	149.05	No education	0	6	0	0.17	0	Food Secure	0	3	1	0	0	0	NA	NA	NA	1	1	0	1	0	0	0	0	0	0	0	0	0	1	0	0	1	1	0	0	0	0	0	0	0
58108	581	38	1	6	2	20	26	154.25	Secondary (>5y)	7	8	0	0.12	0	Food Secure	0	3	1	0	0	0	NA	1	NA	1	1	0	1	0	0	0	0	0	0	0	0	0	1	0	0	1	1	0	0	1	0	0	0	0
57901	579	38	1	5	3	5	33	154	Primary (1-5y)	3	0	1	0.7	0	Food Secure	1	0	0	0	0	0	0	NA	NA	1	1	0	1	0	0	0	0	0	0	0	0	0	1	0	0	1	1	0	0	1	0	1	0	0
57902	579	38	1	4	2	21	16	149.6	Primary (1-5y)	3	0	0	0.08	0	Food Secure	1	0	1	0	0	0	NA	NA	NA	0	1	NA	0	0	0	0	0	0	0	0	0	0	1	0	0	1	1	0	0	0	0	0	0	0
57903	579	38	1	2	1	14	15	149.1	Primary (1-5y)	4	0	0	0.02	0	Food Secure	1	5	1	0	0	0	NA	NA	NA	0	1	0	0	0	0	0	0	0	0	1	0	0	0	0	0	1	1	0	0	0	0	0	0	0
57904	579	38	1	6	4	6	36	153.75	No education	0	5	0	0.39	0	Food Secure	1	0	0	0	0	0	0	NA	1	1	1	0	0	0	0	0	0	0	0	0	0	0	1	0	0	1	1	1	1	1	0	0	0	0
57905	579	38	2	7	3	21	17	150	Secondary (>5y)	8	5	0	0.2	0	Food Secure	1	0	0	0	0	0	1	1	NA	0	1	NA	0	0	0	0	0	0	0	0	0	0	1	0	0	1	1	0	0	0	0	0	0	0
57906	579	38	1	4	0	21	18	150.9	Primary (1-5y)	5	7	0	0.05	0	Food Secure	1	1	0	0	0	0	NA	NA	NA	1	1	0	1	0	0	0	0	0	0	1	1	0	1	0	0	1	1	0	0	0	0	0	0	0
57907	579	38	1	2	1	5	17	146.6	Secondary (>5y)	7	5	0	0.05	0	Food Secure	0	1	1	0	0	0	NA	NA	NA	0	1	0	0	0	0	0	0	0	0	0	0	0	1	0	0	1	1	0	0	1	0	0	0	0
57908	579	38	1	8	2	14	20	NA	Secondary (>5y)	10	9	0	0.25	0	Food Secure	0	4	1	0	0	0	0	0	NA	1	1	0	0	0	0	0	0	0	0	1	0	0	0	0	0	1	1	0	0	1	0	1	0	0
57801	578	38	1	6	3	10	30	NA	Secondary (>5y)	9	0	0	0.08	0	Food Secure	0	1	1	0	0	0	NA	0	1	1	1	0	0	0	0	0	0	NA	NA	0	NA	NA	NA	NA	NA	1	1	0	0	1	0	0	1	0
57802	578	38	1	5	3	7	23	142.3	No education	0	0	0	0.05	6	Moderately Food Insecure	0	0	1	0	0	0	0	1	NA	1	1	0	1	0	0	0	0	NA	NA	0	NA	NA	NA	NA	NA	1	0	0	0	0	0	0	0	0
57804	578	38	1	5	3	7	30	151.65	No education	0	0	1	0.03	0	Food Secure	0	5	1	0	0	0	0	1	NA	1	1	0	0	0	0	0	0	NA	NA	0	NA	NA	NA	NA	NA	1	1	0	0	0	0	0	0	0
57805	578	38	1	3	0	12	18	164.15	Secondary (>5y)	8	3	1	0.1	0	Food Secure	0	0	1	0	0	0	NA	NA	NA	1	1	0	1	0	0	0	0	0	0	0	0	0	1	1	1	1	1	0	0	0	0	0	0	0
57806	578	38	1	6	1	6	23	147.2	No education	0	5	0	0.05	0	Food Secure	0	3	1	0	0	0	NA	1	NA	1	1	1	0	0	0	0	0	NA	NA	0	NA	NA	NA	NA	NA	1	1	0	0	1	0	0	1	0
57601	576	38	1	8	3	14	19	155.4	No education	0	3	0	0.1	8	Moderately Food Insecure	0	5	1	0	0	0	0	0	1	0	0	NA	0	0	0	0	0	0	0	0	0	0	1	0	0	0	0	0	0	0	0	0	0	0
57602	576	38	1	3	1	5	24	148.4	No education	0	2	1	0.05	1	Mildly Food Insecure	0	10	1	0	0	0	NA	0	NA	0	1	0	1	0	0	0	1	0	0	0	0	0	0	0	0	1	1	0	0	0	0	0	0	0
57603	576	38	1	8	5	24	18	158.85	Primary (1-5y)	5	7	0	0.12	0	Food Secure	0	0	1	0	0	0	0	NA	NA	1	1	0	0	0	0	0	0	0	0	0	0	0	1	0	0	1	1	0	0	0	0	0	0	0
57604	576	38	1	4	2	26	25	145.9	No education	0	0	0	0.02	0	Food Secure	0	3	1	0	0	0	NA	1	NA	0	1	NA	1	0	0	0	0	NA	NA	0	NA	NA	NA	NA	NA	1	1	0	0	0	0	0	0	0
57605	576	38	1	4	2	40	25	157.45	Primary (1-5y)	5	5	0	0.08	0	Food Secure	0	0	1	0	0	0	1	1	NA	0	1	0	0	0	0	0	0	0	0	0	0	0	1	0	0	1	1	0	0	0	0	0	0	0
57606	576	38	1	3	1	14	21	148.7	Secondary (>5y)	10	10	1	0.25	2	Moderately Food Insecure	0	0	1	0	0	0	NA	NA	1	0	1	1	0	1	0	0	1	1	0	0	0	0	1	0	0	1	1	1	1	1	0	0	0	0
57607	576	38	1	5	3	19	28	149.85	Primary (1-5y)	5	10	0	0.15	0	Food Secure	0	1	1	0	0	0	0	0	NA	0	1	0	0	0	0	0	0	0	0	0	0	0	1	0	0	1	1	0	0	0	0	0	0	0
57608	576	38	1	3	1	11	24	146.6	Secondary (>5y)	9	10	0	0.06	0	Food Secure	0	1	0	0	0	0	NA	0	NA	0	1	0	1	0	0	0	0	0	0	0	0	0	0	0	0	1	1	0	0	0	0	0	0	0
57501	575	37	1	3	1	9	24	158.85	Secondary (>5y)	8	9	0	0.3	0	Food Secure	0	0	1	0	0	0	NA	0	NA	0	1	NA	1	0	0	0	0	0	0	0	0	0	1	0	0	1	1	0	0	0	0	0	0	0
57503	575	37	2	3	2	9	30	158.15	Secondary (>5y)	7	0	0	0.02	7	Moderately Food Insecure	1	3	1	0	0	0	NA	1	NA	0	1	0	0	1	0	0	0	NA	NA	0	NA	NA	NA	NA	NA	1	1	0	0	1	0	0	0	0
57504	575	37	1	5	3	11	25	159.85	Primary (1-5y)	5	5	0	0.1	0	Food Secure	0	0	1	0	0	0	NA	0	NA	1	1	0	1	0	0	0	0	0	0	0	0	0	1	0	0	1	1	0	0	1	0	0	0	0
57505	575	37	1	3	1	9	22	148.45	Primary (1-5y)	4	0	0	0.03	0	Food Secure	0	3	1	0	0	0	NA	1	NA	0	1	0	1	0	0	0	0	NA	NA	0	NA	NA	NA	NA	NA	1	0	0	0	0	0	0	0	0
57506	575	37	1	5	1	16	23	143.95	Primary (1-5y)	1	0	0	0.05	0	Food Secure	1	5	1	0	0	0	NA	0	NA	1	1	0	1	0	1	0	0	0	0	0	0	0	1	0	0	1	0	0	0	0	0	0	0	0
57507	575	37	1	3	1	8	26	153.7	Primary (1-5y)	5	8	0	0.03	0	Food Secure	0	0	1	0	0	0	NA	0	NA	0	1	0	1	0	0	0	0	0	0	0	0	0	1	0	0	1	1	0	0	0	0	0	0	0
57507	575	37	1	3	1	8	26	153.7	Primary (1-5y)	5	8	0	0.03	0	Food Secure	0	0	1	0	0	0	NA	0	NA	0	1	0	1	0	0	0	0	0	0	0	0	0	1	0	0	1	1	0	0	0	0	0	0	0
57508	575	37	1	3	0	14	23	150.7	Secondary (>5y)	12	10	0	0.3	0	Food Secure	0	0	1	0	0	0	NA	NA	NA	0	1	1	1	0	0	0	0	0	0	0	0	0	1	0	0	1	1	1	1	0	0	0	0	0
57401	574	37	1	3	1	5	25	153.35	No education	0	0	1	0.05	6	Moderately Food Insecure	0	3	1	0	0	0	NA	1	NA	1	1	0	0	0	0	0	0	0	0	1	1	1	1	1	1	1	1	0	0	0	0	0	0	0
57402	574	37	1	5	1	13	22	NA	Primary (1-5y)	5	3	1	0.3	0	Food Secure	0	3	1	0	1	0	NA	NA	1	1	1	0	1	0	0	0	0	NA	NA	0	NA	NA	NA	NA	NA	1	1	0	0	1	0	0	0	0
57403	574	37	1	4	2	4	22	NA	Secondary (>5y)	6	0	1	0.21	2	Moderately Food Insecure	0	4	1	0	0	0	NA	0	NA	1	0	NA	0	0	0	0	0	NA	NA	0	NA	NA	NA	NA	NA	1	1	0	0	0	0	0	0	0
57404	574	37	1	4	2	4	30	144.5	Primary (1-5y)	3	4	0	0.05	0	Food Secure	0	15	1	0	0	0	0	NA	1	1	1	0	0	0	0	0	0	0	0	0	0	0	0	0	0	1	1	0	0	1	0	0	0	0
57405	574	37	1	3	1	8	33	143.15	No education	0	0	1	0.03	3	Mildly Food Insecure	0	0	1	0	0	0	NA	1	NA	1	0	0	0	0	0	0	0	0	0	0	0	0	1	0	0	1	1	0	0	0	0	0	0	0
57406	574	37	1	5	1	12	18	152.35	Primary (1-5y)	5	6	1	0.1	3	Mildly Food Insecure	0	2	1	0	1	0	NA	1	NA	0	1	0	0	0	0	0	0	0	0	0	0	0	1	0	0	1	1	0	0	0	0	0	0	0
57407	574	37	1	4	2	14	23	NA	Primary (1-5y)	4	4	0	0.1	0	Food Secure	0	5	1	0	0	0	NA	0	1	0	1	0	0	1	0	0	0	NA	NA	0	NA	NA	NA	NA	NA	1	1	0	0	1	0	0	0	0
57408	574	37	2	5	3	14	19	NA	Primary (1-5y)	5	0	1	0.1	0	Food Secure	0	5	1	0	0	0	NA	1	NA	1	1	0	0	0	0	0	0	NA	NA	0	NA	NA	NA	NA	NA	1	1	0	0	1	0	0	0	0
57001	570	37	1	3	1	19	22	152.7	Primary (1-5y)	4	2	1	0.03	0	Food Secure	1	0	0	0	0	0	NA	1	NA	1	1	0	1	0	0	0	0	0	0	0	0	0	1	0	0	1	1	0	0	1	0	0	0	0
57002	570	37	1	7	3	37	24	157.6	Secondary (>5y)	10	10	0	0.3	0	Food Secure	1	0	0	0	0	0	0	1	NA	0	1	1	0	0	0	0	0	0	0	0	0	0	1	0	0	1	1	0	0	1	0	0	0	0
57003	570	37	1	6	4	15	34	149.8	No education	0	0	1	0.1	3	Mildly Food Insecure	1	0	1	0	1	1	1	1	NA	0	NA	NA	NA	0	1	0	0	0	0	0	0	0	1	0	0	1	1	0	0	1	0	0	0	0
57004	570	37	1	5	3	11	30	149.4	Primary (1-5y)	5	9	0	0.15	0	Food Secure	1	0	0	0	0	0	0	1	1	1	1	0	1	0	0	0	0	0	0	1	1	0	1	0	0	1	1	0	0	1	0	0	1	0
57006	570	37	1	4	2	14	26	157.35	No education	0	1	1	0.03	0	Food Secure	1	0	0	0	0	0	0	1	NA	0	1	0	1	0	0	0	0	0	0	0	0	0	1	0	0	1	1	0	0	1	0	0	0	0
57007	570	37	1	4	2	14	32	156.2	No education	0	0	0	0.02	10	Severely Food Insecure	1	0	0	0	1	0	NA	1	1	0	0	NA	NA	0	1	0	0	0	0	0	0	0	1	0	0	1	1	0	0	1	0	0	0	0
57008	570	37	2	4	2	14	28	139.85	No education	0	4	1	0.02	16	Severely Food Insecure	1	0	0	0	0	0	NA	1	NA	0	0	NA	NA	0	1	0	0	0	0	0	0	0	1	0	0	1	1	0	0	0	0	0	0	0
56901	569	37	1	4	2	8	35	139.7	No education	0	0	0	0.08	5	Mildly Food Insecure	1	0	0	0	0	0	0	0	NA	0	1	0	0	0	0	0	0	0	0	0	0	0	1	0	0	1	1	0	0	0	0	0	0	0
56902	569	37	1	9	2	23	22	154.8	Secondary (>5y)	7	10	0	0.25	0	Food Secure	0	0	0	0	0	0	0	NA	0	1	1	0	0	0	0	0	0	0	0	0	0	0	1	0	0	1	1	0	0	1	0	0	1	0
56903	569	37	1	2	0	20	18	146.35	Primary (1-5y)	4	0	1	0.01	0	Food Secure	1	2	1	0	0	0	NA	NA	NA	1	0	NA	0	0	0	0	0	0	0	0	0	0	0	0	0	1	1	0	0	0	0	0	0	0
56904	569	37	1	3	1	12	20	145.65	Primary (1-5y)	5	8	0	0.04	0	Food Secure	1	0	1	0	0	0	NA	1	NA	0	1	0	0	0	0	0	0	0	0	0	0	0	1	0	0	1	1	0	0	0	1	0	0	0
56905	569	37	1	3	1	12	25	149.85	Primary (1-5y)	5	5	0	0.02	8	Moderately Food Insecure	1	1	0	0	0	0	NA	1	NA	0	1	0	0	0	0	0	0	0	0	0	0	0	1	0	0	1	1	0	0	0	0	0	0	0
56906	569	37	1	3	1	15	30	146.1	Secondary (>5y)	9	0	1	0.15	0	Food Secure	1	0	0	0	0	0	NA	1	NA	1	1	0	0	0	0	0	0	NA	NA	0	NA	NA	NA	NA	NA	1	1	0	0	1	0	0	0	0
56801	568	37	1	7	5	7	28	146.05	No education	0	0	1	0.1	0	Food Secure	1	0	0	0	0	0	0	0	1	1	0	0	1	0	0	0	0	NA	NA	0	NA	NA	NA	NA	NA	1	0	0	0	0	0	0	0	0
56802	568	37	1	3	1	8	23	NA	No education	0	9	1	0.2	6	Moderately Food Insecure	1	0	0	0	1	1	NA	1	NA	0	NA	NA	NA	0	0	0	0	0	0	0	0	0	1	0	0	1	1	0	0	0	0	0	0	0
56803	568	37	1	3	1	10	23	153.35	Secondary (>5y)	7	3	0	0.15	0	Food Secure	1	0	0	0	0	0	NA	1	NA	0	1	0	0	0	0	0	0	0	0	0	0	0	1	0	0	1	1	0	0	0	0	0	0	0
56805	568	37	1	7	1	7	19	153.1	Primary (1-5y)	5	5	1	0.5	0	Food Secure	1	0	0	0	1	1	NA	NA	1	0	NA	NA	NA	0	0	0	0	0	0	0	0	0	1	0	0	1	1	0	0	0	0	0	0	0
56807	568	37	1	6	3	16	19	161.1	Secondary (>5y)	10	7	1	0.1	0	Food Secure	1	0	0	0	0	0	0	0	NA	0	1	0	1	0	0	0	0	0	0	0	0	0	1	0	0	1	1	0	0	0	0	0	0	0
56701	567	36	1	8	5	15	37	149.15	No education	0	0	0	0.1	0	Food Secure	1	2	1	0	0	0	0	0	NA	1	1	0	1	0	0	0	0	0	0	0	0	0	0	0	0	1	1	0	0	1	0	1	0	0
56702	567	36	1	3	0	10	19	146.3	No education	0	2	0	0.07	0	Food Secure	1	0	0	0	0	0	NA	NA	NA	0	1	NA	1	0	0	0	0	0	0	0	0	0	1	0	0	1	1	0	0	1	0	0	0	0
56703	567	36	1	5	1	12	19	147.8	Primary (1-5y)	5	6	0	0.5	0	Food Secure	1	0	0	0	1	0	NA	NA	NA	0	1	0	1	0	0	0	0	0	0	1	1	0	1	0	0	1	1	0	0	1	0	0	1	0
56704	567	36	1	4	2	5	22	148.35	Primary (1-5y)	3	2	1	0.05	0	Food Secure	1	0	1	0	0	0	0	1	NA	1	1	0	1	0	0	0	0	0	0	0	0	0	1	0	0	1	1	0	0	0	0	0	0	0
56705	567	36	1	7	2	7	20	142.95	Primary (1-5y)	2	0	0	0.2	0	Food Secure	0	0	1	0	0	0	0	NA	1	1	1	0	0	0	0	0	0	0	0	0	0	0	1	0	0	1	1	0	0	0	0	0	0	0
56706	567	36	1	3	1	14	23	151.75	Primary (1-5y)	4	10	0	0.02	6	Moderately Food Insecure	0	2	1	0	0	0	NA	0	NA	1	0	NA	1	0	0	0	0	0	0	1	0	0	0	0	0	1	0	0	0	0	0	0	0	0
56707	567	36	1	5	3	10	24	158.4	No education	0	5	0	0.06	7	Severely Food Insecure	0	0	0	0	0	0	0	1	NA	1	0	NA	0	0	0	0	0	0	0	0	0	0	1	0	0	1	1	0	0	0	0	0	0	0
56708	567	36	1	4	0	8	22	NA	Secondary (>5y)	8	5	0	0.24	0	Food Secure	1	1	0	0	0	0	NA	NA	NA	1	1	1	1	0	0	0	0	0	0	0	0	0	1	0	0	1	1	0	0	0	0	0	0	0
56501	565	36	1	7	5	18	34	151.15	No education	0	0	1	0.15	4	Mildly Food Insecure	1	0	1	0	1	1	1	1	NA	0	NA	NA	NA	0	1	0	0	0	0	0	0	0	1	0	0	1	1	0	0	0	0	0	0	0
56502	565	36	1	3	0	15	19	156.15	Secondary (>5y)	10	10	0	0.05	6	Moderately Food Insecure	1	0	0	0	0	0	NA	NA	NA	0	1	0	0	0	0	0	0	0	0	0	0	0	1	0	0	1	1	0	0	0	0	0	0	0
56503	565	36	1	5	3	5	29	148	Primary (1-5y)	2	3	1	0.2	0	Food Secure	1	0	0	0	0	0	0	0	NA	1	1	1	1	0	0	0	1	1	1	0	0	0	1	1	1	1	1	1	1	0	0	1	0	0
56504	565	36	1	3	1	8	25	155.25	No education	0	0	1	0.12	3	Mildly Food Insecure	1	0	0	0	0	0	NA	0	NA	0	1	0	1	0	0	0	0	0	0	0	0	0	1	0	0	1	1	0	0	0	0	0	0	0
56505	565	36	1	4	2	4	27	158.3	Secondary (>5y)	9	10	0	0.4	0	Food Secure	1	0	0	0	0	0	0	NA	NA	1	1	0	1	0	0	0	0	0	0	1	1	0	1	0	0	1	1	0	0	1	0	1	0	0
56506	565	36	1	5	1	5	19	151.45	No education	0	0	1	0.2	0	Food Secure	1	0	0	0	0	0	0	NA	NA	1	1	0	1	0	0	0	0	0	0	0	0	0	1	1	1	0	0	0	0	0	0	0	0	0
56508	565	36	1	5	3	5	35	NA	No education	0	0	0	0.05	0	Food Secure	1	0	0	0	0	0	0	NA	NA	1	0	NA	0	0	0	0	0	0	0	0	0	0	1	1	1	1	1	0	0	0	0	0	0	0
56402	564	36	1	5	3	9	32	148.05	No education	0	0	1	0.15	0	Food Secure	1	0	1	0	1	1	1	1	1	0	NA	NA	NA	0	0	0	0	0	0	0	0	0	1	0	0	1	1	0	0	0	0	0	0	0
56403	564	36	1	11	4	11	28	146.6	Primary (1-5y)	5	5	0	0.4	0	Food Secure	1	1	0	0	0	0	0	1	1	1	0	NA	NA	0	0	0	0	0	0	0	0	0	1	1	1	1	1	0	0	0	0	0	0	0
56404	564	36	1	6	2	6	18	149.6	Primary (1-5y)	5	1	0	0.04	0	Food Secure	1	0	0	0	1	1	1	NA	NA	0	NA	NA	NA	0	0	0	0	0	0	0	0	0	1	0	0	1	1	0	0	1	0	1	0	0
56405	564	36	1	5	2	5	25	143.6	Primary (1-5y)	5	8	0	0.28	0	Food Secure	1	0	0	0	0	0	0	NA	1	1	1	NA	0	0	0	0	0	0	0	0	0	0	1	1	1	1	1	0	0	1	0	1	0	0
56406	564	36	1	3	1	11	27	145.3	Secondary (>5y)	9	9	0	0.1	5	Mildly Food Insecure	1	0	1	0	0	0	NA	NA	1	0	1	1	0	0	0	0	1	1	1	0	0	0	1	1	1	1	1	0	0	1	0	0	0	0
56407	564	36	1	5	1	21	25	156.45	Secondary (>5y)	8	3	1	0.27	0	Food Secure	1	1	0	0	0	0	NA	1	NA	1	1	0	0	0	0	0	1	1	0	0	0	0	1	0	0	1	1	0	0	1	0	0	0	0
56408	564	36	1	3	1	3	20	152.4	Secondary (>5y)	6	0	1	0.1	0	Food Secure	1	0	0	0	0	0	NA	0	NA	1	1	0	0	0	0	0	0	0	0	0	0	0	1	0	0	1	1	0	0	1	0	1	0	0
56301	563	36	1	5	2	5	26	148.45	Secondary (>5y)	9	0	1	0.07	0	Food Secure	1	0	0	0	0	0	NA	1	NA	1	1	0	1	0	0	0	0	0	0	0	0	0	1	0	0	1	0	0	0	1	0	0	0	0
56302	563	36	1	3	1	7	23	152.8	Secondary (>5y)	6	0	1	0.05	3	Mildly Food Insecure	1	1	1	0	0	0	NA	0	NA	1	1	0	0	0	0	0	0	0	0	0	0	0	1	0	0	1	1	0	0	1	0	1	0	0
56303	563	36	1	6	3	6	25	152.4	Primary (1-5y)	4	5	0	0.05	0	Food Secure	1	0	0	0	0	0	0	0	NA	1	1	0	0	0	0	0	0	0	0	1	1	0	1	0	0	1	1	0	0	1	0	0	1	0
56304	563	36	1	5	1	17	22	146.2	Primary (1-5y)	4	4	0	0.03	1	Food Secure	1	0	1	0	0	0	NA	1	NA	0	1	0	1	0	0	0	0	0	0	0	0	0	1	0	0	1	0	0	0	1	0	1	0	0
56305	563	36	2	5	1	17	30	151	Primary (1-5y)	4	3	1	0.03	1	Food Secure	1	0	1	0	0	0	0	0	1	0	1	0	1	0	0	0	0	0	0	0	0	0	1	0	0	1	0	0	0	0	0	0	0	0
56306	563	36	1	4	2	11	30	147.3	No education	0	0	0	0.2	0	Food Secure	1	0	1	0	0	0	0	NA	NA	0	0	NA	1	0	0	0	0	0	0	0	0	0	1	0	0	1	1	0	0	0	0	0	0	0
56307	563	36	1	3	1	10	25	150.5	No education	0	6	1	0.15	0	Food Secure	1	0	0	0	0	0	NA	0	NA	0	1	1	0	0	0	0	0	0	0	1	1	0	1	0	0	1	1	0	0	1	0	0	0	0
56308	563	36	1	6	4	6	28	156.95	No education	0	0	0	0.1	0	Food Secure	1	0	0	0	0	0	1	1	NA	1	1	NA	0	0	0	0	0	0	0	0	0	0	1	1	1	1	0	0	0	1	0	0	0	0
56101	561	36	1	2	0	5	25	138	No education	0	0	1	NA	0	Food Secure	0	0	1	0	0	0	NA	NA	NA	0	1	NA	0	0	0	0	0	0	0	0	0	0	1	0	0	1	1	0	0	0	0	0	0	0
56102	561	36	1	7	2	7	20	153.8	Secondary (>5y)	10	8	0	0.1	0	Food Secure	0	0	1	0	0	0	NA	NA	1	1	1	0	1	0	0	0	0	0	0	0	0	0	1	0	0	1	1	0	0	0	0	0	0	0
56103	561	36	1	5	3	5	32	149.8	No education	0	0	1	0.03	14	Severely Food Insecure	0	3	1	0	0	0	NA	0	NA	1	0	NA	0	0	0	0	0	NA	NA	0	NA	NA	NA	NA	NA	1	0	0	0	0	0	0	0	0
56104	561	36	1	4	2	4	30	157.85	Secondary (>5y)	10	9	1	0.4	0	Food Secure	0	5	1	0	0	0	0	1	NA	1	1	0	1	0	0	0	0	0	0	0	0	0	1	0	0	1	1	0	0	1	0	0	0	0
56105	561	36	1	3	1	4	32	156	No education	0	0	0	NA	12	Severely Food Insecure	0	2	1	0	1	1	1	NA	NA	0	NA	NA	NA	0	0	0	0	NA	NA	0	NA	NA	NA	NA	NA	1	0	0	0	0	0	0	0	0
56106	561	36	1	5	3	15	36	153.85	No education	0	0	1	0.3	10	Moderately Food Insecure	0	0	1	0	0	0	0	NA	1	0	1	NA	1	0	0	0	0	0	0	0	0	0	1	0	0	1	1	0	0	0	0	0	0	0
56107	561	36	1	3	1	17	20	146.8	No education	0	0	0	0.03	0	Food Secure	0	1	1	0	1	1	1	NA	NA	0	NA	NA	NA	0	0	0	0	NA	NA	0	NA	NA	NA	NA	NA	1	1	0	0	0	0	0	0	0
55901	559	35	1	2	0	9	19	140.75	Primary (1-5y)	3	5	0	0.04	3	Mildly Food Insecure	0	4	1	0	0	0	NA	NA	NA	0	1	0	0	0	0	0	0	0	0	0	0	0	1	0	0	1	1	0	0	0	0	0	0	0
55902	559	35	1	5	3	5	27	150	Primary (1-5y)	5	5	1	0.1	0	Food Secure	0	5	1	0	0	0	0	1	NA	0	1	0	0	0	0	0	0	NA	NA	0	NA	NA	NA	NA	NA	1	1	0	0	0	0	0	0	0
55903	559	35	1	4	2	28	25	156.05	Secondary (>5y)	8	9	0	0.06	0	Food Secure	1	1	0	0	0	0	NA	0	0	0	1	1	0	0	0	0	0	0	0	1	1	0	1	0	0	1	1	0	0	0	0	0	0	0
55904	559	35	1	3	0	5	19	152.75	Secondary (>5y)	9	12	1	0.1	0	Food Secure	0	1	1	0	0	0	NA	NA	NA	1	1	0	0	0	0	0	0	0	0	1	1	0	1	0	0	1	1	0	0	0	0	0	0	0
55905	559	35	1	4	2	12	31	144.85	Primary (1-5y)	5	0	1	0.05	7	Moderately Food Insecure	1	0	0	0	0	0	1	1	NA	0	1	0	0	0	1	0	0	0	0	0	0	0	1	1	1	1	1	0	0	0	0	0	0	0
55908	559	35	1	5	3	12	25	149.55	Primary (1-5y)	4	5	1	0.1	0	Food Secure	1	0	1	0	0	0	NA	1	NA	0	1	0	0	0	0	0	0	0	0	0	0	0	1	0	0	1	1	0	0	1	0	0	0	0
55801	558	35	1	6	2	18	22	157.95	Primary (1-5y)	5	6	0	0.1	0	Food Secure	0	0	1	0	0	0	NA	NA	1	1	0	NA	0	0	0	0	0	NA	NA	0	NA	NA	NA	NA	NA	1	1	0	0	1	0	0	0	0
55802	558	35	2	2	2	18	30	145.15	Secondary (>5y)	14	16	0	0.07	0	Food Secure	0	3	1	0	0	0	NA	NA	NA	1	1	0	1	0	0	0	0	NA	NA	0	NA	NA	NA	NA	NA	1	1	0	0	1	0	0	0	0
55803	558	35	1	6	2	19	24	149.8	Secondary (>5y)	10	10	0	0.05	0	Food Secure	0	2	1	0	0	0	NA	0	1	1	1	0	1	0	0	0	0	NA	NA	0	NA	NA	NA	NA	NA	1	1	0	0	1	0	0	0	0
55804	558	35	1	5	3	5	26	154.15	Primary (1-5y)	5	0	0	0.1	0	Food Secure	0	1	1	0	0	0	0	0	1	1	1	0	0	0	0	0	0	0	0	0	0	0	1	0	0	1	1	0	0	1	0	1	0	0
55805	558	35	1	4	1	4	18	152.4	Secondary (>5y)	8	6	0	0.05	0	Food Secure	0	0	1	0	0	0	0	NA	NA	1	1	1	1	0	0	0	0	0	0	0	0	0	1	1	1	1	1	0	0	1	0	0	0	0
55806	558	35	1	5	2	5	26	150.3	No education	0	0	0	0.02	8	Moderately Food Insecure	0	0	1	0	1	1	NA	1	NA	0	NA	NA	NA	0	0	0	0	NA	NA	0	NA	NA	NA	NA	NA	1	1	0	0	0	0	0	0	0
55807	558	35	1	3	1	7	30	146.05	No education	0	0	0	0.15	0	Food Secure	0	0	1	0	0	0	0	NA	NA	0	1	0	1	0	0	0	0	NA	NA	0	NA	NA	NA	NA	NA	1	1	0	0	1	0	0	0	0
55401	554	35	1	5	3	18	30	145.5	No education	0	4	0	0.02	12	Severely Food Insecure	1	1	1	0	0	0	0	0	1	1	1	0	0	0	0	0	0	0	0	1	0	0	0	0	0	1	0	0	0	0	0	0	0	0
55403	554	35	1	8	2	23	30	161.05	Secondary (>5y)	7	5	0	0.09	0	Food Secure	0	5	1	0	0	0	0	1	NA	1	1	0	0	0	0	0	0	0	0	0	0	0	0	0	0	1	1	0	0	0	0	1	0	0
55404	554	35	1	3	1	3	23	NA	Secondary (>5y)	7	5	0	0.06	0	Food Secure	1	5	1	0	0	0	0	NA	NA	1	0	NA	0	0	0	0	0	0	0	0	0	0	0	0	0	1	1	0	0	0	0	0	0	0
55406	554	35	1	5	2	9	22	144.8	No education	0	0	1	0.05	0	Food Secure	0	10	1	0	0	0	NA	0	1	1	1	0	0	0	0	0	0	NA	NA	0	NA	NA	NA	NA	NA	1	1	0	0	0	0	0	0	0
[truncated: 1,269 more rows]
[truncated: 52 more columns]
