# Supplementary material for: A cluster-randomized trial of water, sanitation, handwashing and nutritional interventions on stress and epigenetic programming
Source: Nat Commun. 2024 Apr 26;15:3572. doi: 10.1038/s41467-024-47896-z (PMC11053067; doi:10.1038/s41467-024-47896-z)
Supplement: Supplementary file 7 — Source Data [file 41467_2024_47896_MOESM7_ESM.xlsx]

## Sheet: Figure 1
Inclusion
Unit	Enrollment	Allocation			Subsample Target				Subsample Enrollment				Analysis
		All (7 arms)	Control	N+WSH	Control		N+WSH		Control		N+WSH		Control		N+WSH
					Year 1	Year 2	Year 1	Year 2	Year 1	Year 2	Year 1	Year 2	Year 1	Year 2	Year 1	Year 2
Cluster	-	720	180	90	68	68	63	67	68	68	63	67	67	68	63	67
Compound	13279	5551	-	-	-	-	-	-	-	-	-	-	-	-	-	-
Household	-	-	1382	686	-	-	-	-	-	-	-	-	-	-	-	-
Child	-	-	-	-	516	516	480	505	376	358	380	401	332	358	356	401
Exclusion	Trial arm	Total excluded	Excluded	Reason
Enrollment	-	7728 compounds	7429	to create buffer zone
			219	did not meet enrollment criteria
			80	declined to participate
Follow-up from subsample target	Control Year 1	140 children	14	moved
			16	absent
			62	withdrew
			29	no live birth
			19	child death
	Control Year 2	158 children	35	moved
			3	absent
			72	withdrew
			29	no live birth
			19	child death
	N+WSH Year 1	100	9	moved
			29	absent
			14	withdrew
			37	no live birth
			11	child death
	N+WSH Year 2	104	28	moved
			2	absent
			18	withdrew
			38	no live birth
			18	child death
Specimen collection after subsample enrollment	Control Year 1	44	44	missing outcome
	N+WSH Year 1	24	24	missing outcome

## Sheet: Table 1
ID	Trial arm	Year	Maternal years of education	Paternal years of education	Dad works in agriculture	Number of people in household	Household has electricity	Household has a cement floor	Acres of agricultural land owned	Shallow tubewell	Stored water at home	Reported treating water	Distance to primary water source (minutes)	Open defecation (men)	Open defecation (women)	Open defecation (children 8-15)	Open defecation (children 3-8)	Open defecation (children <3)	Latrine owned	Latrine has concrete slab	Latrine has functional water seal	Latrine has no visible stool	Child potty	Human feces in house	Human feces in children's play are	Handwashing latrine has water	Handwashing latrine has soap	Handwashing kitchen has water	Handwashing kitchen has soap	Food Security
1	Nutrition + WSH	1	14	8	1	4	1	0	0.7	1	0	0	1	0	0	NA	NA	NA	1	1	NA	1	0	0	0	1	0	0	0	Food Secure
2	Nutrition + WSH	1	9	4	1	6	1	1	0.05	1	0	0	0	0	0	0	NA	1	1	1	NA	1	1	0	0	0	0	0	0	Food Secure
3	Nutrition + WSH	1	7	8	1	6	1	1	0.08	1	1	0	1	0	0	NA	NA	NA	0	1	0	0	0	0	0	0	0	1	0	Food Secure
4	Nutrition + WSH	1	10	10	1	4	1	1	0.08	1	0	0	1	0	0	0	0	NA	1	1	1	1	0	0	0	0	0	0	0	Food Secure
5	Nutrition + WSH	1	8	5	1	4	1	0	0.3	1	0	0	1	0	0	NA	NA	NA	1	1	1	1	1	0	0	0	0	0	0	Food Secure
6	Nutrition + WSH	1	9	5	1	4	1	0	0.05	0	0	0	1	0	0	NA	0	NA	0	1	1	1	0	0	0	1	0	0	0	Food Secure
7	Nutrition + WSH	1	2	5	0	5	1	1	0.03	1	0	0	0	0	0	0	0	0	1	1	0	0	1	0	0	1	1	0	0	Food Secure
8	Nutrition + WSH	1	8	5	0	3	1	0	0.04	1	1	0	0	0	0	NA	0	NA	0	1	0	1	0	0	0	1	1	0	0	Food Secure
9	Control	1	5	9	0	3	1	0	0.04	1	0	0	0	0	0	NA	NA	NA	0	1	1	1	0	1	0	0	0	0	0	Food Secure
10	Control	1	12	14	0	14	1	1	0.33	1	0	0	0	0	0	0	0	0	1	1	1	1	1	0	0	1	1	0	0	Food Secure
11	Control	1	9	8	0	2	1	1	0.03	1	0	0	0	0	0	NA	NA	NA	0	1	0	1	0	0	0	0	0	0	0	Moderately Food Insecure
12	Control	1	8	9	0	5	1	0	0.05	1	0	0	0	0	0	NA	NA	0	1	1	0	0	1	1	0	0	0	0	0	Food Secure
13	Control	1	9	8	1	8	1	1	0.12	1	1	0	0	NA	NA	NA	NA	NA	1	1	1	1	1	0	0	1	0	0	0	Food Secure
14	Control	1	6	3	0	5	0	0	0.08	1	0	0	0	0	0	NA	0	NA	1	1	NA	0	0	0	0	0	0	0	0	Food Secure
15	Control	1	11	11	0	12	1	0	0.35	1	0	0	0	0	0	0	0	NA	1	1	1	1	1	0	0	0	0	0	0	Food Secure
16	Control	1	9	1	0	3	1	1	0.1	1	0	0	1	0	0	NA	NA	1	0	1	NA	1	1	0	0	0	0	0	0	Food Secure
17	Control	1	4	4	0	3	1	0	0.02	1	1	0	3	0	0	NA	NA	NA	1	1	0	1	0	1	1	0	0	0	0	Food Secure
18	Control	1	9	9	0	10	1	0	0.04	1	0	0	1	0	0	0	0	0	1	1	0	0	0	0	0	0	0	0	0	Food Secure
19	Control	1	11	9	0	10	1	1	0.26	1	1	0	2	0	0	0	0	NA	1	1	1	1	1	0	0	0	0	0	0	Food Secure
20	Control	1	8	8	0	2	1	1	0.02	1	1	0	1	0	0	NA	NA	NA	0	1	1	0	0	1	1	0	0	0	0	Food Secure
21	Control	1	7	7	0	2	1	1	0.02	1	1	0	1	0	0	NA	NA	NA	0	1	1	0	0	0	0	0	0	0	0	Severely Food Insecure
22	Control	1	8	7	0	2	0	0	NA	1	0	0	2	0	0	NA	NA	NA	0	1	1	1	0	0	0	0	0	0	0	Food Secure
23	Control	1	6	10	0	2	1	0	0.07	1	0	0	0	0	0	NA	NA	NA	0	1	0	1	0	0	0	0	0	0	0	Food Secure
24	Control	1	7	5	0	12	0	0	0.1	1	0	0	0	0	0	0	0	NA	1	1	1	0	0	0	0	0	0	0	0	Food Secure
25	Control	1	9	7	0	2	1	0	0.06	1	0	0	0	0	0	NA	NA	NA	0	1	0	1	0	0	0	0	0	0	0	Moderately Food Insecure
26	Control	1	9	0	1	2	0	0	0.03	1	0	0	2	0	0	NA	NA	NA	0	1	1	0	0	1	1	0	0	0	0	Moderately Food Insecure
27	Control	1	9	9	0	5	1	0	0.25	1	1	0	1	0	0	NA	0	NA	1	1	0	1	0	0	0	0	0	0	0	Food Secure
28	Control	1	10	5	0	6	1	1	0.12	1	1	0	2	0	0	0	NA	1	1	1	1	1	1	0	0	0	0	0	0	Food Secure
29	Nutrition + WSH	1	12	12	0	9	1	0	0.52	1	0	0	0	0	0	0	0	1	1	1	1	1	1	0	0	0	0	1	1	Food Secure
30	Nutrition + WSH	1	4	6	0	4	0	0	0.04	1	0	0	0	0	0	0	0	1	0	1	NA	0	1	NA	NA	0	0	0	0	Food Secure
31	Nutrition + WSH	1	9	4	0	4	1	0	0.7	1	0	0	1	0	0	NA	0	NA	0	1	NA	0	0	NA	NA	0	0	0	0	Food Secure
32	Nutrition + WSH	1	9	9	0	8	1	0	0.05	1	0	0	1	0	0	NA	NA	1	1	1	1	0	0	0	0	0	0	0	0	Mildly Food Insecure
33	Nutrition + WSH	1	8	8	0	2	1	0	0.05	1	1	0	1	0	0	NA	NA	NA	0	1	1	0	0	0	0	1	0	0	0	Mildly Food Insecure
34	Control	1	10	9	0	5	1	0	0.35	1	1	0	1	0	0	0	NA	NA	1	1	0	1	0	0	0	1	1	0	0	Food Secure
35	Control	1	7	9	1	4	1	0	0.35	1	0	0	0	0	0	NA	NA	0	1	1	NA	0	1	0	0	0	0	0	0	Food Secure
36	Control	1	8	0	1	7	1	0	0.17	1	0	0	1	0	1	NA	0	NA	1	1	1	1	0	0	0	1	1	0	0	Food Secure
37	Control	1	0	0	0	4	0	0	0.04	1	0	0	0	0	0	0	NA	NA	1	1	0	1	0	0	0	0	0	0	0	Food Secure
38	Control	1	7	5	0	5	0	0	0.05	1	0	0	0	0	0	0	0	1	1	1	NA	0	0	0	0	0	0	0	0	Moderately Food Insecure
39	Control	1	9	9	0	3	1	0	0.22	1	0	0	2	0	0	0	NA	NA	0	1	1	1	0	0	0	0	0	1	1	Food Secure
40	Control	1	9	11	0	8	1	0	0.6	1	0	0	1	0	0	NA	NA	NA	1	1	1	1	0	0	0	0	0	0	0	Food Secure
41	Nutrition + WSH	1	10	10	0	5	1	0	0.06	1	0	0	1	0	0	NA	NA	NA	1	1	1	1	0	0	0	0	0	0	0	Moderately Food Insecure
42	Nutrition + WSH	1	7	4	0	8	1	1	0.18	1	1	0	2	0	0	0	0	NA	1	1	0	1	0	0	0	0	0	0	0	Moderately Food Insecure
43	Nutrition + WSH	1	7	5	0	2	1	0	0.05	0	1	0	0	0	0	NA	NA	NA	0	1	NA	0	0	0	0	0	0	1	0	Food Secure
44	Nutrition + WSH	1	9	5	0	7	1	0	0.14	1	0	0	1	0	0	NA	0	NA	1	1	0	0	0	0	0	0	0	0	0	Moderately Food Insecure
45	Nutrition + WSH	1	5	9	0	8	1	0	0.11	0	1	0	1	0	0	0	NA	NA	1	1	0	0	0	0	0	0	0	0	0	Food Secure
46	Nutrition + WSH	1	1	0	0	4	1	0	0.09	1	1	0	2	0	0	0	NA	1	1	1	0	1	0	0	0	0	0	1	0	Severely Food Insecure
47	Control	1	5	6	0	2	1	1	0.02	1	0	0	0	0	0	NA	NA	NA	0	1	0	1	0	0	0	0	0	0	0	Food Secure
48	Control	1	8	5	0	5	0	0	0.16	1	0	0	0	0	0	NA	NA	NA	1	1	0	0	0	0	0	0	0	1	1	Mildly Food Insecure
49	Control	1	5	3	1	3	0	0	0.04	1	0	0	1	0	0	NA	0	NA	0	1	0	0	0	1	0	0	0	1	0	Mildly Food Insecure
50	Control	1	7	7	0	7	0	0	0.1	0	1	1	0	0	0	0	NA	NA	1	1	0	0	0	0	0	1	0	0	0	Mildly Food Insecure
51	Control	1	5	2	0	17	1	0	0.22	0	0	0	0	0	0	0	0	1	1	1	1	1	0	0	0	1	1	0	0	Food Secure
52	Control	1	14	12	0	5	1	1	0.33	1	1	0	2	0	0	NA	NA	NA	1	1	1	1	0	0	0	0	0	0	0	Food Secure
53	Control	1	4	4	0	3	1	1	0.1	1	1	0	3	0	0	NA	NA	NA	0	1	0	1	0	0	0	0	0	0	0	Food Secure
54	Control	1	9	8	0	3	1	1	0.35	1	1	0	1	0	0	0	0	NA	0	1	1	1	1	0	0	1	1	0	0	Food Secure
55	Control	1	2	0	0	2	1	0	NA	1	1	0	1	0	0	NA	NA	NA	0	1	0	1	0	0	0	0	0	0	0	Food Secure
56	Control	1	5	5	0	6	1	0	0.05	1	1	0	1	0	0	0	NA	0	1	1	1	1	1	0	0	1	1	0	0	Food Secure
57	Control	1	6	8	0	3	0	0	0.04	1	1	0	1	0	0	NA	0	NA	0	1	1	1	1	1	0	0	0	0	0	Mildly Food Insecure
58	Control	1	0	0	0	3	0	0	0.01	1	1	0	1	0	0	NA	NA	0	1	1	0	0	0	0	0	NA	NA	NA	NA	Moderately Food Insecure
59	Control	1	12	6	0	4	0	0	0.18	1	0	0	0	0	0	NA	NA	NA	1	1	1	1	0	0	0	0	0	0	0	Moderately Food Insecure
60	Control	1	9	6	1	7	1	0	0.44	1	1	0	5	0	0	NA	NA	NA	1	1	1	0	0	0	0	0	0	0	0	Food Secure
61	Control	1	4	1	0	6	1	0	0.2	1	1	0	0	0	0	NA	0	NA	1	1	0	0	1	0	0	0	0	0	0	Mildly Food Insecure
62	Control	1	7	7	0	2	1	0	0.04	0	0	0	0	0	0	0	NA	NA	0	1	1	0	0	0	0	NA	NA	NA	NA	Food Secure
63	Control	1	5	5	1	2	1	0	0.01	1	0	0	1	0	0	NA	NA	NA	1	1	0	0	0	0	0	NA	NA	NA	NA	Severely Food Insecure
64	Control	1	4	6	0	4	1	0	0.02	1	0	0	0	0	0	0	0	NA	1	1	1	1	0	0	0	1	1	0	0	Moderately Food Insecure
65	Control	1	5	4	0	4	1	0	0.02	1	0	0	0	0	0	0	NA	1	0	1	1	0	0	0	0	1	0	0	0	Food Secure
66	Control	1	10	5	0	3	1	0	0.18	1	1	0	1	0	0	0	NA	NA	0	1	0	0	0	1	1	0	0	0	0	Food Secure
67	Control	1	0	9	1	4	0	0	0.03	1	1	0	1	0	0	0	NA	NA	1	1	0	0	0	0	0	0	0	0	0	Moderately Food Insecure
68	Nutrition + WSH	1	9	10	0	4	1	0	0.1	1	0	0	2	0	0	0	NA	NA	1	1	1	1	0	0	0	0	0	0	0	Food Secure
69	Nutrition + WSH	1	5	2	0	4	1	0	0.05	1	1	0	0	0	0	NA	0	NA	1	1	0	1	0	0	0	0	0	0	0	Moderately Food Insecure
70	Nutrition + WSH	1	5	0	0	3	1	0	NA	1	0	0	0	0	0	NA	NA	1	0	1	0	1	1	0	0	0	0	0	0	Mildly Food Insecure
71	Nutrition + WSH	1	6	3	0	5	1	0	0.05	1	0	0	0	0	0	NA	0	NA	1	1	1	0	0	0	0	0	0	0	0	Food Secure
72	Nutrition + WSH	1	9	8	0	2	1	0	0.08	1	1	0	0	0	0	NA	NA	NA	0	1	0	0	0	0	0	0	0	0	0	Food Secure
73	Nutrition + WSH	1	9	10	0	3	1	0	0.02	1	0	0	0	0	0	NA	NA	NA	0	1	0	1	0	0	0	0	0	0	0	Food Secure
74	Control	1	2	9	0	2	0	0	0.03	1	0	0	0	0	0	NA	NA	NA	0	1	1	1	0	0	0	0	0	0	0	Food Secure
75	Control	1	9	8	0	3	0	1	0.08	1	0	0	0	0	0	NA	0	NA	1	1	1	1	0	0	0	1	1	0	0	Food Secure
76	Control	1	8	12	0	5	0	1	0.14	1	0	0	1	0	0	0	NA	NA	1	1	1	1	0	0	0	1	1	0	0	Food Secure
77	Control	1	4	0	1	4	1	0	0.02	1	0	0	1	0	0	NA	0	NA	1	1	1	1	0	0	0	0	0	0	0	Mildly Food Insecure
78	Control	1	4	4	0	4	0	0	0.07	1	0	0	0	0	0	NA	0	NA	1	1	1	0	0	0	0	0	0	0	0	Food Secure
79	Control	1	9	4	1	7	1	0	0.06	1	0	0	0	0	0	0	0	NA	1	1	1	1	0	0	0	1	0	0	0	Moderately Food Insecure
80	Nutrition + WSH	1	7	5	0	4	0	0	0.12	1	1	0	1	0	0	NA	NA	NA	1	1	0	0	0	0	0	0	0	0	0	Food Secure
81	Nutrition + WSH	1	9	9	0	6	0	0	0.35	1	0	0	0	NA	0	NA	1	1	1	1	1	1	0	0	0	0	0	0	0	Food Secure
82	Nutrition + WSH	1	8	5	1	5	0	0	0.18	1	0	0	0	0	0	0	NA	NA	1	1	0	0	0	0	0	1	1	0	0	Food Secure
83	Nutrition + WSH	1	12	12	0	6	1	0	0.35	1	1	0	0	0	0	0	NA	NA	1	1	1	1	0	0	0	1	1	0	0	Food Secure
84	Nutrition + WSH	1	0	0	1	5	0	0	0.01	1	0	0	0	0	0	1	0	NA	1	1	1	1	0	0	0	0	0	0	0	Mildly Food Insecure
85	Control	1	6	2	1	3	1	0	0.17	1	1	0	0	0	0	NA	NA	NA	1	1	0	1	0	0	0	0	0	0	0	Food Secure
86	Control	1	9	9	0	4	1	0	0.05	1	0	0	0	0	0	NA	NA	NA	1	1	0	1	0	0	0	0	0	1	0	Food Secure
87	Control	1	8	0	0	2	0	0	0.12	1	1	0	0	0	0	NA	NA	NA	0	1	0	0	0	0	0	0	0	0	0	Mildly Food Insecure
88	Control	1	8	9	0	9	1	0	0.13	1	0	0	0	0	0	0	0	1	1	1	0	0	0	0	0	0	0	0	0	Mildly Food Insecure
89	Control	1	9	4	0	1	1	1	0.13	0	0	0	0	NA	0	NA	NA	NA	1	1	NA	1	0	0	0	1	1	0	0	Food Secure
90	Control	1	9	7	1	6	1	0	0.28	1	1	0	0	0	0	NA	1	NA	1	1	1	1	0	0	0	0	0	0	0	Food Secure
91	Nutrition + WSH	1	12	10	0	3	1	0	0.07	0	1	0	0	0	0	0	NA	NA	1	1	1	1	0	0	0	1	0	1	0	Food Secure
92	Nutrition + WSH	1	9	10	0	11	1	0	0.66	1	0	0	0	0	0	0	0	1	1	1	1	0	0	0	0	0	0	0	0	Food Secure
93	Nutrition + WSH	1	8	0	0	8	1	0	0.13	0	1	0	0	0	0	NA	0	1	0	1	0	0	1	0	0	0	0	1	0	Food Secure
94	Nutrition + WSH	1	12	16	0	11	1	0	0.17	1	0	0	0	0	0	NA	0	1	1	1	0	0	0	0	0	0	0	0	0	Food Secure
95	Control	1	10	3	0	6	1	1	0.08	1	0	0	0	0	0	NA	NA	0	1	1	0	0	0	0	0	0	0	0	0	Food Secure
96	Control	1	9	7	1	6	1	0	0.25	1	0	0	1	0	0	NA	NA	NA	1	1	1	1	0	0	0	1	1	0	0	Food Secure
97	Control	1	10	12	0	10	1	1	NA	0	0	0	0	0	0	NA	0	NA	1	1	0	1	0	0	0	0	0	1	1	Food Secure
98	Control	1	4	0	0	8	1	0	0.08	1	0	0	0	0	0	0	0	NA	1	1	NA	1	0	0	0	1	0	0	0	Food Secure
99	Control	1	9	5	0	8	1	1	0.05	1	0	0	1	0	0	NA	0	1	1	1	1	0	0	0	0	1	1	0	0	Food Secure
100	Control	1	10	7	0	3	0	0	0.35	1	1	0	0	0	0	NA	NA	NA	1	1	0	0	0	0	0	0	0	0	0	Food Secure
101	Control	1	9	12	0	3	1	0	0.24	0	1	0	1	NA	0	0	NA	NA	0	1	0	1	0	0	0	0	0	1	0	Food Secure
102	Control	1	7	0	0	3	0	0	0.01	1	1	0	3	0	0	0	NA	NA	1	1	0	1	0	0	0	0	0	0	0	Moderately Food Insecure
103	Control	1	8	6	0	5	0	0	0.05	1	1	0	0	0	0	0	NA	NA	1	1	0	1	0	0	0	0	0	0	0	Moderately Food Insecure
104	Control	1	7	7	0	2	1	0	0.06	1	1	0	1	NA	0	NA	NA	1	0	1	0	1	1	0	0	0	0	0	0	Food Secure
105	Control	1	7	9	0	3	1	0	0.09	0	1	0	2	0	0	NA	NA	NA	1	1	0	1	0	0	0	0	0	0	0	Food Secure
106	Control	1	8	9	0	13	1	0	0.5	1	1	0	2	0	0	0	NA	1	1	1	0	0	1	0	0	0	0	0	0	Food Secure
107	Control	1	2	5	0	3	1	0	0.05	1	1	0	0	0	0	NA	0	NA	0	1	1	1	0	0	0	0	0	0	0	Moderately Food Insecure
108	Control	1	10	8	0	7	1	0	0.18	1	0	0	0	0	0	NA	1	NA	1	1	0	0	0	0	0	0	0	0	0	Food Secure
109	Nutrition + WSH	1	6	0	0	9	1	1	0.35	1	1	0	0	0	0	0	0	NA	1	1	0	1	0	0	0	1	1	0	0	Food Secure
110	Nutrition + WSH	1	7	6	0	9	1	1	0.35	1	1	0	0	0	0	NA	0	NA	1	1	0	1	0	0	0	1	1	0	0	Food Secure
111	Nutrition + WSH	1	6	0	0	4	1	0	0.17	1	0	0	0	NA	0	0	0	NA	0	1	1	0	0	0	0	1	1	0	0	Food Secure
112	Nutrition + WSH	1	8	8	0	4	1	1	NA	1	0	0	1	0	0	NA	NA	1	1	1	0	1	0	0	0	0	0	0	0	Food Secure
113	Nutrition + WSH	1	10	7	0	9	1	1	0.35	0	0	0	0	0	0	0	0	0	1	1	0	1	0	0	0	1	1	0	0	Food Secure
114	Nutrition + WSH	1	5	5	0	2	1	0	0.08	1	1	0	0	0	0	NA	NA	NA	1	1	0	1	0	0	0	0	0	0	0	Food Secure
115	Nutrition + WSH	1	12	12	1	2	1	0	NA	1	0	0	0	0	0	NA	NA	NA	1	1	NA	1	0	0	0	0	0	0	0	Food Secure
116	Nutrition + WSH	1	7	5	0	6	1	0	0.05	1	0	0	0	0	0	0	NA	NA	1	1	NA	1	0	0	0	1	1	0	0	Food Secure
117	Nutrition + WSH	1	9	9	0	3	0	0	0.17	1	0	0	0	0	0	NA	NA	NA	1	1	0	1	0	0	0	0	0	0	0	Food Secure
118	Nutrition + WSH	1	6	1	1	6	1	1	0.03	1	1	0	0	0	1	0	0	NA	0	1	0	0	0	0	0	1	0	0	0	Mildly Food Insecure
119	Nutrition + WSH	1	8	0	0	5	1	0	0.03	1	0	0	0	0	0	0	NA	NA	1	1	0	0	0	0	0	0	0	0	0	Food Secure
120	Control	1	8	3	1	4	0	0	0.02	1	0	0	3	0	0	NA	0	NA	0	1	0	1	0	0	0	0	0	0	0	Food Secure
121	Control	1	9	9	0	4	1	0	0.09	1	0	0	0	0	0	NA	NA	NA	1	1	1	0	0	0	0	1	1	0	0	Food Secure
122	Control	1	9	14	1	4	0	1	0.14	1	0	0	0	0	0	0	NA	NA	1	1	0	1	0	0	0	0	0	1	1	Food Secure
123	Control	1	10	10	1	8	1	0	0.12	1	1	0	0	0	0	NA	NA	0	1	1	1	1	0	0	0	0	0	0	0	Food Secure
124	Control	1	11	11	0	5	1	0	0.13	1	0	0	0	1	0	NA	0	NA	0	1	1	1	0	0	0	0	0	0	0	Food Secure
125	Control	1	9	10	0	6	1	0	0.05	1	0	0	0	0	0	NA	NA	NA	1	1	0	1	0	0	0	0	0	0	0	Food Secure
126	Control	1	9	0	0	11	0	0	0.17	1	0	0	1	0	0	0	1	1	1	1	0	1	1	0	0	0	0	0	0	Food Secure
127	Control	1	9	9	1	5	0	0	0.35	1	1	0	0	0	0	NA	0	NA	1	1	0	0	0	0	0	0	0	0	0	Food Secure
128	Control	1	0	0	0	3	1	1	0.13	1	0	0	0	0	0	0	NA	NA	1	1	1	1	0	0	0	1	1	0	0	Food Secure
129	Nutrition + WSH	1	10	4	1	7	1	0	0.11	1	1	0	0	0	0	0	1	NA	1	1	0	1	0	0	0	0	0	0	0	Mildly Food Insecure
130	Nutrition + WSH	1	10	12	0	7	1	0	0.05	1	1	0	0	0	0	0	NA	NA	0	1	0	0	0	0	0	1	0	0	0	Mildly Food Insecure
131	Nutrition + WSH	1	10	12	0	3	1	1	0.12	0	0	0	0	0	0	0	NA	NA	1	1	1	1	0	0	0	0	0	0	0	Moderately Food Insecure
132	Nutrition + WSH	1	7	8	0	4	1	1	0.05	1	0	0	0	0	0	NA	0	NA	1	1	1	1	0	0	0	1	1	0	0	Food Secure
133	Nutrition + WSH	1	7	2	0	10	1	1	0.14	1	0	0	0	0	0	0	0	NA	1	1	1	1	0	0	0	0	0	0	0	Food Secure
134	Control	1	9	5	0	4	1	0	0.53	1	0	0	0	0	0	NA	NA	1	0	1	0	1	0	0	0	0	0	0	0	Food Secure
135	Control	1	9	9	0	9	1	0	0.09	0	1	0	0	0	0	0	0	1	1	1	0	1	0	0	0	1	1	0	0	Food Secure
136	Control	1	8	2	0	3	0	0	NA	1	0	0	0	0	0	NA	0	NA	0	1	0	0	0	0	0	0	0	0	0	Food Secure
137	Control	1	8	8	0	7	1	1	0.35	1	1	0	5	0	0	0	0	NA	1	1	0	0	0	0	0	0	0	0	0	Mildly Food Insecure
138	Nutrition + WSH	1	9	5	0	2	0	0	0.01	1	1	0	4	0	0	NA	NA	NA	0	1	0	0	0	0	0	NA	NA	NA	NA	Moderately Food Insecure
139	Nutrition + WSH	1	2	0	0	4	0	0	0.01	1	1	0	4	0	0	0	0	NA	0	1	0	0	0	0	0	NA	NA	NA	NA	Moderately Food Insecure
140	Nutrition + WSH	1	9	9	0	4	1	0	0.32	1	1	0	0	0	0	NA	NA	NA	1	1	1	0	0	0	0	1	0	0	0	Food Secure
141	Nutrition + WSH	1	8	8	1	3	0	0	0.1	1	1	0	2	0	0	NA	NA	1	0	1	1	1	1	0	0	0	0	0	0	Mildly Food Insecure
142	Control	1	0	0	0	5	0	0	0.02	1	1	0	3	0	0	NA	1	1	0	1	0	0	0	0	0	0	0	0	0	Moderately Food Insecure
143	Control	1	9	10	0	4	0	1	0.08	1	0	0	0	0	0	0	NA	NA	0	1	0	1	0	0	0	0	0	0	0	Food Secure
144	Control	1	16	14	0	3	1	0	0.1	1	0	0	0	0	0	NA	NA	NA	0	1	1	0	0	0	0	0	0	0	0	Food Secure
145	Control	1	9	6	0	7	1	0	0.2	1	0	0	0	0	0	0	NA	NA	1	1	1	1	0	0	0	0	0	0	0	Food Secure
146	Control	1	6	5	0	5	1	0	0.02	1	0	0	0	0	0	0	0	NA	1	1	1	1	0	0	0	0	0	1	1	Food Secure
147	Control	1	10	9	0	10	1	1	0.28	1	1	0	0	0	0	0	0	NA	1	1	1	1	0	0	0	1	0	1	0	Food Secure
148	Control	1	10	10	0	10	1	1	0.28	1	1	0	0	0	0	0	0	NA	1	1	1	1	0	0	0	1	0	1	0	Food Secure
149	Nutrition + WSH	1	9	5	0	8	1	0	0.32	1	0	0	0	0	0	NA	0	NA	1	1	0	1	0	0	0	0	0	1	1	Food Secure
150	Nutrition + WSH	1	10	9	0	8	1	0	0.32	1	0	0	0	0	0	NA	0	NA	1	1	0	1	0	0	0	0	0	1	1	Food Secure
151	Nutrition + WSH	1	7	2	0	4	0	0	0.09	1	0	0	0	0	0	0	0	NA	1	1	1	1	0	0	0	0	0	0	0	Food Secure
152	Nutrition + WSH	1	10	10	0	10	1	0	0.12	1	1	0	0	0	0	0	0	1	1	1	1	1	0	0	0	1	1	0	0	Food Secure
153	Nutrition + WSH	1	7	8	0	4	1	1	0.24	1	1	0	1	0	0	NA	NA	NA	1	1	1	1	0	0	0	0	0	0	0	Food Secure
154	Nutrition + WSH	1	10	3	0	4	1	0	0.02	1	0	0	1	0	0	0	0	NA	0	1	1	1	0	0	0	0	0	1	0	Food Secure
155	Nutrition + WSH	1	8	7	0	2	1	0	0.03	1	1	0	1	0	0	NA	NA	NA	0	1	NA	0	0	0	0	0	0	0	0	Food Secure
156	Control	1	12	10	0	6	1	0	0.36	1	0	0	1	0	0	NA	NA	1	1	1	1	1	1	0	0	0	0	0	0	Food Secure
157	Control	1	12	7	1	8	0	0	0.1	1	0	0	1	0	0	0	0	NA	1	1	0	1	0	0	0	0	0	0	0	Food Secure
158	Control	1	8	9	0	4	1	0	0.14	1	0	0	1	0	NA	NA	NA	NA	1	1	0	1	0	0	0	0	0	0	0	Food Secure
159	Control	1	6	9	0	6	1	0	0.18	1	0	0	0	0	0	0	0	NA	1	1	0	0	0	0	0	0	0	0	0	Food Secure
160	Control	1	9	5	0	8	1	0	0.27	1	0	0	0	0	0	0	0	NA	1	1	0	1	0	0	0	1	0	0	0	Moderately Food Insecure
161	Control	1	0	0	1	4	0	1	0.09	1	0	0	0	0	0	0	NA	NA	1	1	1	1	0	0	0	1	1	0	0	Food Secure
162	Control	1	9	5	1	2	0	0	0.12	1	1	0	1	0	0	NA	NA	NA	0	1	0	1	0	0	0	1	0	0	0	Food Secure
163	Control	1	7	5	1	4	0	0	0.23	1	1	0	2	0	0	0	0	NA	0	1	0	1	0	0	0	NA	NA	NA	NA	Food Secure
164	Control	1	10	10	0	4	1	1	NA	1	0	0	0	0	0	NA	NA	NA	1	1	0	0	0	0	0	0	0	1	0	Food Secure
165	Control	1	9	8	0	8	1	0	0.1	1	0	0	2	0	0	NA	1	NA	1	1	0	1	0	0	0	0	0	0	0	Food Secure
166	Control	1	9	10	0	3	0	0	0.9	1	0	0	0	0	0	NA	0	NA	1	1	1	1	0	0	0	0	0	0	0	Food Secure
167	Control	1	6	8	0	3	0	0	0.05	1	1	0	1	0	0	0	NA	NA	0	1	1	1	0	0	0	0	0	0	0	Food Secure
168	Control	1	7	0	0	3	0	0	0.05	1	1	0	1	0	0	NA	1	NA	0	1	0	0	0	0	0	0	0	0	0	Moderately Food Insecure
169	Control	1	3	0	0	4	0	0	0.07	1	0	0	0	0	0	0	0	NA	1	1	0	1	0	0	0	0	0	0	0	Mildly Food Insecure
170	Control	1	0	0	0	3	0	0	NA	1	1	0	1	1	0	NA	1	NA	0	1	0	0	0	0	0	0	0	0	0	Moderately Food Insecure
171	Control	1	6	8	0	5	1	0	0.32	1	0	0	0	0	0	NA	NA	NA	1	1	0	1	0	0	0	0	0	0	0	Moderately Food Insecure
172	Nutrition + WSH	1	4	5	0	3	1	0	0.1	1	0	0	0	0	0	NA	0	NA	0	1	NA	0	0	0	0	0	0	1	0	Moderately Food Insecure
173	Nutrition + WSH	1	4	4	0	5	0	0	0.05	1	0	0	0	0	0	NA	0	NA	0	1	0	0	0	0	0	1	0	0	0	Food Secure
174	Nutrition + WSH	1	4	4	0	2	0	0	0.02	1	0	0	0	0	0	NA	NA	NA	0	1	1	1	0	0	0	0	0	0	0	Mildly Food Insecure
175	Nutrition + WSH	1	0	5	0	5	0	0	0.08	1	1	0	1	0	0	0	0	NA	0	1	0	0	0	0	0	0	0	0	0	Mildly Food Insecure
176	Nutrition + WSH	1	5	8	NA	3	1	0	0.03	1	0	0	0	0	0	NA	NA	NA	0	1	0	1	0	0	0	0	0	0	0	Moderately Food Insecure
177	Nutrition + WSH	1	9	10	0	3	1	0	0.08	1	1	0	0	0	0	NA	NA	NA	0	1	0	0	0	0	0	0	0	0	0	Moderately Food Insecure
178	Nutrition + WSH	1	5	6	0	8	1	0	0.06	1	0	0	0	0	0	NA	0	1	1	1	0	0	0	0	0	0	0	1	1	Food Secure
179	Control	1	10	9	0	8	1	0	1.4	1	0	0	0	0	0	NA	0	1	1	1	1	1	0	0	0	0	0	0	0	Food Secure
180	Control	1	7	12	1	5	0	0	0.35	1	1	0	1	0	0	NA	NA	0	1	1	1	1	0	0	0	1	0	0	0	Food Secure
181	Control	1	0	0	0	3	0	0	0.05	1	0	0	3	1	1	NA	1	NA	0	NA	NA	NA	0	0	0	NA	NA	NA	NA	Food Secure
182	Control	1	0	0	0	3	0	0	0.12	1	0	0	0	0	0	NA	NA	NA	1	1	1	1	0	0	0	1	0	0	0	Food Secure
183	Control	1	9	9	0	3	1	0	0.55	1	1	0	0	0	0	NA	0	NA	0	1	0	0	0	0	0	0	0	0	0	Moderately Food Insecure
184	Nutrition + WSH	1	7	9	0	7	0	0	0.6	1	0	0	0	0	0	0	NA	1	1	1	0	0	0	0	0	0	0	0	0	Food Secure
185	Nutrition + WSH	1	5	4	0	5	0	0	0.17	1	1	0	2	0	0	0	NA	NA	0	1	0	1	0	0	0	0	0	0	0	Moderately Food Insecure
186	Nutrition + WSH	1	6	10	0	4	1	0	0.36	1	0	0	0	0	0	NA	0	NA	1	1	0	1	0	0	0	0	0	1	1	Food Secure
187	Nutrition + WSH	1	9	4	0	4	1	0	0.2	1	0	0	0	0	0	0	0	NA	1	1	0	0	0	0	0	0	0	0	0	Food Secure
188	Nutrition + WSH	1	10	14	0	7	0	0	NA	1	0	0	0	0	0	0	NA	NA	1	1	0	0	0	0	0	0	0	0	0	Moderately Food Insecure
189	Nutrition + WSH	1	7	10	0	5	1	0	1.9	1	0	0	0	0	0	NA	0	NA	1	1	1	1	0	0	0	0	0	0	0	Food Secure
190	Control	1	5	0	1	3	1	1	0.14	0	0	0	1	0	0	NA	NA	0	0	1	1	1	1	0	0	1	1	0	0	Food Secure
191	Control	1	7	4	1	4	0	0	0.08	1	0	0	1	0	0	0	NA	NA	1	1	1	1	0	0	0	0	0	0	0	Food Secure
192	Control	1	9	8	0	9	1	1	0.21	0	1	0	1	0	0	NA	NA	0	1	1	1	1	1	0	0	0	0	0	0	Food Secure
193	Control	1	7	0	1	3	0	0	0.07	1	0	0	0	0	0	NA	NA	1	1	1	1	1	0	0	0	0	0	0	0	Food Secure
194	Control	1	9	0	0	5	0	0	0.07	1	0	0	0	0	0	NA	0	NA	0	1	0	1	0	0	0	0	0	0	0	Moderately Food Insecure
195	Control	1	10	7	0	5	1	1	0.36	1	0	0	0	0	0	NA	NA	NA	1	1	0	1	0	0	0	1	1	0	0	Food Secure
196	Control	1	9	14	1	3	1	0	0.12	1	0	0	0	0	0	NA	NA	NA	0	1	0	0	0	0	0	0	0	0	0	Food Secure
197	Control	1	10	8	0	6	1	0	0.35	1	0	0	0	0	0	NA	0	NA	1	1	NA	1	0	0	0	1	1	0	0	Moderately Food Insecure
198	Control	1	7	10	0	4	1	1	NA	1	0	0	0	0	0	0	0	NA	1	1	1	1	0	0	0	0	0	0	0	Food Secure
199	Nutrition + WSH	1	5	10	1	5	1	0	0.17	1	1	0	0	0	0	NA	NA	1	1	1	1	1	1	0	0	0	0	0	0	Food Secure
200	Nutrition + WSH	1	9	10	0	5	0	0	NA	1	0	0	0	0	0	NA	0	NA	1	1	1	1	0	0	0	0	0	0	0	Food Secure
201	Nutrition + WSH	1	9	9	0	2	1	0	NA	0	1	0	0	NA	0	NA	NA	1	1	1	0	0	1	0	0	1	1	0	0	Food Secure
202	Nutrition + WSH	1	9	9	0	3	1	0	0.08	1	1	0	1	0	0	NA	NA	NA	1	1	0	1	0	0	0	1	1	0	0	Food Secure
203	Nutrition + WSH	1	7	8	0	4	1	0	0.04	1	0	0	0	0	0	0	NA	0	1	1	1	1	0	0	0	0	0	0	0	Food Secure
204	Control	1	7	10	0	3	1	0	0.09	1	1	0	0	0	0	NA	0	NA	1	1	0	1	0	0	0	1	1	0	0	Food Secure
205	Control	1	9	9	0	3	1	1	0.87	0	1	0	0	0	0	NA	NA	NA	1	1	1	1	0	0	0	1	1	0	0	Food Secure
206	Control	1	9	9	0	7	1	0	0.3	0	1	0	0	0	0	0	0	NA	1	1	1	0	1	0	0	1	0	1	0	Food Secure
207	Control	1	5	5	0	7	1	0	0.09	1	1	0	1	0	0	NA	NA	1	0	1	1	1	0	0	0	NA	NA	NA	NA	Food Secure
208	Control	1	9	5	0	3	1	0	0.25	1	0	0	1	0	0	NA	NA	NA	1	1	1	1	0	0	0	0	0	0	0	Mildly Food Insecure
209	Control	1	10	10	0	4	1	1	0.35	0	0	0	0	0	0	NA	NA	NA	1	1	1	1	0	0	0	1	1	0	0	Food Secure
210	Control	1	0	NA	0	7	0	0	NA	1	0	0	0	0	0	0	0	1	1	1	0	1	0	0	0	0	0	1	0	Food Secure
211	Control	1	8	5	0	3	0	0	NA	1	1	0	0	0	0	NA	0	NA	0	0	NA	0	0	0	0	0	0	0	0	Moderately Food Insecure
212	Control	1	5	8	0	5	1	0	0.35	1	0	0	0	0	0	NA	0	NA	1	1	0	1	0	0	0	0	0	1	0	Food Secure
213	Control	1	8	9	0	4	1	0	0.18	1	1	0	0	0	0	NA	NA	NA	1	1	1	0	0	0	0	1	1	0	0	Food Secure
214	Control	1	6	3	0	3	1	0	0.15	1	1	0	3	0	0	0	NA	NA	1	1	0	1	0	0	0	0	0	0	0	Food Secure
215	Control	1	12	9	0	6	1	0	0.35	1	1	0	1	0	0	NA	NA	NA	0	1	1	1	0	0	0	0	0	0	0	Food Secure
216	Control	1	6	5	0	2	0	0	0.05	1	1	0	1	NA	0	0	NA	NA	0	1	0	1	0	0	0	0	0	0	0	Food Secure
217	Control	1	10	12	0	9	0	0	0.35	1	1	0	0	0	0	0	0	0	1	1	1	0	0	0	0	1	0	0	0	Food Secure
218	Control	1	9	2	0	2	0	0	0.03	1	0	0	0	0	0	NA	NA	NA	0	1	0	0	0	0	0	0	0	0	0	Mildly Food Insecure
219	Control	1	8	8	0	6	0	0	0.35	1	1	0	3	0	0	0	NA	NA	1	1	0	0	0	0	0	NA	NA	NA	NA	Food Secure
220	Control	1	7	10	1	2	1	0	0.08	1	0	0	1	0	0	NA	NA	NA	0	1	1	1	0	0	0	1	0	0	0	Food Secure
221	Control	1	12	10	0	5	1	0	1.4	1	1	0	0	0	0	NA	NA	NA	1	1	1	1	0	0	0	1	1	0	0	Food Secure
222	Control	1	9	3	0	2	1	0	0.05	1	0	0	0	0	0	NA	NA	NA	1	1	0	1	0	0	0	0	0	0	0	Moderately Food Insecure
223	Control	1	4	4	0	2	0	0	NA	1	0	0	0	0	0	NA	NA	NA	1	1	1	1	0	0	0	0	0	0	0	Food Secure
224	Control	1	8	7	0	5	1	0	0.35	1	0	0	0	0	0	0	NA	NA	1	1	1	1	0	0	0	0	0	0	0	Food Secure
225	Control	1	8	8	0	3	1	0	0.3	1	0	0	0	0	0	NA	NA	NA	0	1	0	1	0	0	0	0	0	0	0	Food Secure
226	Nutrition + WSH	1	0	0	1	5	1	0	NA	0	0	0	0	0	0	NA	NA	1	1	1	0	1	0	0	0	NA	NA	NA	NA	Severely Food Insecure
227	Nutrition + WSH	1	8	7	0	3	1	1	0.08	1	1	0	2	0	0	NA	NA	NA	1	1	0	0	0	0	0	0	0	0	0	Food Secure
228	Nutrition + WSH	1	9	10	0	6	1	1	0.4	1	1	0	0	0	0	0	0	NA	1	1	0	0	0	0	0	0	0	0	0	Food Secure
229	Nutrition + WSH	1	5	6	0	7	1	0	0.16	1	0	0	0	0	0	0	0	NA	1	1	0	0	0	0	0	0	0	0	0	Mildly Food Insecure
230	Nutrition + WSH	1	8	8	0	5	1	0	0.08	1	1	0	0	0	0	NA	NA	NA	1	1	0	1	0	0	0	0	0	1	0	Food Secure
231	Control	1	12	NA	1	7	1	1	NA	1	1	0	0	0	0	NA	NA	0	1	1	1	1	0	0	0	0	0	0	0	Food Secure
232	Control	1	10	10	0	5	1	0	0.35	1	0	0	0	0	0	NA	NA	NA	1	1	1	0	0	0	0	0	0	1	1	Food Secure
233	Control	1	5	6	0	9	1	1	0.17	0	0	0	0	0	0	NA	NA	1	1	1	1	0	1	0	0	1	1	0	0	Mildly Food Insecure
234	Control	1	9	8	1	2	1	0	0.87	1	1	0	0	0	0	NA	NA	NA	0	1	0	1	0	0	0	0	0	0	0	Food Secure
235	Control	1	5	0	0	3	0	0	NA	1	1	0	0	0	0	0	NA	NA	0	1	1	0	0	0	0	0	0	0	0	Food Secure
236	Control	1	9	10	0	3	1	1	0.15	1	1	0	0	0	0	NA	NA	NA	1	1	1	1	0	0	0	1	0	0	0	Food Secure
237	Control	1	6	7	0	2	1	0	0.1	1	1	0	2	0	0	NA	NA	NA	0	1	0	0	0	0	0	0	0	0	0	Mildly Food Insecure
238	Control	1	5	4	0	3	1	0	0.08	1	0	0	0	0	0	0	NA	NA	0	1	0	1	0	0	0	0	0	0	0	Food Secure
239	Control	1	5	5	0	3	1	0	0.5	1	0	0	1	0	0	0	NA	NA	0	1	0	0	0	0	0	0	0	0	0	Food Secure
240	Nutrition + WSH	1	10	9	0	4	1	0	0.05	1	1	0	1	0	0	NA	NA	NA	1	1	1	0	0	0	0	0	0	0	0	Severely Food Insecure
241	Nutrition + WSH	1	12	14	0	6	1	0	0.53	0	0	0	0	0	0	NA	0	NA	1	1	1	1	0	0	0	0	0	0	0	Food Secure
242	Nutrition + WSH	1	7	5	0	3	0	0	0.06	1	0	0	0	0	0	NA	1	NA	0	1	0	0	0	1	0	0	0	0	0	Food Secure
243	Nutrition + WSH	1	9	9	0	6	1	0	0.04	1	0	0	0	0	0	0	0	NA	1	1	0	0	0	0	0	0	0	0	0	Severely Food Insecure
244	Control	1	9	10	0	7	1	1	NA	1	0	0	0	0	0	NA	NA	0	1	1	0	0	0	0	0	0	0	1	1	Mildly Food Insecure
245	Control	1	9	9	0	12	1	1	1.44	0	0	0	0	0	0	0	0	NA	1	1	1	0	1	0	0	0	0	0	0	Food Secure
246	Control	1	9	9	0	5	1	0	0.88	1	1	0	0	0	0	0	0	NA	1	1	1	1	0	0	0	0	0	0	0	Food Secure
247	Control	1	9	4	0	9	0	0	0.35	1	1	0	0	0	0	NA	0	1	1	1	0	0	0	0	0	0	0	0	0	Food Secure
248	Control	1	7	9	0	5	1	0	0.12	1	1	0	0	0	0	NA	NA	NA	1	1	1	1	0	0	0	0	0	0	0	Food Secure
249	Control	1	12	6	0	2	1	1	0.02	1	0	0	0	0	0	NA	NA	NA	0	1	0	1	0	0	0	0	0	0	0	Food Secure
250	Nutrition + WSH	1	9	9	0	2	1	0	0.03	1	1	0	0	0	0	NA	NA	NA	0	1	0	0	0	0	0	0	0	0	0	Food Secure
251	Nutrition + WSH	1	9	10	0	2	1	1	0.03	0	1	0	0	NA	0	0	NA	NA	0	1	1	1	0	0	0	1	0	0	0	Food Secure
252	Nutrition + WSH	1	12	16	0	5	1	0	0.05	1	1	0	1	0	0	NA	0	NA	0	1	1	1	1	0	0	1	0	0	0	Food Secure
253	Nutrition + WSH	1	9	9	0	5	1	1	0.79	1	0	0	0	0	0	0	NA	NA	1	1	1	1	0	0	0	0	0	1	0	Food Secure
254	Control	1	6	8	0	7	0	1	0.2	0	1	0	0	0	0	0	NA	NA	1	1	1	1	0	0	0	0	0	0	0	Food Secure
255	Control	1	6	5	0	5	1	0	0.02	1	1	0	0	0	0	0	0	NA	0	1	1	0	0	0	0	0	0	0	0	Mildly Food Insecure
256	Control	1	8	10	0	3	1	1	0.04	0	1	0	0	0	0	NA	NA	1	1	1	0	1	0	0	0	0	0	0	0	Food Secure
257	Control	1	7	7	0	5	1	1	0.18	1	1	0	0	0	0	NA	NA	NA	1	1	0	1	0	0	0	1	1	0	0	Food Secure
258	Control	1	6	4	0	4	0	0	0.07	1	0	0	0	0	0	NA	0	0	1	1	0	1	0	0	0	1	0	0	0	Moderately Food Insecure
259	Control	1	8	9	0	7	1	0	2.45	0	0	0	0	0	0	0	0	NA	1	1	1	1	0	0	0	0	0	0	0	Food Secure
260	Control	1	0	5	1	3	1	1	0.35	1	0	0	0	0	0	0	NA	NA	1	1	1	1	0	0	0	0	0	0	0	Food Secure
261	Control	1	10	8	0	6	1	0	0.1	1	1	0	0	0	0	0	NA	NA	1	1	0	1	0	0	0	0	0	0	0	Food Secure
262	Control	1	7	7	0	3	1	0	0.05	1	0	0	0	0	0	NA	NA	0	0	1	0	1	0	0	0	0	0	1	1	Food Secure
263	Control	1	9	12	0	8	1	1	0.35	0	0	0	0	0	0	0	1	NA	1	1	0	1	1	0	0	0	0	0	0	Food Secure
264	Nutrition + WSH	1	10	10	0	3	1	1	0.05	0	1	1	0	NA	0	0	NA	NA	1	1	0	1	0	0	0	0	0	1	0	Food Secure
265	Nutrition + WSH	1	2	0	0	4	0	0	0.05	1	1	0	0	0	0	NA	0	NA	0	1	0	1	0	0	0	0	0	0	0	Mildly Food Insecure
266	Nutrition + WSH	1	6	5	0	7	1	0	0.04	1	0	0	0	0	0	0	0	0	1	1	0	1	1	0	0	0	0	0	0	Moderately Food Insecure
267	Nutrition + WSH	1	5	5	1	5	0	1	0.17	1	0	0	0	0	0	0	0	0	0	1	0	1	0	0	0	NA	NA	NA	NA	Food Secure
268	Control	1	2	0	0	5	1	0	0.35	1	0	0	0	0	0	0	1	NA	0	1	0	0	0	0	0	0	0	0	0	Moderately Food Insecure
269	Control	1	10	8	1	3	0	0	0.2	1	1	0	1	0	0	NA	0	NA	0	1	1	0	0	0	0	0	0	1	0	Moderately Food Insecure
270	Control	1	9	9	0	7	1	1	0.35	1	1	0	0	0	0	0	NA	NA	1	1	1	1	0	0	0	0	0	0	0	Food Secure
271	Control	1	5	5	0	3	0	0	0.08	1	1	0	0	0	0	NA	NA	0	0	1	1	1	1	0	0	0	0	0	0	Food Secure
272	Nutrition + WSH	1	5	4	1	3	0	0	0.11	0	0	0	0	1	0	NA	1	NA	0	1	0	1	0	0	0	0	0	0	0	Food Secure
273	Nutrition + WSH	1	7	5	0	4	1	0	0.35	1	0	0	1	0	0	NA	NA	NA	1	1	0	0	0	0	0	0	0	0	0	Moderately Food Insecure
274	Nutrition + WSH	1	9	8	1	8	1	0	0.11	1	1	0	0	0	0	0	0	NA	1	1	0	0	0	0	0	0	0	0	0	Food Secure
275	Nutrition + WSH	1	9	4	0	3	0	0	0.28	1	0	0	0	0	0	NA	0	NA	1	1	0	0	0	0	0	0	0	0	0	Food Secure
276	Control	1	12	10	1	6	1	0	1.05	1	0	0	0	0	0	0	NA	NA	1	1	1	0	0	0	0	1	0	0	0	Moderately Food Insecure
277	Control	1	9	8	1	3	1	0	0.52	1	1	0	0	0	0	NA	NA	NA	1	0	NA	NA	0	0	0	0	0	0	0	Food Secure
278	Control	1	6	5	0	5	1	0	0.25	1	0	0	0	0	0	0	NA	NA	1	1	0	1	0	0	0	0	0	0	0	Food Secure
279	Control	1	5	5	0	3	1	1	0.4	1	1	0	0	0	0	0	NA	NA	1	1	1	1	0	0	0	0	0	1	1	Food Secure
280	Control	1	7	6	0	2	1	0	0.11	1	1	0	0	0	0	NA	NA	NA	0	1	0	1	0	0	0	0	0	0	0	Food Secure
281	Control	1	5	8	1	5	1	0	0.17	1	1	0	1	0	0	0	NA	NA	1	1	0	1	0	0	0	NA	NA	NA	NA	Food Secure
282	Control	1	5	8	0	3	0	0	0.35	1	0	0	0	0	0	NA	NA	NA	1	1	0	0	0	0	0	0	0	0	0	Food Secure
283	Control	1	10	10	0	10	1	1	0.52	0	0	0	0	0	0	NA	0	0	1	1	0	1	0	0	0	1	0	1	0	Food Secure
284	Control	1	9	0	0	3	1	0	0.06	1	0	0	0	0	0	NA	0	NA	0	1	0	0	0	0	0	0	0	0	0	Food Secure
285	Control	1	8	9	0	3	1	0	0.05	1	1	0	3	0	0	NA	0	NA	0	1	0	1	0	0	0	NA	NA	NA	NA	Food Secure
286	Nutrition + WSH	1	9	9	0	4	1	1	0.12	1	1	0	0	0	0	NA	0	NA	1	1	1	1	0	0	0	1	0	0	0	Food Secure
287	Nutrition + WSH	1	2	6	0	4	1	0	0.99	1	1	0	0	0	0	NA	0	1	0	1	0	0	0	0	0	0	0	0	0	Food Secure
288	Nutrition + WSH	1	7	7	1	5	1	0	0.2	1	1	0	0	0	0	0	NA	NA	1	1	0	1	0	0	0	0	0	0	0	Food Secure
289	Nutrition + WSH	1	0	0	0	4	1	1	0.17	1	0	0	0	0	0	NA	0	NA	1	1	1	1	0	0	0	0	0	0	0	Food Secure
290	Nutrition + WSH	1	9	5	0	7	1	0	0.16	1	0	0	0	0	0	0	1	NA	0	1	0	0	0	0	0	0	0	0	0	Food Secure
291	Control	1	4	4	0	4	1	1	0.04	0	1	0	0	0	0	0	NA	NA	1	1	1	1	0	0	0	0	0	1	1	Mildly Food Insecure
292	Control	1	12	12	0	2	1	1	0.06	0	1	0	0	0	0	NA	NA	NA	1	1	0	0	0	0	0	1	1	0	0	Food Secure
293	Control	1	9	9	0	3	1	1	0.08	0	1	0	0	NA	0	NA	0	NA	1	1	1	1	0	0	0	1	1	0	0	Food Secure
294	Nutrition + WSH	1	5	0	0	3	1	0	0.04	1	0	0	1	0	0	0	NA	NA	0	1	1	1	0	0	0	0	0	0	0	Food Secure
295	Nutrition + WSH	1	6	0	0	4	1	0	0.61	1	0	0	0	0	0	NA	NA	NA	1	1	0	0	0	0	0	0	0	0	0	Food Secure
296	Nutrition + WSH	1	5	5	0	5	1	0	0.07	1	0	0	0	0	0	0	0	NA	1	1	0	0	0	0	0	0	0	1	1	Food Secure
297	Nutrition + WSH	1	4	5	0	4	1	0	0.06	1	1	0	0	1	1	NA	1	NA	0	NA	NA	NA	0	0	0	0	0	0	0	Food Secure
298	Nutrition + WSH	1	12	10	0	8	1	0	0.17	1	0	0	0	0	0	0	0	NA	1	1	0	1	0	0	0	0	0	0	0	Food Secure
299	Nutrition + WSH	1	9	8	0	2	1	0	0.34	0	1	0	0	0	0	NA	NA	NA	1	1	1	0	0	0	0	0	0	0	0	Food Secure
300	Nutrition + WSH	1	7	10	0	2	1	0	0.03	1	1	0	0	0	0	NA	NA	NA	0	1	0	0	0	0	0	0	0	0	0	Food Secure
301	Nutrition + WSH	1	3	4	0	2	0	0	0.03	1	1	0	0	0	0	NA	NA	NA	0	1	0	0	0	0	0	0	0	0	0	Severely Food Insecure
302	Nutrition + WSH	1	5	4	0	4	1	1	0.03	1	0	0	0	0	0	0	0	NA	1	1	1	0	0	0	0	0	0	0	0	Food Secure
303	Nutrition + WSH	1	5	5	0	7	1	1	0.56	1	0	0	0	0	0	NA	NA	NA	1	1	0	1	0	0	0	0	0	0	0	Food Secure
304	Nutrition + WSH	1	10	9	1	6	0	0	0.08	1	1	0	0	0	0	0	NA	NA	0	0	NA	NA	0	0	0	0	0	0	0	Moderately Food Insecure
305	Nutrition + WSH	1	13	10	0	9	1	0	0.4	1	0	0	1	0	0	0	NA	NA	1	1	1	1	0	0	0	0	0	0	0	Food Secure
306	Nutrition + WSH	1	0	0	0	6	0	0	0.13	1	1	0	0	0	0	0	1	NA	1	1	0	0	0	0	0	0	0	0	0	Food Secure
307	Nutrition + WSH	1	0	0	0	4	0	0	0.1	0	1	0	4	0	0	0	NA	NA	1	1	0	0	0	0	0	0	0	0	0	Moderately Food Insecure
308	Control	1	4	0	1	4	0	0	0.01	1	0	0	0	0	0	1	1	NA	1	1	0	0	0	0	0	1	0	0	0	Moderately Food Insecure
309	Control	1	9	5	0	8	1	0	0.14	1	1	0	0	0	0	NA	NA	NA	1	1	0	0	0	0	0	0	0	0	0	Food Secure
310	Control	1	7	5	1	4	0	0	0.05	1	1	0	1	0	0	0	0	NA	1	1	0	1	0	0	0	NA	NA	NA	NA	Moderately Food Insecure
311	Control	1	8	5	0	2	1	0	0.06	1	0	0	0	0	0	NA	NA	NA	0	1	0	1	0	0	0	0	0	0	0	Food Secure
312	Control	1	12	14	0	4	1	1	0.59	1	1	0	0	0	0	NA	NA	NA	1	1	1	1	0	0	0	0	0	0	0	Food Secure
313	Control	1	5	5	0	5	0	0	0.35	1	0	0	1	0	0	0	0	NA	1	1	1	1	0	0	0	0	0	1	0	Food Secure
314	Control	1	8	5	1	2	0	0	0.04	1	1	0	0	0	0	NA	NA	NA	1	0	NA	NA	0	0	0	0	0	0	0	Food Secure
315	Control	1	9	10	0	5	1	0	0.07	1	0	0	0	0	0	NA	0	1	0	1	1	0	0	1	0	1	0	0	0	Food Secure
316	Control	1	3	0	0	5	0	0	0.11	1	0	0	0	0	0	NA	0	1	1	1	0	0	0	0	0	0	0	1	1	Food Secure
317	Control	1	5	8	1	6	0	0	0.03	1	1	0	0	0	0	NA	0	1	0	1	0	1	0	0	0	0	0	0	0	Moderately Food Insecure
318	Control	1	12	10	0	3	1	1	0.25	1	0	0	0	0	0	NA	NA	NA	1	1	0	0	0	0	0	1	0	0	0	Food Secure
319	Nutrition + WSH	1	0	0	0	5	1	0	0.05	0	0	0	0	0	0	0	0	NA	0	1	0	0	0	0	0	0	0	0	0	Moderately Food Insecure
320	Nutrition + WSH	1	0	5	1	5	1	0	0.05	1	1	0	1	0	0	0	0	NA	0	1	0	1	0	0	0	0	0	0	0	Food Secure
321	Nutrition + WSH	1	5	6	1	8	0	0	0.04	0	0	0	0	0	0	0	0	1	1	1	0	1	0	0	0	0	0	0	0	Moderately Food Insecure
322	Nutrition + WSH	1	7	1	0	5	1	1	0.13	1	0	0	0	0	0	0	0	NA	1	1	0	1	0	0	0	0	0	1	0	Food Secure
323	Nutrition + WSH	1	0	0	1	4	1	0	0.07	0	0	0	0	0	0	NA	0	NA	0	1	0	1	0	0	0	0	0	0	0	Food Secure
324	Nutrition + WSH	1	0	0	0	6	0	0	0.04	1	0	0	0	0	0	0	0	NA	0	1	NA	0	0	0	0	0	0	0	0	Severely Food Insecure
325	Nutrition + WSH	1	0	0	0	6	0	0	0.07	1	1	0	0	0	0	0	NA	NA	0	1	0	0	0	1	1	0	0	0	0	Food Secure
326	Nutrition + WSH	1	5	0	1	3	0	0	0.05	1	0	0	0	0	0	NA	0	NA	0	1	NA	0	0	1	0	0	0	1	0	Moderately Food Insecure
327	Nutrition + WSH	1	9	5	1	8	0	0	0.21	0	1	0	6	0	0	NA	NA	1	1	1	1	0	0	0	0	0	0	0	0	Food Secure
328	Nutrition + WSH	1	0	0	1	4	0	0	0.03	1	0	0	4	0	0	NA	0	NA	0	1	1	0	0	0	0	1	1	0	0	Food Secure
329	Nutrition + WSH	1	0	0	1	4	1	0	0.14	1	1	0	3	0	0	NA	1	1	0	1	1	0	0	0	0	NA	NA	NA	NA	Food Secure
330	Nutrition + WSH	1	0	4	0	3	0	0	0.03	1	1	0	1	0	0	NA	NA	1	0	1	0	1	0	0	0	0	0	0	0	Mildly Food Insecure
331	Nutrition + WSH	1	5	0	1	4	1	0	0.07	0	1	0	1	1	1	1	1	NA	0	NA	NA	NA	0	0	0	NA	NA	NA	NA	Food Secure
332	Nutrition + WSH	1	0	5	0	4	1	0	0.02	1	0	0	0	0	0	0	NA	NA	0	1	0	0	0	0	0	0	0	0	0	Food Secure
333	Nutrition + WSH	1	5	0	0	7	0	0	0.07	1	0	0	1	0	0	NA	NA	NA	1	1	1	0	0	0	0	1	0	0	0	Food Secure
334	Nutrition + WSH	1	9	10	0	2	1	1	0.21	1	1	0	0	0	0	NA	NA	NA	0	1	1	0	0	0	0	1	0	0	0	Food Secure
335	Nutrition + WSH	1	9	4	1	3	1	0	0.14	1	1	0	0	0	0	NA	1	NA	0	1	1	0	0	0	0	0	0	0	0	Food Secure
336	Nutrition + WSH	1	9	6	0	2	0	0	0.05	1	0	0	1	0	0	NA	NA	NA	1	1	NA	0	0	0	0	1	0	0	0	Food Secure
337	Nutrition + WSH	1	7	5	1	3	0	0	0.02	1	1	0	5	0	0	NA	1	NA	0	NA	NA	NA	0	1	0	0	0	0	0	Food Secure
338	Nutrition + WSH	1	9	9	0	8	1	0	0.21	0	0	0	0	0	0	NA	NA	1	1	1	0	0	0	0	0	0	0	0	0	Food Secure
339	Nutrition + WSH	1	0	0	0	4	1	0	0.03	1	1	0	1	0	0	0	NA	NA	0	1	1	0	0	0	0	0	0	0	0	Food Secure
340	Nutrition + WSH	1	9	5	1	3	1	0	0.06	1	1	0	1	0	0	0	1	NA	0	1	0	0	0	0	0	0	0	0	0	Moderately Food Insecure
341	Nutrition + WSH	1	0	0	0	6	0	0	0.01	1	0	0	0	0	0	0	0	1	1	1	0	1	0	0	0	0	0	0	0	Food Secure
342	Nutrition + WSH	1	4	0	0	7	0	0	NA	1	0	0	0	0	0	0	NA	1	1	1	0	0	0	0	0	0	0	0	0	Food Secure
343	Nutrition + WSH	1	14	8	0	5	1	0	0.04	1	0	0	0	0	0	NA	1	NA	0	1	0	0	0	0	0	0	0	0	0	Moderately Food Insecure
344	Nutrition + WSH	1	4	0	0	3	1	0	0.03	1	0	0	0	0	0	NA	1	NA	0	0	NA	1	0	0	0	0	0	1	0	Severely Food Insecure
345	Nutrition + WSH	1	0	0	0	4	0	0	0.01	1	0	0	0	0	0	NA	0	NA	0	1	0	1	0	0	0	0	0	0	0	Food Secure
346	Nutrition + WSH	1	10	10	0	4	1	1	0.16	0	0	0	0	0	0	0	0	NA	1	1	1	1	0	0	0	1	1	0	0	Food Secure
347	Nutrition + WSH	1	0	0	0	6	1	0	0.07	1	1	0	1	1	1	1	1	1	0	NA	NA	NA	0	0	0	NA	NA	NA	NA	Food Secure
348	Nutrition + WSH	1	4	0	1	5	1	0	0.07	0	1	0	0	0	0	0	0	NA	0	1	1	1	0	0	0	0	0	0	0	Food Secure
349	Nutrition + WSH	1	6	5	0	2	1	0	0.2	1	0	0	2	0	NA	NA	NA	NA	0	1	1	0	0	0	0	0	0	0	0	Food Secure
350	Nutrition + WSH	1	4	4	0	7	1	0	0.11	1	1	0	0	0	0	0	NA	NA	1	1	NA	0	0	0	0	0	0	0	0	Food Secure
351	Nutrition + WSH	1	8	0	0	7	1	0	0.11	1	1	0	0	0	0	0	NA	NA	1	1	NA	0	0	1	1	0	0	0	0	Food Secure
352	Nutrition + WSH	1	0	0	0	6	1	0	0.05	1	0	0	0	0	0	0	0	NA	1	1	0	0	0	0	0	0	0	0	0	Food Secure
353	Nutrition + WSH	1	0	0	0	6	1	0	0.05	1	0	0	0	0	0	0	0	NA	1	1	0	0	0	0	0	0	0	0	0	Food Secure
354	Nutrition + WSH	1	6	0	0	8	1	0	0.1	1	0	0	0	0	0	0	0	NA	1	1	1	0	0	0	0	0	0	0	0	Food Secure
355	Nutrition + WSH	1	9	0	0	4	0	0	NA	1	1	0	2	0	0	0	0	NA	1	1	NA	0	0	0	0	NA	NA	NA	NA	Food Secure
356	Nutrition + WSH	1	10	9	0	7	0	0	0.1	1	1	0	1	0	0	0	0	NA	1	1	0	0	0	0	0	0	0	0	0	Mildly Food Insecure
357	Nutrition + WSH	1	9	12	0	3	1	1	0.28	0	1	0	1	0	0	NA	NA	0	0	1	0	0	1	0	0	0	0	0	0	Food Secure
358	Nutrition + WSH	1	7	6	0	2	0	0	0.03	0	0	0	1	0	0	NA	NA	NA	0	1	NA	0	0	0	0	0	0	0	0	Food Secure
359	Nutrition + WSH	1	7	0	0	7	1	1	0.03	0	1	0	0	0	0	NA	0	NA	0	1	0	1	0	0	0	0	0	0	0	Food Secure
360	Nutrition + WSH	1	0	0	0	5	1	0	0.03	0	0	0	0	0	0	NA	0	NA	0	1	0	0	0	0	0	0	0	0	0	Food Secure
361	Nutrition + WSH	1	0	4	0	7	1	0	0.03	0	0	0	0	0	0	1	1	NA	0	1	0	0	0	1	0	0	0	0	0	Moderately Food Insecure
362	Nutrition + WSH	1	0	0	0	5	1	0	NA	0	1	0	15	0	0	0	NA	NA	0	1	NA	0	0	0	0	0	0	0	0	Moderately Food Insecure
363	Nutrition + WSH	1	6	7	1	3	1	0	0.04	1	1	0	0	0	0	NA	0	NA	0	1	1	0	0	0	0	0	0	0	0	Moderately Food Insecure
364	Nutrition + WSH	1	3	2	0	3	1	0	0.06	0	0	0	0	0	0	NA	NA	1	0	1	NA	0	0	0	0	0	0	0	0	Food Secure
365	Nutrition + WSH	1	3	0	0	5	0	0	0.09	1	1	0	2	0	0	0	0	NA	1	1	0	0	0	0	0	0	0	0	0	Moderately Food Insecure
366	Nutrition + WSH	1	4	0	0	4	0	0	0.03	1	0	0	0	0	0	NA	1	NA	1	1	0	0	0	0	0	0	0	1	0	Moderately Food Insecure
367	Nutrition + WSH	1	2	0	1	7	0	0	0.16	1	1	0	2	1	0	1	1	NA	1	1	NA	0	0	0	0	0	0	0	0	Mildly Food Insecure
368	Nutrition + WSH	1	5	5	0	4	0	0	0.1	1	1	0	2	0	0	0	0	NA	1	1	1	0	0	0	0	0	0	0	0	Food Secure
369	Nutrition + WSH	1	6	4	1	3	0	0	0.02	1	0	0	0	0	0	NA	0	NA	0	1	1	1	0	0	0	1	0	0	0	Severely Food Insecure
370	Nutrition + WSH	1	8	8	1	4	0	0	0.1	1	1	0	10	0	0	0	0	NA	1	1	0	1	0	1	0	0	0	0	0	Food Secure
371	Nutrition + WSH	1	0	0	0	3	0	0	0.02	1	0	0	1	0	0	NA	1	NA	0	1	0	0	0	0	0	0	0	0	0	Food Secure
372	Nutrition + WSH	1	2	4	0	3	1	0	0.02	1	0	0	0	0	0	NA	NA	NA	0	1	1	0	0	1	0	1	0	0	0	Moderately Food Insecure
373	Nutrition + WSH	1	12	14	0	4	1	1	0.03	1	1	0	0	0	0	NA	0	1	1	1	1	1	0	0	0	0	0	0	0	Food Secure
374	Nutrition + WSH	1	7	5	0	3	1	0	0.07	1	0	0	0	0	0	NA	NA	NA	0	1	1	0	0	0	0	0	0	0	0	Food Secure
375	Nutrition + WSH	1	5	5	0	2	1	0	0.01	1	1	0	2	0	0	NA	NA	NA	0	1	NA	0	0	0	0	NA	NA	NA	NA	Food Secure
376	Nutrition + WSH	1	7	0	0	7	1	1	0.02	1	0	0	1	0	0	0	0	NA	0	1	1	0	0	1	1	0	0	1	1	Moderately Food Insecure
377	Nutrition + WSH	1	4	0	0	3	0	0	NA	1	1	0	0	0	0	NA	1	NA	0	0	NA	0	0	1	0	0	0	0	0	Food Secure
378	Nutrition + WSH	1	9	5	0	3	1	0	0.02	1	1	0	0	0	0	NA	0	NA	0	1	NA	1	0	0	0	0	0	0	0	Food Secure
379	Nutrition + WSH	1	10	10	0	7	1	1	0.05	0	0	0	0	0	0	NA	NA	NA	0	1	NA	0	0	0	0	1	0	0	0	Food Secure
380	Nutrition + WSH	1	7	9	1	5	1	0	0.09	0	1	0	0	0	0	NA	1	NA	0	1	0	0	0	0	0	NA	NA	NA	NA	Food Secure
381	Nutrition + WSH	1	12	5	0	6	1	0	0.07	0	0	0	0	0	0	0	NA	NA	1	1	0	1	0	0	0	0	0	0	0	Food Secure
382	Nutrition + WSH	1	5	0	0	4	0	0	0.03	0	1	0	1	0	0	NA	0	NA	1	1	NA	0	0	0	0	NA	NA	NA	NA	Food Secure
383	Nutrition + WSH	1	0	1	0	3	0	0	0.07	1	1	0	3	1	1	NA	1	NA	0	NA	NA	NA	0	1	0	0	0	1	0	Moderately Food Insecure
384	Nutrition + WSH	1	0	0	0	6	0	0	0.11	0	1	0	0	0	0	NA	0	1	0	1	0	0	0	0	0	0	0	0	0	Food Secure
385	Nutrition + WSH	1	8	5	1	5	1	0	0.13	1	1	0	1	0	0	0	0	1	1	1	1	0	0	0	0	0	0	0	0	Food Secure
386	Nutrition + WSH	1	9	0	1	6	1	0	0.42	1	1	0	3	0	0	0	NA	NA	1	1	0	0	0	0	0	0	0	0	0	Mildly Food Insecure
387	Nutrition + WSH	1	5	9	1	5	1	0	0.45	0	1	0	0	0	0	NA	NA	NA	1	1	0	1	0	0	0	0	0	1	0	Food Secure
388	Nutrition + WSH	1	4	0	0	6	1	0	0.09	1	1	0	0	0	0	0	NA	NA	1	1	0	1	0	0	0	0	0	0	0	Food Secure
389	Nutrition + WSH	1	5	0	0	5	0	0	0.29	0	1	0	0	0	0	NA	NA	NA	0	1	NA	0	0	0	0	NA	NA	NA	NA	Food Secure
390	Nutrition + WSH	1	9	6	0	3	0	0	0.03	1	0	0	0	0	0	NA	NA	1	0	1	NA	0	0	1	0	0	0	0	0	Moderately Food Insecure
391	Nutrition + WSH	1	11	9	0	6	1	0	0.3	0	1	0	0	0	0	NA	NA	NA	1	1	0	0	0	0	0	0	0	1	1	Food Secure
392	Nutrition + WSH	1	8	10	0	5	1	1	0.02	0	0	0	0	0	0	0	0	NA	1	1	1	1	0	0	0	1	1	0	0	Food Secure
393	Nutrition + WSH	1	10	5	0	5	1	0	0.06	0	1	0	0	0	0	0	NA	1	1	1	0	0	0	0	0	0	0	0	0	Moderately Food Insecure
394	Nutrition + WSH	1	5	5	0	7	0	0	0.11	0	1	0	1	0	0	NA	0	NA	1	1	1	1	0	0	0	NA	NA	NA	NA	Food Secure
395	Nutrition + WSH	1	0	9	0	3	0	0	0.01	1	1	0	1	0	0	NA	NA	1	1	1	0	1	0	1	0	0	0	0	0	Moderately Food Insecure
396	Nutrition + WSH	1	5	5	0	9	0	0	0.3	1	1	0	0	0	0	0	NA	1	1	1	0	0	0	0	0	0	0	0	0	Food Secure
397	Nutrition + WSH	1	5	5	0	4	1	0	0.07	1	0	0	0	0	0	NA	NA	NA	1	1	0	1	0	0	0	0	0	0	0	Moderately Food Insecure
398	Nutrition + WSH	1	5	NA	0	6	0	0	0.2	0	1	0	0	0	0	NA	0	NA	1	1	0	1	0	0	0	0	0	0	0	Food Secure
399	Nutrition + WSH	1	7	7	1	2	1	0	0.1	1	0	0	0	0	0	NA	NA	NA	0	1	1	1	0	0	0	1	0	0	0	Food Secure
400	Nutrition + WSH	1	5	0	0	3	0	0	0.04	1	1	0	2	0	0	NA	0	NA	0	1	0	0	0	0	0	0	0	0	0	Food Secure
401	Nutrition + WSH	1	0	0	1	2	0	0	0.01	0	1	0	1	0	0	NA	NA	NA	0	1	NA	0	0	1	0	NA	NA	NA	NA	Moderately Food Insecure
402	Nutrition + WSH	1	5	0	1	2	0	0	0.1	0	1	0	1	0	0	NA	NA	NA	1	0	NA	0	0	1	0	0	0	0	0	Severely Food Insecure
403	Nutrition + WSH	1	3	0	0	5	1	0	0.04	1	0	0	0	0	0	0	1	NA	0	0	NA	NA	0	1	0	0	0	0	0	Food Secure
404	Nutrition + WSH	1	7	5	0	9	1	0	0.1	1	0	0	0	0	0	0	1	NA	0	0	NA	NA	0	0	0	0	0	0	0	Food Secure
405	Nutrition + WSH	1	2	4	1	4	1	0	0.2	1	1	0	1	1	0	1	1	NA	0	0	NA	NA	0	0	0	NA	NA	NA	NA	Food Secure
406	Nutrition + WSH	1	0	3	1	10	1	0	0.1	1	1	0	0	0	0	0	0	NA	1	1	0	0	0	0	0	0	0	0	0	Food Secure
407	Nutrition + WSH	1	5	9	1	6	0	0	0.08	1	1	0	0	0	0	0	NA	1	1	1	NA	0	0	1	0	0	0	0	0	Food Secure
408	Nutrition + WSH	1	10	5	1	6	0	0	0.23	1	1	0	0	0	0	NA	NA	NA	1	1	1	1	0	0	0	1	1	0	0	Food Secure
409	Nutrition + WSH	1	9	5	1	5	1	0	0.3	1	1	0	0	0	0	NA	NA	1	0	1	1	0	0	0	0	0	0	0	0	Food Secure
410	Nutrition + WSH	1	9	9	0	7	0	0	NA	1	1	0	0	0	0	NA	0	0	1	1	0	1	1	0	0	0	0	0	0	Food Secure
411	Nutrition + WSH	1	5	5	0	8	0	0	0.2	0	1	0	0	0	0	0	0	1	1	1	0	0	0	0	0	0	0	0	0	Food Secure
412	Nutrition + WSH	1	9	9	0	6	0	0	0.2	0	1	0	0	0	0	0	0	NA	1	1	0	0	0	0	0	0	0	0	0	Food Secure
413	Nutrition + WSH	1	6	0	0	9	1	0	0.12	0	1	0	8	1	0	0	1	1	0	1	NA	0	0	0	0	NA	NA	NA	NA	Severely Food Insecure
414	Nutrition + WSH	1	7	0	0	5	0	0	0.1	1	1	0	4	0	0	NA	1	NA	0	1	0	1	0	1	0	0	0	0	0	Food Secure
415	Nutrition + WSH	1	6	0	1	3	1	0	0.01	1	1	0	0	1	0	NA	NA	NA	0	1	0	1	0	0	0	0	0	0	0	Severely Food Insecure
416	Nutrition + WSH	1	10	10	1	3	0	1	0.4	0	1	0	0	0	0	NA	1	NA	0	0	NA	0	0	0	0	0	0	0	0	Food Secure
417	Nutrition + WSH	1	2	0	1	3	0	0	0.05	0	1	0	0	0	0	NA	NA	1	0	1	1	1	0	0	0	1	0	0	0	Moderately Food Insecure
418	Nutrition + WSH	1	4	0	0	3	0	0	0.03	0	1	0	0	0	0	NA	1	NA	0	0	NA	1	0	0	0	NA	NA	NA	NA	Moderately Food Insecure
419	Nutrition + WSH	1	0	0	1	5	0	0	0.33	0	1	0	0	0	0	NA	1	NA	0	1	0	0	0	0	0	NA	NA	NA	NA	Moderately Food Insecure
420	Nutrition + WSH	1	0	0	0	4	0	0	0.03	1	0	0	0	0	0	0	NA	NA	0	1	0	0	0	0	0	0	0	0	0	Moderately Food Insecure
421	Nutrition + WSH	1	0	0	1	5	0	0	0.08	0	1	0	0	1	1	NA	1	NA	0	NA	NA	NA	0	0	0	0	0	0	0	Severely Food Insecure
422	Nutrition + WSH	1	0	5	1	2	0	0	0.06	0	1	0	0	0	0	NA	NA	NA	1	0	NA	NA	0	0	0	0	0	0	0	Food Secure
423	Nutrition + WSH	1	8	0	1	3	0	0	0.02	1	1	0	1	0	0	NA	1	NA	1	0	NA	0	0	0	0	0	0	0	0	Moderately Food Insecure
424	Nutrition + WSH	1	3	3	0	4	0	0	0.05	1	0	0	0	0	0	NA	0	NA	1	1	0	1	0	0	0	0	0	0	0	Severely Food Insecure
425	Nutrition + WSH	1	3	3	0	4	0	0	0.05	1	0	0	0	0	0	NA	0	NA	1	1	0	1	0	0	0	0	0	0	0	Severely Food Insecure
426	Nutrition + WSH	1	5	0	0	3	0	0	0.05	1	1	0	4	0	0	NA	1	NA	0	1	0	0	0	0	0	0	0	0	0	Food Secure
427	Nutrition + WSH	1	10	10	0	3	0	0	0.12	1	1	0	5	0	0	NA	NA	NA	1	1	1	1	0	0	0	0	0	0	0	Moderately Food Insecure
428	Nutrition + WSH	1	5	5	1	3	0	0	0.05	1	0	0	0	0	0	NA	0	NA	0	1	0	0	0	0	0	0	0	0	0	Food Secure
429	Nutrition + WSH	1	5	2	0	10	0	0	0.17	1	0	0	0	0	0	0	NA	1	1	1	0	0	0	0	0	0	0	0	0	Moderately Food Insecure
430	Nutrition + WSH	1	9	8	1	5	1	1	0.1	1	0	0	0	0	0	0	0	NA	1	1	1	1	0	0	0	1	0	0	0	Food Secure
431	Nutrition + WSH	1	2	0	0	3	1	0	0.04	0	1	0	0	0	0	NA	1	NA	0	1	0	1	0	0	0	0	0	0	0	Food Secure
432	Nutrition + WSH	1	5	0	0	4	0	0	0.03	0	1	0	5	0	0	0	0	NA	1	1	0	0	0	0	0	0	0	0	0	Food Secure
433	Nutrition + WSH	1	4	4	0	8	0	0	0.04	1	0	0	0	1	0	1	1	0	0	1	0	0	0	0	0	0	0	0	0	Moderately Food Insecure
434	Nutrition + WSH	1	2	0	0	4	1	0	0.07	1	0	0	0	0	0	0	0	NA	0	1	0	0	0	0	0	0	0	0	0	Food Secure
435	Nutrition + WSH	1	4	4	1	12	1	0	0.05	1	0	0	0	1	0	0	1	1	1	1	NA	0	0	0	0	0	0	0	0	Food Secure
436	Nutrition + WSH	1	0	0	1	5	0	0	0.06	0	1	0	3	1	1	1	1	NA	0	NA	NA	NA	0	0	0	NA	NA	NA	NA	Moderately Food Insecure
437	Nutrition + WSH	1	0	0	0	5	0	0	0.03	0	1	0	3	0	0	0	NA	NA	1	1	NA	1	0	0	0	0	0	0	0	Severely Food Insecure
438	Nutrition + WSH	1	9	9	0	3	1	0	0.5	1	1	0	0	0	0	NA	NA	NA	1	1	1	1	0	0	0	0	0	1	0	Food Secure
439	Nutrition + WSH	1	3	4	0	7	1	0	0.08	0	1	0	0	1	1	1	NA	1	0	NA	NA	NA	0	0	0	0	0	0	0	Moderately Food Insecure
440	Nutrition + WSH	1	6	5	0	4	1	0	0.03	0	1	0	3	0	0	0	NA	1	0	1	NA	1	0	0	0	0	0	0	0	Food Secure
441	Nutrition + WSH	1	9	0	0	6	1	1	0.03	1	1	0	3	0	0	0	0	1	0	1	1	1	0	1	0	NA	NA	NA	NA	Food Secure
442	Nutrition + WSH	1	7	0	1	9	0	0	0.07	0	1	0	1	NA	NA	0	NA	NA	1	1	0	0	0	0	0	NA	NA	NA	NA	Food Secure
443	Nutrition + WSH	1	0	0	0	6	1	0	0.03	0	1	0	2	1	0	0	NA	1	1	1	0	0	0	1	0	NA	NA	NA	NA	Moderately Food Insecure
444	Nutrition + WSH	1	7	8	0	6	1	0	0.07	0	0	0	0	0	0	NA	0	NA	0	1	0	0	0	0	0	0	0	0	0	Food Secure
445	Nutrition + WSH	1	9	9	1	5	0	0	0.15	0	0	0	0	0	0	NA	NA	NA	1	0	NA	NA	0	0	0	1	0	0	0	Food Secure
446	Nutrition + WSH	1	4	0	1	4	0	0	0.02	0	1	0	2	0	0	NA	0	NA	0	1	0	0	0	0	0	0	0	0	0	Food Secure
447	Nutrition + WSH	1	5	0	0	6	1	0	0.02	0	1	0	0	0	0	0	0	NA	1	1	0	0	0	0	0	0	0	0	0	Moderately Food Insecure
448	Nutrition + WSH	1	5	9	0	8	1	0	0.12	0	0	0	1	0	0	0	NA	NA	1	1	0	0	0	0	0	0	0	0	0	Mildly Food Insecure
449	Nutrition + WSH	1	6	8	0	3	1	0	0.09	0	1	0	0	0	0	NA	NA	NA	1	1	0	0	0	0	0	0	0	0	0	Food Secure
450	Nutrition + WSH	1	0	0	0	5	1	0	0.03	1	1	0	1	1	1	1	NA	NA	0	NA	NA	NA	0	0	0	0	0	0	0	Moderately Food Insecure
451	Nutrition + WSH	1	5	4	1	4	1	0	NA	0	0	0	0	1	0	NA	1	1	0	0	NA	0	0	0	0	0	0	1	0	Moderately Food Insecure
452	Nutrition + WSH	1	9	10	0	8	1	0	0.02	0	1	0	1	0	0	1	1	NA	0	1	0	1	0	0	0	NA	NA	NA	NA	Food Secure
453	Nutrition + WSH	1	9	10	0	3	0	0	0.1	1	1	0	0	0	0	NA	NA	NA	0	1	0	1	0	0	0	0	0	0	0	Food Secure
454	Nutrition + WSH	1	0	0	0	5	0	0	0.05	0	1	0	2	0	0	0	0	NA	1	1	1	1	0	0	0	0	0	0	0	Food Secure
455	Nutrition + WSH	1	2	0	0	4	0	0	0.05	0	1	0	1	1	1	1	1	NA	0	NA	NA	NA	0	0	0	0	0	0	0	Food Secure
456	Nutrition + WSH	1	6	0	0	3	0	0	0.12	0	1	0	3	1	0	NA	NA	1	1	0	NA	1	0	0	0	0	0	0	0	Severely Food Insecure
457	Nutrition + WSH	1	2	1	0	6	0	0	0.4	0	1	0	0	0	0	0	0	1	1	1	0	0	0	0	0	0	0	0	0	Mildly Food Insecure
458	Nutrition + WSH	1	3	1	0	3	0	0	0.02	0	1	0	3	1	0	NA	NA	NA	0	0	NA	0	0	0	0	0	0	0	0	Severely Food Insecure
459	Nutrition + WSH	1	9	9	0	4	0	0	0.06	0	0	0	1	0	0	0	1	NA	0	1	1	0	0	0	0	0	0	0	0	Mildly Food Insecure
460	Nutrition + WSH	1	10	9	0	6	0	0	0.2	0	1	0	1	0	0	0	0	NA	1	1	1	0	0	0	0	0	0	0	0	Food Secure
461	Nutrition + WSH	1	7	7	1	5	1	1	0.25	1	0	0	1	0	0	NA	NA	1	1	1	0	0	0	0	0	0	0	0	0	Food Secure
462	Nutrition + WSH	1	5	5	0	6	0	0	0.04	1	0	0	1	0	0	0	1	1	1	1	NA	0	0	1	1	0	0	0	0	Food Secure
463	Nutrition + WSH	1	5	5	1	3	0	0	0.08	1	1	0	1	0	0	NA	NA	1	0	1	NA	0	0	1	1	NA	NA	NA	NA	Mildly Food Insecure
464	Nutrition + WSH	1	0	0	0	4	0	0	0.1	0	1	0	2	1	1	1	1	NA	0	NA	NA	NA	0	1	1	0	0	0	0	Mildly Food Insecure
465	Nutrition + WSH	1	0	0	0	3	0	0	NA	1	0	0	2	1	0	NA	NA	NA	0	1	0	1	0	0	0	0	0	0	0	Food Secure
466	Nutrition + WSH	1	0	0	0	5	0	0	0.05	1	1	0	0	0	0	0	1	NA	0	1	1	1	0	0	0	0	0	0	0	Food Secure
467	Nutrition + WSH	1	5	7	0	5	0	0	0.02	1	1	0	3	0	0	0	0	NA	1	1	0	1	0	0	0	0	0	0	0	Severely Food Insecure
468	Nutrition + WSH	1	2	1	0	6	0	0	0.02	1	1	0	1	0	0	0	0	1	0	1	0	1	0	0	0	0	0	1	0	Food Secure
469	Nutrition + WSH	1	5	4	1	14	0	0	0.5	1	0	0	0	0	0	0	0	1	1	1	0	0	0	1	0	0	0	0	0	Food Secure
470	Nutrition + WSH	1	9	9	0	3	0	0	0.05	1	0	0	0	1	1	NA	1	NA	0	NA	NA	NA	0	0	0	0	0	0	0	Food Secure
471	Nutrition + WSH	1	3	0	0	5	0	0	0.03	1	0	0	2	1	1	1	1	1	0	NA	NA	NA	0	0	0	0	0	0	0	Food Secure
472	Nutrition + WSH	1	9	9	0	3	0	0	0.03	1	0	0	1	1	1	NA	1	NA	0	NA	NA	NA	0	0	0	0	0	0	0	Food Secure
473	Control	1	10	9	0	4	0	0	0.1	1	1	0	0	0	0	NA	0	0	0	1	0	0	1	0	0	0	0	0	0	Moderately Food Insecure
474	Control	1	10	12	0	4	0	0	0.05	1	1	0	0	0	0	0	0	NA	0	1	0	0	0	0	0	1	0	0	0	Moderately Food Insecure
475	Control	1	15	10	0	7	1	1	0.2	1	0	0	2	0	0	NA	NA	NA	1	1	1	0	0	0	0	0	0	0	0	Food Secure
476	Control	1	4	0	0	3	0	0	NA	1	0	0	0	0	0	NA	1	NA	1	1	1	1	0	0	0	0	0	0	0	Mildly Food Insecure
477	Control	1	1	0	0	10	1	0	0.07	1	0	0	0	0	0	0	0	1	1	1	0	0	0	0	0	0	0	0	0	Food Secure
478	Control	1	5	0	1	3	0	0	0.02	1	0	0	3	0	0	NA	1	NA	0	1	0	0	0	0	0	0	0	0	0	Food Secure
479	Control	1	4	0	1	5	0	0	0.04	1	1	0	0	0	0	1	NA	NA	0	1	0	1	0	0	0	0	0	0	0	Moderately Food Insecure
480	Control	1	9	9	1	7	1	0	0.14	0	1	0	1	0	0	0	1	NA	1	0	0	0	0	0	0	0	0	0	0	Mildly Food Insecure
481	Control	1	4	5	0	5	0	0	0.05	1	0	0	0	0	0	0	NA	NA	1	1	NA	0	0	0	0	0	0	0	0	Food Secure
482	Nutrition + WSH	1	10	12	0	7	1	1	0.8	1	0	0	0	0	0	NA	NA	0	1	1	1	1	1	0	0	0	0	0	0	Food Secure
483	Nutrition + WSH	1	12	14	0	8	1	1	0.2	1	1	0	0	0	0	NA	NA	1	1	1	1	1	0	0	0	1	1	0	0	Food Secure
484	Nutrition + WSH	1	5	0	1	5	1	0	0.05	1	0	0	0	0	0	0	1	NA	0	1	0	1	0	1	0	0	0	0	0	Food Secure
485	Nutrition + WSH	1	0	4	1	4	0	0	0.03	1	0	0	0	0	0	NA	0	NA	0	1	0	1	0	0	0	0	0	0	0	Food Secure
486	Nutrition + WSH	1	0	0	1	5	0	0	0.1	1	1	0	0	0	0	0	NA	NA	0	1	0	0	0	0	0	0	0	0	0	Moderately Food Insecure
487	Nutrition + WSH	1	3	0	1	4	0	0	0.03	1	1	0	0	0	0	0	1	NA	0	1	0	0	0	0	0	0	0	0	0	Food Secure
488	Nutrition + WSH	1	8	9	1	5	0	0	0.17	1	1	0	3	0	0	NA	NA	NA	1	1	0	0	0	0	0	NA	NA	NA	NA	Moderately Food Insecure
489	Nutrition + WSH	1	5	0	1	3	0	0	0.02	1	0	0	0	0	0	NA	1	NA	0	1	0	0	0	0	0	0	0	0	0	Food Secure
490	Control	1	7	5	1	4	0	0	0.1	0	1	0	0	0	0	0	0	NA	1	0	NA	0	0	0	0	NA	NA	NA	NA	Food Secure
491	Control	1	0	0	0	4	1	0	0.05	1	1	0	2	0	0	0	1	NA	1	0	NA	0	0	0	0	NA	NA	NA	NA	Food Secure
492	Control	1	5	0	1	3	0	0	0.15	0	1	0	2	0	0	NA	NA	NA	1	1	0	0	0	0	0	NA	NA	NA	NA	Food Secure
493	Control	1	0	0	0	4	0	0	NA	0	1	0	2	0	0	0	0	NA	1	1	0	0	0	0	0	0	0	0	0	Food Secure
494	Control	1	9	4	0	4	0	0	0.1	0	1	0	0	0	0	NA	1	NA	1	1	0	0	0	0	0	0	0	0	0	Moderately Food Insecure
495	Control	1	10	12	0	10	1	0	0.25	1	0	0	0	0	0	NA	0	0	1	1	1	1	0	0	0	1	0	0	0	Food Secure
496	Control	1	4	6	0	5	0	0	0.06	0	1	0	0	0	0	0	NA	NA	1	1	0	1	0	0	0	0	0	0	0	Food Secure
497	Control	1	0	0	0	5	1	0	0.05	0	1	0	2	0	0	NA	1	1	1	1	0	0	0	1	0	0	0	0	0	Moderately Food Insecure
498	Control	1	0	0	1	8	0	0	0.1	0	1	0	1	0	1	0	NA	1	0	0	0	0	0	0	0	0	0	1	0	Moderately Food Insecure
499	Control	1	4	0	1	7	0	0	0.07	0	1	0	0	0	0	0	NA	NA	1	1	0	0	0	1	0	0	0	0	0	Food Secure
500	Control	1	10	7	0	7	0	0	0.07	0	1	0	0	0	0	0	NA	NA	1	1	0	0	0	1	0	0	0	0	0	Food Secure
501	Nutrition + WSH	1	7	0	0	4	0	0	NA	1	0	0	1	0	0	0	NA	NA	0	1	0	0	0	0	0	0	0	0	0	Moderately Food Insecure
502	Nutrition + WSH	1	10	12	0	5	0	0	0.3	0	1	0	0	0	0	0	0	NA	1	1	0	0	1	0	0	0	0	0	0	Food Secure
503	Nutrition + WSH	1	6	5	1	2	0	0	0.05	0	1	0	1	0	0	NA	NA	NA	0	1	0	0	0	0	0	0	0	0	0	Food Secure
504	Nutrition + WSH	1	9	9	0	8	0	0	0.18	0	1	0	0	0	0	NA	NA	1	1	1	0	1	0	0	0	0	0	0	0	Food Secure
505	Nutrition + WSH	1	9	0	0	2	0	0	0.04	0	1	0	0	0	0	NA	NA	NA	0	1	0	1	0	0	0	0	0	0	0	Food Secure
506	Nutrition + WSH	1	4	0	0	3	1	0	0.03	0	1	0	2	0	0	NA	0	NA	0	1	0	1	0	0	0	0	0	0	0	Mildly Food Insecure
507	Nutrition + WSH	1	4	6	0	3	1	1	0.4	0	1	0	0	NA	0	NA	0	NA	0	1	1	1	0	0	0	1	0	0	0	Moderately Food Insecure
508	Nutrition + WSH	1	5	8	0	4	0	0	0.18	0	0	0	0	0	0	NA	0	NA	1	1	1	0	0	0	0	0	0	0	0	Food Secure
509	Nutrition + WSH	1	0	6	0	4	0	0	0.17	0	1	0	3	0	0	NA	NA	NA	1	1	0	1	0	0	0	0	0	0	0	Food Secure
510	Nutrition + WSH	1	7	8	0	6	1	0	0.12	0	1	0	3	0	0	NA	1	NA	1	1	0	1	0	0	0	0	0	0	0	Food Secure
511	Control	1	8	3	1	3	0	0	0.1	0	1	0	0	0	0	NA	NA	NA	1	1	0	1	0	0	0	0	0	0	0	Food Secure
512	Control	1	0	5	0	6	1	0	0.05	0	1	0	3	0	0	NA	1	NA	1	1	1	0	0	0	0	NA	NA	NA	NA	Food Secure
513	Control	1	0	3	0	8	0	0	0.1	0	1	0	5	0	0	0	0	1	0	0	NA	0	0	0	0	0	0	0	0	Moderately Food Insecure
514	Control	1	0	2	1	3	0	0	0.05	0	1	0	10	0	0	NA	0	NA	0	1	0	1	0	0	0	0	0	0	0	Mildly Food Insecure
515	Control	1	0	0	0	4	0	0	0.02	0	1	0	3	0	0	NA	1	NA	0	1	NA	1	0	0	0	NA	NA	NA	NA	Food Secure
516	Control	1	5	5	0	4	0	0	0.08	0	1	0	0	0	0	1	1	NA	0	1	0	0	0	0	0	0	0	0	0	Food Secure
517	Control	1	5	10	0	5	0	0	0.15	0	1	0	1	0	0	0	0	NA	0	1	0	0	0	0	0	0	0	0	0	Food Secure
518	Control	1	9	10	0	3	0	0	0.06	0	0	0	1	0	0	NA	0	NA	0	1	0	1	0	0	0	0	0	0	0	Food Secure
519	Control	1	8	9	0	3	0	0	0.3	0	1	0	0	0	0	NA	0	NA	0	1	NA	1	0	0	0	0	0	0	0	Food Secure
520	Control	1	1	0	0	5	0	0	0.05	1	1	0	5	0	0	NA	0	NA	1	1	0	1	0	1	0	0	0	0	0	Food Secure
521	Control	1	12	10	0	3	0	1	0.3	0	1	0	0	0	0	NA	NA	NA	0	1	1	1	0	0	0	0	0	0	0	Food Secure
522	Control	1	0	0	1	3	0	0	0.05	0	1	0	3	0	0	NA	1	NA	1	1	0	0	0	0	0	0	0	1	1	Moderately Food Insecure
523	Control	1	3	4	0	4	1	0	0.05	0	1	0	15	0	0	0	NA	1	1	1	0	0	0	0	0	0	0	0	0	Food Secure
524	Control	1	0	0	1	3	0	0	0.03	0	1	0	0	0	0	NA	1	NA	1	0	0	0	0	0	0	0	0	0	0	Mildly Food Insecure
525	Nutrition + WSH	1	4	2	1	3	1	0	0.03	1	0	0	0	0	0	NA	1	NA	1	1	0	1	0	0	0	0	0	0	0	Food Secure
526	Nutrition + WSH	1	10	10	0	7	1	0	0.3	1	0	0	0	0	0	0	1	NA	0	1	1	0	0	0	0	0	0	0	0	Food Secure
527	Nutrition + WSH	1	0	0	1	6	1	0	0.1	1	1	0	0	1	1	1	1	NA	0	NA	NA	NA	0	1	0	0	0	0	0	Mildly Food Insecure
528	Nutrition + WSH	1	5	9	0	5	1	0	0.15	1	0	0	0	0	0	0	1	1	1	1	0	1	0	0	0	0	0	1	0	Food Secure
529	Nutrition + WSH	1	0	0	0	4	1	0	0.02	1	0	0	0	1	0	NA	1	1	0	0	NA	NA	0	1	0	0	0	0	0	Severely Food Insecure
530	Nutrition + WSH	1	0	4	1	4	0	0	0.02	1	0	0	0	0	0	NA	1	NA	0	0	NA	NA	0	1	0	0	0	0	0	Severely Food Insecure
531	Control	1	0	0	1	5	0	0	0.15	1	1	0	0	1	1	1	1	1	0	NA	NA	NA	0	0	0	0	0	0	0	Food Secure
532	Control	1	5	5	0	11	0	0	0.4	1	0	0	1	0	0	0	1	1	1	0	NA	NA	0	0	0	0	0	0	0	Food Secure
533	Control	1	5	1	0	6	1	0	0.04	1	0	0	0	1	1	1	NA	NA	0	NA	NA	NA	0	0	0	0	0	0	0	Food Secure
534	Control	1	5	8	0	5	1	0	0.28	1	0	0	0	0	0	0	NA	1	1	1	NA	0	0	0	0	0	0	0	0	Food Secure
535	Control	1	8	3	1	5	1	0	0.27	1	0	0	1	0	0	NA	1	NA	1	1	0	0	0	0	0	1	0	0	0	Food Secure
536	Control	1	6	0	1	3	1	0	0.1	1	0	0	0	0	0	NA	0	NA	1	1	0	0	0	0	0	0	0	0	0	Food Secure
537	Nutrition + WSH	1	9	0	1	5	1	0	0.07	1	0	0	0	0	0	NA	1	NA	1	1	0	1	0	0	0	0	0	0	0	Food Secure
538	Nutrition + WSH	1	6	0	1	3	1	0	0.05	1	1	0	1	0	0	NA	0	NA	1	1	0	0	0	0	0	0	0	0	0	Mildly Food Insecure
539	Nutrition + WSH	1	4	5	0	6	1	0	0.05	1	0	0	0	0	0	0	0	NA	1	1	0	0	0	0	0	0	0	1	0	Food Secure
540	Nutrition + WSH	1	4	3	1	5	0	0	0.03	1	1	0	0	0	0	0	0	1	0	1	0	1	0	0	0	0	0	0	0	Food Secure
541	Nutrition + WSH	1	0	0	0	4	0	0	0.2	1	1	0	0	0	0	0	NA	NA	0	0	NA	1	0	0	0	0	0	0	0	Food Secure
542	Nutrition + WSH	1	0	6	1	3	1	0	0.15	1	0	0	0	0	0	NA	0	NA	0	1	1	0	0	0	0	0	0	1	0	Food Secure
543	Nutrition + WSH	1	0	0	0	6	1	0	0.1	1	0	0	0	0	0	1	1	NA	1	1	NA	0	0	0	0	0	0	0	0	Food Secure
544	Control	1	10	8	0	7	0	0	0.1	0	1	0	0	0	0	NA	NA	1	1	1	0	1	0	0	0	0	0	0	0	Food Secure
545	Control	1	10	9	1	4	1	0	0.4	0	1	0	5	0	0	0	1	NA	1	1	0	1	0	0	0	0	0	0	0	Food Secure
546	Control	1	0	4	0	5	0	0	0.02	1	1	0	1	0	0	0	0	1	1	1	0	0	0	0	0	0	0	0	0	Severely Food Insecure
547	Control	1	7	5	0	8	0	0	0.09	0	1	0	5	0	0	0	1	NA	1	1	0	0	0	0	0	0	0	0	0	Food Secure
548	Control	1	0	0	1	5	0	0	0.05	0	1	0	10	0	0	NA	0	1	1	1	0	0	0	0	0	NA	NA	NA	NA	Food Secure
549	Control	1	7	5	0	4	0	0	0.08	1	0	0	0	0	0	0	1	NA	1	1	0	1	0	1	0	0	0	0	0	Food Secure
550	Control	1	7	10	0	3	1	0	0.15	1	0	0	0	0	0	NA	0	NA	0	1	0	1	0	0	0	0	0	0	0	Food Secure
551	Control	1	9	5	0	3	0	0	0.15	0	1	0	3	0	0	0	NA	NA	0	1	0	1	0	0	0	NA	NA	NA	NA	Food Secure
552	Control	1	9	5	0	7	1	0	0.55	0	1	0	0	0	0	NA	NA	1	1	1	0	0	1	1	0	0	0	0	0	Food Secure
553	Control	1	12	8	1	7	1	0	0.25	1	0	0	0	0	0	NA	0	NA	1	0	0	0	0	0	0	0	0	0	0	Food Secure
554	Control	1	10	10	0	10	1	0	1	0	1	0	1	0	0	NA	0	1	1	1	1	0	0	0	0	0	0	0	0	Food Secure
555	Nutrition + WSH	1	5	12	1	5	1	0	0.26	0	0	0	0	0	0	0	0	NA	1	1	0	1	0	0	0	0	0	0	0	Food Secure
556	Nutrition + WSH	1	7	9	1	4	1	0	0.04	0	1	0	1	1	0	NA	1	NA	0	1	0	1	0	0	0	0	0	0	0	Food Secure
557	Nutrition + WSH	1	3	3	1	4	0	0	0.06	0	1	0	0	0	0	0	0	NA	0	1	0	1	0	0	0	0	0	0	0	Food Secure
558	Nutrition + WSH	1	7	3	0	2	0	0	0.05	0	1	0	0	0	0	NA	NA	NA	0	1	0	0	0	0	0	0	0	0	0	Food Secure
559	Nutrition + WSH	1	6	8	0	7	0	0	0.4	0	1	0	0	0	0	0	0	NA	1	0	NA	0	0	0	0	NA	NA	NA	NA	Food Secure
560	Nutrition + WSH	1	6	6	0	5	1	0	0.05	0	1	0	3	0	0	NA	NA	NA	1	1	0	1	0	0	0	0	0	1	0	Food Secure
561	Control	1	6	1	0	8	1	0	0.03	0	1	0	2	0	0	0	0	1	1	1	0	0	0	0	0	0	0	0	0	Food Secure
562	Control	1	7	0	1	6	0	0	0.1	0	1	0	1	0	0	0	0	NA	1	1	0	0	0	0	0	0	0	1	0	Food Secure
563	Control	1	12	10	0	8	1	0	0.4	0	1	0	0	0	0	0	NA	NA	0	1	0	0	0	0	0	0	0	0	0	Food Secure
564	Control	1	5	0	1	4	1	0	0.3	1	0	0	0	1	0	NA	NA	NA	0	1	0	0	0	0	0	0	0	1	0	Food Secure
565	Nutrition + WSH	1	0	5	0	6	1	0	0.1	0	1	0	2	0	0	0	NA	NA	0	1	0	1	0	0	0	0	0	0	0	Food Secure
566	Nutrition + WSH	1	10	12	0	10	1	1	0.6	1	1	0	0	0	0	NA	0	1	1	1	1	1	0	0	0	0	0	0	0	Food Secure
567	Nutrition + WSH	1	0	0	1	6	1	0	0.1	1	0	0	0	0	0	0	0	NA	1	1	0	0	0	0	0	0	0	0	0	Food Secure
568	Nutrition + WSH	1	9	9	0	8	1	0	0.15	0	1	0	0	0	0	0	0	NA	1	1	0	1	0	0	0	0	0	0	0	Food Secure
569	Nutrition + WSH	1	5	0	1	3	1	0	0.08	1	0	0	0	0	0	NA	1	NA	1	0	NA	0	0	0	0	0	0	0	0	Mildly Food Insecure
570	Nutrition + WSH	1	7	0	0	3	1	0	0.02	1	1	0	0	0	0	NA	0	NA	0	1	NA	0	0	0	0	0	0	0	0	Food Secure
571	Nutrition + WSH	1	0	0	0	5	0	0	0.1	1	0	0	0	0	0	0	0	NA	1	1	NA	0	0	0	0	0	0	0	0	Food Secure
572	Nutrition + WSH	1	9	9	0	7	0	0	0.46	1	0	0	0	0	0	NA	0	NA	1	1	0	1	0	0	0	0	0	0	0	Food Secure
573	Nutrition + WSH	1	4	9	0	9	1	0	0.12	1	0	0	0	0	0	0	NA	NA	1	1	1	1	0	0	0	1	1	0	0	Food Secure
574	Nutrition + WSH	1	8	5	1	10	0	0	0.4	1	0	0	0	0	0	0	0	1	1	1	NA	0	0	0	0	0	0	0	0	Food Secure
575	Nutrition + WSH	1	7	5	1	3	1	0	0.03	1	0	0	1	0	0	NA	0	NA	0	1	0	0	0	0	0	0	0	0	0	Food Secure
576	Nutrition + WSH	1	7	0	1	10	1	0	0.15	1	0	0	0	1	0	NA	0	1	1	0	NA	NA	0	0	0	0	0	0	0	Food Secure
577	Nutrition + WSH	1	8	8	1	4	1	0	0.2	1	0	0	0	0	0	0	1	NA	0	1	NA	1	0	0	0	0	0	0	0	Food Secure
578	Nutrition + WSH	1	6	0	1	4	0	0	0.08	1	1	0	0	0	0	0	0	NA	1	1	1	1	0	0	0	0	0	0	0	Moderately Food Insecure
579	Nutrition + WSH	1	5	6	1	2	0	0	0.04	1	0	0	0	0	0	NA	NA	NA	0	0	0	0	0	0	0	0	0	0	0	Mildly Food Insecure
580	Nutrition + WSH	1	7	5	0	3	1	0	0.13	1	0	0	0	0	0	NA	NA	NA	0	1	0	1	0	0	0	1	1	0	0	Food Secure
581	Nutrition + WSH	1	4	4	1	8	0	0	0.1	1	1	0	35	1	0	0	0	NA	1	1	0	1	0	0	0	0	0	0	0	Food Secure
582	Nutrition + WSH	1	8	7	1	3	1	0	0.1	1	1	0	0	0	0	NA	NA	NA	1	1	0	0	0	1	0	0	0	0	0	Food Secure
583	Nutrition + WSH	1	5	6	0	4	1	0	0.1	1	1	0	0	0	0	0	0	NA	1	1	0	0	0	0	0	0	0	0	0	Food Secure
584	Nutrition + WSH	1	5	0	0	4	1	0	NA	1	0	0	2	0	0	NA	0	1	0	1	0	0	0	0	0	0	0	0	0	Food Secure
585	Nutrition + WSH	1	5	9	0	8	1	0	0.05	1	0	0	0	0	0	0	NA	1	1	1	0	0	0	0	0	0	0	0	0	Moderately Food Insecure
586	Nutrition + WSH	1	0	5	0	5	0	0	0.03	1	0	0	0	0	0	NA	NA	NA	1	1	0	1	0	0	0	1	0	0	0	Food Secure
587	Nutrition + WSH	1	5	4	0	4	1	0	0.06	1	0	0	0	0	0	NA	0	NA	0	1	0	1	0	0	0	0	0	0	0	Food Secure
588	Nutrition + WSH	1	5	5	0	2	1	0	0.03	1	0	0	0	0	0	NA	NA	NA	0	1	1	1	0	0	0	0	0	0	0	Food Secure
589	Nutrition + WSH	1	7	5	0	5	1	0	0.04	0	0	0	0	0	0	0	0	NA	1	1	0	0	0	0	0	0	0	0	0	Food Secure
590	Nutrition + WSH	1	5	0	0	2	1	0	0.01	1	0	0	0	0	0	NA	NA	NA	0	1	0	1	0	0	0	0	0	0	0	Moderately Food Insecure
591	Nutrition + WSH	1	7	8	0	6	1	0	0.05	1	0	0	0	0	0	NA	0	1	1	1	0	1	0	0	0	0	0	0	0	Food Secure
592	Nutrition + WSH	1	10	10	0	7	1	0	0.18	0	0	0	0	0	0	NA	NA	1	1	1	0	0	0	0	0	0	0	0	0	Food Secure
593	Nutrition + WSH	1	3	0	1	5	1	0	0.02	1	0	0	0	0	0	0	1	NA	0	1	0	1	0	0	0	0	0	0	0	Food Secure
594	Nutrition + WSH	1	5	5	1	3	0	0	0.03	0	1	0	1	0	0	NA	1	NA	1	0	NA	0	0	0	0	0	0	0	0	Food Secure
595	Nutrition + WSH	1	9	0	0	4	0	0	0.09	0	0	0	0	0	0	NA	NA	NA	0	1	0	1	0	0	0	0	0	0	0	Food Secure
596	Nutrition + WSH	1	4	0	1	6	0	0	0.07	1	0	0	0	0	0	0	NA	1	1	1	0	0	0	0	0	0	0	0	0	Food Secure
597	Nutrition + WSH	1	0	0	1	4	0	0	0.01	0	1	0	1	1	1	1	1	NA	0	NA	NA	NA	0	0	0	NA	NA	NA	NA	Food Secure
598	Nutrition + WSH	1	0	0	1	2	0	0	0.03	0	1	0	0	0	0	NA	NA	NA	1	1	0	0	0	0	0	0	0	0	0	Food Secure
599	Nutrition + WSH	1	9	5	0	2	0	0	0.05	0	1	0	1	0	0	NA	NA	NA	0	1	0	0	0	0	0	NA	NA	NA	NA	Food Secure
600	Control	1	9	0	0	13	0	0	0.07	1	0	0	0	0	0	NA	1	NA	1	1	0	0	0	0	0	0	0	0	0	Food Secure
601	Control	1	5	1	1	5	0	0	0.05	1	0	0	0	1	1	NA	NA	1	0	NA	NA	NA	0	0	0	0	0	0	0	Food Secure
602	Control	1	8	5	1	2	0	0	0.3	1	0	0	2	0	0	NA	NA	NA	0	1	1	1	0	0	0	0	0	0	0	Food Secure
603	Control	1	7	5	0	2	0	0	0.1	1	0	0	0	0	0	NA	NA	NA	0	1	0	0	0	0	0	0	0	0	0	Food Secure
604	Control	1	4	0	1	4	0	0	0.06	1	0	0	5	1	1	NA	NA	1	0	1	0	1	0	1	0	0	0	0	0	Food Secure
605	Control	1	5	5	0	3	1	0	0.04	0	1	0	3	0	0	NA	NA	NA	0	1	0	0	0	0	0	0	0	0	0	Food Secure
606	Control	1	12	10	0	7	1	1	0.06	0	1	0	1	0	0	NA	1	NA	1	1	0	0	0	0	0	0	0	0	0	Food Secure
607	Control	1	0	0	1	5	1	0	0.1	1	1	0	2	0	0	0	NA	NA	0	1	0	0	0	0	0	0	0	0	0	Food Secure
608	Control	1	0	0	1	7	0	0	0.03	0	1	0	1	0	0	0	1	1	1	1	1	0	0	1	0	NA	NA	NA	NA	Moderately Food Insecure
609	Control	1	10	5	1	3	1	1	0.1	1	0	0	1	0	0	NA	0	NA	0	1	0	1	1	0	0	0	0	0	0	Food Secure
610	Control	1	7	4	1	5	0	0	0.25	0	1	0	1	0	0	0	0	NA	1	1	NA	1	0	0	0	0	0	0	0	Food Secure
611	Control	1	0	0	0	8	0	0	0.06	0	1	0	2	0	0	0	1	1	0	1	0	0	0	0	0	NA	NA	NA	NA	Moderately Food Insecure
612	Nutrition + WSH	1	6	5	1	5	0	0	0.07	1	0	0	0	0	0	NA	0	NA	1	1	0	1	0	0	0	0	0	0	0	Food Secure
613	Nutrition + WSH	1	0	0	0	5	0	0	0.04	0	1	0	5	0	0	0	NA	NA	0	1	0	1	0	0	0	NA	NA	NA	NA	Moderately Food Insecure
614	Nutrition + WSH	1	4	0	1	5	1	0	0.23	1	0	0	0	0	0	0	NA	NA	1	1	1	1	0	0	0	0	0	0	0	Mildly Food Insecure
615	Nutrition + WSH	1	8	4	0	5	1	0	0.06	1	0	0	0	0	0	NA	1	NA	0	1	0	1	0	0	0	0	0	0	0	Food Secure
616	Nutrition + WSH	1	9	4	1	5	1	0	0.1	0	1	0	1	0	0	1	1	1	0	1	0	0	0	0	0	0	0	0	0	Food Secure
617	Control	1	10	12	0	4	1	0	0.14	0	0	0	0	0	0	NA	NA	1	1	1	0	0	0	0	0	0	0	0	0	Food Secure
618	Control	1	5	0	1	3	1	0	0.03	0	1	0	0	0	0	NA	0	NA	0	1	0	1	0	0	0	NA	NA	NA	NA	Food Secure
619	Control	1	7	0	0	4	1	0	0.05	0	1	0	0	0	0	NA	0	NA	0	1	0	1	1	0	0	0	0	0	0	Food Secure
620	Control	1	4	0	0	7	0	0	0.06	0	1	0	3	1	0	1	NA	NA	1	1	0	0	0	0	0	NA	NA	NA	NA	Moderately Food Insecure
621	Control	1	5	5	0	4	1	0	0.06	0	1	0	2	0	0	NA	1	NA	0	1	0	0	0	0	0	0	0	0	0	Food Secure
622	Control	1	8	8	0	4	0	0	0.08	0	1	0	1	0	0	NA	0	NA	0	1	0	0	0	1	0	0	0	0	0	Mildly Food Insecure
623	Control	1	2	2	0	4	0	0	0.03	0	1	0	1	0	0	0	NA	NA	0	1	NA	1	0	0	0	0	0	0	0	Food Secure
624	Control	1	9	4	0	2	1	0	0.01	0	1	0	0	0	0	NA	NA	NA	0	1	0	1	0	0	0	0	0	0	0	Food Secure
625	Control	1	8	10	0	5	0	0	0.08	0	1	0	0	0	0	0	NA	NA	1	1	0	0	0	0	0	0	0	0	0	Food Secure
626	Control	1	8	8	0	6	1	0	0.08	0	1	0	0	0	0	0	0	NA	1	1	0	0	0	0	0	0	0	0	0	Mildly Food Insecure
627	Control	1	0	0	0	3	1	0	0.03	0	1	0	0	0	0	NA	NA	1	0	1	0	0	0	1	0	0	0	0	0	Moderately Food Insecure
628	Control	1	5	5	1	5	1	0	0.15	0	1	0	1	0	0	0	NA	1	1	1	0	1	0	0	0	0	0	0	0	Food Secure
629	Control	1	0	5	0	5	1	0	0.05	0	0	0	1	0	0	0	0	NA	0	1	0	1	0	1	0	0	0	0	0	Food Secure
630	Control	1	5	0	0	6	1	1	0.1	0	0	0	1	0	0	0	0	NA	1	1	0	0	0	0	0	0	0	0	0	Food Secure
631	Control	1	0	0	0	3	1	0	0.05	0	1	0	0	0	0	NA	0	NA	0	1	0	0	0	0	0	0	0	0	0	Food Secure
632	Control	1	0	0	0	6	1	0	0.12	1	1	0	1	0	0	0	0	NA	1	1	0	0	0	0	0	0	0	0	0	Moderately Food Insecure
633	Control	1	7	5	0	3	1	1	0.01	0	0	0	0	0	0	NA	NA	NA	0	1	1	0	0	0	0	0	0	0	0	Food Secure
634	Control	1	5	0	1	6	1	0	0.1	0	0	0	1	0	0	0	NA	NA	1	1	0	0	0	0	0	0	0	0	0	Mildly Food Insecure
635	Control	1	4	7	1	5	0	0	0.05	0	0	0	0	0	0	0	NA	NA	0	1	0	1	0	0	0	0	0	0	0	Food Secure
636	Control	1	6	5	1	7	0	0	0.14	0	1	0	1	0	0	0	0	NA	1	1	0	0	0	0	0	0	0	0	0	Food Secure
637	Control	1	9	8	0	3	1	0	0.05	0	0	0	0	0	0	NA	0	NA	0	1	1	1	0	0	0	0	0	0	0	Food Secure
638	Nutrition + WSH	1	0	7	1	5	1	0	0.03	0	1	0	2	0	0	0	1	NA	0	1	0	1	0	1	0	NA	NA	NA	NA	Moderately Food Insecure
639	Nutrition + WSH	1	10	8	0	5	1	0	0.03	0	1	0	3	0	0	0	NA	NA	1	1	1	1	0	0	0	1	0	0	0	Food Secure
640	Nutrition + WSH	1	5	5	0	4	0	0	0.11	0	1	0	0	0	0	NA	0	NA	0	1	1	0	0	0	0	0	0	0	0	Moderately Food Insecure
641	Nutrition + WSH	1	7	9	0	3	1	0	0.08	1	0	0	0	0	0	NA	0	NA	1	1	1	0	0	0	0	0	0	1	0	Food Secure
642	Nutrition + WSH	1	10	10	0	6	1	1	0.07	0	1	0	0	0	0	NA	NA	NA	1	1	1	1	0	0	0	0	0	1	1	Food Secure
643	Nutrition + WSH	1	9	5	0	9	1	1	0.07	1	0	0	0	0	0	0	0	NA	1	1	1	1	0	0	0	1	0	0	0	Food Secure
644	Control	1	0	0	0	4	1	0	0.06	0	0	0	0	0	0	NA	1	1	1	1	0	0	0	0	0	0	0	0	0	Moderately Food Insecure
645	Control	1	3	4	1	7	0	0	0.03	0	1	0	0	0	0	0	1	NA	1	1	0	0	0	1	0	0	0	0	0	Severely Food Insecure
646	Control	1	4	0	1	3	0	0	0.01	0	1	0	0	0	0	NA	1	NA	0	1	0	0	0	1	0	0	0	0	0	Moderately Food Insecure
647	Control	1	7	9	0	4	1	0	0.1	1	1	0	0	0	0	0	NA	NA	1	1	0	0	0	0	0	0	0	0	0	Food Secure
648	Control	1	9	9	0	3	0	0	0.03	1	1	0	2	0	0	NA	0	NA	1	1	1	1	0	0	0	0	0	0	0	Moderately Food Insecure
649	Control	1	8	12	0	9	1	1	0.08	1	0	0	0	0	0	NA	0	0	1	1	0	0	0	0	0	0	0	0	0	Food Secure
650	Control	1	5	0	0	5	1	0	NA	0	1	0	1	NA	0	0	NA	NA	1	1	1	0	0	0	0	NA	NA	NA	NA	Food Secure
651	Control	1	9	9	1	6	1	0	0.15	0	1	0	2	0	0	0	NA	NA	1	1	0	0	0	0	0	0	0	0	0	Food Secure
652	Control	1	6	4	0	4	1	0	0.09	0	1	0	6	0	0	NA	1	1	1	1	0	1	0	0	0	NA	NA	NA	NA	Moderately Food Insecure
653	Control	1	7	0	1	3	0	0	0.03	0	1	0	7	0	0	NA	NA	1	0	1	0	1	0	0	0	0	0	0	0	Food Secure
654	Control	1	5	5	1	4	0	0	0.05	1	1	0	0	0	0	NA	1	NA	1	1	0	0	0	0	0	NA	NA	NA	NA	Moderately Food Insecure
655	Control	1	9	6	0	5	1	0	0.04	0	1	0	0	0	0	0	1	NA	0	1	0	1	0	0	0	0	0	1	0	Food Secure
656	Control	1	4	8	0	7	1	0	0.02	1	0	0	0	1	0	0	NA	1	1	1	1	0	0	0	0	0	0	0	0	Food Secure
657	Control	1	5	5	0	6	1	0	0.03	1	0	0	0	0	0	0	NA	NA	1	1	1	1	0	0	0	0	0	0	0	Moderately Food Insecure
658	Control	1	4	3	0	3	1	0	0.01	1	0	0	0	0	0	NA	NA	0	1	1	1	1	0	0	0	0	0	0	0	Food Secure
659	Control	1	9	4	1	2	0	0	NA	1	1	0	0	0	0	NA	NA	NA	0	1	0	0	0	0	0	0	0	0	0	Food Secure
660	Control	1	10	9	1	8	0	1	0.5	0	0	0	0	0	0	0	0	1	1	1	1	1	0	0	0	0	0	0	0	Food Secure
661	Control	1	0	0	0	6	0	0	0.07	0	0	0	0	0	0	NA	1	NA	1	1	1	1	0	0	0	0	0	0	0	Moderately Food Insecure
662	Control	1	7	3	0	4	0	0	0.07	0	1	0	0	0	0	NA	1	NA	0	1	NA	1	0	0	0	0	0	0	0	Food Secure
663	Control	1	10	5	0	6	0	0	0.04	0	0	0	1	0	0	0	1	NA	0	NA	NA	NA	0	0	0	0	0	1	0	Moderately Food Insecure
664	Control	1	5	6	0	13	1	0	0.61	1	0	0	1	0	0	0	1	1	1	1	1	0	0	0	0	0	0	0	0	Food Secure
665	Control	1	5	9	0	3	0	0	0.05	1	0	0	0	0	0	NA	0	NA	0	1	1	0	0	0	0	0	0	0	0	Food Secure
666	Control	1	8	7	0	3	1	0	0.2	1	0	0	0	NA	0	0	0	NA	1	1	1	0	0	0	0	1	1	0	0	Food Secure
667	Control	1	7	4	1	4	1	0	0.07	1	0	0	1	0	0	0	0	NA	0	1	1	0	0	0	0	0	0	0	0	Food Secure
668	Control	1	5	0	1	3	0	0	0.17	1	0	0	0	0	0	NA	NA	NA	0	1	0	0	0	0	0	0	0	1	0	Food Secure
669	Control	1	10	9	0	3	0	0	0.03	1	1	0	0	0	0	NA	1	NA	0	1	NA	0	0	0	0	0	0	0	0	Food Secure
670	Control	1	10	9	0	5	1	0	0.11	1	0	0	0	0	0	0	0	NA	0	1	1	1	0	0	0	1	1	0	0	Food Secure
671	Control	1	0	0	1	5	0	0	0.02	1	1	0	2	0	0	0	0	NA	0	1	0	0	0	0	0	0	0	0	0	Food Secure
672	Control	1	3	0	0	2	0	0	0.04	1	1	0	2	0	0	NA	NA	NA	0	1	0	0	0	0	0	NA	NA	NA	NA	Moderately Food Insecure
673	Control	1	10	10	0	5	0	0	0.05	0	1	0	0	0	0	NA	0	1	1	1	1	1	0	0	0	0	0	0	0	Food Secure
674	Control	1	9	0	0	7	1	0	0.09	1	1	0	3	0	0	0	NA	NA	0	1	1	0	0	1	0	0	0	0	0	Food Secure
675	Control	1	9	9	0	5	0	0	0.09	1	1	0	2	0	0	0	0	NA	0	1	1	0	0	0	0	0	0	0	0	Moderately Food Insecure
676	Control	1	5	0	0	4	1	0	0.04	0	0	0	1	0	0	0	1	NA	0	1	0	0	0	0	0	0	0	0	0	Mildly Food Insecure
677	Control	1	7	5	1	2	0	0	0.02	1	0	0	0	1	0	NA	NA	NA	0	1	0	0	0	0	0	0	0	0	0	Food Secure
678	Control	1	9	6	0	4	1	0	0.13	1	0	0	0	0	0	0	0	NA	1	1	1	0	0	0	0	0	0	1	0	Food Secure
679	Control	1	10	8	0	15	1	0	0.1	1	0	0	0	0	0	NA	0	1	1	1	0	0	0	0	0	1	0	0	0	Food Secure
680	Control	1	7	0	0	5	0	0	0.03	1	0	0	1	0	0	NA	NA	NA	1	1	0	0	0	0	0	0	0	0	0	Mildly Food Insecure
681	Control	1	8	0	0	6	1	0	0.09	1	1	0	0	0	0	0	NA	NA	1	1	1	0	0	0	0	0	0	0	0	Food Secure
682	Control	1	9	10	0	5	1	0	1.23	1	0	0	0	0	0	0	NA	NA	1	1	1	1	0	0	0	1	0	0	0	Moderately Food Insecure
683	Control	1	5	0	0	3	0	0	0.01	1	1	0	5	1	1	NA	1	NA	0	NA	NA	NA	0	0	0	NA	NA	NA	NA	Severely Food Insecure
684	Control	1	9	6	0	5	1	0	0.03	0	1	0	0	0	0	NA	1	1	0	1	0	1	0	0	0	NA	NA	NA	NA	Moderately Food Insecure
685	Control	1	0	6	0	3	1	0	0.04	1	0	0	0	0	0	NA	0	NA	0	1	1	1	0	0	0	0	0	0	0	Food Secure
686	Control	1	4	7	0	3	1	0	0.02	1	0	0	0	0	0	NA	NA	1	1	1	0	1	0	0	0	0	0	0	0	Moderately Food Insecure
687	Control	1	2	0	0	6	1	0	0.05	1	0	0	0	0	0	0	0	NA	1	1	0	0	0	0	0	0	0	1	0	Food Secure
688	Control	1	5	5	0	4	1	0	0.05	1	1	0	0	0	0	NA	0	NA	1	1	0	1	0	0	0	1	0	0	0	Food Secure
1	Nutrition + WSH	2	14	8	1	4	1	0	0.7	1	0	0	1	0	0	NA	NA	NA	1	1	NA	1	0	0	0	1	0	0	0	Food Secure
2	Nutrition + WSH	2	9	4	1	6	1	1	0.05	1	0	0	0	0	0	0	NA	1	1	1	NA	1	1	0	0	0	0	0	0	Food Secure
3	Nutrition + WSH	2	7	8	1	6	1	1	0.08	1	1	0	1	0	0	NA	NA	NA	0	1	0	0	0	0	0	0	0	1	0	Food Secure
4	Nutrition + WSH	2	10	10	1	4	1	1	0.08	1	0	0	1	0	0	0	0	NA	1	1	1	1	0	0	0	0	0	0	0	Food Secure
5	Nutrition + WSH	2	8	5	1	4	1	0	0.3	1	0	0	1	0	0	NA	NA	NA	1	1	1	1	1	0	0	0	0	0	0	Food Secure
6	Nutrition + WSH	2	9	5	1	4	1	0	0.05	0	0	0	1	0	0	NA	0	NA	0	1	1	1	0	0	0	1	0	0	0	Food Secure
7	Nutrition + WSH	2	2	5	0	5	1	1	0.03	1	0	0	0	0	0	0	0	0	1	1	0	0	1	0	0	1	1	0	0	Food Secure
8	Nutrition + WSH	2	8	5	0	3	1	0	0.04	1	1	0	0	0	0	NA	0	NA	0	1	0	1	0	0	0	1	1	0	0	Food Secure
9	Control	2	5	9	0	3	1	0	0.04	1	0	0	0	0	0	NA	NA	NA	0	1	1	1	0	1	0	0	0	0	0	Food Secure
689	Control	2	9	4	0	8	1	0	0.12	1	1	0	0	0	0	0	0	NA	1	1	1	1	1	0	0	1	1	0	0	Food Secure
12	Control	2	8	9	0	5	1	0	0.05	1	0	0	0	0	0	NA	NA	0	1	1	0	0	1	1	0	0	0	0	0	Food Secure
13	Control	2	9	8	1	8	1	1	0.12	1	1	0	0	NA	NA	NA	NA	NA	1	1	1	1	1	0	0	1	0	0	0	Food Secure
690	Control	2	6	0	1	3	1	0	0.41	1	0	0	2	0	0	0	0	NA	1	1	0	1	0	0	0	1	0	0	0	Moderately Food Insecure
16	Control	2	9	1	0	3	1	1	0.1	1	0	0	1	0	0	NA	NA	1	0	1	NA	1	1	0	0	0	0	0	0	Food Secure
17	Control	2	4	4	0	3	1	0	0.02	1	1	0	3	0	0	NA	NA	NA	1	1	0	1	0	1	1	0	0	0	0	Food Secure
18	Control	2	9	9	0	10	1	0	0.04	1	0	0	1	0	0	0	0	0	1	1	0	0	0	0	0	0	0	0	0	Food Secure
21	Control	2	7	7	0	2	1	1	0.02	1	1	0	1	0	0	NA	NA	NA	0	1	1	0	0	0	0	0	0	0	0	Severely Food Insecure
22	Control	2	8	7	0	2	0	0	NA	1	0	0	2	0	0	NA	NA	NA	0	1	1	1	0	0	0	0	0	0	0	Food Secure
23	Control	2	6	10	0	2	1	0	0.07	1	0	0	0	0	0	NA	NA	NA	0	1	0	1	0	0	0	0	0	0	0	Food Secure
24	Control	2	7	5	0	12	0	0	0.1	1	0	0	0	0	0	0	0	NA	1	1	1	0	0	0	0	0	0	0	0	Food Secure
26	Control	2	9	0	1	2	0	0	0.03	1	0	0	2	0	0	NA	NA	NA	0	1	1	0	0	1	1	0	0	0	0	Moderately Food Insecure
27	Control	2	9	9	0	5	1	0	0.25	1	1	0	1	0	0	NA	0	NA	1	1	0	1	0	0	0	0	0	0	0	Food Secure
29	Nutrition + WSH	2	12	12	0	9	1	0	0.52	1	0	0	0	0	0	0	0	1	1	1	1	1	1	0	0	0	0	1	1	Food Secure
30	Nutrition + WSH	2	4	6	0	4	0	0	0.04	1	0	0	0	0	0	0	0	1	0	1	NA	0	1	NA	NA	0	0	0	0	Food Secure
31	Nutrition + WSH	2	9	4	0	4	1	0	0.7	1	0	0	1	0	0	NA	0	NA	0	1	NA	0	0	NA	NA	0	0	0	0	Food Secure
32	Nutrition + WSH	2	9	9	0	8	1	0	0.05	1	0	0	1	0	0	NA	NA	1	1	1	1	0	0	0	0	0	0	0	0	Mildly Food Insecure
33	Nutrition + WSH	2	8	8	0	2	1	0	0.05	1	1	0	1	0	0	NA	NA	NA	0	1	1	0	0	0	0	1	0	0	0	Mildly Food Insecure
34	Control	2	10	9	0	5	1	0	0.35	1	1	0	1	0	0	0	NA	NA	1	1	0	1	0	0	0	1	1	0	0	Food Secure
35	Control	2	7	9	1	4	1	0	0.35	1	0	0	0	0	0	NA	NA	0	1	1	NA	0	1	0	0	0	0	0	0	Food Secure
36	Control	2	8	0	1	7	1	0	0.17	1	0	0	1	0	1	NA	0	NA	1	1	1	1	0	0	0	1	1	0	0	Food Secure
37	Control	2	0	0	0	4	0	0	0.04	1	0	0	0	0	0	0	NA	NA	1	1	0	1	0	0	0	0	0	0	0	Food Secure
38	Control	2	7	5	0	5	0	0	0.05	1	0	0	0	0	0	0	0	1	1	1	NA	0	0	0	0	0	0	0	0	Moderately Food Insecure
39	Control	2	9	9	0	3	1	0	0.22	1	0	0	2	0	0	0	NA	NA	0	1	1	1	0	0	0	0	0	1	1	Food Secure
40	Control	2	9	11	0	8	1	0	0.6	1	0	0	1	0	0	NA	NA	NA	1	1	1	1	0	0	0	0	0	0	0	Food Secure
41	Nutrition + WSH	2	10	10	0	5	1	0	0.06	1	0	0	1	0	0	NA	NA	NA	1	1	1	1	0	0	0	0	0	0	0	Moderately Food Insecure
42	Nutrition + WSH	2	7	4	0	8	1	1	0.18	1	1	0	2	0	0	0	0	NA	1	1	0	1	0	0	0	0	0	0	0	Moderately Food Insecure
43	Nutrition + WSH	2	7	5	0	2	1	0	0.05	0	1	0	0	0	0	NA	NA	NA	0	1	NA	0	0	0	0	0	0	1	0	Food Secure
44	Nutrition + WSH	2	9	5	0	7	1	0	0.14	1	0	0	1	0	0	NA	0	NA	1	1	0	0	0	0	0	0	0	0	0	Moderately Food Insecure
45	Nutrition + WSH	2	5	9	0	8	1	0	0.11	0	1	0	1	0	0	0	NA	NA	1	1	0	0	0	0	0	0	0	0	0	Food Secure
46	Nutrition + WSH	2	1	0	0	4	1	0	0.09	1	1	0	2	0	0	0	NA	1	1	1	0	1	0	0	0	0	0	1	0	Severely Food Insecure
47	Control	2	5	6	0	2	1	1	0.02	1	0	0	0	0	0	NA	NA	NA	0	1	0	1	0	0	0	0	0	0	0	Food Secure
48	Control	2	8	5	0	5	0	0	0.16	1	0	0	0	0	0	NA	NA	NA	1	1	0	0	0	0	0	0	0	1	1	Mildly Food Insecure
49	Control	2	5	3	1	3	0	0	0.04	1	0	0	1	0	0	NA	0	NA	0	1	0	0	0	1	0	0	0	1	0	Mildly Food Insecure
50	Control	2	7	7	0	7	0	0	0.1	0	1	1	0	0	0	0	NA	NA	1	1	0	0	0	0	0	1	0	0	0	Mildly Food Insecure
51	Control	2	5	2	0	17	1	0	0.22	0	0	0	0	0	0	0	0	1	1	1	1	1	0	0	0	1	1	0	0	Food Secure
691	Control	2	14	10	1	3	1	0	0.03	1	1	0	0	0	0	0	NA	NA	0	1	1	0	0	0	0	0	0	0	0	Food Secure
52	Control	2	14	12	0	5	1	1	0.33	1	1	0	2	0	0	NA	NA	NA	1	1	1	1	0	0	0	0	0	0	0	Food Secure
53	Control	2	4	4	0	3	1	1	0.1	1	1	0	3	0	0	NA	NA	NA	0	1	0	1	0	0	0	0	0	0	0	Food Secure
54	Control	2	9	8	0	3	1	1	0.35	1	1	0	1	0	0	0	0	NA	0	1	1	1	1	0	0	1	1	0	0	Food Secure
55	Control	2	2	0	0	2	1	0	NA	1	1	0	1	0	0	NA	NA	NA	0	1	0	1	0	0	0	0	0	0	0	Food Secure
56	Control	2	5	5	0	6	1	0	0.05	1	1	0	1	0	0	0	NA	0	1	1	1	1	1	0	0	1	1	0	0	Food Secure
57	Control	2	6	8	0	3	0	0	0.04	1	1	0	1	0	0	NA	0	NA	0	1	1	1	1	1	0	0	0	0	0	Mildly Food Insecure
692	Control	2	6	5	0	4	1	1	0.35	1	0	0	0	0	0	NA	NA	NA	1	1	1	1	0	0	0	1	0	0	0	Food Secure
58	Control	2	0	0	0	3	0	0	0.01	1	1	0	1	0	0	NA	NA	0	1	1	0	0	0	0	0	NA	NA	NA	NA	Moderately Food Insecure
693	Control	2	7	9	0	3	1	1	0.2	1	1	0	0	0	0	NA	NA	1	1	1	1	0	1	0	0	1	1	0	0	Food Secure
61	Control	2	4	1	0	6	1	0	0.2	1	1	0	0	0	0	NA	0	NA	1	1	0	0	1	0	0	0	0	0	0	Mildly Food Insecure
62	Control	2	7	7	0	2	1	0	0.04	0	0	0	0	0	0	0	NA	NA	0	1	1	0	0	0	0	NA	NA	NA	NA	Food Secure
63	Control	2	5	5	1	2	1	0	0.01	1	0	0	1	0	0	NA	NA	NA	1	1	0	0	0	0	0	NA	NA	NA	NA	Severely Food Insecure
64	Control	2	4	6	0	4	1	0	0.02	1	0	0	0	0	0	0	0	NA	1	1	1	1	0	0	0	1	1	0	0	Moderately Food Insecure
65	Control	2	5	4	0	4	1	0	0.02	1	0	0	0	0	0	0	NA	1	0	1	1	0	0	0	0	1	0	0	0	Food Secure
66	Control	2	10	5	0	3	1	0	0.18	1	1	0	1	0	0	0	NA	NA	0	1	0	0	0	1	1	0	0	0	0	Food Secure
694	Control	2	10	5	0	3	1	1	0.06	1	0	0	0	0	0	NA	0	NA	0	1	0	0	0	0	0	0	0	1	0	Food Secure
695	Control	2	9	0	0	6	1	0	0.02	0	0	0	0	0	0	NA	0	1	0	1	0	0	0	0	0	0	0	1	0	Food Secure
67	Control	2	0	9	1	4	0	0	0.03	1	1	0	1	0	0	0	NA	NA	1	1	0	0	0	0	0	0	0	0	0	Moderately Food Insecure
68	Nutrition + WSH	2	9	10	0	4	1	0	0.1	1	0	0	2	0	0	0	NA	NA	1	1	1	1	0	0	0	0	0	0	0	Food Secure
69	Nutrition + WSH	2	5	2	0	4	1	0	0.05	1	1	0	0	0	0	NA	0	NA	1	1	0	1	0	0	0	0	0	0	0	Moderately Food Insecure
70	Nutrition + WSH	2	5	0	0	3	1	0	NA	1	0	0	0	0	0	NA	NA	1	0	1	0	1	1	0	0	0	0	0	0	Mildly Food Insecure
71	Nutrition + WSH	2	6	3	0	5	1	0	0.05	1	0	0	0	0	0	NA	0	NA	1	1	1	0	0	0	0	0	0	0	0	Food Secure
72	Nutrition + WSH	2	9	8	0	2	1	0	0.08	1	1	0	0	0	0	NA	NA	NA	0	1	0	0	0	0	0	0	0	0	0	Food Secure
73	Nutrition + WSH	2	9	10	0	3	1	0	0.02	1	0	0	0	0	0	NA	NA	NA	0	1	0	1	0	0	0	0	0	0	0	Food Secure
74	Control	2	2	9	0	2	0	0	0.03	1	0	0	0	0	0	NA	NA	NA	0	1	1	1	0	0	0	0	0	0	0	Food Secure
75	Control	2	9	8	0	3	0	1	0.08	1	0	0	0	0	0	NA	0	NA	1	1	1	1	0	0	0	1	1	0	0	Food Secure
696	Control	2	9	9	0	10	1	0	0.35	1	0	0	0	0	0	NA	0	0	1	1	1	1	0	0	0	1	0	0	0	Food Secure
76	Control	2	8	12	0	5	0	1	0.14	1	0	0	1	0	0	0	NA	NA	1	1	1	1	0	0	0	1	1	0	0	Food Secure
77	Control	2	4	0	1	4	1	0	0.02	1	0	0	1	0	0	NA	0	NA	1	1	1	1	0	0	0	0	0	0	0	Mildly Food Insecure
78	Control	2	4	4	0	4	0	0	0.07	1	0	0	0	0	0	NA	0	NA	1	1	1	0	0	0	0	0	0	0	0	Food Secure
79	Control	2	9	4	1	7	1	0	0.06	1	0	0	0	0	0	0	0	NA	1	1	1	1	0	0	0	1	0	0	0	Moderately Food Insecure
697	Control	2	1	0	0	6	0	0	0.05	1	0	0	0	0	0	0	1	NA	0	1	1	1	0	0	0	0	0	0	0	Moderately Food Insecure
80	Nutrition + WSH	2	7	5	0	4	0	0	0.12	1	1	0	1	0	0	NA	NA	NA	1	1	0	0	0	0	0	0	0	0	0	Food Secure
81	Nutrition + WSH	2	9	9	0	6	0	0	0.35	1	0	0	0	NA	0	NA	1	1	1	1	1	1	0	0	0	0	0	0	0	Food Secure
82	Nutrition + WSH	2	8	5	1	5	0	0	0.18	1	0	0	0	0	0	0	NA	NA	1	1	0	0	0	0	0	1	1	0	0	Food Secure
698	Nutrition + WSH	2	5	5	0	7	1	0	0.35	1	1	0	0	0	0	0	0	NA	1	1	1	1	0	0	0	0	0	1	1	Food Secure
83	Nutrition + WSH	2	12	12	0	6	1	0	0.35	1	1	0	0	0	0	0	NA	NA	1	1	1	1	0	0	0	1	1	0	0	Food Secure
699	Nutrition + WSH	2	12	8	0	5	1	0	0.14	1	0	0	0	0	0	NA	NA	NA	0	1	1	1	0	0	0	0	0	0	0	Food Secure
86	Control	2	9	9	0	4	1	0	0.05	1	0	0	0	0	0	NA	NA	NA	1	1	0	1	0	0	0	0	0	1	0	Food Secure
87	Control	2	8	0	0	2	0	0	0.12	1	1	0	0	0	0	NA	NA	NA	0	1	0	0	0	0	0	0	0	0	0	Mildly Food Insecure
88	Control	2	8	9	0	9	1	0	0.13	1	0	0	0	0	0	0	0	1	1	1	0	0	0	0	0	0	0	0	0	Mildly Food Insecure
89	Control	2	9	4	0	1	1	1	0.13	0	0	0	0	NA	0	NA	NA	NA	1	1	NA	1	0	0	0	1	1	0	0	Food Secure
90	Control	2	9	7	1	6	1	0	0.28	1	1	0	0	0	0	NA	1	NA	1	1	1	1	0	0	0	0	0	0	0	Food Secure
91	Nutrition + WSH	2	12	10	0	3	1	0	0.07	0	1	0	0	0	0	0	NA	NA	1	1	1	1	0	0	0	1	0	1	0	Food Secure
92	Nutrition + WSH	2	9	10	0	11	1	0	0.66	1	0	0	0	0	0	0	0	1	1	1	1	0	0	0	0	0	0	0	0	Food Secure
700	Nutrition + WSH	2	10	8	0	3	1	1	0.14	0	1	0	3	0	0	0	NA	NA	1	1	1	0	0	0	0	NA	NA	NA	NA	Food Secure
701	Nutrition + WSH	2	0	0	0	4	0	0	0.07	0	1	0	2	0	0	0	0	NA	1	1	0	0	0	0	0	0	0	1	1	Severely Food Insecure
93	Nutrition + WSH	2	8	0	0	8	1	0	0.13	0	1	0	0	0	0	NA	0	1	0	1	0	0	1	0	0	0	0	1	0	Food Secure
94	Nutrition + WSH	2	12	16	0	11	1	0	0.17	1	0	0	0	0	0	NA	0	1	1	1	0	0	0	0	0	0	0	0	0	Food Secure
702	Nutrition + WSH	2	5	9	0	3	1	0	0.14	1	0	0	2	0	0	NA	0	NA	1	1	1	1	1	0	0	1	1	0	0	Food Secure
95	Control	2	10	3	0	6	1	1	0.08	1	0	0	0	0	0	NA	NA	0	1	1	0	0	0	0	0	0	0	0	0	Food Secure
96	Control	2	9	7	1	6	1	0	0.25	1	0	0	1	0	0	NA	NA	NA	1	1	1	1	0	0	0	1	1	0	0	Food Secure
97	Control	2	10	12	0	10	1	1	NA	0	0	0	0	0	0	NA	0	NA	1	1	0	1	0	0	0	0	0	1	1	Food Secure
98	Control	2	4	0	0	8	1	0	0.08	1	0	0	0	0	0	0	0	NA	1	1	NA	1	0	0	0	1	0	0	0	Food Secure
99	Control	2	9	5	0	8	1	1	0.05	1	0	0	1	0	0	NA	0	1	1	1	1	0	0	0	0	1	1	0	0	Food Secure
100	Control	2	10	7	0	3	0	0	0.35	1	1	0	0	0	0	NA	NA	NA	1	1	0	0	0	0	0	0	0	0	0	Food Secure
101	Control	2	9	12	0	3	1	0	0.24	0	1	0	1	NA	0	0	NA	NA	0	1	0	1	0	0	0	0	0	1	0	Food Secure
703	Control	2	10	9	1	4	0	0	0.25	1	0	0	0	1	0	NA	NA	NA	1	1	0	1	0	0	0	1	0	0	0	Food Secure
102	Control	2	7	0	0	3	0	0	0.01	1	1	0	3	0	0	0	NA	NA	1	1	0	1	0	0	0	0	0	0	0	Moderately Food Insecure
103	Control	2	8	6	0	5	0	0	0.05	1	1	0	0	0	0	0	NA	NA	1	1	0	1	0	0	0	0	0	0	0	Moderately Food Insecure
106	Control	2	8	9	0	13	1	0	0.5	1	1	0	2	0	0	0	NA	1	1	1	0	0	1	0	0	0	0	0	0	Food Secure
704	Control	2	9	5	0	3	0	0	0.05	1	1	0	4	0	0	NA	NA	NA	1	1	0	1	0	0	0	0	0	0	0	Food Secure
107	Control	2	2	5	0	3	1	0	0.05	1	1	0	0	0	0	NA	0	NA	0	1	1	1	0	0	0	0	0	0	0	Moderately Food Insecure
108	Control	2	10	8	0	7	1	0	0.18	1	0	0	0	0	0	NA	1	NA	1	1	0	0	0	0	0	0	0	0	0	Food Secure
705	Control	2	9	9	0	8	1	0	1.05	1	0	0	0	0	0	0	NA	1	1	1	0	1	0	0	0	0	0	0	0	Food Secure
109	Nutrition + WSH	2	6	0	0	9	1	1	0.35	1	1	0	0	0	0	0	0	NA	1	1	0	1	0	0	0	1	1	0	0	Food Secure
110	Nutrition + WSH	2	7	6	0	9	1	1	0.35	1	1	0	0	0	0	NA	0	NA	1	1	0	1	0	0	0	1	1	0	0	Food Secure
111	Nutrition + WSH	2	6	0	0	4	1	0	0.17	1	0	0	0	NA	0	0	0	NA	0	1	1	0	0	0	0	1	1	0	0	Food Secure
112	Nutrition + WSH	2	8	8	0	4	1	1	NA	1	0	0	1	0	0	NA	NA	1	1	1	0	1	0	0	0	0	0	0	0	Food Secure
113	Nutrition + WSH	2	10	7	0	9	1	1	0.35	0	0	0	0	0	0	0	0	0	1	1	0	1	0	0	0	1	1	0	0	Food Secure
114	Nutrition + WSH	2	5	5	0	2	1	0	0.08	1	1	0	0	0	0	NA	NA	NA	1	1	0	1	0	0	0	0	0	0	0	Food Secure
115	Nutrition + WSH	2	12	12	1	2	1	0	NA	1	0	0	0	0	0	NA	NA	NA	1	1	NA	1	0	0	0	0	0	0	0	Food Secure
116	Nutrition + WSH	2	7	5	0	6	1	0	0.05	1	0	0	0	0	0	0	NA	NA	1	1	NA	1	0	0	0	1	1	0	0	Food Secure
117	Nutrition + WSH	2	9	9	0	3	0	0	0.17	1	0	0	0	0	0	NA	NA	NA	1	1	0	1	0	0	0	0	0	0	0	Food Secure
118	Nutrition + WSH	2	6	1	1	6	1	1	0.03	1	1	0	0	0	1	0	0	NA	0	1	0	0	0	0	0	1	0	0	0	Mildly Food Insecure
119	Nutrition + WSH	2	8	0	0	5	1	0	0.03	1	0	0	0	0	0	0	NA	NA	1	1	0	0	0	0	0	0	0	0	0	Food Secure
120	Control	2	8	3	1	4	0	0	0.02	1	0	0	3	0	0	NA	0	NA	0	1	0	1	0	0	0	0	0	0	0	Food Secure
121	Control	2	9	9	0	4	1	0	0.09	1	0	0	0	0	0	NA	NA	NA	1	1	1	0	0	0	0	1	1	0	0	Food Secure
122	Control	2	9	14	1	4	0	1	0.14	1	0	0	0	0	0	0	NA	NA	1	1	0	1	0	0	0	0	0	1	1	Food Secure
706	Control	2	10	9	0	3	0	0	0.03	1	0	0	0	0	0	0	0	NA	0	1	0	1	0	0	0	0	0	1	0	Food Secure
123	Control	2	10	10	1	8	1	0	0.12	1	1	0	0	0	0	NA	NA	0	1	1	1	1	0	0	0	0	0	0	0	Food Secure
124	Control	2	11	11	0	5	1	0	0.13	1	0	0	0	1	0	NA	0	NA	0	1	1	1	0	0	0	0	0	0	0	Food Secure
125	Control	2	9	10	0	6	1	0	0.05	1	0	0	0	0	0	NA	NA	NA	1	1	0	1	0	0	0	0	0	0	0	Food Secure
707	Control	2	8	1	0	3	0	0	0.06	1	0	0	0	0	0	NA	1	NA	0	1	0	1	0	0	0	0	0	1	0	Mildly Food Insecure
708	Control	2	7	5	0	2	0	0	0.08	1	0	0	0	0	0	NA	NA	NA	0	1	0	1	0	0	0	0	0	0	0	Food Secure
126	Control	2	9	0	0	11	0	0	0.17	1	0	0	1	0	0	0	1	1	1	1	0	1	1	0	0	0	0	0	0	Food Secure
127	Control	2	9	9	1	5	0	0	0.35	1	1	0	0	0	0	NA	0	NA	1	1	0	0	0	0	0	0	0	0	0	Food Secure
128	Control	2	0	0	0	3	1	1	0.13	1	0	0	0	0	0	0	NA	NA	1	1	1	1	0	0	0	1	1	0	0	Food Secure
129	Nutrition + WSH	2	10	4	1	7	1	0	0.11	1	1	0	0	0	0	0	1	NA	1	1	0	1	0	0	0	0	0	0	0	Mildly Food Insecure
130	Nutrition + WSH	2	10	12	0	7	1	0	0.05	1	1	0	0	0	0	0	NA	NA	0	1	0	0	0	0	0	1	0	0	0	Mildly Food Insecure
709	Nutrition + WSH	2	9	5	1	3	1	0	NA	1	1	0	2	0	0	NA	NA	NA	0	1	0	1	0	0	0	0	0	0	0	Food Secure
131	Nutrition + WSH	2	10	12	0	3	1	1	0.12	0	0	0	0	0	0	0	NA	NA	1	1	1	1	0	0	0	0	0	0	0	Moderately Food Insecure
133	Nutrition + WSH	2	7	2	0	10	1	1	0.14	1	0	0	0	0	0	0	0	NA	1	1	1	1	0	0	0	0	0	0	0	Food Secure
710	Control	2	5	0	0	4	0	0	0.02	1	0	0	1	0	0	NA	1	NA	0	1	0	0	0	1	1	1	0	0	0	Food Secure
134	Control	2	9	5	0	4	1	0	0.53	1	0	0	0	0	0	NA	NA	1	0	1	0	1	0	0	0	0	0	0	0	Food Secure
711	Control	2	9	10	0	9	1	0	0.09	0	1	0	0	0	0	0	0	1	1	1	0	1	0	0	0	1	1	0	0	Food Secure
135	Control	2	9	9	0	9	1	0	0.09	0	1	0	0	0	0	0	0	1	1	1	0	1	0	0	0	1	1	0	0	Food Secure
136	Control	2	8	2	0	3	0	0	NA	1	0	0	0	0	0	NA	0	NA	0	1	0	0	0	0	0	0	0	0	0	Food Secure
137	Control	2	8	8	0	7	1	1	0.35	1	1	0	5	0	0	0	0	NA	1	1	0	0	0	0	0	0	0	0	0	Mildly Food Insecure
712	Control	2	0	0	0	4	0	0	0.1	1	1	0	3	0	0	0	0	NA	1	1	0	1	0	0	0	0	0	1	1	Food Secure
138	Nutrition + WSH	2	9	5	0	2	0	0	0.01	1	1	0	4	0	0	NA	NA	NA	0	1	0	0	0	0	0	NA	NA	NA	NA	Moderately Food Insecure
139	Nutrition + WSH	2	2	0	0	4	0	0	0.01	1	1	0	4	0	0	0	0	NA	0	1	0	0	0	0	0	NA	NA	NA	NA	Moderately Food Insecure
713	Nutrition + WSH	2	9	9	0	2	1	0	NA	1	0	0	0	0	0	NA	NA	NA	0	1	1	1	0	0	0	1	1	0	0	Food Secure
140	Nutrition + WSH	2	9	9	0	4	1	0	0.32	1	1	0	0	0	0	NA	NA	NA	1	1	1	0	0	0	0	1	0	0	0	Food Secure
714	Nutrition + WSH	2	9	9	0	4	1	0	0.1	0	0	0	0	0	0	NA	NA	NA	1	1	1	1	0	0	0	1	1	0	0	Food Secure
141	Nutrition + WSH	2	8	8	1	3	0	0	0.1	1	1	0	2	0	0	NA	NA	1	0	1	1	1	1	0	0	0	0	0	0	Mildly Food Insecure
715	Control	2	8	12	0	5	1	0	0.22	1	0	0	0	0	0	NA	NA	1	1	1	0	1	0	0	0	0	0	1	1	Food Secure
142	Control	2	0	0	0	5	0	0	0.02	1	1	0	3	0	0	NA	1	1	0	1	0	0	0	0	0	0	0	0	0	Moderately Food Insecure
143	Control	2	9	10	0	4	0	1	0.08	1	0	0	0	0	0	0	NA	NA	0	1	0	1	0	0	0	0	0	0	0	Food Secure
144	Control	2	16	14	0	3	1	0	0.1	1	0	0	0	0	0	NA	NA	NA	0	1	1	0	0	0	0	0	0	0	0	Food Secure
146	Control	2	6	5	0	5	1	0	0.02	1	0	0	0	0	0	0	0	NA	1	1	1	1	0	0	0	0	0	1	1	Food Secure
147	Control	2	10	9	0	10	1	1	0.28	1	1	0	0	0	0	0	0	NA	1	1	1	1	0	0	0	1	0	1	0	Food Secure
148	Control	2	10	10	0	10	1	1	0.28	1	1	0	0	0	0	0	0	NA	1	1	1	1	0	0	0	1	0	1	0	Food Secure
149	Nutrition + WSH	2	9	5	0	8	1	0	0.32	1	0	0	0	0	0	NA	0	NA	1	1	0	1	0	0	0	0	0	1	1	Food Secure
150	Nutrition + WSH	2	10	9	0	8	1	0	0.32	1	0	0	0	0	0	NA	0	NA	1	1	0	1	0	0	0	0	0	1	1	Food Secure
151	Nutrition + WSH	2	7	2	0	4	0	0	0.09	1	0	0	0	0	0	0	0	NA	1	1	1	1	0	0	0	0	0	0	0	Food Secure
152	Nutrition + WSH	2	10	10	0	10	1	0	0.12	1	1	0	0	0	0	0	0	1	1	1	1	1	0	0	0	1	1	0	0	Food Secure
153	Nutrition + WSH	2	7	8	0	4	1	1	0.24	1	1	0	1	0	0	NA	NA	NA	1	1	1	1	0	0	0	0	0	0	0	Food Secure
154	Nutrition + WSH	2	10	3	0	4	1	0	0.02	1	0	0	1	0	0	0	0	NA	0	1	1	1	0	0	0	0	0	1	0	Food Secure
155	Nutrition + WSH	2	8	7	0	2	1	0	0.03	1	1	0	1	0	0	NA	NA	NA	0	1	NA	0	0	0	0	0	0	0	0	Food Secure
716	Control	2	6	8	0	4	1	0	0.24	1	1	0	1	0	0	NA	NA	NA	1	1	NA	0	0	0	0	0	0	0	0	Food Secure
157	Control	2	12	7	1	8	0	0	0.1	1	0	0	1	0	0	0	0	NA	1	1	0	1	0	0	0	0	0	0	0	Food Secure
158	Control	2	8	9	0	4	1	0	0.14	1	0	0	1	0	NA	NA	NA	NA	1	1	0	1	0	0	0	0	0	0	0	Food Secure
717	Control	2	8	9	0	6	1	1	0.1	1	0	0	1	0	0	0	0	NA	1	1	NA	0	0	0	0	0	0	0	0	Food Secure
159	Control	2	6	9	0	6	1	0	0.18	1	0	0	0	0	0	0	0	NA	1	1	0	0	0	0	0	0	0	0	0	Food Secure
160	Control	2	9	5	0	8	1	0	0.27	1	0	0	0	0	0	0	0	NA	1	1	0	1	0	0	0	1	0	0	0	Moderately Food Insecure
162	Control	2	9	5	1	2	0	0	0.12	1	1	0	1	0	0	NA	NA	NA	0	1	0	1	0	0	0	1	0	0	0	Food Secure
164	Control	2	10	10	0	4	1	1	NA	1	0	0	0	0	0	NA	NA	NA	1	1	0	0	0	0	0	0	0	1	0	Food Secure
165	Control	2	9	8	0	8	1	0	0.1	1	0	0	2	0	0	NA	1	NA	1	1	0	1	0	0	0	0	0	0	0	Food Secure
166	Control	2	9	10	0	3	0	0	0.9	1	0	0	0	0	0	NA	0	NA	1	1	1	1	0	0	0	0	0	0	0	Food Secure
167	Control	2	6	8	0	3	0	0	0.05	1	1	0	1	0	0	0	NA	NA	0	1	1	1	0	0	0	0	0	0	0	Food Secure
168	Control	2	7	0	0	3	0	0	0.05	1	1	0	1	0	0	NA	1	NA	0	1	0	0	0	0	0	0	0	0	0	Moderately Food Insecure
169	Control	2	3	0	0	4	0	0	0.07	1	0	0	0	0	0	0	0	NA	1	1	0	1	0	0	0	0	0	0	0	Mildly Food Insecure
718	Control	2	5	9	0	4	0	0	NA	1	1	0	0	0	0	NA	NA	NA	1	1	1	1	0	0	0	0	0	0	0	Moderately Food Insecure
170	Control	2	0	0	0	3	0	0	NA	1	1	0	1	1	0	NA	1	NA	0	1	0	0	0	0	0	0	0	0	0	Moderately Food Insecure
171	Control	2	6	8	0	5	1	0	0.32	1	0	0	0	0	0	NA	NA	NA	1	1	0	1	0	0	0	0	0	0	0	Moderately Food Insecure
172	Nutrition + WSH	2	4	5	0	3	1	0	0.1	1	0	0	0	0	0	NA	0	NA	0	1	NA	0	0	0	0	0	0	1	0	Moderately Food Insecure
173	Nutrition + WSH	2	4	4	0	5	0	0	0.05	1	0	0	0	0	0	NA	0	NA	0	1	0	0	0	0	0	1	0	0	0	Food Secure
174	Nutrition + WSH	2	4	4	0	2	0	0	0.02	1	0	0	0	0	0	NA	NA	NA	0	1	1	1	0	0	0	0	0	0	0	Mildly Food Insecure
175	Nutrition + WSH	2	0	5	0	5	0	0	0.08	1	1	0	1	0	0	0	0	NA	0	1	0	0	0	0	0	0	0	0	0	Mildly Food Insecure
176	Nutrition + WSH	2	5	8	NA	3	1	0	0.03	1	0	0	0	0	0	NA	NA	NA	0	1	0	1	0	0	0	0	0	0	0	Moderately Food Insecure
177	Nutrition + WSH	2	9	10	0	3	1	0	0.08	1	1	0	0	0	0	NA	NA	NA	0	1	0	0	0	0	0	0	0	0	0	Moderately Food Insecure
178	Nutrition + WSH	2	5	6	0	8	1	0	0.06	1	0	0	0	0	0	NA	0	1	1	1	0	0	0	0	0	0	0	1	1	Food Secure
179	Control	2	10	9	0	8	1	0	1.4	1	0	0	0	0	0	NA	0	1	1	1	1	1	0	0	0	0	0	0	0	Food Secure
180	Control	2	7	12	1	5	0	0	0.35	1	1	0	1	0	0	NA	NA	0	1	1	1	1	0	0	0	1	0	0	0	Food Secure
719	Control	2	2	0	1	4	0	0	0.01	1	1	0	1	0	0	NA	0	1	0	1	1	1	0	0	0	0	0	0	0	Moderately Food Insecure
181	Control	2	0	0	0	3	0	0	0.05	1	0	0	3	1	1	NA	1	NA	0	NA	NA	NA	0	0	0	NA	NA	NA	NA	Food Secure
182	Control	2	0	0	0	3	0	0	0.12	1	0	0	0	0	0	NA	NA	NA	1	1	1	1	0	0	0	1	0	0	0	Food Secure
183	Control	2	9	9	0	3	1	0	0.55	1	1	0	0	0	0	NA	0	NA	0	1	0	0	0	0	0	0	0	0	0	Moderately Food Insecure
184	Nutrition + WSH	2	7	9	0	7	0	0	0.6	1	0	0	0	0	0	0	NA	1	1	1	0	0	0	0	0	0	0	0	0	Food Secure
720	Nutrition + WSH	2	4	9	1	6	0	0	0.06	1	1	0	3	0	0	0	1	1	0	1	0	0	0	0	0	0	0	0	0	Mildly Food Insecure
185	Nutrition + WSH	2	5	4	0	5	0	0	0.17	1	1	0	2	0	0	0	NA	NA	0	1	0	1	0	0	0	0	0	0	0	Moderately Food Insecure
186	Nutrition + WSH	2	6	10	0	4	1	0	0.36	1	0	0	0	0	0	NA	0	NA	1	1	0	1	0	0	0	0	0	1	1	Food Secure
187	Nutrition + WSH	2	9	4	0	4	1	0	0.2	1	0	0	0	0	0	0	0	NA	1	1	0	0	0	0	0	0	0	0	0	Food Secure
188	Nutrition + WSH	2	10	14	0	7	0	0	NA	1	0	0	0	0	0	0	NA	NA	1	1	0	0	0	0	0	0	0	0	0	Moderately Food Insecure
189	Nutrition + WSH	2	7	10	0	5	1	0	1.9	1	0	0	0	0	0	NA	0	NA	1	1	1	1	0	0	0	0	0	0	0	Food Secure
190	Control	2	5	0	1	3	1	1	0.14	0	0	0	1	0	0	NA	NA	0	0	1	1	1	1	0	0	1	1	0	0	Food Secure
191	Control	2	7	4	1	4	0	0	0.08	1	0	0	1	0	0	0	NA	NA	1	1	1	1	0	0	0	0	0	0	0	Food Secure
721	Control	2	5	0	0	3	1	0	0.35	1	1	0	0	1	1	NA	1	NA	0	NA	NA	NA	0	0	0	0	0	0	0	Food Secure
193	Control	2	7	0	1	3	0	0	0.07	1	0	0	0	0	0	NA	NA	1	1	1	1	1	0	0	0	0	0	0	0	Food Secure
722	Control	2	0	9	1	2	0	0	0.14	1	0	0	0	0	0	NA	NA	NA	0	1	1	1	0	0	0	0	0	1	0	Mildly Food Insecure
194	Control	2	9	0	0	5	0	0	0.07	1	0	0	0	0	0	NA	0	NA	0	1	0	1	0	0	0	0	0	0	0	Moderately Food Insecure
195	Control	2	10	7	0	5	1	1	0.36	1	0	0	0	0	0	NA	NA	NA	1	1	0	1	0	0	0	1	1	0	0	Food Secure
723	Control	2	10	9	0	5	1	1	0.37	1	0	0	0	0	0	NA	NA	NA	1	1	0	1	0	0	0	1	1	0	0	Food Secure
724	Control	2	10	8	0	3	1	0	0.18	1	0	0	0	0	0	NA	NA	1	0	1	1	1	0	0	0	0	0	1	0	Food Secure
725	Control	2	6	8	0	6	1	0	0.35	1	0	0	0	0	0	0	NA	1	1	1	0	1	0	0	0	1	1	0	0	Food Secure
196	Control	2	9	14	1	3	1	0	0.12	1	0	0	0	0	0	NA	NA	NA	0	1	0	0	0	0	0	0	0	0	0	Food Secure
197	Control	2	10	8	0	6	1	0	0.35	1	0	0	0	0	0	NA	0	NA	1	1	NA	1	0	0	0	1	1	0	0	Moderately Food Insecure
726	Control	2	9	0	1	2	0	0	NA	1	1	0	0	0	0	NA	NA	NA	0	1	0	1	0	0	0	0	0	0	0	Mildly Food Insecure
198	Control	2	7	10	0	4	1	1	NA	1	0	0	0	0	0	0	0	NA	1	1	1	1	0	0	0	0	0	0	0	Food Secure
199	Nutrition + WSH	2	5	10	1	5	1	0	0.17	1	1	0	0	0	0	NA	NA	1	1	1	1	1	1	0	0	0	0	0	0	Food Secure
200	Nutrition + WSH	2	9	10	0	5	0	0	NA	1	0	0	0	0	0	NA	0	NA	1	1	1	1	0	0	0	0	0	0	0	Food Secure
201	Nutrition + WSH	2	9	9	0	2	1	0	NA	0	1	0	0	NA	0	NA	NA	1	1	1	0	0	1	0	0	1	1	0	0	Food Secure
727	Nutrition + WSH	2	10	10	0	4	1	0	0.3	1	1	0	1	0	0	NA	NA	NA	1	1	1	0	0	0	0	0	0	0	0	Food Secure
202	Nutrition + WSH	2	9	9	0	3	1	0	0.08	1	1	0	1	0	0	NA	NA	NA	1	1	0	1	0	0	0	1	1	0	0	Food Secure
203	Nutrition + WSH	2	7	8	0	4	1	0	0.04	1	0	0	0	0	0	0	NA	0	1	1	1	1	0	0	0	0	0	0	0	Food Secure
204	Control	2	7	10	0	3	1	0	0.09	1	1	0	0	0	0	NA	0	NA	1	1	0	1	0	0	0	1	1	0	0	Food Secure
205	Control	2	9	9	0	3	1	1	0.87	0	1	0	0	0	0	NA	NA	NA	1	1	1	1	0	0	0	1	1	0	0	Food Secure
206	Control	2	9	9	0	7	1	0	0.3	0	1	0	0	0	0	0	0	NA	1	1	1	0	1	0	0	1	0	1	0	Food Secure
207	Control	2	5	5	0	7	1	0	0.09	1	1	0	1	0	0	NA	NA	1	0	1	1	1	0	0	0	NA	NA	NA	NA	Food Secure
728	Control	2	10	9	1	3	1	0	0.02	1	0	0	0	0	0	NA	1	NA	0	1	1	1	1	0	0	1	0	0	0	Moderately Food Insecure
208	Control	2	9	5	0	3	1	0	0.25	1	0	0	1	0	0	NA	NA	NA	1	1	1	1	0	0	0	0	0	0	0	Mildly Food Insecure
729	Control	2	9	10	0	2	1	0	0.21	1	0	0	1	NA	0	NA	NA	NA	1	1	1	1	0	0	0	1	1	0	0	Food Secure
211	Control	2	8	5	0	3	0	0	NA	1	1	0	0	0	0	NA	0	NA	0	0	NA	0	0	0	0	0	0	0	0	Moderately Food Insecure
212	Control	2	5	8	0	5	1	0	0.35	1	0	0	0	0	0	NA	0	NA	1	1	0	1	0	0	0	0	0	1	0	Food Secure
213	Control	2	8	9	0	4	1	0	0.18	1	1	0	0	0	0	NA	NA	NA	1	1	1	0	0	0	0	1	1	0	0	Food Secure
214	Control	2	6	3	0	3	1	0	0.15	1	1	0	3	0	0	0	NA	NA	1	1	0	1	0	0	0	0	0	0	0	Food Secure
215	Control	2	12	9	0	6	1	0	0.35	1	1	0	1	0	0	NA	NA	NA	0	1	1	1	0	0	0	0	0	0	0	Food Secure
216	Control	2	6	5	0	2	0	0	0.05	1	1	0	1	NA	0	0	NA	NA	0	1	0	1	0	0	0	0	0	0	0	Food Secure
217	Control	2	10	12	0	9	0	0	0.35	1	1	0	0	0	0	0	0	0	1	1	1	0	0	0	0	1	0	0	0	Food Secure
218	Control	2	9	2	0	2	0	0	0.03	1	0	0	0	0	0	NA	NA	NA	0	1	0	0	0	0	0	0	0	0	0	Mildly Food Insecure
219	Control	2	8	8	0	6	0	0	0.35	1	1	0	3	0	0	0	NA	NA	1	1	0	0	0	0	0	NA	NA	NA	NA	Food Secure
220	Control	2	7	10	1	2	1	0	0.08	1	0	0	1	0	0	NA	NA	NA	0	1	1	1	0	0	0	1	0	0	0	Food Secure
730	Control	2	6	0	1	4	1	0	0.02	1	1	0	0	0	0	0	0	NA	1	1	1	1	0	0	0	0	0	0	0	Food Secure
225	Control	2	8	8	0	3	1	0	0.3	1	0	0	0	0	0	NA	NA	NA	0	1	0	1	0	0	0	0	0	0	0	Food Secure
226	Nutrition + WSH	2	0	0	1	5	1	0	NA	0	0	0	0	0	0	NA	NA	1	1	1	0	1	0	0	0	NA	NA	NA	NA	Severely Food Insecure
227	Nutrition + WSH	2	8	7	0	3	1	1	0.08	1	1	0	2	0	0	NA	NA	NA	1	1	0	0	0	0	0	0	0	0	0	Food Secure
228	Nutrition + WSH	2	9	10	0	6	1	1	0.4	1	1	0	0	0	0	0	0	NA	1	1	0	0	0	0	0	0	0	0	0	Food Secure
229	Nutrition + WSH	2	5	6	0	7	1	0	0.16	1	0	0	0	0	0	0	0	NA	1	1	0	0	0	0	0	0	0	0	0	Mildly Food Insecure
731	Nutrition + WSH	2	12	10	0	2	1	1	0.04	1	1	0	0	0	0	NA	NA	NA	1	1	0	1	0	0	0	1	0	0	0	Food Secure
231	Control	2	12	NA	1	7	1	1	NA	1	1	0	0	0	0	NA	NA	0	1	1	1	1	0	0	0	0	0	0	0	Food Secure
232	Control	2	10	10	0	5	1	0	0.35	1	0	0	0	0	0	NA	NA	NA	1	1	1	0	0	0	0	0	0	1	1	Food Secure
233	Control	2	5	6	0	9	1	1	0.17	0	0	0	0	0	0	NA	NA	1	1	1	1	0	1	0	0	1	1	0	0	Mildly Food Insecure
732	Control	2	10	10	0	3	1	0	0.17	0	1	0	1	0	0	NA	0	NA	0	1	1	1	1	0	0	1	1	0	0	Food Secure
234	Control	2	9	8	1	2	1	0	0.87	1	1	0	0	0	0	NA	NA	NA	0	1	0	1	0	0	0	0	0	0	0	Food Secure
235	Control	2	5	0	0	3	0	0	NA	1	1	0	0	0	0	0	NA	NA	0	1	1	0	0	0	0	0	0	0	0	Food Secure
236	Control	2	9	10	0	3	1	1	0.15	1	1	0	0	0	0	NA	NA	NA	1	1	1	1	0	0	0	1	0	0	0	Food Secure
733	Control	2	10	5	0	5	1	1	0.18	1	1	0	0	0	0	0	NA	NA	1	1	0	0	0	0	0	0	0	1	1	Food Secure
237	Control	2	6	7	0	2	1	0	0.1	1	1	0	2	0	0	NA	NA	NA	0	1	0	0	0	0	0	0	0	0	0	Mildly Food Insecure
238	Control	2	5	4	0	3	1	0	0.08	1	0	0	0	0	0	0	NA	NA	0	1	0	1	0	0	0	0	0	0	0	Food Secure
734	Control	2	4	7	0	5	1	0	0.35	1	1	0	0	0	0	0	NA	NA	1	1	0	1	0	0	0	0	0	0	0	Food Secure
239	Control	2	5	5	0	3	1	0	0.5	1	0	0	1	0	0	0	NA	NA	0	1	0	0	0	0	0	0	0	0	0	Food Secure
240	Nutrition + WSH	2	10	9	0	4	1	0	0.05	1	1	0	1	0	0	NA	NA	NA	1	1	1	0	0	0	0	0	0	0	0	Severely Food Insecure
243	Nutrition + WSH	2	9	9	0	6	1	0	0.04	1	0	0	0	0	0	0	0	NA	1	1	0	0	0	0	0	0	0	0	0	Severely Food Insecure
244	Control	2	9	10	0	7	1	1	NA	1	0	0	0	0	0	NA	NA	0	1	1	0	0	0	0	0	0	0	1	1	Mildly Food Insecure
245	Control	2	9	9	0	12	1	1	1.44	0	0	0	0	0	0	0	0	NA	1	1	1	0	1	0	0	0	0	0	0	Food Secure
247	Control	2	9	4	0	9	0	0	0.35	1	1	0	0	0	0	NA	0	1	1	1	0	0	0	0	0	0	0	0	0	Food Secure
248	Control	2	7	9	0	5	1	0	0.12	1	1	0	0	0	0	NA	NA	NA	1	1	1	1	0	0	0	0	0	0	0	Food Secure
735	Control	2	6	5	0	4	1	0	0.06	1	0	0	0	0	0	0	0	NA	1	1	0	1	0	0	0	0	0	0	0	Food Secure
736	Control	2	4	4	0	4	1	0	0.1	1	0	0	0	0	0	0	NA	NA	1	1	0	1	0	0	0	0	0	0	0	Food Secure
249	Control	2	12	6	0	2	1	1	0.02	1	0	0	0	0	0	NA	NA	NA	0	1	0	1	0	0	0	0	0	0	0	Food Secure
250	Nutrition + WSH	2	9	9	0	2	1	0	0.03	1	1	0	0	0	0	NA	NA	NA	0	1	0	0	0	0	0	0	0	0	0	Food Secure
737	Nutrition + WSH	2	3	3	0	4	1	0	0.03	1	1	0	0	0	0	NA	0	NA	0	1	0	0	0	0	0	0	0	0	0	Food Secure
251	Nutrition + WSH	2	9	10	0	2	1	1	0.03	0	1	0	0	NA	0	0	NA	NA	0	1	1	1	0	0	0	1	0	0	0	Food Secure
738	Nutrition + WSH	2	12	14	0	3	1	0	NA	1	1	0	0	0	0	NA	NA	0	0	1	0	0	1	0	0	0	0	0	0	Food Secure
739	Nutrition + WSH	2	2	0	0	2	0	0	0.02	1	0	0	0	0	0	NA	NA	NA	0	1	0	1	0	0	0	0	0	0	0	Food Secure
252	Nutrition + WSH	2	12	16	0	5	1	0	0.05	1	1	0	1	0	0	NA	0	NA	0	1	1	1	1	0	0	1	0	0	0	Food Secure
253	Nutrition + WSH	2	9	9	0	5	1	1	0.79	1	0	0	0	0	0	0	NA	NA	1	1	1	1	0	0	0	0	0	1	0	Food Secure
254	Control	2	6	8	0	7	0	1	0.2	0	1	0	0	0	0	0	NA	NA	1	1	1	1	0	0	0	0	0	0	0	Food Secure
255	Control	2	6	5	0	5	1	0	0.02	1	1	0	0	0	0	0	0	NA	0	1	1	0	0	0	0	0	0	0	0	Mildly Food Insecure
256	Control	2	8	10	0	3	1	1	0.04	0	1	0	0	0	0	NA	NA	1	1	1	0	1	0	0	0	0	0	0	0	Food Secure
257	Control	2	7	7	0	5	1	1	0.18	1	1	0	0	0	0	NA	NA	NA	1	1	0	1	0	0	0	1	1	0	0	Food Secure
258	Control	2	6	4	0	4	0	0	0.07	1	0	0	0	0	0	NA	0	0	1	1	0	1	0	0	0	1	0	0	0	Moderately Food Insecure
740	Control	2	6	5	0	2	0	0	0.07	1	0	0	0	0	0	NA	NA	NA	0	1	0	1	0	0	0	0	0	0	0	Food Secure
259	Control	2	8	9	0	7	1	0	2.45	0	0	0	0	0	0	0	0	NA	1	1	1	1	0	0	0	0	0	0	0	Food Secure
260	Control	2	0	5	1	3	1	1	0.35	1	0	0	0	0	0	0	NA	NA	1	1	1	1	0	0	0	0	0	0	0	Food Secure
741	Control	2	7	10	0	3	1	0	0.1	1	1	0	1	0	0	0	NA	NA	1	1	1	0	0	0	0	1	1	0	0	Food Secure
262	Control	2	7	7	0	3	1	0	0.05	1	0	0	0	0	0	NA	NA	0	0	1	0	1	0	0	0	0	0	1	1	Food Secure
742	Control	2	8	0	1	6	1	0	NA	1	1	0	2	0	1	0	NA	NA	0	1	0	0	0	0	0	NA	NA	NA	NA	Moderately Food Insecure
263	Control	2	9	12	0	8	1	1	0.35	0	0	0	0	0	0	0	1	NA	1	1	0	1	1	0	0	0	0	0	0	Food Secure
743	Nutrition + WSH	2	7	5	0	8	1	0	0.13	1	1	0	0	0	0	0	0	NA	1	1	0	0	0	0	0	0	0	1	0	Mildly Food Insecure
264	Nutrition + WSH	2	10	10	0	3	1	1	0.05	0	1	1	0	NA	0	0	NA	NA	1	1	0	1	0	0	0	0	0	1	0	Food Secure
265	Nutrition + WSH	2	2	0	0	4	0	0	0.05	1	1	0	0	0	0	NA	0	NA	0	1	0	1	0	0	0	0	0	0	0	Mildly Food Insecure
744	Nutrition + WSH	2	6	7	0	7	1	0	0.24	1	1	0	0	0	0	NA	0	NA	1	1	0	1	0	0	0	0	0	1	1	Food Secure
266	Nutrition + WSH	2	6	5	0	7	1	0	0.04	1	0	0	0	0	0	0	0	0	1	1	0	1	1	0	0	0	0	0	0	Moderately Food Insecure
267	Nutrition + WSH	2	5	5	1	5	0	1	0.17	1	0	0	0	0	0	0	0	0	0	1	0	1	0	0	0	NA	NA	NA	NA	Food Secure
268	Control	2	2	0	0	5	1	0	0.35	1	0	0	0	0	0	0	1	NA	0	1	0	0	0	0	0	0	0	0	0	Moderately Food Insecure
269	Control	2	10	8	1	3	0	0	0.2	1	1	0	1	0	0	NA	0	NA	0	1	1	0	0	0	0	0	0	1	0	Moderately Food Insecure
270	Control	2	9	9	0	7	1	1	0.35	1	1	0	0	0	0	0	NA	NA	1	1	1	1	0	0	0	0	0	0	0	Food Secure
745	Control	2	5	7	0	2	0	0	0.05	1	0	0	0	0	0	NA	NA	NA	0	1	0	0	0	0	0	1	1	0	0	Mildly Food Insecure
746	Control	2	4	5	0	7	0	0	0.09	1	0	0	0	0	0	NA	1	NA	1	0	0	0	0	0	0	0	0	0	0	Moderately Food Insecure
747	Control	2	0	0	1	2	0	0	0.07	1	1	0	0	0	0	NA	NA	NA	1	1	0	1	0	0	0	0	0	0	0	Food Secure
748	Nutrition + WSH	2	7	3	1	2	0	0	1.4	1	0	0	0	0	0	NA	NA	NA	0	1	0	0	0	0	0	0	0	1	1	Food Secure
749	Nutrition + WSH	2	5	3	0	11	1	0	0.14	1	0	0	0	0	0	0	0	1	1	1	1	0	0	0	0	1	1	0	0	Food Secure
272	Nutrition + WSH	2	5	4	1	3	0	0	0.11	0	0	0	0	1	0	NA	1	NA	0	1	0	1	0	0	0	0	0	0	0	Food Secure
750	Nutrition + WSH	2	8	9	0	9	0	0	0.07	1	0	0	0	0	0	0	NA	0	1	1	0	0	1	0	0	0	0	0	0	Severely Food Insecure
273	Nutrition + WSH	2	7	5	0	4	1	0	0.35	1	0	0	1	0	0	NA	NA	NA	1	1	0	0	0	0	0	0	0	0	0	Moderately Food Insecure
274	Nutrition + WSH	2	9	8	1	8	1	0	0.11	1	1	0	0	0	0	0	0	NA	1	1	0	0	0	0	0	0	0	0	0	Food Secure
275	Nutrition + WSH	2	9	4	0	3	0	0	0.28	1	0	0	0	0	0	NA	0	NA	1	1	0	0	0	0	0	0	0	0	0	Food Secure
751	Nutrition + WSH	2	5	0	1	5	0	0	0.07	1	0	0	0	0	0	0	1	NA	0	1	0	1	0	0	0	0	0	0	0	Food Secure
276	Control	2	12	10	1	6	1	0	1.05	1	0	0	0	0	0	0	NA	NA	1	1	1	0	0	0	0	1	0	0	0	Moderately Food Insecure
752	Control	2	5	5	1	3	1	0	0.15	1	0	0	0	0	0	NA	1	NA	0	1	1	0	0	0	0	0	0	0	0	Moderately Food Insecure
277	Control	2	9	8	1	3	1	0	0.52	1	1	0	0	0	0	NA	NA	NA	1	0	NA	NA	0	0	0	0	0	0	0	Food Secure
278	Control	2	6	5	0	5	1	0	0.25	1	0	0	0	0	0	0	NA	NA	1	1	0	1	0	0	0	0	0	0	0	Food Secure
279	Control	2	5	5	0	3	1	1	0.4	1	1	0	0	0	0	0	NA	NA	1	1	1	1	0	0	0	0	0	1	1	Food Secure
280	Control	2	7	6	0	2	1	0	0.11	1	1	0	0	0	0	NA	NA	NA	0	1	0	1	0	0	0	0	0	0	0	Food Secure
281	Control	2	5	8	1	5	1	0	0.17	1	1	0	1	0	0	0	NA	NA	1	1	0	1	0	0	0	NA	NA	NA	NA	Food Secure
282	Control	2	5	8	0	3	0	0	0.35	1	0	0	0	0	0	NA	NA	NA	1	1	0	0	0	0	0	0	0	0	0	Food Secure
753	Control	2	6	6	0	2	1	0	NA	1	1	0	0	0	0	NA	NA	NA	0	1	0	0	0	0	0	0	0	0	0	Food Secure
283	Control	2	10	10	0	10	1	1	0.52	0	0	0	0	0	0	NA	0	0	1	1	0	1	0	0	0	1	0	1	0	Food Secure
754	Control	2	7	6	0	4	1	0	0.06	0	0	0	0	0	0	NA	NA	NA	1	1	1	1	0	0	0	0	0	1	1	Food Secure
284	Control	2	9	0	0	3	1	0	0.06	1	0	0	0	0	0	NA	0	NA	0	1	0	0	0	0	0	0	0	0	0	Food Secure
285	Control	2	8	9	0	3	1	0	0.05	1	1	0	3	0	0	NA	0	NA	0	1	0	1	0	0	0	NA	NA	NA	NA	Food Secure
755	Control	2	7	10	0	5	1	0	NA	0	1	0	0	0	0	NA	NA	NA	1	1	0	1	0	0	0	0	0	0	0	Food Secure
286	Nutrition + WSH	2	9	9	0	4	1	1	0.12	1	1	0	0	0	0	NA	0	NA	1	1	1	1	0	0	0	1	0	0	0	Food Secure
287	Nutrition + WSH	2	2	6	0	4	1	0	0.99	1	1	0	0	0	0	NA	0	1	0	1	0	0	0	0	0	0	0	0	0	Food Secure
288	Nutrition + WSH	2	7	7	1	5	1	0	0.2	1	1	0	0	0	0	0	NA	NA	1	1	0	1	0	0	0	0	0	0	0	Food Secure
289	Nutrition + WSH	2	0	0	0	4	1	1	0.17	1	0	0	0	0	0	NA	0	NA	1	1	1	1	0	0	0	0	0	0	0	Food Secure
290	Nutrition + WSH	2	9	5	0	7	1	0	0.16	1	0	0	0	0	0	0	1	NA	0	1	0	0	0	0	0	0	0	0	0	Food Secure
756	Control	2	9	9	0	4	1	0	0.14	1	0	0	0	0	0	NA	0	0	0	1	1	0	1	0	0	0	0	0	0	Food Secure
291	Control	2	4	4	0	4	1	1	0.04	0	1	0	0	0	0	0	NA	NA	1	1	1	1	0	0	0	0	0	1	1	Mildly Food Insecure
292	Control	2	12	12	0	2	1	1	0.06	0	1	0	0	0	0	NA	NA	NA	1	1	0	0	0	0	0	1	1	0	0	Food Secure
293	Control	2	9	9	0	3	1	1	0.08	0	1	0	0	NA	0	NA	0	NA	1	1	1	1	0	0	0	1	1	0	0	Food Secure
294	Nutrition + WSH	2	5	0	0	3	1	0	0.04	1	0	0	1	0	0	0	NA	NA	0	1	1	1	0	0	0	0	0	0	0	Food Secure
757	Nutrition + WSH	2	5	8	0	6	1	0	0.04	1	1	0	0	0	0	NA	1	NA	1	0	NA	NA	0	1	0	0	0	0	0	Food Secure
295	Nutrition + WSH	2	6	0	0	4	1	0	0.61	1	0	0	0	0	0	NA	NA	NA	1	1	0	0	0	0	0	0	0	0	0	Food Secure
296	Nutrition + WSH	2	5	5	0	5	1	0	0.07	1	0	0	0	0	0	0	0	NA	1	1	0	0	0	0	0	0	0	1	1	Food Secure
297	Nutrition + WSH	2	4	5	0	4	1	0	0.06	1	1	0	0	1	1	NA	1	NA	0	NA	NA	NA	0	0	0	0	0	0	0	Food Secure
300	Nutrition + WSH	2	7	10	0	2	1	0	0.03	1	1	0	0	0	0	NA	NA	NA	0	1	0	0	0	0	0	0	0	0	0	Food Secure
301	Nutrition + WSH	2	3	4	0	2	0	0	0.03	1	1	0	0	0	0	NA	NA	NA	0	1	0	0	0	0	0	0	0	0	0	Severely Food Insecure
302	Nutrition + WSH	2	5	4	0	4	1	1	0.03	1	0	0	0	0	0	0	0	NA	1	1	1	0	0	0	0	0	0	0	0	Food Secure
303	Nutrition + WSH	2	5	5	0	7	1	1	0.56	1	0	0	0	0	0	NA	NA	NA	1	1	0	1	0	0	0	0	0	0	0	Food Secure
304	Nutrition + WSH	2	10	9	1	6	0	0	0.08	1	1	0	0	0	0	0	NA	NA	0	0	NA	NA	0	0	0	0	0	0	0	Moderately Food Insecure
305	Nutrition + WSH	2	13	10	0	9	1	0	0.4	1	0	0	1	0	0	0	NA	NA	1	1	1	1	0	0	0	0	0	0	0	Food Secure
758	Nutrition + WSH	2	9	10	0	9	1	0	0.4	1	0	0	0	0	0	0	NA	NA	1	1	1	1	0	0	0	0	0	0	0	Food Secure
759	Nutrition + WSH	2	5	5	0	2	1	0	NA	1	0	0	0	0	0	NA	NA	NA	0	1	0	1	0	0	0	1	1	0	0	Food Secure
306	Nutrition + WSH	2	0	0	0	6	0	0	0.13	1	1	0	0	0	0	0	1	NA	1	1	0	0	0	0	0	0	0	0	0	Food Secure
309	Control	2	9	5	0	8	1	0	0.14	1	1	0	0	0	0	NA	NA	NA	1	1	0	0	0	0	0	0	0	0	0	Food Secure
310	Control	2	7	5	1	4	0	0	0.05	1	1	0	1	0	0	0	0	NA	1	1	0	1	0	0	0	NA	NA	NA	NA	Moderately Food Insecure
311	Control	2	8	5	0	2	1	0	0.06	1	0	0	0	0	0	NA	NA	NA	0	1	0	1	0	0	0	0	0	0	0	Food Secure
760	Control	2	9	5	1	5	1	0	0.04	1	0	0	0	0	0	NA	NA	NA	1	1	0	1	0	0	0	0	0	1	1	Food Secure
312	Control	2	12	14	0	4	1	1	0.59	1	1	0	0	0	0	NA	NA	NA	1	1	1	1	0	0	0	0	0	0	0	Food Secure
314	Control	2	8	5	1	2	0	0	0.04	1	1	0	0	0	0	NA	NA	NA	1	0	NA	NA	0	0	0	0	0	0	0	Food Secure
315	Control	2	9	10	0	5	1	0	0.07	1	0	0	0	0	0	NA	0	1	0	1	1	0	0	1	0	1	0	0	0	Food Secure
316	Control	2	3	0	0	5	0	0	0.11	1	0	0	0	0	0	NA	0	1	1	1	0	0	0	0	0	0	0	1	1	Food Secure
317	Control	2	5	8	1	6	0	0	0.03	1	1	0	0	0	0	NA	0	1	0	1	0	1	0	0	0	0	0	0	0	Moderately Food Insecure
318	Control	2	12	10	0	3	1	1	0.25	1	0	0	0	0	0	NA	NA	NA	1	1	0	0	0	0	0	1	0	0	0	Food Secure
320	Nutrition + WSH	2	0	5	1	5	1	0	0.05	1	1	0	1	0	0	0	0	NA	0	1	0	1	0	0	0	0	0	0	0	Food Secure
321	Nutrition + WSH	2	5	6	1	8	0	0	0.04	0	0	0	0	0	0	0	0	1	1	1	0	1	0	0	0	0	0	0	0	Moderately Food Insecure
322	Nutrition + WSH	2	7	1	0	5	1	1	0.13	1	0	0	0	0	0	0	0	NA	1	1	0	1	0	0	0	0	0	1	0	Food Secure
761	Nutrition + WSH	2	2	4	1	2	1	0	0.05	1	0	0	1	0	0	NA	NA	NA	0	1	1	0	0	0	0	0	0	0	0	Food Secure
323	Nutrition + WSH	2	0	0	1	4	1	0	0.07	0	0	0	0	0	0	NA	0	NA	0	1	0	1	0	0	0	0	0	0	0	Food Secure
762	Nutrition + WSH	2	0	0	1	2	1	0	0.03	1	0	0	0	0	0	NA	NA	NA	0	1	0	0	0	0	0	0	0	0	0	Mildly Food Insecure
325	Nutrition + WSH	2	0	0	0	6	0	0	0.07	1	1	0	0	0	0	0	NA	NA	0	1	0	0	0	1	1	0	0	0	0	Food Secure
326	Nutrition + WSH	2	5	0	1	3	0	0	0.05	1	0	0	0	0	0	NA	0	NA	0	1	NA	0	0	1	0	0	0	1	0	Moderately Food Insecure
763	Nutrition + WSH	2	0	0	0	5	0	0	0.05	1	0	0	0	0	0	0	0	NA	1	1	0	0	0	0	0	0	0	0	0	Food Secure
764	Nutrition + WSH	2	7	0	1	2	1	0	0.35	1	0	0	0	0	0	NA	NA	NA	1	0	NA	1	0	0	0	0	0	0	0	Food Secure
329	Nutrition + WSH	2	0	0	1	4	1	0	0.14	1	1	0	3	0	0	NA	1	1	0	1	1	0	0	0	0	NA	NA	NA	NA	Food Secure
330	Nutrition + WSH	2	0	4	0	3	0	0	0.03	1	1	0	1	0	0	NA	NA	1	0	1	0	1	0	0	0	0	0	0	0	Mildly Food Insecure
331	Nutrition + WSH	2	5	0	1	4	1	0	0.07	0	1	0	1	1	1	1	1	NA	0	NA	NA	NA	0	0	0	NA	NA	NA	NA	Food Secure
333	Nutrition + WSH	2	5	0	0	7	0	0	0.07	1	0	0	1	0	0	NA	NA	NA	1	1	1	0	0	0	0	1	0	0	0	Food Secure
334	Nutrition + WSH	2	9	10	0	2	1	1	0.21	1	1	0	0	0	0	NA	NA	NA	0	1	1	0	0	0	0	1	0	0	0	Food Secure
335	Nutrition + WSH	2	9	4	1	3	1	0	0.14	1	1	0	0	0	0	NA	1	NA	0	1	1	0	0	0	0	0	0	0	0	Food Secure
336	Nutrition + WSH	2	9	6	0	2	0	0	0.05	1	0	0	1	0	0	NA	NA	NA	1	1	NA	0	0	0	0	1	0	0	0	Food Secure
337	Nutrition + WSH	2	7	5	1	3	0	0	0.02	1	1	0	5	0	0	NA	1	NA	0	NA	NA	NA	0	1	0	0	0	0	0	Food Secure
338	Nutrition + WSH	2	9	9	0	8	1	0	0.21	0	0	0	0	0	0	NA	NA	1	1	1	0	0	0	0	0	0	0	0	0	Food Secure
339	Nutrition + WSH	2	0	0	0	4	1	0	0.03	1	1	0	1	0	0	0	NA	NA	0	1	1	0	0	0	0	0	0	0	0	Food Secure
765	Nutrition + WSH	2	0	0	1	6	1	0	0.07	0	1	0	1	0	0	0	1	NA	0	1	0	0	0	0	0	0	0	0	0	Mildly Food Insecure
766	Nutrition + WSH	2	10	4	0	3	1	1	0.22	1	0	0	0	0	0	NA	0	NA	1	1	1	1	0	0	0	1	1	0	0	Food Secure
340	Nutrition + WSH	2	9	5	1	3	1	0	0.06	1	1	0	1	0	0	0	1	NA	0	1	0	0	0	0	0	0	0	0	0	Moderately Food Insecure
341	Nutrition + WSH	2	0	0	0	6	0	0	0.01	1	0	0	0	0	0	0	0	1	1	1	0	1	0	0	0	0	0	0	0	Food Secure
767	Nutrition + WSH	2	10	5	0	2	1	0	0.01	1	0	0	0	0	0	NA	NA	NA	0	1	1	0	0	0	0	0	0	0	0	Severely Food Insecure
342	Nutrition + WSH	2	4	0	0	7	0	0	NA	1	0	0	0	0	0	0	NA	1	1	1	0	0	0	0	0	0	0	0	0	Food Secure
344	Nutrition + WSH	2	4	0	0	3	1	0	0.03	1	0	0	0	0	0	NA	1	NA	0	0	NA	1	0	0	0	0	0	1	0	Severely Food Insecure
345	Nutrition + WSH	2	0	0	0	4	0	0	0.01	1	0	0	0	0	0	NA	0	NA	0	1	0	1	0	0	0	0	0	0	0	Food Secure
346	Nutrition + WSH	2	10	10	0	4	1	1	0.16	0	0	0	0	0	0	0	0	NA	1	1	1	1	0	0	0	1	1	0	0	Food Secure
347	Nutrition + WSH	2	0	0	0	6	1	0	0.07	1	1	0	1	1	1	1	1	1	0	NA	NA	NA	0	0	0	NA	NA	NA	NA	Food Secure
348	Nutrition + WSH	2	4	0	1	5	1	0	0.07	0	1	0	0	0	0	0	0	NA	0	1	1	1	0	0	0	0	0	0	0	Food Secure
349	Nutrition + WSH	2	6	5	0	2	1	0	0.2	1	0	0	2	0	NA	NA	NA	NA	0	1	1	0	0	0	0	0	0	0	0	Food Secure
768	Nutrition + WSH	2	0	0	0	3	1	0	0.07	1	0	0	3	1	1	NA	1	NA	0	NA	NA	NA	0	0	0	NA	NA	NA	NA	Food Secure
350	Nutrition + WSH	2	4	4	0	7	1	0	0.11	1	1	0	0	0	0	0	NA	NA	1	1	NA	0	0	0	0	0	0	0	0	Food Secure
351	Nutrition + WSH	2	8	0	0	7	1	0	0.11	1	1	0	0	0	0	0	NA	NA	1	1	NA	0	0	1	1	0	0	0	0	Food Secure
769	Nutrition + WSH	2	10	10	0	6	1	0	0.17	1	1	0	0	0	0	0	NA	NA	1	1	1	1	0	0	0	0	0	0	0	Food Secure
352	Nutrition + WSH	2	0	0	0	6	1	0	0.05	1	0	0	0	0	0	0	0	NA	1	1	0	0	0	0	0	0	0	0	0	Food Secure
353	Nutrition + WSH	2	0	0	0	6	1	0	0.05	1	0	0	0	0	0	0	0	NA	1	1	0	0	0	0	0	0	0	0	0	Food Secure
770	Nutrition + WSH	2	7	10	0	5	1	0	0.25	1	0	0	0	0	0	NA	NA	NA	1	1	1	1	0	0	0	0	0	0	0	Food Secure
354	Nutrition + WSH	2	6	0	0	8	1	0	0.1	1	0	0	0	0	0	0	0	NA	1	1	1	0	0	0	0	0	0	0	0	Food Secure
771	Nutrition + WSH	2	5	5	0	5	1	0	0.28	1	0	0	1	0	0	NA	NA	NA	1	1	0	1	0	0	0	0	0	0	0	Food Secure
355	Nutrition + WSH	2	9	0	0	4	0	0	NA	1	1	0	2	0	0	0	0	NA	1	1	NA	0	0	0	0	NA	NA	NA	NA	Food Secure
772	Nutrition + WSH	2	6	0	1	4	1	0	0.07	1	0	0	0	0	0	0	0	NA	0	1	0	1	0	0	0	0	0	0	0	Food Secure
773	Nutrition + WSH	2	4	8	0	6	1	0	0.07	1	0	0	0	0	0	1	NA	NA	1	1	0	1	0	0	0	0	0	0	0	Food Secure
357	Nutrition + WSH	2	9	12	0	3	1	1	0.28	0	1	0	1	0	0	NA	NA	0	0	1	0	0	1	0	0	0	0	0	0	Food Secure
358	Nutrition + WSH	2	7	6	0	2	0	0	0.03	0	0	0	1	0	0	NA	NA	NA	0	1	NA	0	0	0	0	0	0	0	0	Food Secure
359	Nutrition + WSH	2	7	0	0	7	1	1	0.03	0	1	0	0	0	0	NA	0	NA	0	1	0	1	0	0	0	0	0	0	0	Food Secure
360	Nutrition + WSH	2	0	0	0	5	1	0	0.03	0	0	0	0	0	0	NA	0	NA	0	1	0	0	0	0	0	0	0	0	0	Food Secure
361	Nutrition + WSH	2	0	4	0	7	1	0	0.03	0	0	0	0	0	0	1	1	NA	0	1	0	0	0	1	0	0	0	0	0	Moderately Food Insecure
362	Nutrition + WSH	2	0	0	0	5	1	0	NA	0	1	0	15	0	0	0	NA	NA	0	1	NA	0	0	0	0	0	0	0	0	Moderately Food Insecure
363	Nutrition + WSH	2	6	7	1	3	1	0	0.04	1	1	0	0	0	0	NA	0	NA	0	1	1	0	0	0	0	0	0	0	0	Moderately Food Insecure
364	Nutrition + WSH	2	3	2	0	3	1	0	0.06	0	0	0	0	0	0	NA	NA	1	0	1	NA	0	0	0	0	0	0	0	0	Food Secure
365	Nutrition + WSH	2	3	0	0	5	0	0	0.09	1	1	0	2	0	0	0	0	NA	1	1	0	0	0	0	0	0	0	0	0	Moderately Food Insecure
366	Nutrition + WSH	2	4	0	0	4	0	0	0.03	1	0	0	0	0	0	NA	1	NA	1	1	0	0	0	0	0	0	0	1	0	Moderately Food Insecure
367	Nutrition + WSH	2	2	0	1	7	0	0	0.16	1	1	0	2	1	0	1	1	NA	1	1	NA	0	0	0	0	0	0	0	0	Mildly Food Insecure
368	Nutrition + WSH	2	5	5	0	4	0	0	0.1	1	1	0	2	0	0	0	0	NA	1	1	1	0	0	0	0	0	0	0	0	Food Secure
369	Nutrition + WSH	2	6	4	1	3	0	0	0.02	1	0	0	0	0	0	NA	0	NA	0	1	1	1	0	0	0	1	0	0	0	Severely Food Insecure
370	Nutrition + WSH	2	8	8	1	4	0	0	0.1	1	1	0	10	0	0	0	0	NA	1	1	0	1	0	1	0	0	0	0	0	Food Secure
371	Nutrition + WSH	2	0	0	0	3	0	0	0.02	1	0	0	1	0	0	NA	1	NA	0	1	0	0	0	0	0	0	0	0	0	Food Secure
372	Nutrition + WSH	2	2	4	0	3	1	0	0.02	1	0	0	0	0	0	NA	NA	NA	0	1	1	0	0	1	0	1	0	0	0	Moderately Food Insecure
774	Nutrition + WSH	2	9	9	0	2	1	1	0.01	1	1	0	0	0	0	NA	NA	NA	0	1	1	0	0	0	0	1	1	0	0	Food Secure
376	Nutrition + WSH	2	7	0	0	7	1	1	0.02	1	0	0	1	0	0	0	0	NA	0	1	1	0	0	1	1	0	0	1	1	Moderately Food Insecure
377	Nutrition + WSH	2	4	0	0	3	0	0	NA	1	1	0	0	0	0	NA	1	NA	0	0	NA	0	0	1	0	0	0	0	0	Food Secure
775	Nutrition + WSH	2	2	5	0	6	1	1	0.03	1	1	0	0	0	0	0	1	NA	0	1	0	0	0	1	0	0	0	0	0	Food Secure
379	Nutrition + WSH	2	10	10	0	7	1	1	0.05	0	0	0	0	0	0	NA	NA	NA	0	1	NA	0	0	0	0	1	0	0	0	Food Secure
380	Nutrition + WSH	2	7	9	1	5	1	0	0.09	0	1	0	0	0	0	NA	1	NA	0	1	0	0	0	0	0	NA	NA	NA	NA	Food Secure
381	Nutrition + WSH	2	12	5	0	6	1	0	0.07	0	0	0	0	0	0	0	NA	NA	1	1	0	1	0	0	0	0	0	0	0	Food Secure
382	Nutrition + WSH	2	5	0	0	4	0	0	0.03	0	1	0	1	0	0	NA	0	NA	1	1	NA	0	0	0	0	NA	NA	NA	NA	Food Secure
383	Nutrition + WSH	2	0	1	0	3	0	0	0.07	1	1	0	3	1	1	NA	1	NA	0	NA	NA	NA	0	1	0	0	0	1	0	Moderately Food Insecure
384	Nutrition + WSH	2	0	0	0	6	0	0	0.11	0	1	0	0	0	0	NA	0	1	0	1	0	0	0	0	0	0	0	0	0	Food Secure
385	Nutrition + WSH	2	8	5	1	5	1	0	0.13	1	1	0	1	0	0	0	0	1	1	1	1	0	0	0	0	0	0	0	0	Food Secure
776	Nutrition + WSH	2	5	5	0	5	1	0	0.06	0	1	0	2	0	0	0	0	1	0	1	0	0	0	0	0	0	0	0	0	Mildly Food Insecure
386	Nutrition + WSH	2	9	0	1	6	1	0	0.42	1	1	0	3	0	0	0	NA	NA	1	1	0	0	0	0	0	0	0	0	0	Mildly Food Insecure
387	Nutrition + WSH	2	5	9	1	5	1	0	0.45	0	1	0	0	0	0	NA	NA	NA	1	1	0	1	0	0	0	0	0	1	0	Food Secure
388	Nutrition + WSH	2	4	0	0	6	1	0	0.09	1	1	0	0	0	0	0	NA	NA	1	1	0	1	0	0	0	0	0	0	0	Food Secure
389	Nutrition + WSH	2	5	0	0	5	0	0	0.29	0	1	0	0	0	0	NA	NA	NA	0	1	NA	0	0	0	0	NA	NA	NA	NA	Food Secure
390	Nutrition + WSH	2	9	6	0	3	0	0	0.03	1	0	0	0	0	0	NA	NA	1	0	1	NA	0	0	1	0	0	0	0	0	Moderately Food Insecure
391	Nutrition + WSH	2	11	9	0	6	1	0	0.3	0	1	0	0	0	0	NA	NA	NA	1	1	0	0	0	0	0	0	0	1	1	Food Secure
777	Nutrition + WSH	2	10	10	0	9	1	1	0.73	1	1	0	0	0	0	0	0	NA	1	1	1	1	0	0	0	0	0	0	0	Food Secure
778	Nutrition + WSH	2	9	9	0	4	1	0	0.05	0	0	0	0	0	0	NA	NA	NA	0	1	NA	0	0	0	0	1	0	0	0	Food Secure
392	Nutrition + WSH	2	8	10	0	5	1	1	0.02	0	0	0	0	0	0	0	0	NA	1	1	1	1	0	0	0	1	1	0	0	Food Secure
393	Nutrition + WSH	2	10	5	0	5	1	0	0.06	0	1	0	0	0	0	0	NA	1	1	1	0	0	0	0	0	0	0	0	0	Moderately Food Insecure
394	Nutrition + WSH	2	5	5	0	7	0	0	0.11	0	1	0	1	0	0	NA	0	NA	1	1	1	1	0	0	0	NA	NA	NA	NA	Food Secure
395	Nutrition + WSH	2	0	9	0	3	0	0	0.01	1	1	0	1	0	0	NA	NA	1	1	1	0	1	0	1	0	0	0	0	0	Moderately Food Insecure
779	Nutrition + WSH	2	5	5	0	9	0	0	0.3	1	1	0	0	0	0	0	NA	1	1	1	0	0	0	0	0	0	0	0	0	Food Secure
396	Nutrition + WSH	2	5	5	0	9	0	0	0.3	1	1	0	0	0	0	0	NA	1	1	1	0	0	0	0	0	0	0	0	0	Food Secure
780	Nutrition + WSH	2	6	7	0	2	1	0	NA	1	1	0	3	0	0	NA	NA	NA	0	1	0	0	0	0	0	0	0	0	0	Food Secure
397	Nutrition + WSH	2	5	5	0	4	1	0	0.07	1	0	0	0	0	0	NA	NA	NA	1	1	0	1	0	0	0	0	0	0	0	Moderately Food Insecure
398	Nutrition + WSH	2	5	NA	0	6	0	0	0.2	0	1	0	0	0	0	NA	0	NA	1	1	0	1	0	0	0	0	0	0	0	Food Secure
399	Nutrition + WSH	2	7	7	1	2	1	0	0.1	1	0	0	0	0	0	NA	NA	NA	0	1	1	1	0	0	0	1	0	0	0	Food Secure
781	Nutrition + WSH	2	5	7	1	5	1	0	NA	1	0	0	0	0	0	0	1	NA	1	1	0	0	0	0	0	0	0	0	0	Food Secure
400	Nutrition + WSH	2	5	0	0	3	0	0	0.04	1	1	0	2	0	0	NA	0	NA	0	1	0	0	0	0	0	0	0	0	0	Food Secure
782	Nutrition + WSH	2	9	5	0	4	1	0	0.15	0	1	0	1	0	0	1	1	NA	0	1	0	0	0	1	0	0	0	0	0	Food Secure
783	Nutrition + WSH	2	4	0	0	2	0	0	0.05	1	0	0	0	0	0	NA	NA	NA	0	1	0	0	0	1	0	0	0	0	0	Moderately Food Insecure
784	Nutrition + WSH	2	3	3	0	2	0	0	NA	0	1	0	1	0	0	NA	NA	NA	0	1	0	0	0	0	0	0	0	0	0	Severely Food Insecure
402	Nutrition + WSH	2	5	0	1	2	0	0	0.1	0	1	0	1	0	0	NA	NA	NA	1	0	NA	0	0	1	0	0	0	0	0	Severely Food Insecure
785	Nutrition + WSH	2	6	0	0	6	0	0	0.04	0	1	0	2	0	0	0	0	NA	1	1	0	1	0	0	0	0	0	0	0	Food Secure
403	Nutrition + WSH	2	3	0	0	5	1	0	0.04	1	0	0	0	0	0	0	1	NA	0	0	NA	NA	0	1	0	0	0	0	0	Food Secure
404	Nutrition + WSH	2	7	5	0	9	1	0	0.1	1	0	0	0	0	0	0	1	NA	0	0	NA	NA	0	0	0	0	0	0	0	Food Secure
405	Nutrition + WSH	2	2	4	1	4	1	0	0.2	1	1	0	1	1	0	1	1	NA	0	0	NA	NA	0	0	0	NA	NA	NA	NA	Food Secure
407	Nutrition + WSH	2	5	9	1	6	0	0	0.08	1	1	0	0	0	0	0	NA	1	1	1	NA	0	0	1	0	0	0	0	0	Food Secure
408	Nutrition + WSH	2	10	5	1	6	0	0	0.23	1	1	0	0	0	0	NA	NA	NA	1	1	1	1	0	0	0	1	1	0	0	Food Secure
409	Nutrition + WSH	2	9	5	1	5	1	0	0.3	1	1	0	0	0	0	NA	NA	1	0	1	1	0	0	0	0	0	0	0	0	Food Secure
410	Nutrition + WSH	2	9	9	0	7	0	0	NA	1	1	0	0	0	0	NA	0	0	1	1	0	1	1	0	0	0	0	0	0	Food Secure
411	Nutrition + WSH	2	5	5	0	8	0	0	0.2	0	1	0	0	0	0	0	0	1	1	1	0	0	0	0	0	0	0	0	0	Food Secure
412	Nutrition + WSH	2	9	9	0	6	0	0	0.2	0	1	0	0	0	0	0	0	NA	1	1	0	0	0	0	0	0	0	0	0	Food Secure
413	Nutrition + WSH	2	6	0	0	9	1	0	0.12	0	1	0	8	1	0	0	1	1	0	1	NA	0	0	0	0	NA	NA	NA	NA	Severely Food Insecure
414	Nutrition + WSH	2	7	0	0	5	0	0	0.1	1	1	0	4	0	0	NA	1	NA	0	1	0	1	0	1	0	0	0	0	0	Food Secure
786	Nutrition + WSH	2	5	0	1	3	0	0	0.05	1	0	0	0	0	0	NA	1	NA	0	0	NA	1	0	0	0	NA	NA	NA	NA	Food Secure
415	Nutrition + WSH	2	6	0	1	3	1	0	0.01	1	1	0	0	1	0	NA	NA	NA	0	1	0	1	0	0	0	0	0	0	0	Severely Food Insecure
416	Nutrition + WSH	2	10	10	1	3	0	1	0.4	0	1	0	0	0	0	NA	1	NA	0	0	NA	0	0	0	0	0	0	0	0	Food Secure
787	Nutrition + WSH	2	6	5	1	5	1	0	0.12	0	1	0	1	0	0	NA	NA	NA	1	1	1	0	0	0	0	0	0	0	0	Mildly Food Insecure
417	Nutrition + WSH	2	2	0	1	3	0	0	0.05	0	1	0	0	0	0	NA	NA	1	0	1	1	1	0	0	0	1	0	0	0	Moderately Food Insecure
418	Nutrition + WSH	2	4	0	0	3	0	0	0.03	0	1	0	0	0	0	NA	1	NA	0	0	NA	1	0	0	0	NA	NA	NA	NA	Moderately Food Insecure
420	Nutrition + WSH	2	0	0	0	4	0	0	0.03	1	0	0	0	0	0	0	NA	NA	0	1	0	0	0	0	0	0	0	0	0	Moderately Food Insecure
421	Nutrition + WSH	2	0	0	1	5	0	0	0.08	0	1	0	0	1	1	NA	1	NA	0	NA	NA	NA	0	0	0	0	0	0	0	Severely Food Insecure
422	Nutrition + WSH	2	0	5	1	2	0	0	0.06	0	1	0	0	0	0	NA	NA	NA	1	0	NA	NA	0	0	0	0	0	0	0	Food Secure
423	Nutrition + WSH	2	8	0	1	3	0	0	0.02	1	1	0	1	0	0	NA	1	NA	1	0	NA	0	0	0	0	0	0	0	0	Moderately Food Insecure
425	Nutrition + WSH	2	3	3	0	4	0	0	0.05	1	0	0	0	0	0	NA	0	NA	1	1	0	1	0	0	0	0	0	0	0	Severely Food Insecure
426	Nutrition + WSH	2	5	0	0	3	0	0	0.05	1	1	0	4	0	0	NA	1	NA	0	1	0	0	0	0	0	0	0	0	0	Food Secure
427	Nutrition + WSH	2	10	10	0	3	0	0	0.12	1	1	0	5	0	0	NA	NA	NA	1	1	1	1	0	0	0	0	0	0	0	Moderately Food Insecure
429	Nutrition + WSH	2	5	2	0	10	0	0	0.17	1	0	0	0	0	0	0	NA	1	1	1	0	0	0	0	0	0	0	0	0	Moderately Food Insecure
430	Nutrition + WSH	2	9	8	1	5	1	1	0.1	1	0	0	0	0	0	0	0	NA	1	1	1	1	0	0	0	1	0	0	0	Food Secure
431	Nutrition + WSH	2	2	0	0	3	1	0	0.04	0	1	0	0	0	0	NA	1	NA	0	1	0	1	0	0	0	0	0	0	0	Food Secure
432	Nutrition + WSH	2	5	0	0	4	0	0	0.03	0	1	0	5	0	0	0	0	NA	1	1	0	0	0	0	0	0	0	0	0	Food Secure
434	Nutrition + WSH	2	2	0	0	4	1	0	0.07	1	0	0	0	0	0	0	0	NA	0	1	0	0	0	0	0	0	0	0	0	Food Secure
435	Nutrition + WSH	2	4	4	1	12	1	0	0.05	1	0	0	0	1	0	0	1	1	1	1	NA	0	0	0	0	0	0	0	0	Food Secure
436	Nutrition + WSH	2	0	0	1	5	0	0	0.06	0	1	0	3	1	1	1	1	NA	0	NA	NA	NA	0	0	0	NA	NA	NA	NA	Moderately Food Insecure
438	Nutrition + WSH	2	9	9	0	3	1	0	0.5	1	1	0	0	0	0	NA	NA	NA	1	1	1	1	0	0	0	0	0	1	0	Food Secure
441	Nutrition + WSH	2	9	0	0	6	1	1	0.03	1	1	0	3	0	0	0	0	1	0	1	1	1	0	1	0	NA	NA	NA	NA	Food Secure
442	Nutrition + WSH	2	7	0	1	9	0	0	0.07	0	1	0	1	NA	NA	0	NA	NA	1	1	0	0	0	0	0	NA	NA	NA	NA	Food Secure
443	Nutrition + WSH	2	0	0	0	6	1	0	0.03	0	1	0	2	1	0	0	NA	1	1	1	0	0	0	1	0	NA	NA	NA	NA	Moderately Food Insecure
444	Nutrition + WSH	2	7	8	0	6	1	0	0.07	0	0	0	0	0	0	NA	0	NA	0	1	0	0	0	0	0	0	0	0	0	Food Secure
788	Nutrition + WSH	2	5	5	0	7	1	0	0.08	0	1	0	0	0	0	NA	0	1	1	1	NA	0	0	0	0	0	0	0	0	Food Secure
445	Nutrition + WSH	2	9	9	1	5	0	0	0.15	0	0	0	0	0	0	NA	NA	NA	1	0	NA	NA	0	0	0	1	0	0	0	Food Secure
446	Nutrition + WSH	2	4	0	1	4	0	0	0.02	0	1	0	2	0	0	NA	0	NA	0	1	0	0	0	0	0	0	0	0	0	Food Secure
447	Nutrition + WSH	2	5	0	0	6	1	0	0.02	0	1	0	0	0	0	0	0	NA	1	1	0	0	0	0	0	0	0	0	0	Moderately Food Insecure
448	Nutrition + WSH	2	5	9	0	8	1	0	0.12	0	0	0	1	0	0	0	NA	NA	1	1	0	0	0	0	0	0	0	0	0	Mildly Food Insecure
449	Nutrition + WSH	2	6	8	0	3	1	0	0.09	0	1	0	0	0	0	NA	NA	NA	1	1	0	0	0	0	0	0	0	0	0	Food Secure
789	Nutrition + WSH	2	7	8	0	9	1	0	0.09	1	1	0	2	0	0	0	0	NA	1	1	0	0	0	0	0	0	0	0	0	Food Secure
450	Nutrition + WSH	2	0	0	0	5	1	0	0.03	1	1	0	1	1	1	1	NA	NA	0	NA	NA	NA	0	0	0	0	0	0	0	Moderately Food Insecure
451	Nutrition + WSH	2	5	4	1	4	1	0	NA	0	0	0	0	1	0	NA	1	1	0	0	NA	0	0	0	0	0	0	1	0	Moderately Food Insecure
452	Nutrition + WSH	2	9	10	0	8	1	0	0.02	0	1	0	1	0	0	1	1	NA	0	1	0	1	0	0	0	NA	NA	NA	NA	Food Secure
453	Nutrition + WSH	2	9	10	0	3	0	0	0.1	1	1	0	0	0	0	NA	NA	NA	0	1	0	1	0	0	0	0	0	0	0	Food Secure
454	Nutrition + WSH	2	0	0	0	5	0	0	0.05	0	1	0	2	0	0	0	0	NA	1	1	1	1	0	0	0	0	0	0	0	Food Secure
455	Nutrition + WSH	2	2	0	0	4	0	0	0.05	0	1	0	1	1	1	1	1	NA	0	NA	NA	NA	0	0	0	0	0	0	0	Food Secure
456	Nutrition + WSH	2	6	0	0	3	0	0	0.12	0	1	0	3	1	0	NA	NA	1	1	0	NA	1	0	0	0	0	0	0	0	Severely Food Insecure
457	Nutrition + WSH	2	2	1	0	6	0	0	0.4	0	1	0	0	0	0	0	0	1	1	1	0	0	0	0	0	0	0	0	0	Mildly Food Insecure
458	Nutrition + WSH	2	3	1	0	3	0	0	0.02	0	1	0	3	1	0	NA	NA	NA	0	0	NA	0	0	0	0	0	0	0	0	Severely Food Insecure
459	Nutrition + WSH	2	9	9	0	4	0	0	0.06	0	0	0	1	0	0	0	1	NA	0	1	1	0	0	0	0	0	0	0	0	Mildly Food Insecure
460	Nutrition + WSH	2	10	9	0	6	0	0	0.2	0	1	0	1	0	0	0	0	NA	1	1	1	0	0	0	0	0	0	0	0	Food Secure
461	Nutrition + WSH	2	7	7	1	5	1	1	0.25	1	0	0	1	0	0	NA	NA	1	1	1	0	0	0	0	0	0	0	0	0	Food Secure
462	Nutrition + WSH	2	5	5	0	6	0	0	0.04	1	0	0	1	0	0	0	1	1	1	1	NA	0	0	1	1	0	0	0	0	Food Secure
463	Nutrition + WSH	2	5	5	1	3	0	0	0.08	1	1	0	1	0	0	NA	NA	1	0	1	NA	0	0	1	1	NA	NA	NA	NA	Mildly Food Insecure
464	Nutrition + WSH	2	0	0	0	4	0	0	0.1	0	1	0	2	1	1	1	1	NA	0	NA	NA	NA	0	1	1	0	0	0	0	Mildly Food Insecure
467	Nutrition + WSH	2	5	7	0	5	0	0	0.02	1	1	0	3	0	0	0	0	NA	1	1	0	1	0	0	0	0	0	0	0	Severely Food Insecure
468	Nutrition + WSH	2	2	1	0	6	0	0	0.02	1	1	0	1	0	0	0	0	1	0	1	0	1	0	0	0	0	0	1	0	Food Secure
469	Nutrition + WSH	2	5	4	1	14	0	0	0.5	1	0	0	0	0	0	0	0	1	1	1	0	0	0	1	0	0	0	0	0	Food Secure
470	Nutrition + WSH	2	9	9	0	3	0	0	0.05	1	0	0	0	1	1	NA	1	NA	0	NA	NA	NA	0	0	0	0	0	0	0	Food Secure
471	Nutrition + WSH	2	3	0	0	5	0	0	0.03	1	0	0	2	1	1	1	1	1	0	NA	NA	NA	0	0	0	0	0	0	0	Food Secure
472	Nutrition + WSH	2	9	9	0	3	0	0	0.03	1	0	0	1	1	1	NA	1	NA	0	NA	NA	NA	0	0	0	0	0	0	0	Food Secure
473	Control	2	10	9	0	4	0	0	0.1	1	1	0	0	0	0	NA	0	0	0	1	0	0	1	0	0	0	0	0	0	Moderately Food Insecure
474	Control	2	10	12	0	4	0	0	0.05	1	1	0	0	0	0	0	0	NA	0	1	0	0	0	0	0	1	0	0	0	Moderately Food Insecure
475	Control	2	15	10	0	7	1	1	0.2	1	0	0	2	0	0	NA	NA	NA	1	1	1	0	0	0	0	0	0	0	0	Food Secure
476	Control	2	4	0	0	3	0	0	NA	1	0	0	0	0	0	NA	1	NA	1	1	1	1	0	0	0	0	0	0	0	Mildly Food Insecure
477	Control	2	1	0	0	10	1	0	0.07	1	0	0	0	0	0	0	0	1	1	1	0	0	0	0	0	0	0	0	0	Food Secure
790	Control	2	8	10	0	3	1	0	0.05	1	1	0	1	0	0	NA	0	NA	0	1	1	1	0	0	0	1	0	0	0	Food Secure
479	Control	2	4	0	1	5	0	0	0.04	1	1	0	0	0	0	1	NA	NA	0	1	0	1	0	0	0	0	0	0	0	Moderately Food Insecure
480	Control	2	9	9	1	7	1	0	0.14	0	1	0	1	0	0	0	1	NA	1	0	0	0	0	0	0	0	0	0	0	Mildly Food Insecure
481	Control	2	4	5	0	5	0	0	0.05	1	0	0	0	0	0	0	NA	NA	1	1	NA	0	0	0	0	0	0	0	0	Food Secure
791	Control	2	0	5	0	3	0	0	0.07	1	0	0	0	0	0	NA	0	NA	0	1	NA	0	0	0	0	0	0	0	0	Food Secure
482	Nutrition + WSH	2	10	12	0	7	1	1	0.8	1	0	0	0	0	0	NA	NA	0	1	1	1	1	1	0	0	0	0	0	0	Food Secure
483	Nutrition + WSH	2	12	14	0	8	1	1	0.2	1	1	0	0	0	0	NA	NA	1	1	1	1	1	0	0	0	1	1	0	0	Food Secure
484	Nutrition + WSH	2	5	0	1	5	1	0	0.05	1	0	0	0	0	0	0	1	NA	0	1	0	1	0	1	0	0	0	0	0	Food Secure
485	Nutrition + WSH	2	0	4	1	4	0	0	0.03	1	0	0	0	0	0	NA	0	NA	0	1	0	1	0	0	0	0	0	0	0	Food Secure
486	Nutrition + WSH	2	0	0	1	5	0	0	0.1	1	1	0	0	0	0	0	NA	NA	0	1	0	0	0	0	0	0	0	0	0	Moderately Food Insecure
487	Nutrition + WSH	2	3	0	1	4	0	0	0.03	1	1	0	0	0	0	0	1	NA	0	1	0	0	0	0	0	0	0	0	0	Food Secure
488	Nutrition + WSH	2	8	9	1	5	0	0	0.17	1	1	0	3	0	0	NA	NA	NA	1	1	0	0	0	0	0	NA	NA	NA	NA	Moderately Food Insecure
489	Nutrition + WSH	2	5	0	1	3	0	0	0.02	1	0	0	0	0	0	NA	1	NA	0	1	0	0	0	0	0	0	0	0	0	Food Secure
490	Control	2	7	5	1	4	0	0	0.1	0	1	0	0	0	0	0	0	NA	1	0	NA	0	0	0	0	NA	NA	NA	NA	Food Secure
491	Control	2	0	0	0	4	1	0	0.05	1	1	0	2	0	0	0	1	NA	1	0	NA	0	0	0	0	NA	NA	NA	NA	Food Secure
492	Control	2	5	0	1	3	0	0	0.15	0	1	0	2	0	0	NA	NA	NA	1	1	0	0	0	0	0	NA	NA	NA	NA	Food Secure
493	Control	2	0	0	0	4	0	0	NA	0	1	0	2	0	0	0	0	NA	1	1	0	0	0	0	0	0	0	0	0	Food Secure
494	Control	2	9	4	0	4	0	0	0.1	0	1	0	0	0	0	NA	1	NA	1	1	0	0	0	0	0	0	0	0	0	Moderately Food Insecure
495	Control	2	10	12	0	10	1	0	0.25	1	0	0	0	0	0	NA	0	0	1	1	1	1	0	0	0	1	0	0	0	Food Secure
496	Control	2	4	6	0	5	0	0	0.06	0	1	0	0	0	0	0	NA	NA	1	1	0	1	0	0	0	0	0	0	0	Food Secure
498	Control	2	0	0	1	8	0	0	0.1	0	1	0	1	0	1	0	NA	1	0	0	0	0	0	0	0	0	0	1	0	Moderately Food Insecure
499	Control	2	4	0	1	7	0	0	0.07	0	1	0	0	0	0	0	NA	NA	1	1	0	0	0	1	0	0	0	0	0	Food Secure
792	Control	2	2	0	0	5	0	0	0.02	0	1	0	0	0	0	NA	1	NA	0	0	NA	0	0	0	0	0	0	0	0	Severely Food Insecure
501	Nutrition + WSH	2	7	0	0	4	0	0	NA	1	0	0	1	0	0	0	NA	NA	0	1	0	0	0	0	0	0	0	0	0	Moderately Food Insecure
502	Nutrition + WSH	2	10	12	0	5	0	0	0.3	0	1	0	0	0	0	0	0	NA	1	1	0	0	1	0	0	0	0	0	0	Food Secure
503	Nutrition + WSH	2	6	5	1	2	0	0	0.05	0	1	0	1	0	0	NA	NA	NA	0	1	0	0	0	0	0	0	0	0	0	Food Secure
504	Nutrition + WSH	2	9	9	0	8	0	0	0.18	0	1	0	0	0	0	NA	NA	1	1	1	0	1	0	0	0	0	0	0	0	Food Secure
505	Nutrition + WSH	2	9	0	0	2	0	0	0.04	0	1	0	0	0	0	NA	NA	NA	0	1	0	1	0	0	0	0	0	0	0	Food Secure
506	Nutrition + WSH	2	4	0	0	3	1	0	0.03	0	1	0	2	0	0	NA	0	NA	0	1	0	1	0	0	0	0	0	0	0	Mildly Food Insecure
507	Nutrition + WSH	2	4	6	0	3	1	1	0.4	0	1	0	0	NA	0	NA	0	NA	0	1	1	1	0	0	0	1	0	0	0	Moderately Food Insecure
509	Nutrition + WSH	2	0	6	0	4	0	0	0.17	0	1	0	3	0	0	NA	NA	NA	1	1	0	1	0	0	0	0	0	0	0	Food Secure
510	Nutrition + WSH	2	7	8	0	6	1	0	0.12	0	1	0	3	0	0	NA	1	NA	1	1	0	1	0	0	0	0	0	0	0	Food Secure
511	Control	2	8	3	1	3	0	0	0.1	0	1	0	0	0	0	NA	NA	NA	1	1	0	1	0	0	0	0	0	0	0	Food Secure
513	Control	2	0	3	0	8	0	0	0.1	0	1	0	5	0	0	0	0	1	0	0	NA	0	0	0	0	0	0	0	0	Moderately Food Insecure
514	Control	2	0	2	1	3	0	0	0.05	0	1	0	10	0	0	NA	0	NA	0	1	0	1	0	0	0	0	0	0	0	Mildly Food Insecure
793	Control	2	5	7	0	8	0	0	0.12	0	1	0	0	0	0	0	NA	NA	1	1	0	0	0	0	0	0	0	0	0	Food Secure
515	Control	2	0	0	0	4	0	0	0.02	0	1	0	3	0	0	NA	1	NA	0	1	NA	1	0	0	0	NA	NA	NA	NA	Food Secure
794	Control	2	10	10	1	3	1	1	0.25	0	1	0	0	0	0	NA	NA	1	0	1	1	0	1	0	0	1	0	0	0	Moderately Food Insecure
517	Control	2	5	10	0	5	0	0	0.15	0	1	0	1	0	0	0	0	NA	0	1	0	0	0	0	0	0	0	0	0	Food Secure
518	Control	2	9	10	0	3	0	0	0.06	0	0	0	1	0	0	NA	0	NA	0	1	0	1	0	0	0	0	0	0	0	Food Secure
519	Control	2	8	9	0	3	0	0	0.3	0	1	0	0	0	0	NA	0	NA	0	1	NA	1	0	0	0	0	0	0	0	Food Secure
795	Control	2	7	0	0	3	1	0	0.02	1	1	0	3	0	0	NA	1	NA	0	1	0	0	1	0	0	NA	NA	NA	NA	Moderately Food Insecure
796	Control	2	5	5	0	5	1	0	0.1	0	1	0	0	0	0	NA	0	NA	1	1	0	1	0	0	0	0	0	0	0	Food Secure
797	Control	2	4	0	0	3	0	0	0.03	0	1	0	3	0	0	NA	1	NA	0	1	0	1	0	0	0	NA	NA	NA	NA	Food Secure
520	Control	2	1	0	0	5	0	0	0.05	1	1	0	5	0	0	NA	0	NA	1	1	0	1	0	1	0	0	0	0	0	Food Secure
521	Control	2	12	10	0	3	0	1	0.3	0	1	0	0	0	0	NA	NA	NA	0	1	1	1	0	0	0	0	0	0	0	Food Secure
522	Control	2	0	0	1	3	0	0	0.05	0	1	0	3	0	0	NA	1	NA	1	1	0	0	0	0	0	0	0	1	1	Moderately Food Insecure
523	Control	2	3	4	0	4	1	0	0.05	0	1	0	15	0	0	0	NA	1	1	1	0	0	0	0	0	0	0	0	0	Food Secure
524	Control	2	0	0	1	3	0	0	0.03	0	1	0	0	0	0	NA	1	NA	1	0	0	0	0	0	0	0	0	0	0	Mildly Food Insecure
798	Control	2	5	6	1	5	0	0	0.1	0	1	0	2	1	0	NA	1	NA	0	1	0	0	0	0	0	0	0	0	0	Mildly Food Insecure
526	Nutrition + WSH	2	10	10	0	7	1	0	0.3	1	0	0	0	0	0	0	1	NA	0	1	1	0	0	0	0	0	0	0	0	Food Secure
527	Nutrition + WSH	2	0	0	1	6	1	0	0.1	1	1	0	0	1	1	1	1	NA	0	NA	NA	NA	0	1	0	0	0	0	0	Mildly Food Insecure
528	Nutrition + WSH	2	5	9	0	5	1	0	0.15	1	0	0	0	0	0	0	1	1	1	1	0	1	0	0	0	0	0	1	0	Food Secure
799	Nutrition + WSH	2	0	1	1	4	1	0	0.03	1	0	0	0	0	0	0	1	NA	0	1	0	1	0	0	0	0	0	0	0	Food Secure
529	Nutrition + WSH	2	0	0	0	4	1	0	0.02	1	0	0	0	1	0	NA	1	1	0	0	NA	NA	0	1	0	0	0	0	0	Severely Food Insecure
530	Nutrition + WSH	2	0	4	1	4	0	0	0.02	1	0	0	0	0	0	NA	1	NA	0	0	NA	NA	0	1	0	0	0	0	0	Severely Food Insecure
531	Control	2	0	0	1	5	0	0	0.15	1	1	0	0	1	1	1	1	1	0	NA	NA	NA	0	0	0	0	0	0	0	Food Secure
532	Control	2	5	5	0	11	0	0	0.4	1	0	0	1	0	0	0	1	1	1	0	NA	NA	0	0	0	0	0	0	0	Food Secure
533	Control	2	5	1	0	6	1	0	0.04	1	0	0	0	1	1	1	NA	NA	0	NA	NA	NA	0	0	0	0	0	0	0	Food Secure
534	Control	2	5	8	0	5	1	0	0.28	1	0	0	0	0	0	0	NA	1	1	1	NA	0	0	0	0	0	0	0	0	Food Secure
800	Control	2	9	9	0	3	1	0	0.1	1	1	0	0	0	0	NA	NA	1	0	1	1	0	0	0	0	1	1	0	0	Mildly Food Insecure
535	Control	2	8	3	1	5	1	0	0.27	1	0	0	1	0	0	NA	1	NA	1	1	0	0	0	0	0	1	0	0	0	Food Secure
536	Control	2	6	0	1	3	1	0	0.1	1	0	0	0	0	0	NA	0	NA	1	1	0	0	0	0	0	0	0	0	0	Food Secure
537	Nutrition + WSH	2	9	0	1	5	1	0	0.07	1	0	0	0	0	0	NA	1	NA	1	1	0	1	0	0	0	0	0	0	0	Food Secure
538	Nutrition + WSH	2	6	0	1	3	1	0	0.05	1	1	0	1	0	0	NA	0	NA	1	1	0	0	0	0	0	0	0	0	0	Mildly Food Insecure
539	Nutrition + WSH	2	4	5	0	6	1	0	0.05	1	0	0	0	0	0	0	0	NA	1	1	0	0	0	0	0	0	0	1	0	Food Secure
541	Nutrition + WSH	2	0	0	0	4	0	0	0.2	1	1	0	0	0	0	0	NA	NA	0	0	NA	1	0	0	0	0	0	0	0	Food Secure
542	Nutrition + WSH	2	0	6	1	3	1	0	0.15	1	0	0	0	0	0	NA	0	NA	0	1	1	0	0	0	0	0	0	1	0	Food Secure
543	Nutrition + WSH	2	0	0	0	6	1	0	0.1	1	0	0	0	0	0	1	1	NA	1	1	NA	0	0	0	0	0	0	0	0	Food Secure
801	Control	2	0	0	1	2	0	0	NA	0	1	0	0	0	0	NA	NA	NA	0	1	NA	0	0	0	0	0	0	0	0	Food Secure
544	Control	2	10	8	0	7	0	0	0.1	0	1	0	0	0	0	NA	NA	1	1	1	0	1	0	0	0	0	0	0	0	Food Secure
545	Control	2	10	9	1	4	1	0	0.4	0	1	0	5	0	0	0	1	NA	1	1	0	1	0	0	0	0	0	0	0	Food Secure
547	Control	2	7	5	0	8	0	0	0.09	0	1	0	5	0	0	0	1	NA	1	1	0	0	0	0	0	0	0	0	0	Food Secure
548	Control	2	0	0	1	5	0	0	0.05	0	1	0	10	0	0	NA	0	1	1	1	0	0	0	0	0	NA	NA	NA	NA	Food Secure
802	Control	2	4	5	0	3	1	0	0.03	1	1	0	1	0	0	NA	NA	1	0	1	1	0	0	0	0	0	0	0	0	Food Secure
549	Control	2	7	5	0	4	0	0	0.08	1	0	0	0	0	0	0	1	NA	1	1	0	1	0	1	0	0	0	0	0	Food Secure
550	Control	2	7	10	0	3	1	0	0.15	1	0	0	0	0	0	NA	0	NA	0	1	0	1	0	0	0	0	0	0	0	Food Secure
803	Control	2	4	4	0	3	1	0	0.02	1	1	0	3	0	0	NA	1	NA	0	1	1	0	0	1	0	NA	NA	NA	NA	Moderately Food Insecure
551	Control	2	9	5	0	3	0	0	0.15	0	1	0	3	0	0	0	NA	NA	0	1	0	1	0	0	0	NA	NA	NA	NA	Food Secure
552	Control	2	9	5	0	7	1	0	0.55	0	1	0	0	0	0	NA	NA	1	1	1	0	0	1	1	0	0	0	0	0	Food Secure
553	Control	2	12	8	1	7	1	0	0.25	1	0	0	0	0	0	NA	0	NA	1	0	0	0	0	0	0	0	0	0	0	Food Secure
554	Control	2	10	10	0	10	1	0	1	0	1	0	1	0	0	NA	0	1	1	1	1	0	0	0	0	0	0	0	0	Food Secure
804	Control	2	5	0	1	3	0	0	0.03	0	1	0	3	0	0	NA	NA	1	0	1	0	1	0	0	0	NA	NA	NA	NA	Moderately Food Insecure
555	Nutrition + WSH	2	5	12	1	5	1	0	0.26	0	0	0	0	0	0	0	0	NA	1	1	0	1	0	0	0	0	0	0	0	Food Secure
556	Nutrition + WSH	2	7	9	1	4	1	0	0.04	0	1	0	1	1	0	NA	1	NA	0	1	0	1	0	0	0	0	0	0	0	Food Secure
557	Nutrition + WSH	2	3	3	1	4	0	0	0.06	0	1	0	0	0	0	0	0	NA	0	1	0	1	0	0	0	0	0	0	0	Food Secure
558	Nutrition + WSH	2	7	3	0	2	0	0	0.05	0	1	0	0	0	0	NA	NA	NA	0	1	0	0	0	0	0	0	0	0	0	Food Secure
559	Nutrition + WSH	2	6	8	0	7	0	0	0.4	0	1	0	0	0	0	0	0	NA	1	0	NA	0	0	0	0	NA	NA	NA	NA	Food Secure
561	Control	2	6	1	0	8	1	0	0.03	0	1	0	2	0	0	0	0	1	1	1	0	0	0	0	0	0	0	0	0	Food Secure
562	Control	2	7	0	1	6	0	0	0.1	0	1	0	1	0	0	0	0	NA	1	1	0	0	0	0	0	0	0	1	0	Food Secure
563	Control	2	12	10	0	8	1	0	0.4	0	1	0	0	0	0	0	NA	NA	0	1	0	0	0	0	0	0	0	0	0	Food Secure
564	Control	2	5	0	1	4	1	0	0.3	1	0	0	0	1	0	NA	NA	NA	0	1	0	0	0	0	0	0	0	1	0	Food Secure
565	Nutrition + WSH	2	0	5	0	6	1	0	0.1	0	1	0	2	0	0	0	NA	NA	0	1	0	1	0	0	0	0	0	0	0	Food Secure
566	Nutrition + WSH	2	10	12	0	10	1	1	0.6	1	1	0	0	0	0	NA	0	1	1	1	1	1	0	0	0	0	0	0	0	Food Secure
805	Nutrition + WSH	2	10	12	0	7	1	1	0.18	0	0	0	0	0	0	NA	NA	1	1	1	0	0	0	0	0	0	0	0	0	Food Secure
567	Nutrition + WSH	2	0	0	1	6	1	0	0.1	1	0	0	0	0	0	0	0	NA	1	1	0	0	0	0	0	0	0	0	0	Food Secure
568	Nutrition + WSH	2	9	9	0	8	1	0	0.15	0	1	0	0	0	0	0	0	NA	1	1	0	1	0	0	0	0	0	0	0	Food Secure
569	Nutrition + WSH	2	5	0	1	3	1	0	0.08	1	0	0	0	0	0	NA	1	NA	1	0	NA	0	0	0	0	0	0	0	0	Mildly Food Insecure
570	Nutrition + WSH	2	7	0	0	3	1	0	0.02	1	1	0	0	0	0	NA	0	NA	0	1	NA	0	0	0	0	0	0	0	0	Food Secure
571	Nutrition + WSH	2	0	0	0	5	0	0	0.1	1	0	0	0	0	0	0	0	NA	1	1	NA	0	0	0	0	0	0	0	0	Food Secure
806	Nutrition + WSH	2	4	5	1	3	0	0	0.1	1	1	0	0	0	0	NA	0	NA	1	1	0	0	0	0	0	0	0	0	0	Mildly Food Insecure
572	Nutrition + WSH	2	9	9	0	7	0	0	0.46	1	0	0	0	0	0	NA	0	NA	1	1	0	1	0	0	0	0	0	0	0	Food Secure
573	Nutrition + WSH	2	4	9	0	9	1	0	0.12	1	0	0	0	0	0	0	NA	NA	1	1	1	1	0	0	0	1	1	0	0	Food Secure
807	Nutrition + WSH	2	5	4	1	4	0	0	0.12	1	1	0	0	0	0	0	0	NA	1	1	0	1	0	0	0	0	0	0	0	Moderately Food Insecure
574	Nutrition + WSH	2	8	5	1	10	0	0	0.4	1	0	0	0	0	0	0	0	1	1	1	NA	0	0	0	0	0	0	0	0	Food Secure
575	Nutrition + WSH	2	7	5	1	3	1	0	0.03	1	0	0	1	0	0	NA	0	NA	0	1	0	0	0	0	0	0	0	0	0	Food Secure
576	Nutrition + WSH	2	7	0	1	10	1	0	0.15	1	0	0	0	1	0	NA	0	1	1	0	NA	NA	0	0	0	0	0	0	0	Food Secure
577	Nutrition + WSH	2	8	8	1	4	1	0	0.2	1	0	0	0	0	0	0	1	NA	0	1	NA	1	0	0	0	0	0	0	0	Food Secure
578	Nutrition + WSH	2	6	0	1	4	0	0	0.08	1	1	0	0	0	0	0	0	NA	1	1	1	1	0	0	0	0	0	0	0	Moderately Food Insecure
579	Nutrition + WSH	2	5	6	1	2	0	0	0.04	1	0	0	0	0	0	NA	NA	NA	0	0	0	0	0	0	0	0	0	0	0	Mildly Food Insecure
580	Nutrition + WSH	2	7	5	0	3	1	0	0.13	1	0	0	0	0	0	NA	NA	NA	0	1	0	1	0	0	0	1	1	0	0	Food Secure
581	Nutrition + WSH	2	4	4	1	8	0	0	0.1	1	1	0	35	1	0	0	0	NA	1	1	0	1	0	0	0	0	0	0	0	Food Secure
582	Nutrition + WSH	2	8	7	1	3	1	0	0.1	1	1	0	0	0	0	NA	NA	NA	1	1	0	0	0	1	0	0	0	0	0	Food Secure
583	Nutrition + WSH	2	5	6	0	4	1	0	0.1	1	1	0	0	0	0	0	0	NA	1	1	0	0	0	0	0	0	0	0	0	Food Secure
584	Nutrition + WSH	2	5	0	0	4	1	0	NA	1	0	0	2	0	0	NA	0	1	0	1	0	0	0	0	0	0	0	0	0	Food Secure
585	Nutrition + WSH	2	5	9	0	8	1	0	0.05	1	0	0	0	0	0	0	NA	1	1	1	0	0	0	0	0	0	0	0	0	Moderately Food Insecure
586	Nutrition + WSH	2	0	5	0	5	0	0	0.03	1	0	0	0	0	0	NA	NA	NA	1	1	0	1	0	0	0	1	0	0	0	Food Secure
587	Nutrition + WSH	2	5	4	0	4	1	0	0.06	1	0	0	0	0	0	NA	0	NA	0	1	0	1	0	0	0	0	0	0	0	Food Secure
588	Nutrition + WSH	2	5	5	0	2	1	0	0.03	1	0	0	0	0	0	NA	NA	NA	0	1	1	1	0	0	0	0	0	0	0	Food Secure
590	Nutrition + WSH	2	5	0	0	2	1	0	0.01	1	0	0	0	0	0	NA	NA	NA	0	1	0	1	0	0	0	0	0	0	0	Moderately Food Insecure
592	Nutrition + WSH	2	10	10	0	7	1	0	0.18	0	0	0	0	0	0	NA	NA	1	1	1	0	0	0	0	0	0	0	0	0	Food Secure
593	Nutrition + WSH	2	3	0	1	5	1	0	0.02	1	0	0	0	0	0	0	1	NA	0	1	0	1	0	0	0	0	0	0	0	Food Secure
808	Nutrition + WSH	2	12	5	0	9	1	0	0.25	0	0	0	0	0	0	0	0	NA	1	1	0	1	0	0	0	0	0	0	0	Mildly Food Insecure
809	Nutrition + WSH	2	0	0	0	6	0	0	0.12	1	0	0	0	1	1	1	NA	NA	0	NA	NA	NA	0	0	0	0	0	0	0	Food Secure
810	Nutrition + WSH	2	0	0	0	3	0	0	0.03	1	0	0	1	1	0	NA	1	NA	0	1	0	1	0	0	0	0	0	0	0	Moderately Food Insecure
811	Nutrition + WSH	2	0	5	1	5	0	0	0.2	1	0	0	0	0	0	NA	1	1	1	1	0	0	0	0	0	0	0	0	0	Food Secure
812	Nutrition + WSH	2	0	9	0	6	0	0	0.07	1	0	0	0	0	0	NA	1	NA	0	1	NA	1	0	0	0	0	0	0	0	Moderately Food Insecure
813	Nutrition + WSH	2	5	5	0	6	0	0	0.1	1	0	0	0	0	0	0	NA	NA	0	1	1	0	0	0	0	0	0	0	0	Food Secure
814	Nutrition + WSH	2	7	10	0	6	0	1	0.08	1	0	0	0	0	0	0	NA	NA	1	1	0	0	0	0	0	0	0	1	1	Mildly Food Insecure
815	Nutrition + WSH	2	0	5	0	2	1	0	0.04	1	0	0	0	0	0	NA	NA	NA	0	1	NA	0	0	0	0	0	0	1	0	Food Secure
816	Nutrition + WSH	2	7	0	1	2	0	0	0.06	1	0	0	0	0	0	NA	NA	NA	1	1	0	0	0	0	0	0	0	0	0	Food Secure
817	Nutrition + WSH	2	0	0	1	3	0	0	0.1	1	1	0	5	1	0	NA	1	NA	0	1	1	0	0	0	0	0	0	0	0	Severely Food Insecure
818	Nutrition + WSH	2	5	8	0	3	1	0	0.16	1	0	0	0	0	0	NA	NA	NA	0	1	0	1	0	0	0	0	0	0	0	Food Secure
819	Nutrition + WSH	2	4	2	1	3	0	0	0.08	1	1	0	0	0	0	NA	NA	1	0	1	0	1	0	0	0	0	0	0	0	Food Secure
820	Nutrition + WSH	2	8	5	1	8	1	0	0.32	1	0	0	0	0	0	NA	0	NA	1	1	0	0	0	0	0	0	0	0	0	Food Secure
821	Nutrition + WSH	2	2	0	1	4	0	0	0.2	1	1	0	0	0	0	0	1	NA	1	1	0	1	0	0	0	0	0	0	0	Moderately Food Insecure
594	Nutrition + WSH	2	5	5	1	3	0	0	0.03	0	1	0	1	0	0	NA	1	NA	1	0	NA	0	0	0	0	0	0	0	0	Food Secure
595	Nutrition + WSH	2	9	0	0	4	0	0	0.09	0	0	0	0	0	0	NA	NA	NA	0	1	0	1	0	0	0	0	0	0	0	Food Secure
596	Nutrition + WSH	2	4	0	1	6	0	0	0.07	1	0	0	0	0	0	0	NA	1	1	1	0	0	0	0	0	0	0	0	0	Food Secure
597	Nutrition + WSH	2	0	0	1	4	0	0	0.01	0	1	0	1	1	1	1	1	NA	0	NA	NA	NA	0	0	0	NA	NA	NA	NA	Food Secure
598	Nutrition + WSH	2	0	0	1	2	0	0	0.03	0	1	0	0	0	0	NA	NA	NA	1	1	0	0	0	0	0	0	0	0	0	Food Secure
599	Nutrition + WSH	2	9	5	0	2	0	0	0.05	0	1	0	1	0	0	NA	NA	NA	0	1	0	0	0	0	0	NA	NA	NA	NA	Food Secure
600	Control	2	9	0	0	13	0	0	0.07	1	0	0	0	0	0	NA	1	NA	1	1	0	0	0	0	0	0	0	0	0	Food Secure
601	Control	2	5	1	1	5	0	0	0.05	1	0	0	0	1	1	NA	NA	1	0	NA	NA	NA	0	0	0	0	0	0	0	Food Secure
822	Control	2	5	5	0	4	0	0	0.05	1	0	0	0	0	0	0	NA	NA	0	1	0	0	0	0	0	0	0	0	0	Food Secure
823	Control	2	9	0	0	9	0	0	0.32	1	0	0	0	0	0	0	1	1	0	1	0	1	0	0	0	0	0	0	0	Food Secure
602	Control	2	8	5	1	2	0	0	0.3	1	0	0	2	0	0	NA	NA	NA	0	1	1	1	0	0	0	0	0	0	0	Food Secure
603	Control	2	7	5	0	2	0	0	0.1	1	0	0	0	0	0	NA	NA	NA	0	1	0	0	0	0	0	0	0	0	0	Food Secure
604	Control	2	4	0	1	4	0	0	0.06	1	0	0	5	1	1	NA	NA	1	0	1	0	1	0	1	0	0	0	0	0	Food Secure
606	Control	2	12	10	0	7	1	1	0.06	0	1	0	1	0	0	NA	1	NA	1	1	0	0	0	0	0	0	0	0	0	Food Secure
607	Control	2	0	0	1	5	1	0	0.1	1	1	0	2	0	0	0	NA	NA	0	1	0	0	0	0	0	0	0	0	0	Food Secure
608	Control	2	0	0	1	7	0	0	0.03	0	1	0	1	0	0	0	1	1	1	1	1	0	0	1	0	NA	NA	NA	NA	Moderately Food Insecure
609	Control	2	10	5	1	3	1	1	0.1	1	0	0	1	0	0	NA	0	NA	0	1	0	1	1	0	0	0	0	0	0	Food Secure
610	Control	2	7	4	1	5	0	0	0.25	0	1	0	1	0	0	0	0	NA	1	1	NA	1	0	0	0	0	0	0	0	Food Secure
611	Control	2	0	0	0	8	0	0	0.06	0	1	0	2	0	0	0	1	1	0	1	0	0	0	0	0	NA	NA	NA	NA	Moderately Food Insecure
824	Nutrition + WSH	2	0	5	0	5	0	0	0.02	1	1	0	0	0	0	0	NA	1	0	1	0	1	0	0	0	0	0	0	0	Moderately Food Insecure
612	Nutrition + WSH	2	6	5	1	5	0	0	0.07	1	0	0	0	0	0	NA	0	NA	1	1	0	1	0	0	0	0	0	0	0	Food Secure
613	Nutrition + WSH	2	0	0	0	5	0	0	0.04	0	1	0	5	0	0	0	NA	NA	0	1	0	1	0	0	0	NA	NA	NA	NA	Moderately Food Insecure
614	Nutrition + WSH	2	4	0	1	5	1	0	0.23	1	0	0	0	0	0	0	NA	NA	1	1	1	1	0	0	0	0	0	0	0	Mildly Food Insecure
616	Nutrition + WSH	2	9	4	1	5	1	0	0.1	0	1	0	1	0	0	1	1	1	0	1	0	0	0	0	0	0	0	0	0	Food Secure
825	Nutrition + WSH	2	7	10	0	5	1	0	0.04	0	0	0	2	0	0	NA	NA	1	0	1	0	0	1	0	0	0	0	0	0	Food Secure
617	Control	2	10	12	0	4	1	0	0.14	0	0	0	0	0	0	NA	NA	1	1	1	0	0	0	0	0	0	0	0	0	Food Secure
826	Control	2	6	3	0	7	1	0	0.08	0	1	0	1	0	0	0	1	NA	1	1	0	1	0	0	0	0	0	0	0	Food Secure
618	Control	2	5	0	1	3	1	0	0.03	0	1	0	0	0	0	NA	0	NA	0	1	0	1	0	0	0	NA	NA	NA	NA	Food Secure
620	Control	2	4	0	0	7	0	0	0.06	0	1	0	3	1	0	1	NA	NA	1	1	0	0	0	0	0	NA	NA	NA	NA	Moderately Food Insecure
621	Control	2	5	5	0	4	1	0	0.06	0	1	0	2	0	0	NA	1	NA	0	1	0	0	0	0	0	0	0	0	0	Food Secure
622	Control	2	8	8	0	4	0	0	0.08	0	1	0	1	0	0	NA	0	NA	0	1	0	0	0	1	0	0	0	0	0	Mildly Food Insecure
623	Control	2	2	2	0	4	0	0	0.03	0	1	0	1	0	0	0	NA	NA	0	1	NA	1	0	0	0	0	0	0	0	Food Secure
626	Control	2	8	8	0	6	1	0	0.08	0	1	0	0	0	0	0	0	NA	1	1	0	0	0	0	0	0	0	0	0	Mildly Food Insecure
627	Control	2	0	0	0	3	1	0	0.03	0	1	0	0	0	0	NA	NA	1	0	1	0	0	0	1	0	0	0	0	0	Moderately Food Insecure
628	Control	2	5	5	1	5	1	0	0.15	0	1	0	1	0	0	0	NA	1	1	1	0	1	0	0	0	0	0	0	0	Food Secure
629	Control	2	0	5	0	5	1	0	0.05	0	0	0	1	0	0	0	0	NA	0	1	0	1	0	1	0	0	0	0	0	Food Secure
630	Control	2	5	0	0	6	1	1	0.1	0	0	0	1	0	0	0	0	NA	1	1	0	0	0	0	0	0	0	0	0	Food Secure
631	Control	2	0	0	0	3	1	0	0.05	0	1	0	0	0	0	NA	0	NA	0	1	0	0	0	0	0	0	0	0	0	Food Secure
632	Control	2	0	0	0	6	1	0	0.12	1	1	0	1	0	0	0	0	NA	1	1	0	0	0	0	0	0	0	0	0	Moderately Food Insecure
633	Control	2	7	5	0	3	1	1	0.01	0	0	0	0	0	0	NA	NA	NA	0	1	1	0	0	0	0	0	0	0	0	Food Secure
634	Control	2	5	0	1	6	1	0	0.1	0	0	0	1	0	0	0	NA	NA	1	1	0	0	0	0	0	0	0	0	0	Mildly Food Insecure
635	Control	2	4	7	1	5	0	0	0.05	0	0	0	0	0	0	0	NA	NA	0	1	0	1	0	0	0	0	0	0	0	Food Secure
637	Control	2	9	8	0	3	1	0	0.05	0	0	0	0	0	0	NA	0	NA	0	1	1	1	0	0	0	0	0	0	0	Food Secure
638	Nutrition + WSH	2	0	7	1	5	1	0	0.03	0	1	0	2	0	0	0	1	NA	0	1	0	1	0	1	0	NA	NA	NA	NA	Moderately Food Insecure
639	Nutrition + WSH	2	10	8	0	5	1	0	0.03	0	1	0	3	0	0	0	NA	NA	1	1	1	1	0	0	0	1	0	0	0	Food Secure
827	Nutrition + WSH	2	0	0	0	5	0	0	0.02	0	1	0	1	0	0	0	1	NA	0	1	0	0	0	1	0	0	0	0	0	Moderately Food Insecure
641	Nutrition + WSH	2	7	9	0	3	1	0	0.08	1	0	0	0	0	0	NA	0	NA	1	1	1	0	0	0	0	0	0	1	0	Food Secure
642	Nutrition + WSH	2	10	10	0	6	1	1	0.07	0	1	0	0	0	0	NA	NA	NA	1	1	1	1	0	0	0	0	0	1	1	Food Secure
643	Nutrition + WSH	2	9	5	0	9	1	1	0.07	1	0	0	0	0	0	0	0	NA	1	1	1	1	0	0	0	1	0	0	0	Food Secure
644	Control	2	0	0	0	4	1	0	0.06	0	0	0	0	0	0	NA	1	1	1	1	0	0	0	0	0	0	0	0	0	Moderately Food Insecure
828	Control	2	9	5	0	3	1	0	0.1	1	0	0	0	0	0	NA	0	NA	0	1	0	0	0	0	0	0	0	0	0	Food Secure
647	Control	2	7	9	0	4	1	0	0.1	1	1	0	0	0	0	0	NA	NA	1	1	0	0	0	0	0	0	0	0	0	Food Secure
648	Control	2	9	9	0	3	0	0	0.03	1	1	0	2	0	0	NA	0	NA	1	1	1	1	0	0	0	0	0	0	0	Moderately Food Insecure
649	Control	2	8	12	0	9	1	1	0.08	1	0	0	0	0	0	NA	0	0	1	1	0	0	0	0	0	0	0	0	0	Food Secure
650	Control	2	5	0	0	5	1	0	NA	0	1	0	1	NA	0	0	NA	NA	1	1	1	0	0	0	0	NA	NA	NA	NA	Food Secure
651	Control	2	9	9	1	6	1	0	0.15	0	1	0	2	0	0	0	NA	NA	1	1	0	0	0	0	0	0	0	0	0	Food Secure
652	Control	2	6	4	0	4	1	0	0.09	0	1	0	6	0	0	NA	1	1	1	1	0	1	0	0	0	NA	NA	NA	NA	Moderately Food Insecure
653	Control	2	7	0	1	3	0	0	0.03	0	1	0	7	0	0	NA	NA	1	0	1	0	1	0	0	0	0	0	0	0	Food Secure
829	Control	2	10	9	0	5	0	0	0.2	1	0	0	1	0	0	NA	NA	NA	0	1	NA	0	0	0	0	0	0	0	0	Food Secure
655	Control	2	9	6	0	5	1	0	0.04	0	1	0	0	0	0	0	1	NA	0	1	0	1	0	0	0	0	0	1	0	Food Secure
656	Control	2	4	8	0	7	1	0	0.02	1	0	0	0	1	0	0	NA	1	1	1	1	0	0	0	0	0	0	0	0	Food Secure
658	Control	2	4	3	0	3	1	0	0.01	1	0	0	0	0	0	NA	NA	0	1	1	1	1	0	0	0	0	0	0	0	Food Secure
830	Control	2	8	0	0	4	1	0	0.05	1	0	0	0	0	0	NA	0	NA	1	1	1	1	0	0	0	NA	NA	NA	NA	Food Secure
659	Control	2	9	4	1	2	0	0	NA	1	1	0	0	0	0	NA	NA	NA	0	1	0	0	0	0	0	0	0	0	0	Food Secure
660	Control	2	10	9	1	8	0	1	0.5	0	0	0	0	0	0	0	0	1	1	1	1	1	0	0	0	0	0	0	0	Food Secure
661	Control	2	0	0	0	6	0	0	0.07	0	0	0	0	0	0	NA	1	NA	1	1	1	1	0	0	0	0	0	0	0	Moderately Food Insecure
662	Control	2	7	3	0	4	0	0	0.07	0	1	0	0	0	0	NA	1	NA	0	1	NA	1	0	0	0	0	0	0	0	Food Secure
663	Control	2	10	5	0	6	0	0	0.04	0	0	0	1	0	0	0	1	NA	0	NA	NA	NA	0	0	0	0	0	1	0	Moderately Food Insecure
664	Control	2	5	6	0	13	1	0	0.61	1	0	0	1	0	0	0	1	1	1	1	1	0	0	0	0	0	0	0	0	Food Secure
665	Control	2	5	9	0	3	0	0	0.05	1	0	0	0	0	0	NA	0	NA	0	1	1	0	0	0	0	0	0	0	0	Food Secure
831	Control	2	9	5	0	7	1	0	0.18	1	0	0	0	0	0	0	NA	NA	1	1	1	0	0	0	0	0	0	0	0	Food Secure
666	Control	2	8	7	0	3	1	0	0.2	1	0	0	0	NA	0	0	0	NA	1	1	1	0	0	0	0	1	1	0	0	Food Secure
667	Control	2	7	4	1	4	1	0	0.07	1	0	0	1	0	0	0	0	NA	0	1	1	0	0	0	0	0	0	0	0	Food Secure
668	Control	2	5	0	1	3	0	0	0.17	1	0	0	0	0	0	NA	NA	NA	0	1	0	0	0	0	0	0	0	1	0	Food Secure
669	Control	2	10	9	0	3	0	0	0.03	1	1	0	0	0	0	NA	1	NA	0	1	NA	0	0	0	0	0	0	0	0	Food Secure
670	Control	2	10	9	0	5	1	0	0.11	1	0	0	0	0	0	0	0	NA	0	1	1	1	0	0	0	1	1	0	0	Food Secure
832	Control	2	5	0	0	4	0	0	0.05	1	1	0	0	0	0	NA	0	NA	0	1	NA	0	0	0	0	0	0	0	0	Food Secure
671	Control	2	0	0	1	5	0	0	0.02	1	1	0	2	0	0	0	0	NA	0	1	0	0	0	0	0	0	0	0	0	Food Secure
672	Control	2	3	0	0	2	0	0	0.04	1	1	0	2	0	0	NA	NA	NA	0	1	0	0	0	0	0	NA	NA	NA	NA	Moderately Food Insecure
673	Control	2	10	10	0	5	0	0	0.05	0	1	0	0	0	0	NA	0	1	1	1	1	1	0	0	0	0	0	0	0	Food Secure
674	Control	2	9	0	0	7	1	0	0.09	1	1	0	3	0	0	0	NA	NA	0	1	1	0	0	1	0	0	0	0	0	Food Secure
675	Control	2	9	9	0	5	0	0	0.09	1	1	0	2	0	0	0	0	NA	0	1	1	0	0	0	0	0	0	0	0	Moderately Food Insecure
676	Control	2	5	0	0	4	1	0	0.04	0	0	0	1	0	0	0	1	NA	0	1	0	0	0	0	0	0	0	0	0	Mildly Food Insecure
677	Control	2	7	5	1	2	0	0	0.02	1	0	0	0	1	0	NA	NA	NA	0	1	0	0	0	0	0	0	0	0	0	Food Secure
678	Control	2	9	6	0	4	1	0	0.13	1	0	0	0	0	0	0	0	NA	1	1	1	0	0	0	0	0	0	1	0	Food Secure
679	Control	2	10	8	0	15	1	0	0.1	1	0	0	0	0	0	NA	0	1	1	1	0	0	0	0	0	1	0	0	0	Food Secure
680	Control	2	7	0	0	5	0	0	0.03	1	0	0	1	0	0	NA	NA	NA	1	1	0	0	0	0	0	0	0	0	0	Mildly Food Insecure
682	Control	2	9	10	0	5	1	0	1.23	1	0	0	0	0	0	0	NA	NA	1	1	1	1	0	0	0	1	0	0	0	Moderately Food Insecure
683	Control	2	5	0	0	3	0	0	0.01	1	1	0	5	1	1	NA	1	NA	0	NA	NA	NA	0	0	0	NA	NA	NA	NA	Severely Food Insecure
684	Control	2	9	6	0	5	1	0	0.03	0	1	0	0	0	0	NA	1	1	0	1	0	1	0	0	0	NA	NA	NA	NA	Moderately Food Insecure
833	Nutrition + WSH	2	4	0	0	3	1	0	0.03	1	0	0	1	0	0	NA	0	NA	0	1	0	0	0	0	0	0	0	0	0	Food Secure
834	Nutrition + WSH	2	9	8	0	3	1	0	0.1	1	1	0	2	0	0	NA	0	NA	0	1	0	1	0	0	0	0	0	0	0	Food Secure
835	Nutrition + WSH	2	12	10	0	3	1	0	0.1	1	1	0	2	0	0	0	NA	NA	0	1	0	1	0	0	0	0	0	0	0	Food Secure
836	Nutrition + WSH	2	7	5	0	6	1	1	0.07	1	0	0	1	0	0	0	1	NA	1	1	0	0	0	0	0	0	0	0	0	Food Secure
837	Nutrition + WSH	2	5	5	0	13	0	0	0.06	1	1	0	0	0	0	0	1	NA	1	1	0	0	0	0	0	0	0	1	0	Food Secure
838	Nutrition + WSH	2	0	8	0	4	0	0	0.12	1	1	0	1	1	1	1	NA	NA	0	NA	NA	NA	0	0	0	0	0	1	0	Food Secure
685	Control	2	0	6	0	3	1	0	0.04	1	0	0	0	0	0	NA	0	NA	0	1	1	1	0	0	0	0	0	0	0	Food Secure
686	Control	2	4	7	0	3	1	0	0.02	1	0	0	0	0	0	NA	NA	1	1	1	0	1	0	0	0	0	0	0	0	Moderately Food Insecure
687	Control	2	2	0	0	6	1	0	0.05	1	0	0	0	0	0	0	0	NA	1	1	0	0	0	0	0	0	0	1	0	Food Secure
688	Control	2	5	5	0	4	1	0	0.05	1	1	0	0	0	0	NA	0	NA	1	1	0	1	0	0	0	1	0	0	0	Food Secure
839	Nutrition + WSH	2	5	10	0	3	0	0	0.05	0	0	0	3	1	1	NA	1	NA	0	NA	NA	NA	0	0	0	NA	NA	NA	NA	Mildly Food Insecure
840	Nutrition + WSH	2	12	10	0	8	1	1	0.77	0	1	0	0	0	0	NA	NA	NA	1	1	0	1	0	0	0	0	0	0	0	Food Secure
841	Nutrition + WSH	2	3	7	1	2	1	0	0.06	1	0	0	1	0	0	NA	NA	NA	0	1	0	0	0	0	0	0	0	0	0	Mildly Food Insecure
842	Nutrition + WSH	2	7	0	0	2	1	0	0.07	1	0	0	1	0	0	NA	NA	NA	0	1	0	1	0	1	0	0	0	0	0	Food Secure
843	Control	2	9	10	0	7	1	1	0.35	1	0	0	0	0	0	NA	1	NA	1	1	1	1	0	0	0	0	0	0	0	Mildly Food Insecure

## Sheet: Table 2
Outcome	Trial arm	Mean	SD	N
iPF(2α)-III	Control	-0.333706	0.535517	332
iPF(2α)-III	Nutrition + WSH	-0.50099	0.556201	356
2,3-dinor-iPF(2α)-III	Control	1.8423	0.326292	332
2,3-dinor-iPF(2α)-III	Nutrition + WSH	1.67941	0.317403	356
iPF(2α)-VI	Control	2.67607	0.455412	332
iPF(2α)-VI	Nutrition + WSH	2.50285	0.437857	356
8,12-iso-iPF(2α)-VI	Control	2.63228	0.548393	332
8,12-iso-iPF(2α)-VI	Nutrition + WSH	2.43887	0.566075	356
Unadjusted
Outcome	Mean difference	Lower CI	Upper CI	Pval
iPF(2α)-III	-0.164626	-0.267176	-0.062075	0.00165288
2,3-dinor-iPF(2α)-III	-0.163569	-0.23292	-0.0942175	3.78638e-06
iPF(2α)-VI	-0.173468	-0.24738	-0.099556	4.22431e-06
8,12-iso-iPF(2α)-VI	-0.194024	-0.286636	-0.101413	4.0211e-05
Age-sex-adjusted
Outcome	Mean difference	Lower CI	Upper CI	Pval
iPF(2α)-III	-0.174255	-0.284458	-0.0640511	0.00194067
2,3-dinor-iPF(2α)-III	-0.192303	-0.257316	-0.127291	6.72763e-09
iPF(2α)-VI	-0.196295	-0.266114	-0.126475	3.57913e-08
8,12-iso-iPF(2α)-VI	-0.213379	-0.310147	-0.116611	1.54685e-05
Adjusted
Outcome	Mean difference	Lower CI	Upper CI	Pval
iPF(2α)-III	-0.136738	-0.219626	-0.0538507	0.00122334
2,3-dinor-iPF(2α)-III	-0.180344	-0.23835	-0.122338	1.10285e-09
iPF(2α)-VI	-0.188917	-0.254542	-0.123292	1.67785e-08
8,12-iso-iPF(2α)-VI	-0.237157	-0.316224	-0.15809	4.12979e-09

## Sheet: Table 3
Outcome	Trial arm	Mean	SD	N		Unadjusted						Age-sex-adjusted						Adjusted
Mean arterial pressure	Control	65.1838	6.13849	353		Outcome	Mean difference	Lower CI	Upper CI	Pval		Outcome	Mean difference	Lower CI	Upper CI	Pval		Outcome	Mean difference	Lower CI	Upper CI	Pval
Mean arterial pressure	Nutrition + WSH	65.4967	6.78153	399		Mean arterial pressure	0.331602	-0.999428	1.66263	0.625338		Mean arterial pressure	0.31967	-1.05626	1.6956	0.648846		Mean arterial pressure	0.311159	-0.837947	1.46026	0.595602
Heart rate	Control	109.489	14.4346	358		Heart rate	-1.34885	-4.08353	1.38582	0.333669		Heart rate	-1.43393	-4.14183	1.27396	0.299319		Heart rate	-1.64645	-4.26362	0.970722	0.217566
Heart rate	Nutrition + WSH	108.119	17.1205	398		Pre-stressor SAA	-0.0281473	-0.188581	0.132286	0.730941		Pre-stressor SAA	-0.0219487	-0.179559	0.135662	0.784893		Pre-stressor SAA	-0.0161906	-0.167936	0.135555	0.834352
Pre-stressor SAA	Control	4.01208	0.810382	354		Post-stressor SAA	-0.0621413	-0.256228	0.131945	0.530306		Post-stressor SAA	-0.055584	-0.237616	0.126448	0.549513		Post-stressor SAA	-0.00868879	-0.19712	0.179743	0.927987
Pre-stressor SAA	Nutrition + WSH	3.9847	0.887302	394		Pre-stressor cortisol	0.0493245	-0.081016	0.179665	0.458258		Pre-stressor cortisol	0.0391606	-0.0903053	0.168626	0.553277		Pre-stressor cortisol	0.0447718	-0.081488	0.171032	0.487044
Post-stressor SAA	Control	4.4669	0.902474	339		Post-stressor cortisol	0.236197	0.0698545	0.40254	0.00538442		Post-stressor cortisol	0.208946	0.0489563	0.368936	0.0104746		Post-stressor cortisol	0.208749	0.0572107	0.360287	0.00693467
Post-stressor SAA	Nutrition + WSH	4.40579	0.993004	375		Promotor methylation	-0.000990199	-0.0196619	0.0176815	0.917215		Promotor methylation	-0.00133995	-0.0213119	0.018632	0.89538		Promotor methylation	-0.00314797	-0.0203507	0.0140547	0.719845
Pre-stressor cortisol	Control	-2.08143	0.693313	357		Transcription factor binding methylation	-0.0420555	-0.0815773	-0.00253369	0.0370101		Transcription factor binding methylation	-0.0370902	-0.0785514	0.0043709	0.0795379		Transcription factor binding methylation	-0.0434986	-0.0843054	-0.00269182	0.0366815
Pre-stressor cortisol	Nutrition + WSH	-2.03168	0.727259	396		Slope SAA	-0.215083	-1.06928	0.639111	0.621644		Slope SAA	-0.198821	-1.01995	0.622308	0.635089		Slope SAA	0.0937394	-0.718944	0.906423	0.821141
Post-stressor cortisol	Control	-1.48974	0.957123	312		Slope cortisol	0.00172979	0.000120536	0.00333905	0.0351343		Slope cortisol	0.00155588	-1.94069e-05	0.00313117	0.0528856		Slope cortisol	0.00167868	0.000154027	0.00320333	0.0309273
Post-stressor cortisol	Nutrition + WSH	-1.25789	0.953281	385		Residualized gain score SAA	-1.16987	-15.1595	12.8198	0.869807		Residualized gain score SAA	-0.187063	-13.8247	13.4506	0.978552		Residualized gain score SAA	4.96724	-8.78651	18.721	0.47903
Promotor methylation	Control	-3.52769	0.0940296	346		Residualized gain score cortisol	0.0630204	0.00862519	0.117416	0.0231598		Residualized gain score cortisol	0.0574845	0.0045296	0.110439	0.0333659		Residualized gain score cortisol	0.0614041	0.0104903	0.112318	0.0180866
Promotor methylation	Nutrition + WSH	-3.52878	0.0953178	396
Transcription factor binding methylation	Control	-3.38924	0.247725	336
Transcription factor binding methylation	Nutrition + WSH	-3.43133	0.257611	386
Slope SAA	Control	2.99056	6.43341	335
Slope SAA	Nutrition + WSH	2.72872	5.28812	367
Slope cortisol	Control	0.005454	0.00839199	311
Slope cortisol	Nutrition + WSH	0.00717355	0.00951993	380
Residualized gain score SAA	Control	0.765696	108.208	335
Residualized gain score SAA	Nutrition + WSH	-0.697034	89.3073	368
Residualized gain score cortisol	Control	-0.0344682	0.273756	311
Residualized gain score cortisol	Nutrition + WSH	0.0282095	0.319916	380

## Sheet: Supplementary Figure 1
Outcome	Outcome group	Trial arm	N	Mean	Lower CI	Upper CI
iPF(2a)-III (ng/mg creatinine)	Oxidative stress (Year 1)	Nutrition + WSH	332	-0.333706	-0.397984	-0.269427
iPF(2a)-III (ng/mg creatinine)	Oxidative stress (Year 1)	Control	356	-0.50099	-0.559647	-0.442333
2,3-dinor-iPF(2a)-III (ng/mg creatinine)	Oxidative stress (Year 1)	Nutrition + WSH	332	1.8423	1.78697	1.89762
2,3-dinor-iPF(2a)-III (ng/mg creatinine)	Oxidative stress (Year 1)	Control	356	1.67941	1.64129	1.71752
iPF(2a)-VI (ng/mg creatinine)	Oxidative stress (Year 1)	Nutrition + WSH	332	2.67607	2.61309	2.73906
iPF(2a)-VI (ng/mg creatinine)	Oxidative stress (Year 1)	Control	356	2.50285	2.4562	2.5495
8,12-iso-iPF(2a)-VI (ng/mg creatinine)	Oxidative stress (Year 1)	Nutrition + WSH	332	2.63228	2.56322	2.70134
8,12-iso-iPF(2a)-VI (ng/mg creatinine)	Oxidative stress (Year 1)	Control	356	2.43887	2.37158	2.50617
Pre-stressor salivary cortisol (μg/dl)	Hypothalamic-pituitary-adrenal axis (Year 2)	Nutrition + WSH	357	-2.08143	-2.151	-2.01185
Pre-stressor salivary cortisol (μg/dl)	Hypothalamic-pituitary-adrenal axis (Year 2)	Control	396	-2.03168	-2.11169	-1.95167
Post-stressor salivary cortisol (μg/dl)	Hypothalamic-pituitary-adrenal axis (Year 2)	Nutrition + WSH	312	-1.48974	-1.58374	-1.39575
Post-stressor salivary cortisol (μg/dl)	Hypothalamic-pituitary-adrenal axis (Year 2)	Control	385	-1.25789	-1.35432	-1.16147
Slope between pre- and post-stressor cortisol (μg/dl/min)	Hypothalamic-pituitary-adrenal axis (Year 2)	Nutrition + WSH	311	0.005454	0.00450822	0.00639979
Slope between pre- and post-stressor cortisol (μg/dl/min)	Hypothalamic-pituitary-adrenal axis (Year 2)	Control	380	0.00717355	0.0061783	0.00816881
Residualized gain score for cortisol (μg/dl)	Hypothalamic-pituitary-adrenal axis (Year 2)	Nutrition + WSH	311	-0.0344682	-0.0669276	-0.00200888
Residualized gain score for cortisol (μg/dl)	Hypothalamic-pituitary-adrenal axis (Year 2)	Control	380	0.0282095	-0.00498858	0.0614076
Logit-transformed *NR3C1* exon 1F promoter methylation	Hypothalamic-pituitary-adrenal axis (Year 2)	Nutrition + WSH	346	-3.52769	-3.54058	-3.51481
Logit-transformed *NR3C1* exon 1F promoter methylation	Hypothalamic-pituitary-adrenal axis (Year 2)	Control	396	-3.52878	-3.54355	-3.514
Logit-transformed NGFI-A transcription factor binding site methylation	Hypothalamic-pituitary-adrenal axis (Year 2)	Nutrition + WSH	336	-3.38924	-3.4192	-3.35929
Logit-transformed NGFI-A transcription factor binding site methylation	Hypothalamic-pituitary-adrenal axis (Year 2)	Control	386	-3.43133	-3.45668	-3.40599
Pre-stressor salivary alpha-amylase (U/ml)	Sympathetic adrenomedullary axis (Year 2)	Nutrition + WSH	354	4.01208	3.92093	4.10324
Pre-stressor salivary alpha-amylase (U/ml)	Sympathetic adrenomedullary axis (Year 2)	Control	394	3.9847	3.88589	4.08351
Post-stressor salivary alpha-amylase (U/ml)	Sympathetic adrenomedullary axis (Year 2)	Nutrition + WSH	339	4.4669	4.35747	4.57632
Post-stressor salivary alpha-amylase (U/ml)	Sympathetic adrenomedullary axis (Year 2)	Control	375	4.40579	4.29005	4.52153
Slope between pre- and post-stressor alpha-amylase (U/ml/min)	Sympathetic adrenomedullary axis (Year 2)	Nutrition + WSH	335	2.99056	2.24438	3.73674
Slope between pre- and post-stressor alpha-amylase (U/ml/min)	Sympathetic adrenomedullary axis (Year 2)	Control	367	2.72872	2.16657	3.29086
Residualized gain score for alpha-amylase (U/ml)	Sympathetic adrenomedullary axis (Year 2)	Nutrition + WSH	335	0.765696	-11.4502	12.9815
Residualized gain score for alpha-amylase (U/ml)	Sympathetic adrenomedullary axis (Year 2)	Control	368	-0.697034	-10.4656	9.07153
Mean arterial pressure (mmHg)	Sympathetic adrenomedullary axis (Year 2)	Nutrition + WSH	353	65.1838	64.413	65.9547
Mean arterial pressure (mmHg)	Sympathetic adrenomedullary axis (Year 2)	Control	399	65.4967	64.7084	66.2849
Resting heart rate (bpm)	Sympathetic adrenomedullary axis (Year 2)	Nutrition + WSH	358	109.489	107.948	111.03
Resting heart rate (bpm)	Sympathetic adrenomedullary axis (Year 2)	Control	398	108.119	106.371	109.867

## Sheet: Supplementary Figure 2
ID	Cortisol measure	Trial arm	Time
1	-2.81341	Nutrition + WSH	Pre-stressor
2	-2.13707	Nutrition + WSH	Pre-stressor
3	-0.860383	Nutrition + WSH	Pre-stressor
4	-1.78379	Nutrition + WSH	Pre-stressor
5	-2.70306	Nutrition + WSH	Pre-stressor
6	-1.88387	Nutrition + WSH	Pre-stressor
7	-0.755023	Nutrition + WSH	Pre-stressor
8	-2.51331	Nutrition + WSH	Pre-stressor
9	-1.91732	Control	Pre-stressor
10	-2.41912	Control	Pre-stressor
11	-1.98777	Control	Pre-stressor
12	-2.76462	Control	Pre-stressor
13	-2.56395	Control	Pre-stressor
14	-2.02495	Control	Pre-stressor
15	-1.76609	Control	Pre-stressor
16	-2.38597	Control	Pre-stressor
17	-1.87732	Control	Pre-stressor
18	-2.11196	Control	Pre-stressor
19	-2.57702	Control	Pre-stressor
20	-1.5559	Control	Pre-stressor
21	-2.18037	Control	Pre-stressor
22	-1.82635	Control	Pre-stressor
23	-3.44202	Nutrition + WSH	Pre-stressor
24	-1.42712	Nutrition + WSH	Pre-stressor
25	-2.70306	Nutrition + WSH	Pre-stressor
26	-2.41912	Nutrition + WSH	Pre-stressor
27	-2.41912	Nutrition + WSH	Pre-stressor
28	-2.3969	Control	Pre-stressor
29	-0.0976128	Control	Pre-stressor
30	-2.81341	Control	Pre-stressor
31	-0.978166	Control	Pre-stressor
32	-2.90042	Control	Pre-stressor
33	-0.853316	Control	Pre-stressor
34	-2.52573	Control	Pre-stressor
35	-1.65548	Nutrition + WSH	Pre-stressor
36	-0.931404	Nutrition + WSH	Pre-stressor
37	-1.98777	Nutrition + WSH	Pre-stressor
38	-2.70306	Nutrition + WSH	Pre-stressor
39	-2.41912	Nutrition + WSH	Pre-stressor
40	-1.58475	Nutrition + WSH	Pre-stressor
41	-1.91732	Control	Pre-stressor
42	-2.17156	Control	Pre-stressor
43	-1.4065	Control	Pre-stressor
44	-0.941609	Control	Pre-stressor
45	-2.27303	Control	Pre-stressor
46	-2.13707	Control	Pre-stressor
47	-0.393043	Control	Pre-stressor
48	-3.29684	Control	Pre-stressor
49	-2.95651	Control	Pre-stressor
50	-1.91054	Control	Pre-stressor
51	-2.12026	Control	Pre-stressor
52	-2.06357	Control	Pre-stressor
53	-3.19418	Control	Pre-stressor
54	-1.63476	Control	Pre-stressor
55	-1.61949	Control	Pre-stressor
56	-2.8824	Control	Pre-stressor
57	-3.32424	Control	Pre-stressor
58	-1.9951	Control	Pre-stressor
59	-3.03655	Control	Pre-stressor
60	-2.14558	Control	Pre-stressor
61	-1.79577	Control	Pre-stressor
62	-2.08747	Control	Pre-stressor
63	-3.12357	Control	Pre-stressor
64	-3.35241	Control	Pre-stressor
65	-2.55105	Nutrition + WSH	Pre-stressor
66	-2.79688	Nutrition + WSH	Pre-stressor
67	-1.56542	Nutrition + WSH	Pre-stressor
68	-0.723606	Nutrition + WSH	Pre-stressor
69	-1.29463	Nutrition + WSH	Pre-stressor
70	-0.529329	Nutrition + WSH	Pre-stressor
71	-2.03256	Control	Pre-stressor
72	-2.00248	Control	Pre-stressor
73	-2.68825	Control	Pre-stressor
74	-2.8824	Control	Pre-stressor
75	-1.46102	Control	Pre-stressor
76	-2.91877	Control	Pre-stressor
77	-2.03256	Control	Pre-stressor
78	-0.691149	Control	Pre-stressor
79	-2.12863	Nutrition + WSH	Pre-stressor
80	-2.76462	Nutrition + WSH	Pre-stressor
81	-2.4651	Nutrition + WSH	Pre-stressor
82	-0.228156	Nutrition + WSH	Pre-stressor
83	-2.90042	Nutrition + WSH	Pre-stressor
84	-2.4651	Nutrition + WSH	Pre-stressor
85	-2.36446	Control	Pre-stressor
86	-2.73337	Control	Pre-stressor
87	-2.02495	Control	Pre-stressor
88	-2.55105	Control	Pre-stressor
89	-2.25379	Control	Pre-stressor
90	-1.52786	Nutrition + WSH	Pre-stressor
91	-0.42312	Nutrition + WSH	Pre-stressor
92	-1.6874	Nutrition + WSH	Pre-stressor
93	-2.6173	Nutrition + WSH	Pre-stressor
94	-2.21641	Nutrition + WSH	Pre-stressor
95	-1.69282	Nutrition + WSH	Pre-stressor
96	-0.97551	Nutrition + WSH	Pre-stressor
97	-2.99573	Control	Pre-stressor
98	-1.9951	Control	Pre-stressor
99	-2.23493	Control	Pre-stressor
100	-2.90042	Control	Pre-stressor
101	-2.32279	Control	Pre-stressor
102	-1.97328	Control	Pre-stressor
103	-1.69827	Control	Pre-stressor
104	-1.79577	Control	Pre-stressor
105	-1.89048	Control	Pre-stressor
106	-1.37437	Control	Pre-stressor
107	-0.648174	Control	Pre-stressor
108	-2.73337	Control	Pre-stressor
109	-2.37516	Control	Pre-stressor
110	-2.84731	Control	Pre-stressor
111	-0.780886	Control	Pre-stressor
112	-1.89048	Nutrition + WSH	Pre-stressor
113	-0.901402	Nutrition + WSH	Pre-stressor
114	-2.18037	Nutrition + WSH	Pre-stressor
115	-2.90042	Nutrition + WSH	Pre-stressor
116	-2.38597	Nutrition + WSH	Pre-stressor
117	-2.63109	Nutrition + WSH	Pre-stressor
118	-0.791863	Nutrition + WSH	Pre-stressor
119	-0.55687	Nutrition + WSH	Pre-stressor
120	-2.57702	Nutrition + WSH	Pre-stressor
121	-2.57702	Nutrition + WSH	Pre-stressor
122	-1.78976	Control	Pre-stressor
123	-1.3548	Control	Pre-stressor
124	-0.486133	Control	Pre-stressor
125	-1.81401	Control	Pre-stressor
126	-2.32279	Control	Pre-stressor
127	-2.6173	Control	Pre-stressor
128	-3.12357	Control	Pre-stressor
129	-1.50058	Control	Pre-stressor
130	-1.64507	Control	Pre-stressor
131	-2.12863	Control	Pre-stressor
132	-1.7148	Control	Pre-stressor
133	-2.28278	Control	Pre-stressor
134	-2.95651	Nutrition + WSH	Pre-stressor
135	-0.683197	Nutrition + WSH	Pre-stressor
136	-1.77196	Nutrition + WSH	Pre-stressor
137	-2.45341	Nutrition + WSH	Pre-stressor
138	-1.26231	Nutrition + WSH	Pre-stressor
139	-1.70926	Control	Pre-stressor
140	-1.61949	Control	Pre-stressor
141	-2.64508	Control	Pre-stressor
142	-1.86433	Control	Pre-stressor
143	-3.50656	Control	Pre-stressor
144	-2.51331	Control	Pre-stressor
145	-1.48281	Nutrition + WSH	Pre-stressor
146	0.383219	Nutrition + WSH	Pre-stressor
147	-3.14656	Nutrition + WSH	Pre-stressor
148	-2.35388	Nutrition + WSH	Pre-stressor
149	-3.24419	Nutrition + WSH	Pre-stressor
150	-1.9805	Nutrition + WSH	Pre-stressor
151	-2.10373	Control	Pre-stressor
152	-1.8708	Control	Pre-stressor
153	-2.43042	Control	Pre-stressor
154	-1.36649	Control	Pre-stressor
155	-2.83022	Control	Pre-stressor
156	-2.41912	Control	Pre-stressor
157	-1.72037	Control	Pre-stressor
158	-0.432323	Nutrition + WSH	Pre-stressor
159	-2.76462	Nutrition + WSH	Pre-stressor
160	-2.28278	Nutrition + WSH	Pre-stressor
161	0.178146	Nutrition + WSH	Pre-stressor
162	-1.8579	Nutrition + WSH	Pre-stressor
163	-1.89048	Nutrition + WSH	Pre-stressor
164	-1.33941	Nutrition + WSH	Pre-stressor
165	0.126633	Control	Pre-stressor
166	-2.10373	Control	Pre-stressor
167	-1.25176	Control	Pre-stressor
168	-1.34707	Control	Pre-stressor
169	-2.76462	Control	Pre-stressor
170	-3.41125	Control	Pre-stressor
171	-1.20397	Control	Pre-stressor
172	-2.6173	Control	Pre-stressor
173	-2.29263	Control	Pre-stressor
174	-0.837018	Control	Pre-stressor
175	-1.58964	Control	Pre-stressor
176	-1.2174	Control	Pre-stressor
177	-1.94491	Control	Pre-stressor
178	-3.14656	Control	Pre-stressor
179	-2.79688	Control	Pre-stressor
180	-2.57702	Control	Pre-stressor
181	-3.41125	Nutrition + WSH	Pre-stressor
182	-2.04022	Nutrition + WSH	Pre-stressor
183	-2.36446	Nutrition + WSH	Pre-stressor
184	-2.36446	Nutrition + WSH	Pre-stressor
185	-1.91054	Nutrition + WSH	Pre-stressor
186	-1.89712	Nutrition + WSH	Pre-stressor
187	-3.41125	Nutrition + WSH	Pre-stressor
188	-1.21066	Control	Pre-stressor
189	-1.56542	Control	Pre-stressor
190	-2.35388	Control	Pre-stressor
191	-2.18037	Control	Pre-stressor
192	-2.73337	Control	Pre-stressor
193	-2.8824	Control	Pre-stressor
194	-2.84731	Nutrition + WSH	Pre-stressor
195	-2.04794	Nutrition + WSH	Pre-stressor
196	-0.916291	Nutrition + WSH	Pre-stressor
197	-1.15201	Nutrition + WSH	Pre-stressor
198	-2.84731	Nutrition + WSH	Pre-stressor
199	-2.38597	Nutrition + WSH	Pre-stressor
200	-1.4065	Nutrition + WSH	Pre-stressor
201	-2.44185	Control	Pre-stressor
202	-2.20727	Control	Pre-stressor
203	-1.44392	Control	Pre-stressor
204	-2.29263	Control	Pre-stressor
205	-1.66073	Control	Pre-stressor
206	-3.14656	Control	Pre-stressor
207	-2.14558	Control	Pre-stressor
208	-1.62964	Control	Pre-stressor
209	-2.93746	Control	Pre-stressor
210	-2.48891	Control	Pre-stressor
211	-2.15417	Control	Pre-stressor
212	-1.98777	Control	Pre-stressor
213	-2.63109	Control	Pre-stressor
214	-2.38597	Control	Pre-stressor
215	-0.512494	Nutrition + WSH	Pre-stressor
216	-3.44202	Nutrition + WSH	Pre-stressor
217	-1.1332	Nutrition + WSH	Pre-stressor
218	-1.91054	Nutrition + WSH	Pre-stressor
219	-1.22758	Nutrition + WSH	Pre-stressor
220	-2.12863	Nutrition + WSH	Pre-stressor
221	-1.2694	Control	Pre-stressor
222	-1.6399	Control	Pre-stressor
223	-2.37516	Control	Pre-stressor
224	-1.62964	Control	Pre-stressor
225	-2.00992	Control	Pre-stressor
226	-2.11196	Control	Pre-stressor
227	-1.48281	Control	Pre-stressor
228	-2.6173	Control	Pre-stressor
229	-2.47694	Control	Pre-stressor
230	-1.83258	Control	Pre-stressor
231	-2.52573	Control	Pre-stressor
232	-2.04022	Control	Pre-stressor
233	-2.65926	Control	Pre-stressor
234	-2.81341	Control	Pre-stressor
235	-2.67365	Control	Pre-stressor
236	-1.44392	Control	Pre-stressor
237	-2.56395	Control	Pre-stressor
238	-2.33304	Control	Pre-stressor
239	-0.332679	Control	Pre-stressor
240	-2.17156	Nutrition + WSH	Pre-stressor
241	-2.51331	Nutrition + WSH	Pre-stressor
242	-0.41098	Nutrition + WSH	Pre-stressor
243	-1.06132	Nutrition + WSH	Pre-stressor
244	-2.26336	Nutrition + WSH	Pre-stressor
245	-2.84731	Control	Pre-stressor
246	-2.07944	Control	Pre-stressor
247	-2.64508	Control	Pre-stressor
248	-0.986177	Control	Pre-stressor
249	-2.65926	Control	Pre-stressor
250	-1.75446	Control	Pre-stressor
251	-2.09557	Control	Pre-stressor
252	-2.12863	Control	Pre-stressor
253	-1.62455	Control	Pre-stressor
254	-4.13517	Control	Pre-stressor
255	-2.32279	Control	Pre-stressor
256	-2.7181	Control	Pre-stressor
257	-2.12026	Nutrition + WSH	Pre-stressor
258	-1.29828	Nutrition + WSH	Pre-stressor
259	-2.12026	Control	Pre-stressor
260	-1.91732	Control	Pre-stressor
261	-2.04794	Control	Pre-stressor
262	-2.50104	Control	Pre-stressor
263	-0.287682	Control	Pre-stressor
264	-3.57555	Control	Pre-stressor
265	-2.57702	Control	Pre-stressor
266	-2.99573	Nutrition + WSH	Pre-stressor
267	-3.01593	Nutrition + WSH	Pre-stressor
268	-1.87732	Nutrition + WSH	Pre-stressor
269	-1.91732	Nutrition + WSH	Pre-stressor
270	-1.57988	Nutrition + WSH	Pre-stressor
271	-3.21888	Nutrition + WSH	Pre-stressor
272	-1.78976	Nutrition + WSH	Pre-stressor
273	-2.04022	Control	Pre-stressor
274	-2.55105	Control	Pre-stressor
275	-2.4651	Control	Pre-stressor
276	-2.29263	Control	Pre-stressor
277	-2.64508	Control	Pre-stressor
278	-2.84731	Control	Pre-stressor
279	-2.20727	Control	Pre-stressor
280	-1.74297	Control	Pre-stressor
281	-2.56395	Control	Pre-stressor
282	-2.04022	Control	Pre-stressor
283	-2.04794	Control	Pre-stressor
284	-2.90042	Control	Pre-stressor
285	-1.09064	Nutrition + WSH	Pre-stressor
286	-2.8824	Nutrition + WSH	Pre-stressor
287	-2.83022	Nutrition + WSH	Pre-stressor
288	-1.12086	Nutrition + WSH	Pre-stressor
289	-0.939048	Nutrition + WSH	Pre-stressor
290	-3.10109	Nutrition + WSH	Pre-stressor
291	-1.56065	Control	Pre-stressor
292	-2.65926	Control	Pre-stressor
293	-2.02495	Control	Pre-stressor
294	-2.73337	Control	Pre-stressor
295	-2.53831	Control	Pre-stressor
296	-2.79688	Control	Pre-stressor
297	-2.67365	Nutrition + WSH	Pre-stressor
298	-3.50656	Nutrition + WSH	Pre-stressor
299	-1.7148	Nutrition + WSH	Pre-stressor
300	-1.07881	Nutrition + WSH	Pre-stressor
301	-0.619897	Nutrition + WSH	Pre-stressor
302	-0.691149	Nutrition + WSH	Pre-stressor
303	-1.78379	Nutrition + WSH	Pre-stressor
304	-1.72597	Nutrition + WSH	Pre-stressor
305	-1.86433	Control	Pre-stressor
306	-1.50508	Control	Pre-stressor
307	-1.93102	Control	Pre-stressor
308	-2.45341	Control	Pre-stressor
309	-2.37516	Control	Pre-stressor
310	-2.30259	Control	Pre-stressor
311	1.02317	Control	Pre-stressor
312	-2.51331	Control	Pre-stressor
313	-3.57555	Control	Pre-stressor
314	-2.24432	Control	Pre-stressor
315	-2.60369	Control	Pre-stressor
316	-2.31264	Control	Pre-stressor
317	-2.91877	Control	Pre-stressor
318	-2.16282	Control	Pre-stressor
319	-3.32424	Nutrition + WSH	Pre-stressor
320	-2.83022	Nutrition + WSH	Pre-stressor
321	-1.70375	Nutrition + WSH	Pre-stressor
322	-2.93746	Nutrition + WSH	Pre-stressor
323	-1.89048	Nutrition + WSH	Pre-stressor
324	-1.46102	Control	Pre-stressor
325	-2.8824	Control	Pre-stressor
326	-2.23493	Control	Pre-stressor
327	-2.16282	Control	Pre-stressor
328	-2.10373	Nutrition + WSH	Pre-stressor
329	-1.1457	Nutrition + WSH	Pre-stressor
330	-1.37437	Nutrition + WSH	Pre-stressor
331	-0.978166	Nutrition + WSH	Pre-stressor
332	-1.20397	Nutrition + WSH	Pre-stressor
333	-1.95193	Nutrition + WSH	Pre-stressor
334	-1.81401	Nutrition + WSH	Pre-stressor
335	-0.47965	Nutrition + WSH	Pre-stressor
336	-2.07147	Nutrition + WSH	Pre-stressor
337	-0.721547	Nutrition + WSH	Pre-stressor
338	-2.48891	Nutrition + WSH	Pre-stressor
339	-1.42712	Nutrition + WSH	Pre-stressor
340	-1.7487	Nutrition + WSH	Pre-stressor
341	-2.51331	Nutrition + WSH	Pre-stressor
342	-2.18926	Control	Pre-stressor
343	-2.07147	Control	Pre-stressor
344	-2.17156	Control	Pre-stressor
345	-1.02443	Control	Pre-stressor
346	-1.62455	Control	Pre-stressor
347	-1.85151	Control	Pre-stressor
348	-2.4651	Control	Pre-stressor
349	-2.06357	Control	Pre-stressor
350	-2.52573	Control	Pre-stressor
351	-2.43042	Control	Pre-stressor
352	-1.40242	Nutrition + WSH	Pre-stressor
353	-3.12357	Nutrition + WSH	Pre-stressor
354	-2.20727	Nutrition + WSH	Pre-stressor
355	-2.52573	Nutrition + WSH	Pre-stressor
356	-0.77219	Nutrition + WSH	Pre-stressor
357	-1.90381	Nutrition + WSH	Pre-stressor
358	-3.21888	Nutrition + WSH	Pre-stressor
359	-2.3969	Nutrition + WSH	Pre-stressor
360	-2.38597	Nutrition + WSH	Pre-stressor
361	-1.96611	Nutrition + WSH	Pre-stressor
362	-1.9805	Nutrition + WSH	Pre-stressor
363	-1.15518	Nutrition + WSH	Pre-stressor
364	-2.25379	Nutrition + WSH	Pre-stressor
365	-2.67365	Nutrition + WSH	Pre-stressor
366	-1.54646	Nutrition + WSH	Pre-stressor
367	-1.85151	Nutrition + WSH	Pre-stressor
368	-2.51331	Nutrition + WSH	Pre-stressor
369	-2.36446	Nutrition + WSH	Pre-stressor
370	-2.07147	Nutrition + WSH	Pre-stressor
371	-2.51331	Nutrition + WSH	Pre-stressor
372	-1.95193	Nutrition + WSH	Pre-stressor
373	-2.47694	Nutrition + WSH	Pre-stressor
374	-2.97593	Nutrition + WSH	Pre-stressor
375	-2.33304	Nutrition + WSH	Pre-stressor
376	-2.74887	Nutrition + WSH	Pre-stressor
377	-1.54646	Nutrition + WSH	Pre-stressor
378	-2.34341	Nutrition + WSH	Pre-stressor
379	-2.60369	Nutrition + WSH	Pre-stressor
380	-2.07944	Nutrition + WSH	Pre-stressor
381	-1.72597	Nutrition + WSH	Pre-stressor
382	-2.16282	Nutrition + WSH	Pre-stressor
383	-2.02495	Nutrition + WSH	Pre-stressor
384	-1.88387	Nutrition + WSH	Pre-stressor
385	-2.8824	Nutrition + WSH	Pre-stressor
386	-2.7181	Nutrition + WSH	Pre-stressor
387	-1.65026	Nutrition + WSH	Pre-stressor
388	-1.74297	Nutrition + WSH	Pre-stressor
389	-2.00992	Nutrition + WSH	Pre-stressor
390	0.1415	Nutrition + WSH	Pre-stressor
391	-2.36446	Nutrition + WSH	Pre-stressor
392	-2.26336	Nutrition + WSH	Pre-stressor
393	-2.8647	Nutrition + WSH	Pre-stressor
394	-1.35093	Nutrition + WSH	Pre-stressor
395	-0.916291	Nutrition + WSH	Pre-stressor
396	-2.95651	Nutrition + WSH	Pre-stressor
397	-2.10373	Nutrition + WSH	Pre-stressor
398	-2.09557	Nutrition + WSH	Pre-stressor
399	-2.56395	Nutrition + WSH	Pre-stressor
400	-2.17156	Nutrition + WSH	Pre-stressor
401	-1.46102	Nutrition + WSH	Pre-stressor
402	-2.40795	Nutrition + WSH	Pre-stressor
403	-2.35388	Nutrition + WSH	Pre-stressor
404	-1.66601	Nutrition + WSH	Pre-stressor
405	-1.58475	Nutrition + WSH	Pre-stressor
406	-2.22562	Nutrition + WSH	Pre-stressor
407	-1.25878	Nutrition + WSH	Pre-stressor
408	-1.50508	Nutrition + WSH	Pre-stressor
409	-1.61445	Nutrition + WSH	Pre-stressor
410	-2.09557	Nutrition + WSH	Pre-stressor
411	-2.99573	Nutrition + WSH	Pre-stressor
412	-2.18926	Nutrition + WSH	Pre-stressor
413	-2.40795	Nutrition + WSH	Pre-stressor
414	-2.26336	Nutrition + WSH	Pre-stressor
415	-1.8579	Nutrition + WSH	Pre-stressor
416	-1.61445	Nutrition + WSH	Pre-stressor
417	-1.82016	Nutrition + WSH	Pre-stressor
418	-2.04022	Nutrition + WSH	Pre-stressor
419	-3.38139	Nutrition + WSH	Pre-stressor
420	-2.57702	Nutrition + WSH	Pre-stressor
421	-3.03655	Nutrition + WSH	Pre-stressor
422	-0.970219	Nutrition + WSH	Pre-stressor
423	-2.13707	Nutrition + WSH	Pre-stressor
424	-2.67365	Nutrition + WSH	Pre-stressor
425	-3.05761	Nutrition + WSH	Pre-stressor
426	-2.16282	Nutrition + WSH	Pre-stressor
427	-2.97593	Nutrition + WSH	Pre-stressor
428	-2.63109	Nutrition + WSH	Pre-stressor
429	-1.77196	Nutrition + WSH	Pre-stressor
430	-3.14656	Nutrition + WSH	Pre-stressor
431	-1.35093	Nutrition + WSH	Pre-stressor
432	-1.88387	Nutrition + WSH	Pre-stressor
433	-2.40795	Nutrition + WSH	Pre-stressor
434	-1.80789	Nutrition + WSH	Pre-stressor
435	-3.32424	Nutrition + WSH	Pre-stressor
436	-3.21888	Nutrition + WSH	Pre-stressor
437	-1.70926	Nutrition + WSH	Pre-stressor
438	-2.21641	Nutrition + WSH	Pre-stressor
439	-2.78062	Nutrition + WSH	Pre-stressor
440	-1.50058	Nutrition + WSH	Pre-stressor
441	-2.65926	Nutrition + WSH	Pre-stressor
442	-1.82016	Nutrition + WSH	Pre-stressor
443	-4.01738	Nutrition + WSH	Pre-stressor
444	-2.18037	Nutrition + WSH	Pre-stressor
445	-3.32424	Nutrition + WSH	Pre-stressor
446	-2.51331	Nutrition + WSH	Pre-stressor
447	-1.04129	Nutrition + WSH	Pre-stressor
448	-1.91732	Nutrition + WSH	Pre-stressor
449	-1.47403	Nutrition + WSH	Pre-stressor
450	-3.03655	Nutrition + WSH	Pre-stressor
451	-1.87732	Nutrition + WSH	Pre-stressor
452	-2.60369	Nutrition + WSH	Pre-stressor
453	-1.42712	Nutrition + WSH	Pre-stressor
454	-1.76026	Nutrition + WSH	Pre-stressor
455	-1.23787	Nutrition + WSH	Pre-stressor
456	-2.01741	Nutrition + WSH	Pre-stressor
457	-0.543005	Nutrition + WSH	Pre-stressor
458	-3.29684	Nutrition + WSH	Pre-stressor
459	-2.22562	Nutrition + WSH	Pre-stressor
460	-2.09557	Nutrition + WSH	Pre-stressor
461	-2.37516	Nutrition + WSH	Pre-stressor
462	-2.28278	Nutrition + WSH	Pre-stressor
463	-2.4651	Nutrition + WSH	Pre-stressor
464	-2.07944	Nutrition + WSH	Pre-stressor
465	-3.12357	Nutrition + WSH	Pre-stressor
466	-1.91054	Nutrition + WSH	Pre-stressor
467	-1.95193	Nutrition + WSH	Pre-stressor
468	-2.7181	Nutrition + WSH	Pre-stressor
469	-2.97593	Nutrition + WSH	Pre-stressor
470	-1.59949	Nutrition + WSH	Pre-stressor
471	-3.14656	Nutrition + WSH	Pre-stressor
472	-2.7181	Nutrition + WSH	Pre-stressor
473	-2.76462	Nutrition + WSH	Pre-stressor
474	-1.66073	Nutrition + WSH	Pre-stressor
475	-1.69282	Nutrition + WSH	Pre-stressor
476	-2.30259	Nutrition + WSH	Pre-stressor
477	-2.31264	Nutrition + WSH	Pre-stressor
478	-2.34341	Nutrition + WSH	Pre-stressor
479	-1.92415	Nutrition + WSH	Pre-stressor
480	-1.49611	Nutrition + WSH	Pre-stressor
481	-1.7487	Nutrition + WSH	Pre-stressor
482	-1.60944	Nutrition + WSH	Pre-stressor
483	-1.05843	Nutrition + WSH	Pre-stressor
484	-1.56065	Nutrition + WSH	Pre-stressor
485	-2.24432	Nutrition + WSH	Pre-stressor
486	-2.04794	Nutrition + WSH	Pre-stressor
487	-2.29263	Nutrition + WSH	Pre-stressor
488	0.0934903	Nutrition + WSH	Pre-stressor
489	-0.524249	Nutrition + WSH	Pre-stressor
490	-2.45341	Nutrition + WSH	Pre-stressor
491	-1.66073	Nutrition + WSH	Pre-stressor
492	-2.12863	Nutrition + WSH	Pre-stressor
493	-1.88387	Nutrition + WSH	Pre-stressor
494	-1.90381	Nutrition + WSH	Pre-stressor
495	-3.50656	Nutrition + WSH	Pre-stressor
496	-2.32279	Nutrition + WSH	Pre-stressor
497	-2.52573	Nutrition + WSH	Pre-stressor
498	-1.65026	Nutrition + WSH	Pre-stressor
499	-2.78062	Nutrition + WSH	Pre-stressor
500	-2.05573	Nutrition + WSH	Pre-stressor
501	-2.51331	Nutrition + WSH	Pre-stressor
502	-2.97593	Nutrition + WSH	Pre-stressor
503	-2.05573	Nutrition + WSH	Pre-stressor
504	-2.28278	Nutrition + WSH	Pre-stressor
505	-1.32426	Nutrition + WSH	Pre-stressor
506	-1.76609	Nutrition + WSH	Pre-stressor
507	-2.55105	Nutrition + WSH	Pre-stressor
508	-1.46534	Nutrition + WSH	Pre-stressor
509	-1.77786	Nutrition + WSH	Pre-stressor
510	-1.3903	Control	Pre-stressor
511	-1.73727	Control	Pre-stressor
512	-2.7181	Control	Pre-stressor
513	-2.65926	Control	Pre-stressor
514	-2.55105	Control	Pre-stressor
515	0.790728	Control	Pre-stressor
516	-2.91877	Control	Pre-stressor
517	-2.59027	Control	Pre-stressor
518	-1.8708	Control	Pre-stressor
519	-1.60944	Control	Pre-stressor
520	-1.81401	Nutrition + WSH	Pre-stressor
521	-1.62964	Nutrition + WSH	Pre-stressor
522	-2.47694	Nutrition + WSH	Pre-stressor
523	-1.4065	Nutrition + WSH	Pre-stressor
524	-2.10373	Nutrition + WSH	Pre-stressor
525	-1.32051	Nutrition + WSH	Pre-stressor
526	-2.37516	Nutrition + WSH	Pre-stressor
527	-2.40795	Nutrition + WSH	Pre-stressor
528	-1.65026	Control	Pre-stressor
529	-3.27017	Control	Pre-stressor
530	-1.76026	Control	Pre-stressor
531	-1.65548	Control	Pre-stressor
532	-1.65026	Control	Pre-stressor
533	-1.3823	Control	Pre-stressor
534	-2.34341	Control	Pre-stressor
535	-2.35388	Control	Pre-stressor
536	-2.51331	Control	Pre-stressor
537	-2.65926	Control	Pre-stressor
538	-1.73727	Nutrition + WSH	Pre-stressor
539	-2.10373	Nutrition + WSH	Pre-stressor
540	-1.76026	Nutrition + WSH	Pre-stressor
541	-1.8579	Nutrition + WSH	Pre-stressor
542	-2.76462	Nutrition + WSH	Pre-stressor
543	-1.27297	Nutrition + WSH	Pre-stressor
544	-0.594207	Nutrition + WSH	Pre-stressor
545	-2.57702	Nutrition + WSH	Pre-stressor
546	-2.07944	Nutrition + WSH	Pre-stressor
547	-2.09557	Control	Pre-stressor
548	-2.07944	Control	Pre-stressor
549	-3.17009	Control	Pre-stressor
550	-2.08747	Control	Pre-stressor
551	-1.9951	Control	Pre-stressor
552	-2.3969	Control	Pre-stressor
553	-2.04022	Control	Pre-stressor
554	-2.10373	Control	Pre-stressor
555	-2.91877	Control	Pre-stressor
556	-1.8708	Control	Pre-stressor
557	-2.38597	Control	Pre-stressor
558	-2.38597	Control	Pre-stressor
559	-2.78062	Control	Pre-stressor
560	-2.10373	Control	Pre-stressor
561	-0.89404	Control	Pre-stressor
562	-2.27303	Control	Pre-stressor
563	-1.96611	Control	Pre-stressor
564	-3.05761	Control	Pre-stressor
565	-2.04794	Nutrition + WSH	Pre-stressor
566	-2.24432	Nutrition + WSH	Pre-stressor
567	-1.19733	Nutrition + WSH	Pre-stressor
568	-1.79577	Nutrition + WSH	Pre-stressor
569	-1.15201	Nutrition + WSH	Pre-stressor
570	-2.38597	Nutrition + WSH	Pre-stressor
571	-0.507498	Control	Pre-stressor
572	-1.70926	Control	Pre-stressor
573	-1.83885	Control	Pre-stressor
574	-2.51331	Control	Pre-stressor
575	-0.701179	Control	Pre-stressor
576	-1.14256	Control	Pre-stressor
577	-1.29463	Control	Pre-stressor
578	-2.18037	Nutrition + WSH	Pre-stressor
579	-2.73337	Nutrition + WSH	Pre-stressor
580	-2.81341	Nutrition + WSH	Pre-stressor
581	-2.73337	Nutrition + WSH	Pre-stressor
582	-2.11196	Nutrition + WSH	Pre-stressor
583	-2.4651	Nutrition + WSH	Pre-stressor
584	-3.7297	Control	Pre-stressor
585	-3.07911	Control	Pre-stressor
586	-2.09557	Control	Pre-stressor
587	-1.04412	Control	Pre-stressor
588	-2.11196	Control	Pre-stressor
589	-2.09557	Control	Pre-stressor
590	-1.27297	Control	Pre-stressor
591	-2.35388	Control	Pre-stressor
592	-2.30259	Control	Pre-stressor
593	-2.37516	Control	Pre-stressor
594	-1.86433	Control	Pre-stressor
595	-1.89048	Control	Pre-stressor
596	-2.4651	Control	Pre-stressor
597	-2.35388	Nutrition + WSH	Pre-stressor
598	-2.78062	Nutrition + WSH	Pre-stressor
599	-2.31264	Nutrition + WSH	Pre-stressor
600	-1.56065	Nutrition + WSH	Pre-stressor
601	-1.77786	Nutrition + WSH	Pre-stressor
602	-1.27297	Control	Pre-stressor
603	-1.83258	Control	Pre-stressor
604	-2.99573	Control	Pre-stressor
605	-1.42712	Control	Pre-stressor
606	-2.20727	Nutrition + WSH	Pre-stressor
607	-3.01593	Nutrition + WSH	Pre-stressor
608	-1.86433	Nutrition + WSH	Pre-stressor
609	-2.60369	Nutrition + WSH	Pre-stressor
610	-0.986177	Nutrition + WSH	Pre-stressor
611	-2.52573	Nutrition + WSH	Pre-stressor
612	-2.13707	Nutrition + WSH	Pre-stressor
613	-2.00248	Nutrition + WSH	Pre-stressor
614	-2.06357	Nutrition + WSH	Pre-stressor
615	-1.84516	Nutrition + WSH	Pre-stressor
616	-1.87732	Nutrition + WSH	Pre-stressor
617	-1.15518	Nutrition + WSH	Pre-stressor
618	-2.81341	Nutrition + WSH	Pre-stressor
619	-2.13707	Nutrition + WSH	Pre-stressor
620	-1.89048	Nutrition + WSH	Pre-stressor
621	-1.69827	Nutrition + WSH	Pre-stressor
622	-1.59455	Nutrition + WSH	Pre-stressor
623	-1.46534	Nutrition + WSH	Pre-stressor
624	-1.57022	Nutrition + WSH	Pre-stressor
625	-1.25176	Nutrition + WSH	Pre-stressor
626	-1.95193	Nutrition + WSH	Pre-stressor
627	-2.04794	Nutrition + WSH	Pre-stressor
628	-2.55105	Nutrition + WSH	Pre-stressor
629	-2.18926	Nutrition + WSH	Pre-stressor
630	-0.996959	Nutrition + WSH	Pre-stressor
631	-2.11196	Nutrition + WSH	Pre-stressor
632	-2.4651	Nutrition + WSH	Pre-stressor
633	-0.0661398	Nutrition + WSH	Pre-stressor
634	0.110647	Nutrition + WSH	Pre-stressor
635	-1.25878	Nutrition + WSH	Pre-stressor
636	-2.26336	Nutrition + WSH	Pre-stressor
637	-1.75446	Nutrition + WSH	Pre-stressor
638	-2.16282	Nutrition + WSH	Pre-stressor
639	-1.81401	Nutrition + WSH	Pre-stressor
640	-1.54646	Nutrition + WSH	Pre-stressor
641	-1.91054	Nutrition + WSH	Pre-stressor
642	-2.36446	Nutrition + WSH	Pre-stressor
643	-2.30259	Nutrition + WSH	Pre-stressor
644	-2.55105	Nutrition + WSH	Pre-stressor
645	-1.97328	Nutrition + WSH	Pre-stressor
646	-2.90042	Nutrition + WSH	Pre-stressor
647	-3.05761	Nutrition + WSH	Pre-stressor
648	-2.12863	Nutrition + WSH	Pre-stressor
649	-2.07147	Nutrition + WSH	Pre-stressor
650	-2.91877	Nutrition + WSH	Pre-stressor
651	-1.48722	Nutrition + WSH	Pre-stressor
652	-2.97593	Nutrition + WSH	Pre-stressor
653	-1.82016	Nutrition + WSH	Pre-stressor
654	-2.50104	Nutrition + WSH	Pre-stressor
655	-2.47694	Nutrition + WSH	Pre-stressor
656	-2.4651	Control	Pre-stressor
657	-1.5559	Control	Pre-stressor
658	-4.01738	Control	Pre-stressor
659	-1.81401	Control	Pre-stressor
660	-2.01741	Control	Pre-stressor
661	-1.67131	Control	Pre-stressor
662	-2.45341	Control	Pre-stressor
663	-1.35093	Control	Pre-stressor
664	-1.54646	Control	Pre-stressor
665	-1.959	Control	Pre-stressor
666	-2.67365	Control	Pre-stressor
667	-1.72597	Control	Pre-stressor
668	-1.83885	Control	Pre-stressor
669	-2.19823	Nutrition + WSH	Pre-stressor
670	-2.23493	Nutrition + WSH	Pre-stressor
671	-2.20727	Nutrition + WSH	Pre-stressor
672	-2.35388	Nutrition + WSH	Pre-stressor
673	-1.13631	Nutrition + WSH	Pre-stressor
674	-2.04794	Nutrition + WSH	Pre-stressor
675	-1.72597	Control	Pre-stressor
676	-2.03256	Control	Pre-stressor
677	-2.00992	Control	Pre-stressor
678	-0.388608	Control	Pre-stressor
679	-1.70926	Control	Pre-stressor
680	-2.53831	Control	Pre-stressor
681	-1.22758	Control	Pre-stressor
682	-2.35388	Control	Pre-stressor
683	-1.54178	Control	Pre-stressor
684	-1.81401	Control	Pre-stressor
685	-2.51331	Control	Pre-stressor
686	-1.93794	Control	Pre-stressor
687	-1.82635	Control	Pre-stressor
688	-2.48891	Control	Pre-stressor
689	-2.01741	Control	Pre-stressor
690	-1.46968	Control	Pre-stressor
691	-1.01888	Control	Pre-stressor
692	-1.8579	Control	Pre-stressor
693	-2.00248	Nutrition + WSH	Pre-stressor
694	-1.91732	Nutrition + WSH	Pre-stressor
695	-2.95651	Nutrition + WSH	Pre-stressor
696	-2.40795	Nutrition + WSH	Pre-stressor
697	-2.47694	Nutrition + WSH	Pre-stressor
698	-1.35868	Control	Pre-stressor
699	-1.51413	Control	Pre-stressor
700	-1.83885	Control	Pre-stressor
701	-2.36446	Control	Pre-stressor
702	-2.02495	Control	Pre-stressor
703	-1.70375	Control	Pre-stressor
704	-1.3823	Control	Pre-stressor
705	-1.29828	Control	Pre-stressor
706	-2.30259	Control	Pre-stressor
707	-1.67131	Control	Pre-stressor
708	-2.44185	Control	Pre-stressor
709	-1.57022	Control	Pre-stressor
710	-0.991553	Control	Pre-stressor
711	-2.63109	Control	Pre-stressor
712	-1.67131	Control	Pre-stressor
713	-0.652005	Control	Pre-stressor
714	-2.03256	Control	Pre-stressor
715	-2.19823	Control	Pre-stressor
716	-1.82635	Control	Pre-stressor
717	-1.36258	Control	Pre-stressor
718	-2.28278	Control	Pre-stressor
719	-2.51331	Control	Pre-stressor
720	-2.83022	Control	Pre-stressor
721	-1.73161	Control	Pre-stressor
722	-1.9951	Control	Pre-stressor
723	-2.43042	Control	Pre-stressor
724	-1.61445	Control	Pre-stressor
725	-1.96611	Control	Pre-stressor
726	-1.24827	Control	Pre-stressor
727	-1.91732	Control	Pre-stressor
728	-2.83022	Control	Pre-stressor
729	-1.6874	Control	Pre-stressor
730	-2.40795	Control	Pre-stressor
731	-1.28374	Control	Pre-stressor
732	-2.43042	Control	Pre-stressor
733	-1.32803	Control	Pre-stressor
734	-3.29684	Control	Pre-stressor
735	-2.21641	Control	Pre-stressor
736	-3.35241	Control	Pre-stressor
737	-2.63109	Control	Pre-stressor
738	-2.22562	Control	Pre-stressor
739	-1.04412	Nutrition + WSH	Pre-stressor
740	-2.7181	Nutrition + WSH	Pre-stressor
741	-1.81401	Nutrition + WSH	Pre-stressor
742	-2.7181	Nutrition + WSH	Pre-stressor
743	-2.35388	Nutrition + WSH	Pre-stressor
744	-2.44185	Nutrition + WSH	Pre-stressor
745	-2.3969	Control	Pre-stressor
746	-2.04794	Control	Pre-stressor
747	-0.359536	Control	Pre-stressor
748	-2.7181	Control	Pre-stressor
749	-0.867501	Nutrition + WSH	Pre-stressor
750	-2.91877	Nutrition + WSH	Pre-stressor
751	-3.17009	Nutrition + WSH	Pre-stressor
752	-1.15836	Nutrition + WSH	Pre-stressor
753	-2.16282	Control	Pre-stressor
1	-2.90042	Nutrition + WSH	Post-stressor
2	-1.81401	Nutrition + WSH	Post-stressor
3	-0.529329	Nutrition + WSH	Post-stressor
4	-2.45341	Nutrition + WSH	Post-stressor
5	-0.13582	Nutrition + WSH	Post-stressor
6	-0.796288	Nutrition + WSH	Post-stressor
7	-0.0140989	Nutrition + WSH	Post-stressor
8	-1.84516	Nutrition + WSH	Post-stressor
9	-1.93102	Control	Post-stressor
10	-2.8647	Control	Post-stressor
11	-2.6173	Control	Post-stressor
12	-2.43042	Control	Post-stressor
13	-1.79577	Control	Post-stressor
14	-2.21641	Control	Post-stressor
15	-2.65926	Control	Post-stressor
16	-1.25878	Control	Post-stressor
17	-2.74887	Control	Post-stressor
18	-1.93102	Control	Post-stressor
19	-0.258771	Control	Post-stressor
20	-0.441611	Control	Post-stressor
21	-2.56395	Control	Post-stressor
22	-1.12393	Control	Post-stressor
23	-0.632993	Nutrition + WSH	Post-stressor
24	0.304539	Nutrition + WSH	Post-stressor
25	-0.648174	Nutrition + WSH	Post-stressor
26	-1.78976	Nutrition + WSH	Post-stressor
27	-2.40795	Nutrition + WSH	Post-stressor
28	-2.81341	Control	Post-stressor
30	-3.14656	Control	Post-stressor
31	-0.465215	Control	Post-stressor
32	-2.6173	Control	Post-stressor
33	-1.58964	Control	Post-stressor
35	0.149282	Nutrition + WSH	Post-stressor
36	-0.755023	Nutrition + WSH	Post-stressor
37	-0.964956	Nutrition + WSH	Post-stressor
38	-1.3356	Nutrition + WSH	Post-stressor
39	-3.14656	Nutrition + WSH	Post-stressor
41	-2.02495	Control	Post-stressor
42	-0.572701	Control	Post-stressor
43	-1.85151	Control	Post-stressor
44	-1.32051	Control	Post-stressor
45	-1.57022	Control	Post-stressor
47	-0.189951	Control	Post-stressor
49	-2.50104	Control	Post-stressor
50	-2.07944	Control	Post-stressor
51	-1.00239	Control	Post-stressor
52	-0.446287	Control	Post-stressor
53	-2.74887	Control	Post-stressor
54	-0.181522	Control	Post-stressor
55	-2.28278	Control	Post-stressor
56	-0.87707	Control	Post-stressor
57	-2.00248	Control	Post-stressor
58	-1.37833	Control	Post-stressor
59	-1.64507	Control	Post-stressor
60	-2.01741	Control	Post-stressor
61	-1.67131	Control	Post-stressor
63	-2.38597	Control	Post-stressor
64	-2.03256	Control	Post-stressor
65	-2.57702	Nutrition + WSH	Post-stressor
66	-0.699165	Nutrition + WSH	Post-stressor
67	-0.898942	Nutrition + WSH	Post-stressor
69	-2.12863	Nutrition + WSH	Post-stressor
70	0.511026	Nutrition + WSH	Post-stressor
71	-1.77786	Control	Post-stressor
72	-0.100926	Control	Post-stressor
73	-2.50104	Control	Post-stressor
75	-2.15417	Control	Post-stressor
76	-1.49611	Control	Post-stressor
77	-1.3823	Control	Post-stressor
78	-0.263966	Control	Post-stressor
79	-2.38597	Nutrition + WSH	Post-stressor
80	-1.231	Nutrition + WSH	Post-stressor
81	-0.407968	Nutrition + WSH	Post-stressor
82	0.0148886	Nutrition + WSH	Post-stressor
83	-3.24419	Nutrition + WSH	Post-stressor
85	-1.1457	Control	Post-stressor
86	-1.83258	Control	Post-stressor
87	-2.70306	Control	Post-stressor
88	-0.944176	Control	Post-stressor
89	-0.574476	Control	Post-stressor
90	0.288931	Nutrition + WSH	Post-stressor
91	-0.834711	Nutrition + WSH	Post-stressor
92	-1.64507	Nutrition + WSH	Post-stressor
93	-1.46968	Nutrition + WSH	Post-stressor
94	-0.612489	Nutrition + WSH	Post-stressor
95	-1.57988	Nutrition + WSH	Post-stressor
96	-1.45243	Nutrition + WSH	Post-stressor
97	-0.898942	Control	Post-stressor
98	-2.65926	Control	Post-stressor
99	-2.90042	Control	Post-stressor
100	-1.25176	Control	Post-stressor
101	-1.10866	Control	Post-stressor
102	-0.70522	Control	Post-stressor
103	-1.36649	Control	Post-stressor
104	-1.96611	Control	Post-stressor
105	-1.04412	Control	Post-stressor
106	-0.648174	Control	Post-stressor
107	-0.693147	Control	Post-stressor
108	-1.03846	Control	Post-stressor
109	-1.95193	Control	Post-stressor
110	-2.93746	Control	Post-stressor
111	-0.130109	Control	Post-stressor
112	-0.964956	Nutrition + WSH	Post-stressor
754	-3.61192	Nutrition + WSH	Post-stressor
113	-0.353822	Nutrition + WSH	Post-stressor
114	-0.994252	Nutrition + WSH	Post-stressor
115	-0.476424	Nutrition + WSH	Post-stressor
116	-0.659712	Nutrition + WSH	Post-stressor
117	-0.731888	Nutrition + WSH	Post-stressor
118	-0.199671	Nutrition + WSH	Post-stressor
119	-0.230672	Nutrition + WSH	Post-stressor
120	-0.891598	Nutrition + WSH	Post-stressor
121	-1.93794	Nutrition + WSH	Post-stressor
122	-0.83933	Control	Post-stressor
123	-1.86433	Control	Post-stressor
124	-0.0130852	Control	Post-stressor
125	-1.90381	Control	Post-stressor
126	-1.959	Control	Post-stressor
127	-1.86433	Control	Post-stressor
128	-2.64508	Control	Post-stressor
129	-0.368169	Control	Post-stressor
130	-0.0855579	Control	Post-stressor
131	-0.733969	Control	Post-stressor
132	-0.991553	Control	Post-stressor
133	-2.30259	Control	Post-stressor
134	-0.0202027	Nutrition + WSH	Post-stressor
136	-0.610646	Nutrition + WSH	Post-stressor
137	-2.99573	Nutrition + WSH	Post-stressor
138	-1.57022	Nutrition + WSH	Post-stressor
139	-1.10564	Control	Post-stressor
140	-2.06357	Control	Post-stressor
141	-1.24133	Control	Post-stressor
142	-1.62455	Control	Post-stressor
143	-2.29263	Control	Post-stressor
144	-3.03655	Control	Post-stressor
145	-2.00992	Nutrition + WSH	Post-stressor
146	-1.2694	Nutrition + WSH	Post-stressor
147	-3.19418	Nutrition + WSH	Post-stressor
148	-0.967584	Nutrition + WSH	Post-stressor
149	-0.327116	Nutrition + WSH	Post-stressor
150	-1.76609	Nutrition + WSH	Post-stressor
152	-1.98777	Control	Post-stressor
153	-3.14656	Control	Post-stressor
154	-1.70375	Control	Post-stressor
155	-1.3548	Control	Post-stressor
156	-2.53831	Control	Post-stressor
157	-1.81401	Control	Post-stressor
158	-0.446287	Nutrition + WSH	Post-stressor
159	-2.37516	Nutrition + WSH	Post-stressor
160	-2.30259	Nutrition + WSH	Post-stressor
161	0.33146	Nutrition + WSH	Post-stressor
162	-2.05573	Nutrition + WSH	Post-stressor
163	-1.69827	Nutrition + WSH	Post-stressor
164	-0.160169	Nutrition + WSH	Post-stressor
165	0.300105	Control	Post-stressor
166	-2.45341	Control	Post-stressor
167	-1.41469	Control	Post-stressor
168	-0.586987	Control	Post-stressor
169	-1.90381	Control	Post-stressor
170	-2.90042	Control	Post-stressor
171	-2.04022	Control	Post-stressor
172	-1.30933	Control	Post-stressor
173	-2.00992	Control	Post-stressor
174	-2.13707	Control	Post-stressor
175	-1.23443	Control	Post-stressor
176	-0.429246	Control	Post-stressor
177	-1.29098	Control	Post-stressor
178	-2.41912	Control	Post-stressor
179	-0.515838	Control	Post-stressor
180	-1.95193	Control	Post-stressor
181	-1.96611	Nutrition + WSH	Post-stressor
182	-1.88387	Nutrition + WSH	Post-stressor
183	-0.567396	Nutrition + WSH	Post-stressor
184	-0.980829	Nutrition + WSH	Post-stressor
185	-1.93794	Nutrition + WSH	Post-stressor
186	-2.74887	Nutrition + WSH	Post-stressor
187	-1.52786	Nutrition + WSH	Post-stressor
188	-0.387134	Control	Post-stressor
189	-0.376878	Control	Post-stressor
190	-2.47694	Control	Post-stressor
191	-2.28278	Control	Post-stressor
192	-1.73727	Control	Post-stressor
193	-3.17009	Control	Post-stressor
194	-1.06711	Nutrition + WSH	Post-stressor
195	-0.0704225	Nutrition + WSH	Post-stressor
196	-1.08176	Nutrition + WSH	Post-stressor
197	0.0285875	Nutrition + WSH	Post-stressor
198	-2.05573	Nutrition + WSH	Post-stressor
199	-2.16282	Nutrition + WSH	Post-stressor
200	-1.83258	Nutrition + WSH	Post-stressor
201	-2.32279	Control	Post-stressor
202	-2.22562	Control	Post-stressor
204	-1.09064	Control	Post-stressor
205	-0.936493	Control	Post-stressor
206	-2.79688	Control	Post-stressor
207	-1.39837	Control	Post-stressor
209	-2.8824	Control	Post-stressor
210	-1.32051	Control	Post-stressor
211	-0.954512	Control	Post-stressor
212	-0.58519	Control	Post-stressor
213	-1.1301	Control	Post-stressor
214	-2.43042	Control	Post-stressor
215	-1.42296	Nutrition + WSH	Post-stressor
217	-0.39601	Nutrition + WSH	Post-stressor
218	-0.740239	Nutrition + WSH	Post-stressor
220	-1.29098	Nutrition + WSH	Post-stressor
221	0.159565	Control	Post-stressor
222	-0.867501	Control	Post-stressor
223	-1.26231	Control	Post-stressor
224	-1.27297	Control	Post-stressor
225	-2.3969	Control	Post-stressor
226	-0.755023	Control	Post-stressor
227	-0.226901	Control	Post-stressor
228	-2.25379	Control	Post-stressor
229	-1.49611	Control	Post-stressor
230	0.187309	Control	Post-stressor
231	-2.29263	Control	Post-stressor
232	-2.29263	Control	Post-stressor
233	-3.27017	Control	Post-stressor
234	-2.8824	Control	Post-stressor
236	-0.70522	Control	Post-stressor
237	-2.22562	Control	Post-stressor
238	-1.16796	Control	Post-stressor
239	-1.43548	Control	Post-stressor
240	-1.98777	Nutrition + WSH	Post-stressor
241	-2.73337	Nutrition + WSH	Post-stressor
242	-0.673345	Nutrition + WSH	Post-stressor
243	-3.03655	Nutrition + WSH	Post-stressor
244	-0.759287	Nutrition + WSH	Post-stressor
246	-2.53831	Control	Post-stressor
247	-2.26336	Control	Post-stressor
249	-3.24419	Control	Post-stressor
250	-0.539568	Control	Post-stressor
251	-2.09557	Control	Post-stressor
252	-1.77786	Control	Post-stressor
253	-0.0100503	Control	Post-stressor
254	-2.95651	Control	Post-stressor
255	-2.4651	Control	Post-stressor
257	-1.94491	Nutrition + WSH	Post-stressor
258	-0.429246	Nutrition + WSH	Post-stressor
259	-0.132389	Control	Post-stressor
260	0.226338	Control	Post-stressor
261	-1.1332	Control	Post-stressor
262	0.132781	Control	Post-stressor
263	0.336472	Control	Post-stressor
264	-0.970219	Control	Post-stressor
265	-2.6173	Control	Post-stressor
266	-3.05761	Nutrition + WSH	Post-stressor
267	-1.03846	Nutrition + WSH	Post-stressor
268	-1.54178	Nutrition + WSH	Post-stressor
269	-1.93794	Nutrition + WSH	Post-stressor
270	-0.827822	Nutrition + WSH	Post-stressor
271	-2.8647	Nutrition + WSH	Post-stressor
272	-0.918794	Nutrition + WSH	Post-stressor
274	-4.82831	Control	Post-stressor
275	-5.80914	Control	Post-stressor
277	-1.57988	Control	Post-stressor
284	-0.988861	Control	Post-stressor
285	0.00796817	Nutrition + WSH	Post-stressor
286	-1.34707	Nutrition + WSH	Post-stressor
287	-1.62964	Nutrition + WSH	Post-stressor
288	-0.417032	Nutrition + WSH	Post-stressor
289	-0.964956	Nutrition + WSH	Post-stressor
290	-0.391562	Nutrition + WSH	Post-stressor
297	-2.14558	Nutrition + WSH	Post-stressor
298	-2.14558	Nutrition + WSH	Post-stressor
299	-0.767871	Nutrition + WSH	Post-stressor
301	0.175633	Nutrition + WSH	Post-stressor
302	-0.869884	Nutrition + WSH	Post-stressor
303	-1.02722	Nutrition + WSH	Post-stressor
304	-0.787458	Nutrition + WSH	Post-stressor
306	-1.04129	Control	Post-stressor
319	-2.33304	Nutrition + WSH	Post-stressor
320	-0.918794	Nutrition + WSH	Post-stressor
321	-0.846298	Nutrition + WSH	Post-stressor
322	-2.79688	Nutrition + WSH	Post-stressor
323	-2.26336	Nutrition + WSH	Post-stressor
328	-0.466809	Nutrition + WSH	Post-stressor
329	-0.123298	Nutrition + WSH	Post-stressor
330	-0.522561	Nutrition + WSH	Post-stressor
332	-1.15836	Nutrition + WSH	Post-stressor
333	-0.156654	Nutrition + WSH	Post-stressor
334	0.369492	Nutrition + WSH	Post-stressor
335	-2.7181	Nutrition + WSH	Post-stressor
336	-0.811931	Nutrition + WSH	Post-stressor
337	0.0525925	Nutrition + WSH	Post-stressor
338	-1.09961	Nutrition + WSH	Post-stressor
339	-0.106472	Nutrition + WSH	Post-stressor
340	0.126633	Nutrition + WSH	Post-stressor
341	-3.07911	Nutrition + WSH	Post-stressor
342	0.194744	Control	Post-stressor
343	-3.03655	Control	Post-stressor
344	-0.0932124	Control	Post-stressor
345	-0.522561	Control	Post-stressor
346	-0.74444	Control	Post-stressor
347	-1.98777	Control	Post-stressor
348	-2.27303	Control	Post-stressor
349	-2.36446	Control	Post-stressor
350	-2.65926	Control	Post-stressor
351	-0.599657	Control	Post-stressor
352	-0.579818	Nutrition + WSH	Post-stressor
353	-2.59027	Nutrition + WSH	Post-stressor
354	-3.41125	Nutrition + WSH	Post-stressor
355	-3.54046	Nutrition + WSH	Post-stressor
356	-1.18417	Nutrition + WSH	Post-stressor
357	-2.38597	Nutrition + WSH	Post-stressor
358	-2.81341	Nutrition + WSH	Post-stressor
359	-1.97328	Nutrition + WSH	Post-stressor
360	-1.70926	Nutrition + WSH	Post-stressor
361	-1.18091	Nutrition + WSH	Post-stressor
362	-0.462035	Nutrition + WSH	Post-stressor
363	-0.238257	Nutrition + WSH	Post-stressor
364	-1.05843	Nutrition + WSH	Post-stressor
365	-0.539568	Nutrition + WSH	Post-stressor
366	-0.188742	Nutrition + WSH	Post-stressor
367	-0.936493	Nutrition + WSH	Post-stressor
368	-0.76357	Nutrition + WSH	Post-stressor
369	-0.507498	Nutrition + WSH	Post-stressor
755	0.534151	Nutrition + WSH	Post-stressor
370	-1.10262	Nutrition + WSH	Post-stressor
756	-2.18037	Nutrition + WSH	Post-stressor
371	-0.855666	Nutrition + WSH	Post-stressor
372	-0.355247	Nutrition + WSH	Post-stressor
373	-2.23493	Nutrition + WSH	Post-stressor
374	-0.908819	Nutrition + WSH	Post-stressor
375	-0.612489	Nutrition + WSH	Post-stressor
376	-1.16796	Nutrition + WSH	Post-stressor
377	-1.3903	Nutrition + WSH	Post-stressor
378	-0.317454	Nutrition + WSH	Post-stressor
379	-0.807436	Nutrition + WSH	Post-stressor
380	-0.440057	Nutrition + WSH	Post-stressor
381	-0.468405	Nutrition + WSH	Post-stressor
382	-1.06711	Nutrition + WSH	Post-stressor
383	0.0276152	Nutrition + WSH	Post-stressor
384	-1.75446	Nutrition + WSH	Post-stressor
385	-1.25176	Nutrition + WSH	Post-stressor
388	-1.22758	Nutrition + WSH	Post-stressor
389	-2.04022	Nutrition + WSH	Post-stressor
390	0.174793	Nutrition + WSH	Post-stressor
391	-2.05573	Nutrition + WSH	Post-stressor
392	-2.34341	Nutrition + WSH	Post-stressor
393	-1.91732	Nutrition + WSH	Post-stressor
394	-0.736055	Nutrition + WSH	Post-stressor
395	-0.401971	Nutrition + WSH	Post-stressor
396	-3.01593	Nutrition + WSH	Post-stressor
397	-2.97593	Nutrition + WSH	Post-stressor
398	-2.07944	Nutrition + WSH	Post-stressor
399	-2.45341	Nutrition + WSH	Post-stressor
400	-0.267879	Nutrition + WSH	Post-stressor
401	-1.13631	Nutrition + WSH	Post-stressor
402	-1.52786	Nutrition + WSH	Post-stressor
403	-1.83258	Nutrition + WSH	Post-stressor
404	-0.492658	Nutrition + WSH	Post-stressor
405	-1.09961	Nutrition + WSH	Post-stressor
406	-0.462035	Nutrition + WSH	Post-stressor
407	-0.49758	Nutrition + WSH	Post-stressor
408	0.27079	Nutrition + WSH	Post-stressor
409	-0.36097	Nutrition + WSH	Post-stressor
410	-2.17156	Nutrition + WSH	Post-stressor
411	-2.18926	Nutrition + WSH	Post-stressor
412	-0.572701	Nutrition + WSH	Post-stressor
413	-1.3903	Nutrition + WSH	Post-stressor
415	-0.48776	Nutrition + WSH	Post-stressor
416	-1.79577	Nutrition + WSH	Post-stressor
417	-1.18417	Nutrition + WSH	Post-stressor
418	-0.59602	Nutrition + WSH	Post-stressor
419	-1.6874	Nutrition + WSH	Post-stressor
420	-0.28369	Nutrition + WSH	Post-stressor
421	-6.21461	Nutrition + WSH	Post-stressor
422	-0.0855579	Nutrition + WSH	Post-stressor
423	-1.28013	Nutrition + WSH	Post-stressor
424	-1.14885	Nutrition + WSH	Post-stressor
425	-0.379797	Nutrition + WSH	Post-stressor
427	-0.636767	Nutrition + WSH	Post-stressor
428	-0.638659	Nutrition + WSH	Post-stressor
429	-2.37516	Nutrition + WSH	Post-stressor
430	-0.740239	Nutrition + WSH	Post-stressor
431	-1.81401	Nutrition + WSH	Post-stressor
432	-1.82635	Nutrition + WSH	Post-stressor
433	-0.332679	Nutrition + WSH	Post-stressor
434	-2.04022	Nutrition + WSH	Post-stressor
435	-2.08747	Nutrition + WSH	Post-stressor
436	-1.84516	Nutrition + WSH	Post-stressor
437	0.0639133	Nutrition + WSH	Post-stressor
438	-0.41855	Nutrition + WSH	Post-stressor
439	-1.07294	Nutrition + WSH	Post-stressor
440	0.105261	Nutrition + WSH	Post-stressor
441	-0.780886	Nutrition + WSH	Post-stressor
442	-1.20065	Nutrition + WSH	Post-stressor
443	-2.22562	Nutrition + WSH	Post-stressor
444	-0.238257	Nutrition + WSH	Post-stressor
445	-1.959	Nutrition + WSH	Post-stressor
446	-0.631112	Nutrition + WSH	Post-stressor
447	-0.954512	Nutrition + WSH	Post-stressor
448	0.0516432	Nutrition + WSH	Post-stressor
449	-0.761426	Nutrition + WSH	Post-stressor
450	-2.8824	Nutrition + WSH	Post-stressor
451	-0.462035	Nutrition + WSH	Post-stressor
452	-2.03256	Nutrition + WSH	Post-stressor
453	-0.117658	Nutrition + WSH	Post-stressor
454	-0.0672087	Nutrition + WSH	Post-stressor
455	-0.721547	Nutrition + WSH	Post-stressor
456	-0.738145	Nutrition + WSH	Post-stressor
457	0.700619	Nutrition + WSH	Post-stressor
459	-2.02495	Nutrition + WSH	Post-stressor
460	-0.750776	Nutrition + WSH	Post-stressor
461	-0.858022	Nutrition + WSH	Post-stressor
462	-0.41098	Nutrition + WSH	Post-stressor
463	-0.519194	Nutrition + WSH	Post-stressor
464	-0.481267	Nutrition + WSH	Post-stressor
466	-0.846298	Nutrition + WSH	Post-stressor
467	-0.355247	Nutrition + WSH	Post-stressor
468	-0.481267	Nutrition + WSH	Post-stressor
469	-3.29684	Nutrition + WSH	Post-stressor
470	-1.87732	Nutrition + WSH	Post-stressor
471	-2.68825	Nutrition + WSH	Post-stressor
472	-2.48891	Nutrition + WSH	Post-stressor
473	-2.22562	Nutrition + WSH	Post-stressor
474	-1.56542	Nutrition + WSH	Post-stressor
475	-1.57988	Nutrition + WSH	Post-stressor
476	-2.19823	Nutrition + WSH	Post-stressor
477	-2.19823	Nutrition + WSH	Post-stressor
478	-1.46534	Nutrition + WSH	Post-stressor
479	-2.20727	Nutrition + WSH	Post-stressor
480	-1.22758	Nutrition + WSH	Post-stressor
481	-1.34323	Nutrition + WSH	Post-stressor
482	0.0382587	Nutrition + WSH	Post-stressor
483	0.229523	Nutrition + WSH	Post-stressor
757	-2.73337	Nutrition + WSH	Post-stressor
484	-0.0704225	Nutrition + WSH	Post-stressor
485	-1.33181	Nutrition + WSH	Post-stressor
486	-1.87732	Nutrition + WSH	Post-stressor
487	-0.599657	Nutrition + WSH	Post-stressor
488	0.774266	Nutrition + WSH	Post-stressor
489	-0.858022	Nutrition + WSH	Post-stressor
490	-2.64508	Nutrition + WSH	Post-stressor
491	-1.30195	Nutrition + WSH	Post-stressor
492	-2.06357	Nutrition + WSH	Post-stressor
493	-2.00992	Nutrition + WSH	Post-stressor
494	-1.57022	Nutrition + WSH	Post-stressor
495	-2.67365	Nutrition + WSH	Post-stressor
496	-1.76609	Nutrition + WSH	Post-stressor
497	-2.27303	Nutrition + WSH	Post-stressor
498	-0.239527	Nutrition + WSH	Post-stressor
499	-2.53831	Nutrition + WSH	Post-stressor
500	-0.659712	Nutrition + WSH	Post-stressor
501	-0.36097	Nutrition + WSH	Post-stressor
502	-1.63476	Nutrition + WSH	Post-stressor
503	-1.69282	Nutrition + WSH	Post-stressor
504	-1.89048	Nutrition + WSH	Post-stressor
505	-0.640555	Nutrition + WSH	Post-stressor
506	-1.85151	Nutrition + WSH	Post-stressor
507	-2.44185	Nutrition + WSH	Post-stressor
508	0.110647	Nutrition + WSH	Post-stressor
509	-2.05573	Nutrition + WSH	Post-stressor
510	-0.313342	Control	Post-stressor
511	0.258511	Control	Post-stressor
512	-1.92415	Control	Post-stressor
513	-2.15417	Control	Post-stressor
514	-2.26336	Control	Post-stressor
515	0.632866	Control	Post-stressor
517	-1.37833	Control	Post-stressor
518	-2.52573	Control	Post-stressor
519	-0.563875	Control	Post-stressor
520	-1.89048	Nutrition + WSH	Post-stressor
521	-0.59602	Nutrition + WSH	Post-stressor
522	-1.80789	Nutrition + WSH	Post-stressor
523	-0.0151136	Nutrition + WSH	Post-stressor
524	-1.36258	Nutrition + WSH	Post-stressor
525	-0.336872	Nutrition + WSH	Post-stressor
527	-1.78379	Nutrition + WSH	Post-stressor
528	-1.83258	Control	Post-stressor
529	-2.20727	Control	Post-stressor
530	-2.11196	Control	Post-stressor
531	-0.179127	Control	Post-stressor
532	-1.62455	Control	Post-stressor
533	0.350657	Control	Post-stressor
534	-2.32279	Control	Post-stressor
535	-0.208255	Control	Post-stressor
536	-2.33304	Control	Post-stressor
537	-1.45672	Control	Post-stressor
538	-1.14256	Nutrition + WSH	Post-stressor
539	-1.82635	Nutrition + WSH	Post-stressor
540	-0.978166	Nutrition + WSH	Post-stressor
541	-0.805197	Nutrition + WSH	Post-stressor
542	-1.00512	Nutrition + WSH	Post-stressor
543	-2.05573	Nutrition + WSH	Post-stressor
544	-0.450986	Nutrition + WSH	Post-stressor
545	-2.43042	Nutrition + WSH	Post-stressor
546	-2.22562	Nutrition + WSH	Post-stressor
547	-1.79577	Control	Post-stressor
548	-1.75446	Control	Post-stressor
549	-1.28013	Control	Post-stressor
550	-0.00904074	Control	Post-stressor
551	0.0256677	Control	Post-stressor
552	-0.36097	Control	Post-stressor
553	-0.0565704	Control	Post-stressor
554	-1.39837	Control	Post-stressor
555	-2.12863	Control	Post-stressor
556	-1.80181	Control	Post-stressor
557	-2.04022	Control	Post-stressor
558	-1.03564	Control	Post-stressor
559	-1.54178	Control	Post-stressor
560	-1.19073	Control	Post-stressor
561	-0.155485	Control	Post-stressor
562	-2.22562	Control	Post-stressor
563	-2.05573	Control	Post-stressor
564	-2.18926	Control	Post-stressor
565	-1.8708	Nutrition + WSH	Post-stressor
566	-2.3969	Nutrition + WSH	Post-stressor
567	-1.69827	Nutrition + WSH	Post-stressor
568	-0.729811	Nutrition + WSH	Post-stressor
569	-0.72567	Nutrition + WSH	Post-stressor
570	-2.05573	Nutrition + WSH	Post-stressor
571	-1.15518	Control	Post-stressor
572	0.0601539	Control	Post-stressor
573	-0.789658	Control	Post-stressor
574	-3.29684	Control	Post-stressor
575	-0.0736465	Control	Post-stressor
576	0.00598207	Control	Post-stressor
577	-1.29463	Control	Post-stressor
578	-1.9951	Nutrition + WSH	Post-stressor
579	-2.91877	Nutrition + WSH	Post-stressor
580	-1.48722	Nutrition + WSH	Post-stressor
581	-2.59027	Nutrition + WSH	Post-stressor
582	-1.15201	Nutrition + WSH	Post-stressor
583	-1.56065	Nutrition + WSH	Post-stressor
584	-2.81341	Control	Post-stressor
758	-2.12026	Control	Post-stressor
585	-2.57702	Control	Post-stressor
586	-2.50104	Control	Post-stressor
587	-0.785262	Control	Post-stressor
588	-2.73337	Control	Post-stressor
589	-1.98777	Control	Post-stressor
590	-0.58519	Control	Post-stressor
591	-0.677274	Control	Post-stressor
592	-0.800732	Control	Post-stressor
593	-2.64508	Control	Post-stressor
594	-0.723606	Control	Post-stressor
595	-0.527633	Control	Post-stressor
596	-1.77196	Control	Post-stressor
597	-1.03282	Nutrition + WSH	Post-stressor
598	-0.536143	Nutrition + WSH	Post-stressor
599	-0.869884	Nutrition + WSH	Post-stressor
600	-0.677274	Nutrition + WSH	Post-stressor
601	-0.273122	Nutrition + WSH	Post-stressor
602	-0.642454	Control	Post-stressor
603	-0.83933	Control	Post-stressor
604	-2.79688	Control	Post-stressor
605	-1.20397	Control	Post-stressor
606	-0.132389	Nutrition + WSH	Post-stressor
607	-2.90042	Nutrition + WSH	Post-stressor
608	-1.58964	Nutrition + WSH	Post-stressor
609	-1.98777	Nutrition + WSH	Post-stressor
610	-1.30933	Nutrition + WSH	Post-stressor
611	-2.48891	Nutrition + WSH	Post-stressor
612	-0.290352	Nutrition + WSH	Post-stressor
613	-1.47841	Nutrition + WSH	Post-stressor
614	-1.67665	Nutrition + WSH	Post-stressor
615	-1.25527	Nutrition + WSH	Post-stressor
616	-0.727739	Nutrition + WSH	Post-stressor
617	-0.746548	Nutrition + WSH	Post-stressor
618	-2.70306	Nutrition + WSH	Post-stressor
619	-2.20727	Nutrition + WSH	Post-stressor
620	-1.79577	Nutrition + WSH	Post-stressor
621	-0.579818	Nutrition + WSH	Post-stressor
622	-1.68201	Nutrition + WSH	Post-stressor
623	-0.755023	Nutrition + WSH	Post-stressor
624	-0.407968	Nutrition + WSH	Post-stressor
625	-0.303811	Nutrition + WSH	Post-stressor
626	-0.28369	Nutrition + WSH	Post-stressor
627	-2.63109	Nutrition + WSH	Post-stressor
628	-0.891598	Nutrition + WSH	Post-stressor
629	-2.26336	Nutrition + WSH	Post-stressor
630	0.201307	Nutrition + WSH	Post-stressor
631	-1.21066	Nutrition + WSH	Post-stressor
632	-1.96611	Nutrition + WSH	Post-stressor
633	-0.481267	Nutrition + WSH	Post-stressor
634	-0.133531	Nutrition + WSH	Post-stressor
635	-0.631112	Nutrition + WSH	Post-stressor
636	0.114221	Nutrition + WSH	Post-stressor
637	-1.49611	Nutrition + WSH	Post-stressor
638	-1.3356	Nutrition + WSH	Post-stressor
639	-0.77219	Nutrition + WSH	Post-stressor
640	-1.77786	Nutrition + WSH	Post-stressor
641	-0.098716	Nutrition + WSH	Post-stressor
642	-0.466809	Nutrition + WSH	Post-stressor
643	-1.10564	Nutrition + WSH	Post-stressor
644	-2.30259	Nutrition + WSH	Post-stressor
645	-0.353822	Nutrition + WSH	Post-stressor
646	-3.10109	Nutrition + WSH	Post-stressor
647	-1.54178	Nutrition + WSH	Post-stressor
648	-0.889162	Nutrition + WSH	Post-stressor
649	-0.0110609	Nutrition + WSH	Post-stressor
650	-2.44185	Nutrition + WSH	Post-stressor
651	-0.0253178	Nutrition + WSH	Post-stressor
652	-1.12393	Nutrition + WSH	Post-stressor
653	-0.869884	Nutrition + WSH	Post-stressor
654	-0.394525	Nutrition + WSH	Post-stressor
655	-0.879477	Nutrition + WSH	Post-stressor
656	-2.83022	Control	Post-stressor
657	-1.41882	Control	Post-stressor
658	-1.3823	Control	Post-stressor
659	-1.92415	Control	Post-stressor
660	-1.56542	Control	Post-stressor
661	-0.248461	Control	Post-stressor
662	-2.38597	Control	Post-stressor
663	-1.16475	Control	Post-stressor
664	-1.54178	Control	Post-stressor
665	-0.341083	Control	Post-stressor
666	-2.27303	Control	Post-stressor
667	-1.1332	Control	Post-stressor
668	-2.35388	Control	Post-stressor
669	-0.740239	Nutrition + WSH	Post-stressor
670	-1.93102	Nutrition + WSH	Post-stressor
671	-2.04022	Nutrition + WSH	Post-stressor
672	-1.43548	Nutrition + WSH	Post-stressor
673	-1.07294	Nutrition + WSH	Post-stressor
674	-0.515838	Nutrition + WSH	Post-stressor
675	-0.746548	Control	Post-stressor
676	-0.273122	Control	Post-stressor
677	-1.12086	Control	Post-stressor
678	-1.04412	Control	Post-stressor
679	-1.90381	Control	Post-stressor
680	-2.60369	Control	Post-stressor
681	-1.25527	Control	Post-stressor
682	-0.460449	Control	Post-stressor
683	-1.44817	Control	Post-stressor
684	-1.86433	Control	Post-stressor
685	-2.79688	Control	Post-stressor
686	-0.679244	Control	Post-stressor
687	-0.671386	Control	Post-stressor
688	-2.10373	Control	Post-stressor
689	-2.43042	Control	Post-stressor
690	-0.403467	Control	Post-stressor
691	-0.659712	Control	Post-stressor
692	-0.106472	Control	Post-stressor
693	-2.18926	Nutrition + WSH	Post-stressor
694	-0.189951	Nutrition + WSH	Post-stressor
759	-0.926341	Nutrition + WSH	Post-stressor
695	-2.47694	Nutrition + WSH	Post-stressor
696	-2.19823	Nutrition + WSH	Post-stressor
697	-2.07944	Nutrition + WSH	Post-stressor
698	-1.93794	Control	Post-stressor
699	-0.519194	Control	Post-stressor
700	-1.93794	Control	Post-stressor
701	-1.46534	Control	Post-stressor
702	-1.60445	Control	Post-stressor
703	-0.879477	Control	Post-stressor
704	-0.669431	Control	Post-stressor
705	-0.373966	Control	Post-stressor
706	-2.02495	Control	Post-stressor
707	-0.208255	Control	Post-stressor
708	-1.37042	Control	Post-stressor
709	-0.594207	Control	Post-stressor
710	0.0601539	Control	Post-stressor
711	-2.15417	Control	Post-stressor
712	-1.09362	Control	Post-stressor
713	-0.100926	Control	Post-stressor
714	-1.70375	Control	Post-stressor
715	-0.837018	Control	Post-stressor
716	-0.00601807	Control	Post-stressor
717	-0.242072	Control	Post-stressor
718	-1.63476	Control	Post-stressor
719	-1.50058	Control	Post-stressor
720	-0.74866	Control	Post-stressor
721	-0.731888	Control	Post-stressor
722	-1.76609	Control	Post-stressor
723	-2.83022	Control	Post-stressor
724	-1.76026	Control	Post-stressor
725	-1.66601	Control	Post-stressor
726	-0.736055	Control	Post-stressor
728	-1.93794	Control	Post-stressor
729	-2.23493	Control	Post-stressor
730	-1.82016	Control	Post-stressor
731	-1.53712	Control	Post-stressor
732	-2.31264	Control	Post-stressor
733	-1.65026	Control	Post-stressor
734	-1.7487	Control	Post-stressor
735	-1.4065	Control	Post-stressor
736	-2.83022	Control	Post-stressor
737	-0.640555	Control	Post-stressor
738	-1.02722	Control	Post-stressor
739	0.90987	Nutrition + WSH	Post-stressor
740	-2.63109	Nutrition + WSH	Post-stressor
741	-0.504181	Nutrition + WSH	Post-stressor
742	-2.91877	Nutrition + WSH	Post-stressor
743	-1.15518	Nutrition + WSH	Post-stressor
744	-2.93746	Nutrition + WSH	Post-stressor
745	-2.24432	Control	Post-stressor
746	-1.80181	Control	Post-stressor
747	0.564745	Control	Post-stressor
748	-2.74887	Control	Post-stressor
749	-1.30564	Nutrition + WSH	Post-stressor
750	-1.25878	Nutrition + WSH	Post-stressor
752	-1.28735	Nutrition + WSH	Post-stressor
753	-1.2694	Control	Post-stressor

## Sheet: Supplementary Table 1
ID	Trial arm	Year	Maternal years of education	Paternal years of education	Dad works in agriculture	Number of people in household	Household has electricity	Household has a cement floor	Acres of agricultural land owned	Shallow tubewell	Stored water at home	Reported treating water	Distance to primary water source (minutes)	Open defecation (men)	Open defecation (women)	Open defecation (children 8-15)	Open defecation (children 3-8)	Open defecation (children <3)	Latrine owned	Latrine has concrete slab	Latrine has functional water seal	Latrine has no visible stool	Child potty	Human feces in house	Human feces in children's play are	Handwashing latrine has water	Handwashing latrine has soap	Handwashing kitchen has water	Handwashing kitchen has soap	Food Security	Lost to follow-up Year 2
1	Nutrition + WSH	1	14	8	1	4	1	0	0.7	1	0	0	1	0	0	NA	NA	NA	1	1	NA	1	0	0	0	1	0	0	0	Food Secure	FALSE
2	Nutrition + WSH	1	9	4	1	6	1	1	0.05	1	0	0	0	0	0	0	NA	1	1	1	NA	1	1	0	0	0	0	0	0	Food Secure	FALSE
3	Nutrition + WSH	1	7	8	1	6	1	1	0.08	1	1	0	1	0	0	NA	NA	NA	0	1	0	0	0	0	0	0	0	1	0	Food Secure	FALSE
4	Nutrition + WSH	1	10	10	1	4	1	1	0.08	1	0	0	1	0	0	0	0	NA	1	1	1	1	0	0	0	0	0	0	0	Food Secure	FALSE
5	Nutrition + WSH	1	8	5	1	4	1	0	0.3	1	0	0	1	0	0	NA	NA	NA	1	1	1	1	1	0	0	0	0	0	0	Food Secure	FALSE
6	Nutrition + WSH	1	9	5	1	4	1	0	0.05	0	0	0	1	0	0	NA	0	NA	0	1	1	1	0	0	0	1	0	0	0	Food Secure	FALSE
7	Nutrition + WSH	1	2	5	0	5	1	1	0.03	1	0	0	0	0	0	0	0	0	1	1	0	0	1	0	0	1	1	0	0	Food Secure	FALSE
8	Nutrition + WSH	1	8	5	0	3	1	0	0.04	1	1	0	0	0	0	NA	0	NA	0	1	0	1	0	0	0	1	1	0	0	Food Secure	FALSE
9	Control	1	5	9	0	3	1	0	0.04	1	0	0	0	0	0	NA	NA	NA	0	1	1	1	0	1	0	0	0	0	0	Food Secure	FALSE
10	Control	1	12	14	0	14	1	1	0.33	1	0	0	0	0	0	0	0	0	1	1	1	1	1	0	0	1	1	0	0	Food Secure	TRUE
11	Control	1	9	8	0	2	1	1	0.03	1	0	0	0	0	0	NA	NA	NA	0	1	0	1	0	0	0	0	0	0	0	Moderately Food Insecure	TRUE
12	Control	1	8	9	0	5	1	0	0.05	1	0	0	0	0	0	NA	NA	0	1	1	0	0	1	1	0	0	0	0	0	Food Secure	FALSE
13	Control	1	9	8	1	8	1	1	0.12	1	1	0	0	NA	NA	NA	NA	NA	1	1	1	1	1	0	0	1	0	0	0	Food Secure	FALSE
14	Control	1	6	3	0	5	0	0	0.08	1	0	0	0	0	0	NA	0	NA	1	1	NA	0	0	0	0	0	0	0	0	Food Secure	TRUE
15	Control	1	11	11	0	12	1	0	0.35	1	0	0	0	0	0	0	0	NA	1	1	1	1	1	0	0	0	0	0	0	Food Secure	TRUE
16	Control	1	9	1	0	3	1	1	0.1	1	0	0	1	0	0	NA	NA	1	0	1	NA	1	1	0	0	0	0	0	0	Food Secure	FALSE
17	Control	1	4	4	0	3	1	0	0.02	1	1	0	3	0	0	NA	NA	NA	1	1	0	1	0	1	1	0	0	0	0	Food Secure	FALSE
18	Control	1	9	9	0	10	1	0	0.04	1	0	0	1	0	0	0	0	0	1	1	0	0	0	0	0	0	0	0	0	Food Secure	FALSE
19	Control	1	11	9	0	10	1	1	0.26	1	1	0	2	0	0	0	0	NA	1	1	1	1	1	0	0	0	0	0	0	Food Secure	TRUE
20	Control	1	8	8	0	2	1	1	0.02	1	1	0	1	0	0	NA	NA	NA	0	1	1	0	0	1	1	0	0	0	0	Food Secure	TRUE
21	Control	1	7	7	0	2	1	1	0.02	1	1	0	1	0	0	NA	NA	NA	0	1	1	0	0	0	0	0	0	0	0	Severely Food Insecure	FALSE
22	Control	1	8	7	0	2	0	0	NA	1	0	0	2	0	0	NA	NA	NA	0	1	1	1	0	0	0	0	0	0	0	Food Secure	FALSE
23	Control	1	6	10	0	2	1	0	0.07	1	0	0	0	0	0	NA	NA	NA	0	1	0	1	0	0	0	0	0	0	0	Food Secure	FALSE
24	Control	1	7	5	0	12	0	0	0.1	1	0	0	0	0	0	0	0	NA	1	1	1	0	0	0	0	0	0	0	0	Food Secure	FALSE
25	Control	1	9	7	0	2	1	0	0.06	1	0	0	0	0	0	NA	NA	NA	0	1	0	1	0	0	0	0	0	0	0	Moderately Food Insecure	TRUE
26	Control	1	9	0	1	2	0	0	0.03	1	0	0	2	0	0	NA	NA	NA	0	1	1	0	0	1	1	0	0	0	0	Moderately Food Insecure	FALSE
27	Control	1	9	9	0	5	1	0	0.25	1	1	0	1	0	0	NA	0	NA	1	1	0	1	0	0	0	0	0	0	0	Food Secure	FALSE
28	Control	1	10	5	0	6	1	1	0.12	1	1	0	2	0	0	0	NA	1	1	1	1	1	1	0	0	0	0	0	0	Food Secure	TRUE
29	Nutrition + WSH	1	12	12	0	9	1	0	0.52	1	0	0	0	0	0	0	0	1	1	1	1	1	1	0	0	0	0	1	1	Food Secure	FALSE
30	Nutrition + WSH	1	4	6	0	4	0	0	0.04	1	0	0	0	0	0	0	0	1	0	1	NA	0	1	NA	NA	0	0	0	0	Food Secure	FALSE
31	Nutrition + WSH	1	9	4	0	4	1	0	0.7	1	0	0	1	0	0	NA	0	NA	0	1	NA	0	0	NA	NA	0	0	0	0	Food Secure	FALSE
32	Nutrition + WSH	1	9	9	0	8	1	0	0.05	1	0	0	1	0	0	NA	NA	1	1	1	1	0	0	0	0	0	0	0	0	Mildly Food Insecure	FALSE
33	Nutrition + WSH	1	8	8	0	2	1	0	0.05	1	1	0	1	0	0	NA	NA	NA	0	1	1	0	0	0	0	1	0	0	0	Mildly Food Insecure	FALSE
34	Control	1	10	9	0	5	1	0	0.35	1	1	0	1	0	0	0	NA	NA	1	1	0	1	0	0	0	1	1	0	0	Food Secure	FALSE
35	Control	1	7	9	1	4	1	0	0.35	1	0	0	0	0	0	NA	NA	0	1	1	NA	0	1	0	0	0	0	0	0	Food Secure	FALSE
36	Control	1	8	0	1	7	1	0	0.17	1	0	0	1	0	1	NA	0	NA	1	1	1	1	0	0	0	1	1	0	0	Food Secure	FALSE
37	Control	1	0	0	0	4	0	0	0.04	1	0	0	0	0	0	0	NA	NA	1	1	0	1	0	0	0	0	0	0	0	Food Secure	FALSE
38	Control	1	7	5	0	5	0	0	0.05	1	0	0	0	0	0	0	0	1	1	1	NA	0	0	0	0	0	0	0	0	Moderately Food Insecure	FALSE
39	Control	1	9	9	0	3	1	0	0.22	1	0	0	2	0	0	0	NA	NA	0	1	1	1	0	0	0	0	0	1	1	Food Secure	FALSE
40	Control	1	9	11	0	8	1	0	0.6	1	0	0	1	0	0	NA	NA	NA	1	1	1	1	0	0	0	0	0	0	0	Food Secure	FALSE
41	Nutrition + WSH	1	10	10	0	5	1	0	0.06	1	0	0	1	0	0	NA	NA	NA	1	1	1	1	0	0	0	0	0	0	0	Moderately Food Insecure	FALSE
42	Nutrition + WSH	1	7	4	0	8	1	1	0.18	1	1	0	2	0	0	0	0	NA	1	1	0	1	0	0	0	0	0	0	0	Moderately Food Insecure	FALSE
43	Nutrition + WSH	1	7	5	0	2	1	0	0.05	0	1	0	0	0	0	NA	NA	NA	0	1	NA	0	0	0	0	0	0	1	0	Food Secure	FALSE
44	Nutrition + WSH	1	9	5	0	7	1	0	0.14	1	0	0	1	0	0	NA	0	NA	1	1	0	0	0	0	0	0	0	0	0	Moderately Food Insecure	FALSE
45	Nutrition + WSH	1	5	9	0	8	1	0	0.11	0	1	0	1	0	0	0	NA	NA	1	1	0	0	0	0	0	0	0	0	0	Food Secure	FALSE
46	Nutrition + WSH	1	1	0	0	4	1	0	0.09	1	1	0	2	0	0	0	NA	1	1	1	0	1	0	0	0	0	0	1	0	Severely Food Insecure	FALSE
47	Control	1	5	6	0	2	1	1	0.02	1	0	0	0	0	0	NA	NA	NA	0	1	0	1	0	0	0	0	0	0	0	Food Secure	FALSE
48	Control	1	8	5	0	5	0	0	0.16	1	0	0	0	0	0	NA	NA	NA	1	1	0	0	0	0	0	0	0	1	1	Mildly Food Insecure	FALSE
49	Control	1	5	3	1	3	0	0	0.04	1	0	0	1	0	0	NA	0	NA	0	1	0	0	0	1	0	0	0	1	0	Mildly Food Insecure	FALSE
50	Control	1	7	7	0	7	0	0	0.1	0	1	1	0	0	0	0	NA	NA	1	1	0	0	0	0	0	1	0	0	0	Mildly Food Insecure	FALSE
51	Control	1	5	2	0	17	1	0	0.22	0	0	0	0	0	0	0	0	1	1	1	1	1	0	0	0	1	1	0	0	Food Secure	FALSE
52	Control	1	14	12	0	5	1	1	0.33	1	1	0	2	0	0	NA	NA	NA	1	1	1	1	0	0	0	0	0	0	0	Food Secure	FALSE
53	Control	1	4	4	0	3	1	1	0.1	1	1	0	3	0	0	NA	NA	NA	0	1	0	1	0	0	0	0	0	0	0	Food Secure	FALSE
54	Control	1	9	8	0	3	1	1	0.35	1	1	0	1	0	0	0	0	NA	0	1	1	1	1	0	0	1	1	0	0	Food Secure	FALSE
55	Control	1	2	0	0	2	1	0	NA	1	1	0	1	0	0	NA	NA	NA	0	1	0	1	0	0	0	0	0	0	0	Food Secure	FALSE
56	Control	1	5	5	0	6	1	0	0.05	1	1	0	1	0	0	0	NA	0	1	1	1	1	1	0	0	1	1	0	0	Food Secure	FALSE
57	Control	1	6	8	0	3	0	0	0.04	1	1	0	1	0	0	NA	0	NA	0	1	1	1	1	1	0	0	0	0	0	Mildly Food Insecure	FALSE
58	Control	1	0	0	0	3	0	0	0.01	1	1	0	1	0	0	NA	NA	0	1	1	0	0	0	0	0	NA	NA	NA	NA	Moderately Food Insecure	FALSE
59	Control	1	12	6	0	4	0	0	0.18	1	0	0	0	0	0	NA	NA	NA	1	1	1	1	0	0	0	0	0	0	0	Moderately Food Insecure	TRUE
60	Control	1	9	6	1	7	1	0	0.44	1	1	0	5	0	0	NA	NA	NA	1	1	1	0	0	0	0	0	0	0	0	Food Secure	TRUE
61	Control	1	4	1	0	6	1	0	0.2	1	1	0	0	0	0	NA	0	NA	1	1	0	0	1	0	0	0	0	0	0	Mildly Food Insecure	FALSE
62	Control	1	7	7	0	2	1	0	0.04	0	0	0	0	0	0	0	NA	NA	0	1	1	0	0	0	0	NA	NA	NA	NA	Food Secure	FALSE
63	Control	1	5	5	1	2	1	0	0.01	1	0	0	1	0	0	NA	NA	NA	1	1	0	0	0	0	0	NA	NA	NA	NA	Severely Food Insecure	FALSE
64	Control	1	4	6	0	4	1	0	0.02	1	0	0	0	0	0	0	0	NA	1	1	1	1	0	0	0	1	1	0	0	Moderately Food Insecure	FALSE
65	Control	1	5	4	0	4	1	0	0.02	1	0	0	0	0	0	0	NA	1	0	1	1	0	0	0	0	1	0	0	0	Food Secure	FALSE
66	Control	1	10	5	0	3	1	0	0.18	1	1	0	1	0	0	0	NA	NA	0	1	0	0	0	1	1	0	0	0	0	Food Secure	FALSE
67	Control	1	0	9	1	4	0	0	0.03	1	1	0	1	0	0	0	NA	NA	1	1	0	0	0	0	0	0	0	0	0	Moderately Food Insecure	FALSE
68	Nutrition + WSH	1	9	10	0	4	1	0	0.1	1	0	0	2	0	0	0	NA	NA	1	1	1	1	0	0	0	0	0	0	0	Food Secure	FALSE
69	Nutrition + WSH	1	5	2	0	4	1	0	0.05	1	1	0	0	0	0	NA	0	NA	1	1	0	1	0	0	0	0	0	0	0	Moderately Food Insecure	FALSE
70	Nutrition + WSH	1	5	0	0	3	1	0	NA	1	0	0	0	0	0	NA	NA	1	0	1	0	1	1	0	0	0	0	0	0	Mildly Food Insecure	FALSE
71	Nutrition + WSH	1	6	3	0	5	1	0	0.05	1	0	0	0	0	0	NA	0	NA	1	1	1	0	0	0	0	0	0	0	0	Food Secure	FALSE
72	Nutrition + WSH	1	9	8	0	2	1	0	0.08	1	1	0	0	0	0	NA	NA	NA	0	1	0	0	0	0	0	0	0	0	0	Food Secure	FALSE
73	Nutrition + WSH	1	9	10	0	3	1	0	0.02	1	0	0	0	0	0	NA	NA	NA	0	1	0	1	0	0	0	0	0	0	0	Food Secure	FALSE
74	Control	1	2	9	0	2	0	0	0.03	1	0	0	0	0	0	NA	NA	NA	0	1	1	1	0	0	0	0	0	0	0	Food Secure	FALSE
75	Control	1	9	8	0	3	0	1	0.08	1	0	0	0	0	0	NA	0	NA	1	1	1	1	0	0	0	1	1	0	0	Food Secure	FALSE
76	Control	1	8	12	0	5	0	1	0.14	1	0	0	1	0	0	0	NA	NA	1	1	1	1	0	0	0	1	1	0	0	Food Secure	FALSE
77	Control	1	4	0	1	4	1	0	0.02	1	0	0	1	0	0	NA	0	NA	1	1	1	1	0	0	0	0	0	0	0	Mildly Food Insecure	FALSE
78	Control	1	4	4	0	4	0	0	0.07	1	0	0	0	0	0	NA	0	NA	1	1	1	0	0	0	0	0	0	0	0	Food Secure	FALSE
79	Control	1	9	4	1	7	1	0	0.06	1	0	0	0	0	0	0	0	NA	1	1	1	1	0	0	0	1	0	0	0	Moderately Food Insecure	FALSE
80	Nutrition + WSH	1	7	5	0	4	0	0	0.12	1	1	0	1	0	0	NA	NA	NA	1	1	0	0	0	0	0	0	0	0	0	Food Secure	FALSE
81	Nutrition + WSH	1	9	9	0	6	0	0	0.35	1	0	0	0	NA	0	NA	1	1	1	1	1	1	0	0	0	0	0	0	0	Food Secure	FALSE
82	Nutrition + WSH	1	8	5	1	5	0	0	0.18	1	0	0	0	0	0	0	NA	NA	1	1	0	0	0	0	0	1	1	0	0	Food Secure	FALSE
83	Nutrition + WSH	1	12	12	0	6	1	0	0.35	1	1	0	0	0	0	0	NA	NA	1	1	1	1	0	0	0	1	1	0	0	Food Secure	FALSE
84	Nutrition + WSH	1	0	0	1	5	0	0	0.01	1	0	0	0	0	0	1	0	NA	1	1	1	1	0	0	0	0	0	0	0	Mildly Food Insecure	TRUE
85	Control	1	6	2	1	3	1	0	0.17	1	1	0	0	0	0	NA	NA	NA	1	1	0	1	0	0	0	0	0	0	0	Food Secure	TRUE
86	Control	1	9	9	0	4	1	0	0.05	1	0	0	0	0	0	NA	NA	NA	1	1	0	1	0	0	0	0	0	1	0	Food Secure	FALSE
87	Control	1	8	0	0	2	0	0	0.12	1	1	0	0	0	0	NA	NA	NA	0	1	0	0	0	0	0	0	0	0	0	Mildly Food Insecure	FALSE
88	Control	1	8	9	0	9	1	0	0.13	1	0	0	0	0	0	0	0	1	1	1	0	0	0	0	0	0	0	0	0	Mildly Food Insecure	FALSE
89	Control	1	9	4	0	1	1	1	0.13	0	0	0	0	NA	0	NA	NA	NA	1	1	NA	1	0	0	0	1	1	0	0	Food Secure	FALSE
90	Control	1	9	7	1	6	1	0	0.28	1	1	0	0	0	0	NA	1	NA	1	1	1	1	0	0	0	0	0	0	0	Food Secure	FALSE
91	Nutrition + WSH	1	12	10	0	3	1	0	0.07	0	1	0	0	0	0	0	NA	NA	1	1	1	1	0	0	0	1	0	1	0	Food Secure	FALSE
92	Nutrition + WSH	1	9	10	0	11	1	0	0.66	1	0	0	0	0	0	0	0	1	1	1	1	0	0	0	0	0	0	0	0	Food Secure	FALSE
93	Nutrition + WSH	1	8	0	0	8	1	0	0.13	0	1	0	0	0	0	NA	0	1	0	1	0	0	1	0	0	0	0	1	0	Food Secure	FALSE
94	Nutrition + WSH	1	12	16	0	11	1	0	0.17	1	0	0	0	0	0	NA	0	1	1	1	0	0	0	0	0	0	0	0	0	Food Secure	FALSE
95	Control	1	10	3	0	6	1	1	0.08	1	0	0	0	0	0	NA	NA	0	1	1	0	0	0	0	0	0	0	0	0	Food Secure	FALSE
96	Control	1	9	7	1	6	1	0	0.25	1	0	0	1	0	0	NA	NA	NA	1	1	1	1	0	0	0	1	1	0	0	Food Secure	FALSE
97	Control	1	10	12	0	10	1	1	NA	0	0	0	0	0	0	NA	0	NA	1	1	0	1	0	0	0	0	0	1	1	Food Secure	FALSE
98	Control	1	4	0	0	8	1	0	0.08	1	0	0	0	0	0	0	0	NA	1	1	NA	1	0	0	0	1	0	0	0	Food Secure	FALSE
99	Control	1	9	5	0	8	1	1	0.05	1	0	0	1	0	0	NA	0	1	1	1	1	0	0	0	0	1	1	0	0	Food Secure	FALSE
100	Control	1	10	7	0	3	0	0	0.35	1	1	0	0	0	0	NA	NA	NA	1	1	0	0	0	0	0	0	0	0	0	Food Secure	FALSE
101	Control	1	9	12	0	3	1	0	0.24	0	1	0	1	NA	0	0	NA	NA	0	1	0	1	0	0	0	0	0	1	0	Food Secure	FALSE
102	Control	1	7	0	0	3	0	0	0.01	1	1	0	3	0	0	0	NA	NA	1	1	0	1	0	0	0	0	0	0	0	Moderately Food Insecure	FALSE
103	Control	1	8	6	0	5	0	0	0.05	1	1	0	0	0	0	0	NA	NA	1	1	0	1	0	0	0	0	0	0	0	Moderately Food Insecure	FALSE
104	Control	1	7	7	0	2	1	0	0.06	1	1	0	1	NA	0	NA	NA	1	0	1	0	1	1	0	0	0	0	0	0	Food Secure	TRUE
105	Control	1	7	9	0	3	1	0	0.09	0	1	0	2	0	0	NA	NA	NA	1	1	0	1	0	0	0	0	0	0	0	Food Secure	TRUE
106	Control	1	8	9	0	13	1	0	0.5	1	1	0	2	0	0	0	NA	1	1	1	0	0	1	0	0	0	0	0	0	Food Secure	FALSE
107	Control	1	2	5	0	3	1	0	0.05	1	1	0	0	0	0	NA	0	NA	0	1	1	1	0	0	0	0	0	0	0	Moderately Food Insecure	FALSE
108	Control	1	10	8	0	7	1	0	0.18	1	0	0	0	0	0	NA	1	NA	1	1	0	0	0	0	0	0	0	0	0	Food Secure	FALSE
109	Nutrition + WSH	1	6	0	0	9	1	1	0.35	1	1	0	0	0	0	0	0	NA	1	1	0	1	0	0	0	1	1	0	0	Food Secure	FALSE
110	Nutrition + WSH	1	7	6	0	9	1	1	0.35	1	1	0	0	0	0	NA	0	NA	1	1	0	1	0	0	0	1	1	0	0	Food Secure	FALSE
111	Nutrition + WSH	1	6	0	0	4	1	0	0.17	1	0	0	0	NA	0	0	0	NA	0	1	1	0	0	0	0	1	1	0	0	Food Secure	FALSE
112	Nutrition + WSH	1	8	8	0	4	1	1	NA	1	0	0	1	0	0	NA	NA	1	1	1	0	1	0	0	0	0	0	0	0	Food Secure	FALSE
113	Nutrition + WSH	1	10	7	0	9	1	1	0.35	0	0	0	0	0	0	0	0	0	1	1	0	1	0	0	0	1	1	0	0	Food Secure	FALSE
114	Nutrition + WSH	1	5	5	0	2	1	0	0.08	1	1	0	0	0	0	NA	NA	NA	1	1	0	1	0	0	0	0	0	0	0	Food Secure	FALSE
115	Nutrition + WSH	1	12	12	1	2	1	0	NA	1	0	0	0	0	0	NA	NA	NA	1	1	NA	1	0	0	0	0	0	0	0	Food Secure	FALSE
116	Nutrition + WSH	1	7	5	0	6	1	0	0.05	1	0	0	0	0	0	0	NA	NA	1	1	NA	1	0	0	0	1	1	0	0	Food Secure	FALSE
117	Nutrition + WSH	1	9	9	0	3	0	0	0.17	1	0	0	0	0	0	NA	NA	NA	1	1	0	1	0	0	0	0	0	0	0	Food Secure	FALSE
118	Nutrition + WSH	1	6	1	1	6	1	1	0.03	1	1	0	0	0	1	0	0	NA	0	1	0	0	0	0	0	1	0	0	0	Mildly Food Insecure	FALSE
119	Nutrition + WSH	1	8	0	0	5	1	0	0.03	1	0	0	0	0	0	0	NA	NA	1	1	0	0	0	0	0	0	0	0	0	Food Secure	FALSE
120	Control	1	8	3	1	4	0	0	0.02	1	0	0	3	0	0	NA	0	NA	0	1	0	1	0	0	0	0	0	0	0	Food Secure	FALSE
121	Control	1	9	9	0	4	1	0	0.09	1	0	0	0	0	0	NA	NA	NA	1	1	1	0	0	0	0	1	1	0	0	Food Secure	FALSE
122	Control	1	9	14	1	4	0	1	0.14	1	0	0	0	0	0	0	NA	NA	1	1	0	1	0	0	0	0	0	1	1	Food Secure	FALSE
123	Control	1	10	10	1	8	1	0	0.12	1	1	0	0	0	0	NA	NA	0	1	1	1	1	0	0	0	0	0	0	0	Food Secure	FALSE
124	Control	1	11	11	0	5	1	0	0.13	1	0	0	0	1	0	NA	0	NA	0	1	1	1	0	0	0	0	0	0	0	Food Secure	FALSE
125	Control	1	9	10	0	6	1	0	0.05	1	0	0	0	0	0	NA	NA	NA	1	1	0	1	0	0	0	0	0	0	0	Food Secure	FALSE
126	Control	1	9	0	0	11	0	0	0.17	1	0	0	1	0	0	0	1	1	1	1	0	1	1	0	0	0	0	0	0	Food Secure	FALSE
127	Control	1	9	9	1	5	0	0	0.35	1	1	0	0	0	0	NA	0	NA	1	1	0	0	0	0	0	0	0	0	0	Food Secure	FALSE
128	Control	1	0	0	0	3	1	1	0.13	1	0	0	0	0	0	0	NA	NA	1	1	1	1	0	0	0	1	1	0	0	Food Secure	FALSE
129	Nutrition + WSH	1	10	4	1	7	1	0	0.11	1	1	0	0	0	0	0	1	NA	1	1	0	1	0	0	0	0	0	0	0	Mildly Food Insecure	FALSE
130	Nutrition + WSH	1	10	12	0	7	1	0	0.05	1	1	0	0	0	0	0	NA	NA	0	1	0	0	0	0	0	1	0	0	0	Mildly Food Insecure	FALSE
131	Nutrition + WSH	1	10	12	0	3	1	1	0.12	0	0	0	0	0	0	0	NA	NA	1	1	1	1	0	0	0	0	0	0	0	Moderately Food Insecure	FALSE
132	Nutrition + WSH	1	7	8	0	4	1	1	0.05	1	0	0	0	0	0	NA	0	NA	1	1	1	1	0	0	0	1	1	0	0	Food Secure	TRUE
133	Nutrition + WSH	1	7	2	0	10	1	1	0.14	1	0	0	0	0	0	0	0	NA	1	1	1	1	0	0	0	0	0	0	0	Food Secure	FALSE
134	Control	1	9	5	0	4	1	0	0.53	1	0	0	0	0	0	NA	NA	1	0	1	0	1	0	0	0	0	0	0	0	Food Secure	FALSE
135	Control	1	9	9	0	9	1	0	0.09	0	1	0	0	0	0	0	0	1	1	1	0	1	0	0	0	1	1	0	0	Food Secure	FALSE
136	Control	1	8	2	0	3	0	0	NA	1	0	0	0	0	0	NA	0	NA	0	1	0	0	0	0	0	0	0	0	0	Food Secure	FALSE
137	Control	1	8	8	0	7	1	1	0.35	1	1	0	5	0	0	0	0	NA	1	1	0	0	0	0	0	0	0	0	0	Mildly Food Insecure	FALSE
138	Nutrition + WSH	1	9	5	0	2	0	0	0.01	1	1	0	4	0	0	NA	NA	NA	0	1	0	0	0	0	0	NA	NA	NA	NA	Moderately Food Insecure	FALSE
139	Nutrition + WSH	1	2	0	0	4	0	0	0.01	1	1	0	4	0	0	0	0	NA	0	1	0	0	0	0	0	NA	NA	NA	NA	Moderately Food Insecure	FALSE
140	Nutrition + WSH	1	9	9	0	4	1	0	0.32	1	1	0	0	0	0	NA	NA	NA	1	1	1	0	0	0	0	1	0	0	0	Food Secure	FALSE
141	Nutrition + WSH	1	8	8	1	3	0	0	0.1	1	1	0	2	0	0	NA	NA	1	0	1	1	1	1	0	0	0	0	0	0	Mildly Food Insecure	FALSE
142	Control	1	0	0	0	5	0	0	0.02	1	1	0	3	0	0	NA	1	1	0	1	0	0	0	0	0	0	0	0	0	Moderately Food Insecure	FALSE
143	Control	1	9	10	0	4	0	1	0.08	1	0	0	0	0	0	0	NA	NA	0	1	0	1	0	0	0	0	0	0	0	Food Secure	FALSE
144	Control	1	16	14	0	3	1	0	0.1	1	0	0	0	0	0	NA	NA	NA	0	1	1	0	0	0	0	0	0	0	0	Food Secure	FALSE
145	Control	1	9	6	0	7	1	0	0.2	1	0	0	0	0	0	0	NA	NA	1	1	1	1	0	0	0	0	0	0	0	Food Secure	TRUE
146	Control	1	6	5	0	5	1	0	0.02	1	0	0	0	0	0	0	0	NA	1	1	1	1	0	0	0	0	0	1	1	Food Secure	FALSE
147	Control	1	10	9	0	10	1	1	0.28	1	1	0	0	0	0	0	0	NA	1	1	1	1	0	0	0	1	0	1	0	Food Secure	FALSE
148	Control	1	10	10	0	10	1	1	0.28	1	1	0	0	0	0	0	0	NA	1	1	1	1	0	0	0	1	0	1	0	Food Secure	FALSE
149	Nutrition + WSH	1	9	5	0	8	1	0	0.32	1	0	0	0	0	0	NA	0	NA	1	1	0	1	0	0	0	0	0	1	1	Food Secure	FALSE
150	Nutrition + WSH	1	10	9	0	8	1	0	0.32	1	0	0	0	0	0	NA	0	NA	1	1	0	1	0	0	0	0	0	1	1	Food Secure	FALSE
151	Nutrition + WSH	1	7	2	0	4	0	0	0.09	1	0	0	0	0	0	0	0	NA	1	1	1	1	0	0	0	0	0	0	0	Food Secure	FALSE
152	Nutrition + WSH	1	10	10	0	10	1	0	0.12	1	1	0	0	0	0	0	0	1	1	1	1	1	0	0	0	1	1	0	0	Food Secure	FALSE
153	Nutrition + WSH	1	7	8	0	4	1	1	0.24	1	1	0	1	0	0	NA	NA	NA	1	1	1	1	0	0	0	0	0	0	0	Food Secure	FALSE
154	Nutrition + WSH	1	10	3	0	4	1	0	0.02	1	0	0	1	0	0	0	0	NA	0	1	1	1	0	0	0	0	0	1	0	Food Secure	FALSE
155	Nutrition + WSH	1	8	7	0	2	1	0	0.03	1	1	0	1	0	0	NA	NA	NA	0	1	NA	0	0	0	0	0	0	0	0	Food Secure	FALSE
156	Control	1	12	10	0	6	1	0	0.36	1	0	0	1	0	0	NA	NA	1	1	1	1	1	1	0	0	0	0	0	0	Food Secure	TRUE
157	Control	1	12	7	1	8	0	0	0.1	1	0	0	1	0	0	0	0	NA	1	1	0	1	0	0	0	0	0	0	0	Food Secure	FALSE
158	Control	1	8	9	0	4	1	0	0.14	1	0	0	1	0	NA	NA	NA	NA	1	1	0	1	0	0	0	0	0	0	0	Food Secure	FALSE
159	Control	1	6	9	0	6	1	0	0.18	1	0	0	0	0	0	0	0	NA	1	1	0	0	0	0	0	0	0	0	0	Food Secure	FALSE
160	Control	1	9	5	0	8	1	0	0.27	1	0	0	0	0	0	0	0	NA	1	1	0	1	0	0	0	1	0	0	0	Moderately Food Insecure	FALSE
161	Control	1	0	0	1	4	0	1	0.09	1	0	0	0	0	0	0	NA	NA	1	1	1	1	0	0	0	1	1	0	0	Food Secure	TRUE
162	Control	1	9	5	1	2	0	0	0.12	1	1	0	1	0	0	NA	NA	NA	0	1	0	1	0	0	0	1	0	0	0	Food Secure	FALSE
163	Control	1	7	5	1	4	0	0	0.23	1	1	0	2	0	0	0	0	NA	0	1	0	1	0	0	0	NA	NA	NA	NA	Food Secure	TRUE
164	Control	1	10	10	0	4	1	1	NA	1	0	0	0	0	0	NA	NA	NA	1	1	0	0	0	0	0	0	0	1	0	Food Secure	FALSE
165	Control	1	9	8	0	8	1	0	0.1	1	0	0	2	0	0	NA	1	NA	1	1	0	1	0	0	0	0	0	0	0	Food Secure	FALSE
166	Control	1	9	10	0	3	0	0	0.9	1	0	0	0	0	0	NA	0	NA	1	1	1	1	0	0	0	0	0	0	0	Food Secure	FALSE
167	Control	1	6	8	0	3	0	0	0.05	1	1	0	1	0	0	0	NA	NA	0	1	1	1	0	0	0	0	0	0	0	Food Secure	FALSE
168	Control	1	7	0	0	3	0	0	0.05	1	1	0	1	0	0	NA	1	NA	0	1	0	0	0	0	0	0	0	0	0	Moderately Food Insecure	FALSE
169	Control	1	3	0	0	4	0	0	0.07	1	0	0	0	0	0	0	0	NA	1	1	0	1	0	0	0	0	0	0	0	Mildly Food Insecure	FALSE
170	Control	1	0	0	0	3	0	0	NA	1	1	0	1	1	0	NA	1	NA	0	1	0	0	0	0	0	0	0	0	0	Moderately Food Insecure	FALSE
171	Control	1	6	8	0	5	1	0	0.32	1	0	0	0	0	0	NA	NA	NA	1	1	0	1	0	0	0	0	0	0	0	Moderately Food Insecure	FALSE
172	Nutrition + WSH	1	4	5	0	3	1	0	0.1	1	0	0	0	0	0	NA	0	NA	0	1	NA	0	0	0	0	0	0	1	0	Moderately Food Insecure	FALSE
173	Nutrition + WSH	1	4	4	0	5	0	0	0.05	1	0	0	0	0	0	NA	0	NA	0	1	0	0	0	0	0	1	0	0	0	Food Secure	FALSE
174	Nutrition + WSH	1	4	4	0	2	0	0	0.02	1	0	0	0	0	0	NA	NA	NA	0	1	1	1	0	0	0	0	0	0	0	Mildly Food Insecure	FALSE
175	Nutrition + WSH	1	0	5	0	5	0	0	0.08	1	1	0	1	0	0	0	0	NA	0	1	0	0	0	0	0	0	0	0	0	Mildly Food Insecure	FALSE
176	Nutrition + WSH	1	5	8	NA	3	1	0	0.03	1	0	0	0	0	0	NA	NA	NA	0	1	0	1	0	0	0	0	0	0	0	Moderately Food Insecure	FALSE
177	Nutrition + WSH	1	9	10	0	3	1	0	0.08	1	1	0	0	0	0	NA	NA	NA	0	1	0	0	0	0	0	0	0	0	0	Moderately Food Insecure	FALSE
178	Nutrition + WSH	1	5	6	0	8	1	0	0.06	1	0	0	0	0	0	NA	0	1	1	1	0	0	0	0	0	0	0	1	1	Food Secure	FALSE
179	Control	1	10	9	0	8	1	0	1.4	1	0	0	0	0	0	NA	0	1	1	1	1	1	0	0	0	0	0	0	0	Food Secure	FALSE
180	Control	1	7	12	1	5	0	0	0.35	1	1	0	1	0	0	NA	NA	0	1	1	1	1	0	0	0	1	0	0	0	Food Secure	FALSE
181	Control	1	0	0	0	3	0	0	0.05	1	0	0	3	1	1	NA	1	NA	0	NA	NA	NA	0	0	0	NA	NA	NA	NA	Food Secure	FALSE
182	Control	1	0	0	0	3	0	0	0.12	1	0	0	0	0	0	NA	NA	NA	1	1	1	1	0	0	0	1	0	0	0	Food Secure	FALSE
183	Control	1	9	9	0	3	1	0	0.55	1	1	0	0	0	0	NA	0	NA	0	1	0	0	0	0	0	0	0	0	0	Moderately Food Insecure	FALSE
184	Nutrition + WSH	1	7	9	0	7	0	0	0.6	1	0	0	0	0	0	0	NA	1	1	1	0	0	0	0	0	0	0	0	0	Food Secure	FALSE
185	Nutrition + WSH	1	5	4	0	5	0	0	0.17	1	1	0	2	0	0	0	NA	NA	0	1	0	1	0	0	0	0	0	0	0	Moderately Food Insecure	FALSE
186	Nutrition + WSH	1	6	10	0	4	1	0	0.36	1	0	0	0	0	0	NA	0	NA	1	1	0	1	0	0	0	0	0	1	1	Food Secure	FALSE
187	Nutrition + WSH	1	9	4	0	4	1	0	0.2	1	0	0	0	0	0	0	0	NA	1	1	0	0	0	0	0	0	0	0	0	Food Secure	FALSE
188	Nutrition + WSH	1	10	14	0	7	0	0	NA	1	0	0	0	0	0	0	NA	NA	1	1	0	0	0	0	0	0	0	0	0	Moderately Food Insecure	FALSE
189	Nutrition + WSH	1	7	10	0	5	1	0	1.9	1	0	0	0	0	0	NA	0	NA	1	1	1	1	0	0	0	0	0	0	0	Food Secure	FALSE
190	Control	1	5	0	1	3	1	1	0.14	0	0	0	1	0	0	NA	NA	0	0	1	1	1	1	0	0	1	1	0	0	Food Secure	FALSE
191	Control	1	7	4	1	4	0	0	0.08	1	0	0	1	0	0	0	NA	NA	1	1	1	1	0	0	0	0	0	0	0	Food Secure	FALSE
192	Control	1	9	8	0	9	1	1	0.21	0	1	0	1	0	0	NA	NA	0	1	1	1	1	1	0	0	0	0	0	0	Food Secure	TRUE
193	Control	1	7	0	1	3	0	0	0.07	1	0	0	0	0	0	NA	NA	1	1	1	1	1	0	0	0	0	0	0	0	Food Secure	FALSE
194	Control	1	9	0	0	5	0	0	0.07	1	0	0	0	0	0	NA	0	NA	0	1	0	1	0	0	0	0	0	0	0	Moderately Food Insecure	FALSE
195	Control	1	10	7	0	5	1	1	0.36	1	0	0	0	0	0	NA	NA	NA	1	1	0	1	0	0	0	1	1	0	0	Food Secure	FALSE
196	Control	1	9	14	1	3	1	0	0.12	1	0	0	0	0	0	NA	NA	NA	0	1	0	0	0	0	0	0	0	0	0	Food Secure	FALSE
197	Control	1	10	8	0	6	1	0	0.35	1	0	0	0	0	0	NA	0	NA	1	1	NA	1	0	0	0	1	1	0	0	Moderately Food Insecure	FALSE
198	Control	1	7	10	0	4	1	1	NA	1	0	0	0	0	0	0	0	NA	1	1	1	1	0	0	0	0	0	0	0	Food Secure	FALSE
199	Nutrition + WSH	1	5	10	1	5	1	0	0.17	1	1	0	0	0	0	NA	NA	1	1	1	1	1	1	0	0	0	0	0	0	Food Secure	FALSE
200	Nutrition + WSH	1	9	10	0	5	0	0	NA	1	0	0	0	0	0	NA	0	NA	1	1	1	1	0	0	0	0	0	0	0	Food Secure	FALSE
201	Nutrition + WSH	1	9	9	0	2	1	0	NA	0	1	0	0	NA	0	NA	NA	1	1	1	0	0	1	0	0	1	1	0	0	Food Secure	FALSE
202	Nutrition + WSH	1	9	9	0	3	1	0	0.08	1	1	0	1	0	0	NA	NA	NA	1	1	0	1	0	0	0	1	1	0	0	Food Secure	FALSE
203	Nutrition + WSH	1	7	8	0	4	1	0	0.04	1	0	0	0	0	0	0	NA	0	1	1	1	1	0	0	0	0	0	0	0	Food Secure	FALSE
204	Control	1	7	10	0	3	1	0	0.09	1	1	0	0	0	0	NA	0	NA	1	1	0	1	0	0	0	1	1	0	0	Food Secure	FALSE
205	Control	1	9	9	0	3	1	1	0.87	0	1	0	0	0	0	NA	NA	NA	1	1	1	1	0	0	0	1	1	0	0	Food Secure	FALSE
206	Control	1	9	9	0	7	1	0	0.3	0	1	0	0	0	0	0	0	NA	1	1	1	0	1	0	0	1	0	1	0	Food Secure	FALSE
207	Control	1	5	5	0	7	1	0	0.09	1	1	0	1	0	0	NA	NA	1	0	1	1	1	0	0	0	NA	NA	NA	NA	Food Secure	FALSE
208	Control	1	9	5	0	3	1	0	0.25	1	0	0	1	0	0	NA	NA	NA	1	1	1	1	0	0	0	0	0	0	0	Mildly Food Insecure	FALSE
209	Control	1	10	10	0	4	1	1	0.35	0	0	0	0	0	0	NA	NA	NA	1	1	1	1	0	0	0	1	1	0	0	Food Secure	TRUE
210	Control	1	0	NA	0	7	0	0	NA	1	0	0	0	0	0	0	0	1	1	1	0	1	0	0	0	0	0	1	0	Food Secure	TRUE
211	Control	1	8	5	0	3	0	0	NA	1	1	0	0	0	0	NA	0	NA	0	0	NA	0	0	0	0	0	0	0	0	Moderately Food Insecure	FALSE
212	Control	1	5	8	0	5	1	0	0.35	1	0	0	0	0	0	NA	0	NA	1	1	0	1	0	0	0	0	0	1	0	Food Secure	FALSE
213	Control	1	8	9	0	4	1	0	0.18	1	1	0	0	0	0	NA	NA	NA	1	1	1	0	0	0	0	1	1	0	0	Food Secure	FALSE
214	Control	1	6	3	0	3	1	0	0.15	1	1	0	3	0	0	0	NA	NA	1	1	0	1	0	0	0	0	0	0	0	Food Secure	FALSE
215	Control	1	12	9	0	6	1	0	0.35	1	1	0	1	0	0	NA	NA	NA	0	1	1	1	0	0	0	0	0	0	0	Food Secure	FALSE
216	Control	1	6	5	0	2	0	0	0.05	1	1	0	1	NA	0	0	NA	NA	0	1	0	1	0	0	0	0	0	0	0	Food Secure	FALSE
217	Control	1	10	12	0	9	0	0	0.35	1	1	0	0	0	0	0	0	0	1	1	1	0	0	0	0	1	0	0	0	Food Secure	FALSE
218	Control	1	9	2	0	2	0	0	0.03	1	0	0	0	0	0	NA	NA	NA	0	1	0	0	0	0	0	0	0	0	0	Mildly Food Insecure	FALSE
219	Control	1	8	8	0	6	0	0	0.35	1	1	0	3	0	0	0	NA	NA	1	1	0	0	0	0	0	NA	NA	NA	NA	Food Secure	FALSE
220	Control	1	7	10	1	2	1	0	0.08	1	0	0	1	0	0	NA	NA	NA	0	1	1	1	0	0	0	1	0	0	0	Food Secure	FALSE
221	Control	1	12	10	0	5	1	0	1.4	1	1	0	0	0	0	NA	NA	NA	1	1	1	1	0	0	0	1	1	0	0	Food Secure	TRUE
222	Control	1	9	3	0	2	1	0	0.05	1	0	0	0	0	0	NA	NA	NA	1	1	0	1	0	0	0	0	0	0	0	Moderately Food Insecure	TRUE
223	Control	1	4	4	0	2	0	0	NA	1	0	0	0	0	0	NA	NA	NA	1	1	1	1	0	0	0	0	0	0	0	Food Secure	TRUE
224	Control	1	8	7	0	5	1	0	0.35	1	0	0	0	0	0	0	NA	NA	1	1	1	1	0	0	0	0	0	0	0	Food Secure	TRUE
225	Control	1	8	8	0	3	1	0	0.3	1	0	0	0	0	0	NA	NA	NA	0	1	0	1	0	0	0	0	0	0	0	Food Secure	FALSE
226	Nutrition + WSH	1	0	0	1	5	1	0	NA	0	0	0	0	0	0	NA	NA	1	1	1	0	1	0	0	0	NA	NA	NA	NA	Severely Food Insecure	FALSE
227	Nutrition + WSH	1	8	7	0	3	1	1	0.08	1	1	0	2	0	0	NA	NA	NA	1	1	0	0	0	0	0	0	0	0	0	Food Secure	FALSE
228	Nutrition + WSH	1	9	10	0	6	1	1	0.4	1	1	0	0	0	0	0	0	NA	1	1	0	0	0	0	0	0	0	0	0	Food Secure	FALSE
229	Nutrition + WSH	1	5	6	0	7	1	0	0.16	1	0	0	0	0	0	0	0	NA	1	1	0	0	0	0	0	0	0	0	0	Mildly Food Insecure	FALSE
230	Nutrition + WSH	1	8	8	0	5	1	0	0.08	1	1	0	0	0	0	NA	NA	NA	1	1	0	1	0	0	0	0	0	1	0	Food Secure	TRUE
231	Control	1	12	NA	1	7	1	1	NA	1	1	0	0	0	0	NA	NA	0	1	1	1	1	0	0	0	0	0	0	0	Food Secure	FALSE
232	Control	1	10	10	0	5	1	0	0.35	1	0	0	0	0	0	NA	NA	NA	1	1	1	0	0	0	0	0	0	1	1	Food Secure	FALSE
233	Control	1	5	6	0	9	1	1	0.17	0	0	0	0	0	0	NA	NA	1	1	1	1	0	1	0	0	1	1	0	0	Mildly Food Insecure	FALSE
234	Control	1	9	8	1	2	1	0	0.87	1	1	0	0	0	0	NA	NA	NA	0	1	0	1	0	0	0	0	0	0	0	Food Secure	FALSE
235	Control	1	5	0	0	3	0	0	NA	1	1	0	0	0	0	0	NA	NA	0	1	1	0	0	0	0	0	0	0	0	Food Secure	FALSE
236	Control	1	9	10	0	3	1	1	0.15	1	1	0	0	0	0	NA	NA	NA	1	1	1	1	0	0	0	1	0	0	0	Food Secure	FALSE
237	Control	1	6	7	0	2	1	0	0.1	1	1	0	2	0	0	NA	NA	NA	0	1	0	0	0	0	0	0	0	0	0	Mildly Food Insecure	FALSE
238	Control	1	5	4	0	3	1	0	0.08	1	0	0	0	0	0	0	NA	NA	0	1	0	1	0	0	0	0	0	0	0	Food Secure	FALSE
239	Control	1	5	5	0	3	1	0	0.5	1	0	0	1	0	0	0	NA	NA	0	1	0	0	0	0	0	0	0	0	0	Food Secure	FALSE
240	Nutrition + WSH	1	10	9	0	4	1	0	0.05	1	1	0	1	0	0	NA	NA	NA	1	1	1	0	0	0	0	0	0	0	0	Severely Food Insecure	FALSE
241	Nutrition + WSH	1	12	14	0	6	1	0	0.53	0	0	0	0	0	0	NA	0	NA	1	1	1	1	0	0	0	0	0	0	0	Food Secure	TRUE
242	Nutrition + WSH	1	7	5	0	3	0	0	0.06	1	0	0	0	0	0	NA	1	NA	0	1	0	0	0	1	0	0	0	0	0	Food Secure	TRUE
243	Nutrition + WSH	1	9	9	0	6	1	0	0.04	1	0	0	0	0	0	0	0	NA	1	1	0	0	0	0	0	0	0	0	0	Severely Food Insecure	FALSE
244	Control	1	9	10	0	7	1	1	NA	1	0	0	0	0	0	NA	NA	0	1	1	0	0	0	0	0	0	0	1	1	Mildly Food Insecure	FALSE
245	Control	1	9	9	0	12	1	1	1.44	0	0	0	0	0	0	0	0	NA	1	1	1	0	1	0	0	0	0	0	0	Food Secure	FALSE
246	Control	1	9	9	0	5	1	0	0.88	1	1	0	0	0	0	0	0	NA	1	1	1	1	0	0	0	0	0	0	0	Food Secure	TRUE
247	Control	1	9	4	0	9	0	0	0.35	1	1	0	0	0	0	NA	0	1	1	1	0	0	0	0	0	0	0	0	0	Food Secure	FALSE
248	Control	1	7	9	0	5	1	0	0.12	1	1	0	0	0	0	NA	NA	NA	1	1	1	1	0	0	0	0	0	0	0	Food Secure	FALSE
249	Control	1	12	6	0	2	1	1	0.02	1	0	0	0	0	0	NA	NA	NA	0	1	0	1	0	0	0	0	0	0	0	Food Secure	FALSE
250	Nutrition + WSH	1	9	9	0	2	1	0	0.03	1	1	0	0	0	0	NA	NA	NA	0	1	0	0	0	0	0	0	0	0	0	Food Secure	FALSE
251	Nutrition + WSH	1	9	10	0	2	1	1	0.03	0	1	0	0	NA	0	0	NA	NA	0	1	1	1	0	0	0	1	0	0	0	Food Secure	FALSE
252	Nutrition + WSH	1	12	16	0	5	1	0	0.05	1	1	0	1	0	0	NA	0	NA	0	1	1	1	1	0	0	1	0	0	0	Food Secure	FALSE
253	Nutrition + WSH	1	9	9	0	5	1	1	0.79	1	0	0	0	0	0	0	NA	NA	1	1	1	1	0	0	0	0	0	1	0	Food Secure	FALSE
254	Control	1	6	8	0	7	0	1	0.2	0	1	0	0	0	0	0	NA	NA	1	1	1	1	0	0	0	0	0	0	0	Food Secure	FALSE
255	Control	1	6	5	0	5	1	0	0.02	1	1	0	0	0	0	0	0	NA	0	1	1	0	0	0	0	0	0	0	0	Mildly Food Insecure	FALSE
256	Control	1	8	10	0	3	1	1	0.04	0	1	0	0	0	0	NA	NA	1	1	1	0	1	0	0	0	0	0	0	0	Food Secure	FALSE
257	Control	1	7	7	0	5	1	1	0.18	1	1	0	0	0	0	NA	NA	NA	1	1	0	1	0	0	0	1	1	0	0	Food Secure	FALSE
258	Control	1	6	4	0	4	0	0	0.07	1	0	0	0	0	0	NA	0	0	1	1	0	1	0	0	0	1	0	0	0	Moderately Food Insecure	FALSE
259	Control	1	8	9	0	7	1	0	2.45	0	0	0	0	0	0	0	0	NA	1	1	1	1	0	0	0	0	0	0	0	Food Secure	FALSE
260	Control	1	0	5	1	3	1	1	0.35	1	0	0	0	0	0	0	NA	NA	1	1	1	1	0	0	0	0	0	0	0	Food Secure	FALSE
261	Control	1	10	8	0	6	1	0	0.1	1	1	0	0	0	0	0	NA	NA	1	1	0	1	0	0	0	0	0	0	0	Food Secure	TRUE
262	Control	1	7	7	0	3	1	0	0.05	1	0	0	0	0	0	NA	NA	0	0	1	0	1	0	0	0	0	0	1	1	Food Secure	FALSE
263	Control	1	9	12	0	8	1	1	0.35	0	0	0	0	0	0	0	1	NA	1	1	0	1	1	0	0	0	0	0	0	Food Secure	FALSE
264	Nutrition + WSH	1	10	10	0	3	1	1	0.05	0	1	1	0	NA	0	0	NA	NA	1	1	0	1	0	0	0	0	0	1	0	Food Secure	FALSE
265	Nutrition + WSH	1	2	0	0	4	0	0	0.05	1	1	0	0	0	0	NA	0	NA	0	1	0	1	0	0	0	0	0	0	0	Mildly Food Insecure	FALSE
266	Nutrition + WSH	1	6	5	0	7	1	0	0.04	1	0	0	0	0	0	0	0	0	1	1	0	1	1	0	0	0	0	0	0	Moderately Food Insecure	FALSE
267	Nutrition + WSH	1	5	5	1	5	0	1	0.17	1	0	0	0	0	0	0	0	0	0	1	0	1	0	0	0	NA	NA	NA	NA	Food Secure	FALSE
268	Control	1	2	0	0	5	1	0	0.35	1	0	0	0	0	0	0	1	NA	0	1	0	0	0	0	0	0	0	0	0	Moderately Food Insecure	FALSE
269	Control	1	10	8	1	3	0	0	0.2	1	1	0	1	0	0	NA	0	NA	0	1	1	0	0	0	0	0	0	1	0	Moderately Food Insecure	FALSE
270	Control	1	9	9	0	7	1	1	0.35	1	1	0	0	0	0	0	NA	NA	1	1	1	1	0	0	0	0	0	0	0	Food Secure	FALSE
271	Control	1	5	5	0	3	0	0	0.08	1	1	0	0	0	0	NA	NA	0	0	1	1	1	1	0	0	0	0	0	0	Food Secure	TRUE
272	Nutrition + WSH	1	5	4	1	3	0	0	0.11	0	0	0	0	1	0	NA	1	NA	0	1	0	1	0	0	0	0	0	0	0	Food Secure	FALSE
273	Nutrition + WSH	1	7	5	0	4	1	0	0.35	1	0	0	1	0	0	NA	NA	NA	1	1	0	0	0	0	0	0	0	0	0	Moderately Food Insecure	FALSE
274	Nutrition + WSH	1	9	8	1	8	1	0	0.11	1	1	0	0	0	0	0	0	NA	1	1	0	0	0	0	0	0	0	0	0	Food Secure	FALSE
275	Nutrition + WSH	1	9	4	0	3	0	0	0.28	1	0	0	0	0	0	NA	0	NA	1	1	0	0	0	0	0	0	0	0	0	Food Secure	FALSE
276	Control	1	12	10	1	6	1	0	1.05	1	0	0	0	0	0	0	NA	NA	1	1	1	0	0	0	0	1	0	0	0	Moderately Food Insecure	FALSE
277	Control	1	9	8	1	3	1	0	0.52	1	1	0	0	0	0	NA	NA	NA	1	0	NA	NA	0	0	0	0	0	0	0	Food Secure	FALSE
278	Control	1	6	5	0	5	1	0	0.25	1	0	0	0	0	0	0	NA	NA	1	1	0	1	0	0	0	0	0	0	0	Food Secure	FALSE
279	Control	1	5	5	0	3	1	1	0.4	1	1	0	0	0	0	0	NA	NA	1	1	1	1	0	0	0	0	0	1	1	Food Secure	FALSE
280	Control	1	7	6	0	2	1	0	0.11	1	1	0	0	0	0	NA	NA	NA	0	1	0	1	0	0	0	0	0	0	0	Food Secure	FALSE
281	Control	1	5	8	1	5	1	0	0.17	1	1	0	1	0	0	0	NA	NA	1	1	0	1	0	0	0	NA	NA	NA	NA	Food Secure	FALSE
282	Control	1	5	8	0	3	0	0	0.35	1	0	0	0	0	0	NA	NA	NA	1	1	0	0	0	0	0	0	0	0	0	Food Secure	FALSE
283	Control	1	10	10	0	10	1	1	0.52	0	0	0	0	0	0	NA	0	0	1	1	0	1	0	0	0	1	0	1	0	Food Secure	FALSE
284	Control	1	9	0	0	3	1	0	0.06	1	0	0	0	0	0	NA	0	NA	0	1	0	0	0	0	0	0	0	0	0	Food Secure	FALSE
285	Control	1	8	9	0	3	1	0	0.05	1	1	0	3	0	0	NA	0	NA	0	1	0	1	0	0	0	NA	NA	NA	NA	Food Secure	FALSE
286	Nutrition + WSH	1	9	9	0	4	1	1	0.12	1	1	0	0	0	0	NA	0	NA	1	1	1	1	0	0	0	1	0	0	0	Food Secure	FALSE
287	Nutrition + WSH	1	2	6	0	4	1	0	0.99	1	1	0	0	0	0	NA	0	1	0	1	0	0	0	0	0	0	0	0	0	Food Secure	FALSE
288	Nutrition + WSH	1	7	7	1	5	1	0	0.2	1	1	0	0	0	0	0	NA	NA	1	1	0	1	0	0	0	0	0	0	0	Food Secure	FALSE
289	Nutrition + WSH	1	0	0	0	4	1	1	0.17	1	0	0	0	0	0	NA	0	NA	1	1	1	1	0	0	0	0	0	0	0	Food Secure	FALSE
290	Nutrition + WSH	1	9	5	0	7	1	0	0.16	1	0	0	0	0	0	0	1	NA	0	1	0	0	0	0	0	0	0	0	0	Food Secure	FALSE
291	Control	1	4	4	0	4	1	1	0.04	0	1	0	0	0	0	0	NA	NA	1	1	1	1	0	0	0	0	0	1	1	Mildly Food Insecure	FALSE
292	Control	1	12	12	0	2	1	1	0.06	0	1	0	0	0	0	NA	NA	NA	1	1	0	0	0	0	0	1	1	0	0	Food Secure	FALSE
293	Control	1	9	9	0	3	1	1	0.08	0	1	0	0	NA	0	NA	0	NA	1	1	1	1	0	0	0	1	1	0	0	Food Secure	FALSE
294	Nutrition + WSH	1	5	0	0	3	1	0	0.04	1	0	0	1	0	0	0	NA	NA	0	1	1	1	0	0	0	0	0	0	0	Food Secure	FALSE
295	Nutrition + WSH	1	6	0	0	4	1	0	0.61	1	0	0	0	0	0	NA	NA	NA	1	1	0	0	0	0	0	0	0	0	0	Food Secure	FALSE
296	Nutrition + WSH	1	5	5	0	5	1	0	0.07	1	0	0	0	0	0	0	0	NA	1	1	0	0	0	0	0	0	0	1	1	Food Secure	FALSE
297	Nutrition + WSH	1	4	5	0	4	1	0	0.06	1	1	0	0	1	1	NA	1	NA	0	NA	NA	NA	0	0	0	0	0	0	0	Food Secure	FALSE
298	Nutrition + WSH	1	12	10	0	8	1	0	0.17	1	0	0	0	0	0	0	0	NA	1	1	0	1	0	0	0	0	0	0	0	Food Secure	TRUE
299	Nutrition + WSH	1	9	8	0	2	1	0	0.34	0	1	0	0	0	0	NA	NA	NA	1	1	1	0	0	0	0	0	0	0	0	Food Secure	TRUE
300	Nutrition + WSH	1	7	10	0	2	1	0	0.03	1	1	0	0	0	0	NA	NA	NA	0	1	0	0	0	0	0	0	0	0	0	Food Secure	FALSE
301	Nutrition + WSH	1	3	4	0	2	0	0	0.03	1	1	0	0	0	0	NA	NA	NA	0	1	0	0	0	0	0	0	0	0	0	Severely Food Insecure	FALSE
302	Nutrition + WSH	1	5	4	0	4	1	1	0.03	1	0	0	0	0	0	0	0	NA	1	1	1	0	0	0	0	0	0	0	0	Food Secure	FALSE
303	Nutrition + WSH	1	5	5	0	7	1	1	0.56	1	0	0	0	0	0	NA	NA	NA	1	1	0	1	0	0	0	0	0	0	0	Food Secure	FALSE
304	Nutrition + WSH	1	10	9	1	6	0	0	0.08	1	1	0	0	0	0	0	NA	NA	0	0	NA	NA	0	0	0	0	0	0	0	Moderately Food Insecure	FALSE
305	Nutrition + WSH	1	13	10	0	9	1	0	0.4	1	0	0	1	0	0	0	NA	NA	1	1	1	1	0	0	0	0	0	0	0	Food Secure	FALSE
306	Nutrition + WSH	1	0	0	0	6	0	0	0.13	1	1	0	0	0	0	0	1	NA	1	1	0	0	0	0	0	0	0	0	0	Food Secure	FALSE
307	Nutrition + WSH	1	0	0	0	4	0	0	0.1	0	1	0	4	0	0	0	NA	NA	1	1	0	0	0	0	0	0	0	0	0	Moderately Food Insecure	TRUE
308	Control	1	4	0	1	4	0	0	0.01	1	0	0	0	0	0	1	1	NA	1	1	0	0	0	0	0	1	0	0	0	Moderately Food Insecure	TRUE
309	Control	1	9	5	0	8	1	0	0.14	1	1	0	0	0	0	NA	NA	NA	1	1	0	0	0	0	0	0	0	0	0	Food Secure	FALSE
310	Control	1	7	5	1	4	0	0	0.05	1	1	0	1	0	0	0	0	NA	1	1	0	1	0	0	0	NA	NA	NA	NA	Moderately Food Insecure	FALSE
311	Control	1	8	5	0	2	1	0	0.06	1	0	0	0	0	0	NA	NA	NA	0	1	0	1	0	0	0	0	0	0	0	Food Secure	FALSE
312	Control	1	12	14	0	4	1	1	0.59	1	1	0	0	0	0	NA	NA	NA	1	1	1	1	0	0	0	0	0	0	0	Food Secure	FALSE
313	Control	1	5	5	0	5	0	0	0.35	1	0	0	1	0	0	0	0	NA	1	1	1	1	0	0	0	0	0	1	0	Food Secure	TRUE
314	Control	1	8	5	1	2	0	0	0.04	1	1	0	0	0	0	NA	NA	NA	1	0	NA	NA	0	0	0	0	0	0	0	Food Secure	FALSE
315	Control	1	9	10	0	5	1	0	0.07	1	0	0	0	0	0	NA	0	1	0	1	1	0	0	1	0	1	0	0	0	Food Secure	FALSE
316	Control	1	3	0	0	5	0	0	0.11	1	0	0	0	0	0	NA	0	1	1	1	0	0	0	0	0	0	0	1	1	Food Secure	FALSE
317	Control	1	5	8	1	6	0	0	0.03	1	1	0	0	0	0	NA	0	1	0	1	0	1	0	0	0	0	0	0	0	Moderately Food Insecure	FALSE
318	Control	1	12	10	0	3	1	1	0.25	1	0	0	0	0	0	NA	NA	NA	1	1	0	0	0	0	0	1	0	0	0	Food Secure	FALSE
319	Nutrition + WSH	1	0	0	0	5	1	0	0.05	0	0	0	0	0	0	0	0	NA	0	1	0	0	0	0	0	0	0	0	0	Moderately Food Insecure	TRUE
320	Nutrition + WSH	1	0	5	1	5	1	0	0.05	1	1	0	1	0	0	0	0	NA	0	1	0	1	0	0	0	0	0	0	0	Food Secure	FALSE
321	Nutrition + WSH	1	5	6	1	8	0	0	0.04	0	0	0	0	0	0	0	0	1	1	1	0	1	0	0	0	0	0	0	0	Moderately Food Insecure	FALSE
322	Nutrition + WSH	1	7	1	0	5	1	1	0.13	1	0	0	0	0	0	0	0	NA	1	1	0	1	0	0	0	0	0	1	0	Food Secure	FALSE
323	Nutrition + WSH	1	0	0	1	4	1	0	0.07	0	0	0	0	0	0	NA	0	NA	0	1	0	1	0	0	0	0	0	0	0	Food Secure	FALSE
324	Nutrition + WSH	1	0	0	0	6	0	0	0.04	1	0	0	0	0	0	0	0	NA	0	1	NA	0	0	0	0	0	0	0	0	Severely Food Insecure	TRUE
325	Nutrition + WSH	1	0	0	0	6	0	0	0.07	1	1	0	0	0	0	0	NA	NA	0	1	0	0	0	1	1	0	0	0	0	Food Secure	FALSE
326	Nutrition + WSH	1	5	0	1	3	0	0	0.05	1	0	0	0	0	0	NA	0	NA	0	1	NA	0	0	1	0	0	0	1	0	Moderately Food Insecure	FALSE
327	Nutrition + WSH	1	9	5	1	8	0	0	0.21	0	1	0	6	0	0	NA	NA	1	1	1	1	0	0	0	0	0	0	0	0	Food Secure	TRUE
328	Nutrition + WSH	1	0	0	1	4	0	0	0.03	1	0	0	4	0	0	NA	0	NA	0	1	1	0	0	0	0	1	1	0	0	Food Secure	TRUE
329	Nutrition + WSH	1	0	0	1	4	1	0	0.14	1	1	0	3	0	0	NA	1	1	0	1	1	0	0	0	0	NA	NA	NA	NA	Food Secure	FALSE
330	Nutrition + WSH	1	0	4	0	3	0	0	0.03	1	1	0	1	0	0	NA	NA	1	0	1	0	1	0	0	0	0	0	0	0	Mildly Food Insecure	FALSE
331	Nutrition + WSH	1	5	0	1	4	1	0	0.07	0	1	0	1	1	1	1	1	NA	0	NA	NA	NA	0	0	0	NA	NA	NA	NA	Food Secure	FALSE
332	Nutrition + WSH	1	0	5	0	4	1	0	0.02	1	0	0	0	0	0	0	NA	NA	0	1	0	0	0	0	0	0	0	0	0	Food Secure	TRUE
333	Nutrition + WSH	1	5	0	0	7	0	0	0.07	1	0	0	1	0	0	NA	NA	NA	1	1	1	0	0	0	0	1	0	0	0	Food Secure	FALSE
334	Nutrition + WSH	1	9	10	0	2	1	1	0.21	1	1	0	0	0	0	NA	NA	NA	0	1	1	0	0	0	0	1	0	0	0	Food Secure	FALSE
335	Nutrition + WSH	1	9	4	1	3	1	0	0.14	1	1	0	0	0	0	NA	1	NA	0	1	1	0	0	0	0	0	0	0	0	Food Secure	FALSE
336	Nutrition + WSH	1	9	6	0	2	0	0	0.05	1	0	0	1	0	0	NA	NA	NA	1	1	NA	0	0	0	0	1	0	0	0	Food Secure	FALSE
337	Nutrition + WSH	1	7	5	1	3	0	0	0.02	1	1	0	5	0	0	NA	1	NA	0	NA	NA	NA	0	1	0	0	0	0	0	Food Secure	FALSE
338	Nutrition + WSH	1	9	9	0	8	1	0	0.21	0	0	0	0	0	0	NA	NA	1	1	1	0	0	0	0	0	0	0	0	0	Food Secure	FALSE
339	Nutrition + WSH	1	0	0	0	4	1	0	0.03	1	1	0	1	0	0	0	NA	NA	0	1	1	0	0	0	0	0	0	0	0	Food Secure	FALSE
340	Nutrition + WSH	1	9	5	1	3	1	0	0.06	1	1	0	1	0	0	0	1	NA	0	1	0	0	0	0	0	0	0	0	0	Moderately Food Insecure	FALSE
341	Nutrition + WSH	1	0	0	0	6	0	0	0.01	1	0	0	0	0	0	0	0	1	1	1	0	1	0	0	0	0	0	0	0	Food Secure	FALSE
342	Nutrition + WSH	1	4	0	0	7	0	0	NA	1	0	0	0	0	0	0	NA	1	1	1	0	0	0	0	0	0	0	0	0	Food Secure	FALSE
343	Nutrition + WSH	1	14	8	0	5	1	0	0.04	1	0	0	0	0	0	NA	1	NA	0	1	0	0	0	0	0	0	0	0	0	Moderately Food Insecure	TRUE
344	Nutrition + WSH	1	4	0	0	3	1	0	0.03	1	0	0	0	0	0	NA	1	NA	0	0	NA	1	0	0	0	0	0	1	0	Severely Food Insecure	FALSE
345	Nutrition + WSH	1	0	0	0	4	0	0	0.01	1	0	0	0	0	0	NA	0	NA	0	1	0	1	0	0	0	0	0	0	0	Food Secure	FALSE
346	Nutrition + WSH	1	10	10	0	4	1	1	0.16	0	0	0	0	0	0	0	0	NA	1	1	1	1	0	0	0	1	1	0	0	Food Secure	FALSE
347	Nutrition + WSH	1	0	0	0	6	1	0	0.07	1	1	0	1	1	1	1	1	1	0	NA	NA	NA	0	0	0	NA	NA	NA	NA	Food Secure	FALSE
348	Nutrition + WSH	1	4	0	1	5	1	0	0.07	0	1	0	0	0	0	0	0	NA	0	1	1	1	0	0	0	0	0	0	0	Food Secure	FALSE
349	Nutrition + WSH	1	6	5	0	2	1	0	0.2	1	0	0	2	0	NA	NA	NA	NA	0	1	1	0	0	0	0	0	0	0	0	Food Secure	FALSE
350	Nutrition + WSH	1	4	4	0	7	1	0	0.11	1	1	0	0	0	0	0	NA	NA	1	1	NA	0	0	0	0	0	0	0	0	Food Secure	FALSE
351	Nutrition + WSH	1	8	0	0	7	1	0	0.11	1	1	0	0	0	0	0	NA	NA	1	1	NA	0	0	1	1	0	0	0	0	Food Secure	FALSE
352	Nutrition + WSH	1	0	0	0	6	1	0	0.05	1	0	0	0	0	0	0	0	NA	1	1	0	0	0	0	0	0	0	0	0	Food Secure	FALSE
353	Nutrition + WSH	1	0	0	0	6	1	0	0.05	1	0	0	0	0	0	0	0	NA	1	1	0	0	0	0	0	0	0	0	0	Food Secure	FALSE
354	Nutrition + WSH	1	6	0	0	8	1	0	0.1	1	0	0	0	0	0	0	0	NA	1	1	1	0	0	0	0	0	0	0	0	Food Secure	FALSE
355	Nutrition + WSH	1	9	0	0	4	0	0	NA	1	1	0	2	0	0	0	0	NA	1	1	NA	0	0	0	0	NA	NA	NA	NA	Food Secure	FALSE
356	Nutrition + WSH	1	10	9	0	7	0	0	0.1	1	1	0	1	0	0	0	0	NA	1	1	0	0	0	0	0	0	0	0	0	Mildly Food Insecure	TRUE
357	Nutrition + WSH	1	9	12	0	3	1	1	0.28	0	1	0	1	0	0	NA	NA	0	0	1	0	0	1	0	0	0	0	0	0	Food Secure	FALSE
358	Nutrition + WSH	1	7	6	0	2	0	0	0.03	0	0	0	1	0	0	NA	NA	NA	0	1	NA	0	0	0	0	0	0	0	0	Food Secure	FALSE
359	Nutrition + WSH	1	7	0	0	7	1	1	0.03	0	1	0	0	0	0	NA	0	NA	0	1	0	1	0	0	0	0	0	0	0	Food Secure	FALSE
360	Nutrition + WSH	1	0	0	0	5	1	0	0.03	0	0	0	0	0	0	NA	0	NA	0	1	0	0	0	0	0	0	0	0	0	Food Secure	FALSE
361	Nutrition + WSH	1	0	4	0	7	1	0	0.03	0	0	0	0	0	0	1	1	NA	0	1	0	0	0	1	0	0	0	0	0	Moderately Food Insecure	FALSE
362	Nutrition + WSH	1	0	0	0	5	1	0	NA	0	1	0	15	0	0	0	NA	NA	0	1	NA	0	0	0	0	0	0	0	0	Moderately Food Insecure	FALSE
363	Nutrition + WSH	1	6	7	1	3	1	0	0.04	1	1	0	0	0	0	NA	0	NA	0	1	1	0	0	0	0	0	0	0	0	Moderately Food Insecure	FALSE
364	Nutrition + WSH	1	3	2	0	3	1	0	0.06	0	0	0	0	0	0	NA	NA	1	0	1	NA	0	0	0	0	0	0	0	0	Food Secure	FALSE
365	Nutrition + WSH	1	3	0	0	5	0	0	0.09	1	1	0	2	0	0	0	0	NA	1	1	0	0	0	0	0	0	0	0	0	Moderately Food Insecure	FALSE
366	Nutrition + WSH	1	4	0	0	4	0	0	0.03	1	0	0	0	0	0	NA	1	NA	1	1	0	0	0	0	0	0	0	1	0	Moderately Food Insecure	FALSE
367	Nutrition + WSH	1	2	0	1	7	0	0	0.16	1	1	0	2	1	0	1	1	NA	1	1	NA	0	0	0	0	0	0	0	0	Mildly Food Insecure	FALSE
368	Nutrition + WSH	1	5	5	0	4	0	0	0.1	1	1	0	2	0	0	0	0	NA	1	1	1	0	0	0	0	0	0	0	0	Food Secure	FALSE
369	Nutrition + WSH	1	6	4	1	3	0	0	0.02	1	0	0	0	0	0	NA	0	NA	0	1	1	1	0	0	0	1	0	0	0	Severely Food Insecure	FALSE
370	Nutrition + WSH	1	8	8	1	4	0	0	0.1	1	1	0	10	0	0	0	0	NA	1	1	0	1	0	1	0	0	0	0	0	Food Secure	FALSE
371	Nutrition + WSH	1	0	0	0	3	0	0	0.02	1	0	0	1	0	0	NA	1	NA	0	1	0	0	0	0	0	0	0	0	0	Food Secure	FALSE
372	Nutrition + WSH	1	2	4	0	3	1	0	0.02	1	0	0	0	0	0	NA	NA	NA	0	1	1	0	0	1	0	1	0	0	0	Moderately Food Insecure	FALSE
373	Nutrition + WSH	1	12	14	0	4	1	1	0.03	1	1	0	0	0	0	NA	0	1	1	1	1	1	0	0	0	0	0	0	0	Food Secure	TRUE
374	Nutrition + WSH	1	7	5	0	3	1	0	0.07	1	0	0	0	0	0	NA	NA	NA	0	1	1	0	0	0	0	0	0	0	0	Food Secure	TRUE
375	Nutrition + WSH	1	5	5	0	2	1	0	0.01	1	1	0	2	0	0	NA	NA	NA	0	1	NA	0	0	0	0	NA	NA	NA	NA	Food Secure	TRUE
376	Nutrition + WSH	1	7	0	0	7	1	1	0.02	1	0	0	1	0	0	0	0	NA	0	1	1	0	0	1	1	0	0	1	1	Moderately Food Insecure	FALSE
377	Nutrition + WSH	1	4	0	0	3	0	0	NA	1	1	0	0	0	0	NA	1	NA	0	0	NA	0	0	1	0	0	0	0	0	Food Secure	FALSE
378	Nutrition + WSH	1	9	5	0	3	1	0	0.02	1	1	0	0	0	0	NA	0	NA	0	1	NA	1	0	0	0	0	0	0	0	Food Secure	TRUE
379	Nutrition + WSH	1	10	10	0	7	1	1	0.05	0	0	0	0	0	0	NA	NA	NA	0	1	NA	0	0	0	0	1	0	0	0	Food Secure	FALSE
380	Nutrition + WSH	1	7	9	1	5	1	0	0.09	0	1	0	0	0	0	NA	1	NA	0	1	0	0	0	0	0	NA	NA	NA	NA	Food Secure	FALSE
381	Nutrition + WSH	1	12	5	0	6	1	0	0.07	0	0	0	0	0	0	0	NA	NA	1	1	0	1	0	0	0	0	0	0	0	Food Secure	FALSE
382	Nutrition + WSH	1	5	0	0	4	0	0	0.03	0	1	0	1	0	0	NA	0	NA	1	1	NA	0	0	0	0	NA	NA	NA	NA	Food Secure	FALSE
383	Nutrition + WSH	1	0	1	0	3	0	0	0.07	1	1	0	3	1	1	NA	1	NA	0	NA	NA	NA	0	1	0	0	0	1	0	Moderately Food Insecure	FALSE
384	Nutrition + WSH	1	0	0	0	6	0	0	0.11	0	1	0	0	0	0	NA	0	1	0	1	0	0	0	0	0	0	0	0	0	Food Secure	FALSE
385	Nutrition + WSH	1	8	5	1	5	1	0	0.13	1	1	0	1	0	0	0	0	1	1	1	1	0	0	0	0	0	0	0	0	Food Secure	FALSE
386	Nutrition + WSH	1	9	0	1	6	1	0	0.42	1	1	0	3	0	0	0	NA	NA	1	1	0	0	0	0	0	0	0	0	0	Mildly Food Insecure	FALSE
387	Nutrition + WSH	1	5	9	1	5	1	0	0.45	0	1	0	0	0	0	NA	NA	NA	1	1	0	1	0	0	0	0	0	1	0	Food Secure	FALSE
388	Nutrition + WSH	1	4	0	0	6	1	0	0.09	1	1	0	0	0	0	0	NA	NA	1	1	0	1	0	0	0	0	0	0	0	Food Secure	FALSE
389	Nutrition + WSH	1	5	0	0	5	0	0	0.29	0	1	0	0	0	0	NA	NA	NA	0	1	NA	0	0	0	0	NA	NA	NA	NA	Food Secure	FALSE
390	Nutrition + WSH	1	9	6	0	3	0	0	0.03	1	0	0	0	0	0	NA	NA	1	0	1	NA	0	0	1	0	0	0	0	0	Moderately Food Insecure	FALSE
391	Nutrition + WSH	1	11	9	0	6	1	0	0.3	0	1	0	0	0	0	NA	NA	NA	1	1	0	0	0	0	0	0	0	1	1	Food Secure	FALSE
392	Nutrition + WSH	1	8	10	0	5	1	1	0.02	0	0	0	0	0	0	0	0	NA	1	1	1	1	0	0	0	1	1	0	0	Food Secure	FALSE
393	Nutrition + WSH	1	10	5	0	5	1	0	0.06	0	1	0	0	0	0	0	NA	1	1	1	0	0	0	0	0	0	0	0	0	Moderately Food Insecure	FALSE
394	Nutrition + WSH	1	5	5	0	7	0	0	0.11	0	1	0	1	0	0	NA	0	NA	1	1	1	1	0	0	0	NA	NA	NA	NA	Food Secure	FALSE
395	Nutrition + WSH	1	0	9	0	3	0	0	0.01	1	1	0	1	0	0	NA	NA	1	1	1	0	1	0	1	0	0	0	0	0	Moderately Food Insecure	FALSE
396	Nutrition + WSH	1	5	5	0	9	0	0	0.3	1	1	0	0	0	0	0	NA	1	1	1	0	0	0	0	0	0	0	0	0	Food Secure	FALSE
397	Nutrition + WSH	1	5	5	0	4	1	0	0.07	1	0	0	0	0	0	NA	NA	NA	1	1	0	1	0	0	0	0	0	0	0	Moderately Food Insecure	FALSE
398	Nutrition + WSH	1	5	NA	0	6	0	0	0.2	0	1	0	0	0	0	NA	0	NA	1	1	0	1	0	0	0	0	0	0	0	Food Secure	FALSE
399	Nutrition + WSH	1	7	7	1	2	1	0	0.1	1	0	0	0	0	0	NA	NA	NA	0	1	1	1	0	0	0	1	0	0	0	Food Secure	FALSE
400	Nutrition + WSH	1	5	0	0	3	0	0	0.04	1	1	0	2	0	0	NA	0	NA	0	1	0	0	0	0	0	0	0	0	0	Food Secure	FALSE
401	Nutrition + WSH	1	0	0	1	2	0	0	0.01	0	1	0	1	0	0	NA	NA	NA	0	1	NA	0	0	1	0	NA	NA	NA	NA	Moderately Food Insecure	TRUE
402	Nutrition + WSH	1	5	0	1	2	0	0	0.1	0	1	0	1	0	0	NA	NA	NA	1	0	NA	0	0	1	0	0	0	0	0	Severely Food Insecure	FALSE
403	Nutrition + WSH	1	3	0	0	5	1	0	0.04	1	0	0	0	0	0	0	1	NA	0	0	NA	NA	0	1	0	0	0	0	0	Food Secure	FALSE
404	Nutrition + WSH	1	7	5	0	9	1	0	0.1	1	0	0	0	0	0	0	1	NA	0	0	NA	NA	0	0	0	0	0	0	0	Food Secure	FALSE
405	Nutrition + WSH	1	2	4	1	4	1	0	0.2	1	1	0	1	1	0	1	1	NA	0	0	NA	NA	0	0	0	NA	NA	NA	NA	Food Secure	FALSE
406	Nutrition + WSH	1	0	3	1	10	1	0	0.1	1	1	0	0	0	0	0	0	NA	1	1	0	0	0	0	0	0	0	0	0	Food Secure	TRUE
407	Nutrition + WSH	1	5	9	1	6	0	0	0.08	1	1	0	0	0	0	0	NA	1	1	1	NA	0	0	1	0	0	0	0	0	Food Secure	FALSE
408	Nutrition + WSH	1	10	5	1	6	0	0	0.23	1	1	0	0	0	0	NA	NA	NA	1	1	1	1	0	0	0	1	1	0	0	Food Secure	FALSE
409	Nutrition + WSH	1	9	5	1	5	1	0	0.3	1	1	0	0	0	0	NA	NA	1	0	1	1	0	0	0	0	0	0	0	0	Food Secure	FALSE
410	Nutrition + WSH	1	9	9	0	7	0	0	NA	1	1	0	0	0	0	NA	0	0	1	1	0	1	1	0	0	0	0	0	0	Food Secure	FALSE
411	Nutrition + WSH	1	5	5	0	8	0	0	0.2	0	1	0	0	0	0	0	0	1	1	1	0	0	0	0	0	0	0	0	0	Food Secure	FALSE
412	Nutrition + WSH	1	9	9	0	6	0	0	0.2	0	1	0	0	0	0	0	0	NA	1	1	0	0	0	0	0	0	0	0	0	Food Secure	FALSE
413	Nutrition + WSH	1	6	0	0	9	1	0	0.12	0	1	0	8	1	0	0	1	1	0	1	NA	0	0	0	0	NA	NA	NA	NA	Severely Food Insecure	FALSE
414	Nutrition + WSH	1	7	0	0	5	0	0	0.1	1	1	0	4	0	0	NA	1	NA	0	1	0	1	0	1	0	0	0	0	0	Food Secure	FALSE
415	Nutrition + WSH	1	6	0	1	3	1	0	0.01	1	1	0	0	1	0	NA	NA	NA	0	1	0	1	0	0	0	0	0	0	0	Severely Food Insecure	FALSE
416	Nutrition + WSH	1	10	10	1	3	0	1	0.4	0	1	0	0	0	0	NA	1	NA	0	0	NA	0	0	0	0	0	0	0	0	Food Secure	FALSE
417	Nutrition + WSH	1	2	0	1	3	0	0	0.05	0	1	0	0	0	0	NA	NA	1	0	1	1	1	0	0	0	1	0	0	0	Moderately Food Insecure	FALSE
418	Nutrition + WSH	1	4	0	0	3	0	0	0.03	0	1	0	0	0	0	NA	1	NA	0	0	NA	1	0	0	0	NA	NA	NA	NA	Moderately Food Insecure	FALSE
419	Nutrition + WSH	1	0	0	1	5	0	0	0.33	0	1	0	0	0	0	NA	1	NA	0	1	0	0	0	0	0	NA	NA	NA	NA	Moderately Food Insecure	TRUE
420	Nutrition + WSH	1	0	0	0	4	0	0	0.03	1	0	0	0	0	0	0	NA	NA	0	1	0	0	0	0	0	0	0	0	0	Moderately Food Insecure	FALSE
421	Nutrition + WSH	1	0	0	1	5	0	0	0.08	0	1	0	0	1	1	NA	1	NA	0	NA	NA	NA	0	0	0	0	0	0	0	Severely Food Insecure	FALSE
422	Nutrition + WSH	1	0	5	1	2	0	0	0.06	0	1	0	0	0	0	NA	NA	NA	1	0	NA	NA	0	0	0	0	0	0	0	Food Secure	FALSE
423	Nutrition + WSH	1	8	0	1	3	0	0	0.02	1	1	0	1	0	0	NA	1	NA	1	0	NA	0	0	0	0	0	0	0	0	Moderately Food Insecure	FALSE
424	Nutrition + WSH	1	3	3	0	4	0	0	0.05	1	0	0	0	0	0	NA	0	NA	1	1	0	1	0	0	0	0	0	0	0	Severely Food Insecure	TRUE
425	Nutrition + WSH	1	3	3	0	4	0	0	0.05	1	0	0	0	0	0	NA	0	NA	1	1	0	1	0	0	0	0	0	0	0	Severely Food Insecure	FALSE
426	Nutrition + WSH	1	5	0	0	3	0	0	0.05	1	1	0	4	0	0	NA	1	NA	0	1	0	0	0	0	0	0	0	0	0	Food Secure	FALSE
427	Nutrition + WSH	1	10	10	0	3	0	0	0.12	1	1	0	5	0	0	NA	NA	NA	1	1	1	1	0	0	0	0	0	0	0	Moderately Food Insecure	FALSE
428	Nutrition + WSH	1	5	5	1	3	0	0	0.05	1	0	0	0	0	0	NA	0	NA	0	1	0	0	0	0	0	0	0	0	0	Food Secure	TRUE
429	Nutrition + WSH	1	5	2	0	10	0	0	0.17	1	0	0	0	0	0	0	NA	1	1	1	0	0	0	0	0	0	0	0	0	Moderately Food Insecure	FALSE
430	Nutrition + WSH	1	9	8	1	5	1	1	0.1	1	0	0	0	0	0	0	0	NA	1	1	1	1	0	0	0	1	0	0	0	Food Secure	FALSE
431	Nutrition + WSH	1	2	0	0	3	1	0	0.04	0	1	0	0	0	0	NA	1	NA	0	1	0	1	0	0	0	0	0	0	0	Food Secure	FALSE
432	Nutrition + WSH	1	5	0	0	4	0	0	0.03	0	1	0	5	0	0	0	0	NA	1	1	0	0	0	0	0	0	0	0	0	Food Secure	FALSE
433	Nutrition + WSH	1	4	4	0	8	0	0	0.04	1	0	0	0	1	0	1	1	0	0	1	0	0	0	0	0	0	0	0	0	Moderately Food Insecure	TRUE
434	Nutrition + WSH	1	2	0	0	4	1	0	0.07	1	0	0	0	0	0	0	0	NA	0	1	0	0	0	0	0	0	0	0	0	Food Secure	FALSE
435	Nutrition + WSH	1	4	4	1	12	1	0	0.05	1	0	0	0	1	0	0	1	1	1	1	NA	0	0	0	0	0	0	0	0	Food Secure	FALSE
436	Nutrition + WSH	1	0	0	1	5	0	0	0.06	0	1	0	3	1	1	1	1	NA	0	NA	NA	NA	0	0	0	NA	NA	NA	NA	Moderately Food Insecure	FALSE
437	Nutrition + WSH	1	0	0	0	5	0	0	0.03	0	1	0	3	0	0	0	NA	NA	1	1	NA	1	0	0	0	0	0	0	0	Severely Food Insecure	TRUE
438	Nutrition + WSH	1	9	9	0	3	1	0	0.5	1	1	0	0	0	0	NA	NA	NA	1	1	1	1	0	0	0	0	0	1	0	Food Secure	FALSE
439	Nutrition + WSH	1	3	4	0	7	1	0	0.08	0	1	0	0	1	1	1	NA	1	0	NA	NA	NA	0	0	0	0	0	0	0	Moderately Food Insecure	TRUE
440	Nutrition + WSH	1	6	5	0	4	1	0	0.03	0	1	0	3	0	0	0	NA	1	0	1	NA	1	0	0	0	0	0	0	0	Food Secure	TRUE
441	Nutrition + WSH	1	9	0	0	6	1	1	0.03	1	1	0	3	0	0	0	0	1	0	1	1	1	0	1	0	NA	NA	NA	NA	Food Secure	FALSE
442	Nutrition + WSH	1	7	0	1	9	0	0	0.07	0	1	0	1	NA	NA	0	NA	NA	1	1	0	0	0	0	0	NA	NA	NA	NA	Food Secure	FALSE
443	Nutrition + WSH	1	0	0	0	6	1	0	0.03	0	1	0	2	1	0	0	NA	1	1	1	0	0	0	1	0	NA	NA	NA	NA	Moderately Food Insecure	FALSE
444	Nutrition + WSH	1	7	8	0	6	1	0	0.07	0	0	0	0	0	0	NA	0	NA	0	1	0	0	0	0	0	0	0	0	0	Food Secure	FALSE
445	Nutrition + WSH	1	9	9	1	5	0	0	0.15	0	0	0	0	0	0	NA	NA	NA	1	0	NA	NA	0	0	0	1	0	0	0	Food Secure	FALSE
446	Nutrition + WSH	1	4	0	1	4	0	0	0.02	0	1	0	2	0	0	NA	0	NA	0	1	0	0	0	0	0	0	0	0	0	Food Secure	FALSE
447	Nutrition + WSH	1	5	0	0	6	1	0	0.02	0	1	0	0	0	0	0	0	NA	1	1	0	0	0	0	0	0	0	0	0	Moderately Food Insecure	FALSE
448	Nutrition + WSH	1	5	9	0	8	1	0	0.12	0	0	0	1	0	0	0	NA	NA	1	1	0	0	0	0	0	0	0	0	0	Mildly Food Insecure	FALSE
449	Nutrition + WSH	1	6	8	0	3	1	0	0.09	0	1	0	0	0	0	NA	NA	NA	1	1	0	0	0	0	0	0	0	0	0	Food Secure	FALSE
450	Nutrition + WSH	1	0	0	0	5	1	0	0.03	1	1	0	1	1	1	1	NA	NA	0	NA	NA	NA	0	0	0	0	0	0	0	Moderately Food Insecure	FALSE
451	Nutrition + WSH	1	5	4	1	4	1	0	NA	0	0	0	0	1	0	NA	1	1	0	0	NA	0	0	0	0	0	0	1	0	Moderately Food Insecure	FALSE
452	Nutrition + WSH	1	9	10	0	8	1	0	0.02	0	1	0	1	0	0	1	1	NA	0	1	0	1	0	0	0	NA	NA	NA	NA	Food Secure	FALSE
453	Nutrition + WSH	1	9	10	0	3	0	0	0.1	1	1	0	0	0	0	NA	NA	NA	0	1	0	1	0	0	0	0	0	0	0	Food Secure	FALSE
454	Nutrition + WSH	1	0	0	0	5	0	0	0.05	0	1	0	2	0	0	0	0	NA	1	1	1	1	0	0	0	0	0	0	0	Food Secure	FALSE
455	Nutrition + WSH	1	2	0	0	4	0	0	0.05	0	1	0	1	1	1	1	1	NA	0	NA	NA	NA	0	0	0	0	0	0	0	Food Secure	FALSE
456	Nutrition + WSH	1	6	0	0	3	0	0	0.12	0	1	0	3	1	0	NA	NA	1	1	0	NA	1	0	0	0	0	0	0	0	Severely Food Insecure	FALSE
457	Nutrition + WSH	1	2	1	0	6	0	0	0.4	0	1	0	0	0	0	0	0	1	1	1	0	0	0	0	0	0	0	0	0	Mildly Food Insecure	FALSE
458	Nutrition + WSH	1	3	1	0	3	0	0	0.02	0	1	0	3	1	0	NA	NA	NA	0	0	NA	0	0	0	0	0	0	0	0	Severely Food Insecure	FALSE
459	Nutrition + WSH	1	9	9	0	4	0	0	0.06	0	0	0	1	0	0	0	1	NA	0	1	1	0	0	0	0	0	0	0	0	Mildly Food Insecure	FALSE
460	Nutrition + WSH	1	10	9	0	6	0	0	0.2	0	1	0	1	0	0	0	0	NA	1	1	1	0	0	0	0	0	0	0	0	Food Secure	FALSE
461	Nutrition + WSH	1	7	7	1	5	1	1	0.25	1	0	0	1	0	0	NA	NA	1	1	1	0	0	0	0	0	0	0	0	0	Food Secure	FALSE
462	Nutrition + WSH	1	5	5	0	6	0	0	0.04	1	0	0	1	0	0	0	1	1	1	1	NA	0	0	1	1	0	0	0	0	Food Secure	FALSE
463	Nutrition + WSH	1	5	5	1	3	0	0	0.08	1	1	0	1	0	0	NA	NA	1	0	1	NA	0	0	1	1	NA	NA	NA	NA	Mildly Food Insecure	FALSE
464	Nutrition + WSH	1	0	0	0	4	0	0	0.1	0	1	0	2	1	1	1	1	NA	0	NA	NA	NA	0	1	1	0	0	0	0	Mildly Food Insecure	FALSE
465	Nutrition + WSH	1	0	0	0	3	0	0	NA	1	0	0	2	1	0	NA	NA	NA	0	1	0	1	0	0	0	0	0	0	0	Food Secure	TRUE
466	Nutrition + WSH	1	0	0	0	5	0	0	0.05	1	1	0	0	0	0	0	1	NA	0	1	1	1	0	0	0	0	0	0	0	Food Secure	TRUE
467	Nutrition + WSH	1	5	7	0	5	0	0	0.02	1	1	0	3	0	0	0	0	NA	1	1	0	1	0	0	0	0	0	0	0	Severely Food Insecure	FALSE
468	Nutrition + WSH	1	2	1	0	6	0	0	0.02	1	1	0	1	0	0	0	0	1	0	1	0	1	0	0	0	0	0	1	0	Food Secure	FALSE
469	Nutrition + WSH	1	5	4	1	14	0	0	0.5	1	0	0	0	0	0	0	0	1	1	1	0	0	0	1	0	0	0	0	0	Food Secure	FALSE
470	Nutrition + WSH	1	9	9	0	3	0	0	0.05	1	0	0	0	1	1	NA	1	NA	0	NA	NA	NA	0	0	0	0	0	0	0	Food Secure	FALSE
471	Nutrition + WSH	1	3	0	0	5	0	0	0.03	1	0	0	2	1	1	1	1	1	0	NA	NA	NA	0	0	0	0	0	0	0	Food Secure	FALSE
472	Nutrition + WSH	1	9	9	0	3	0	0	0.03	1	0	0	1	1	1	NA	1	NA	0	NA	NA	NA	0	0	0	0	0	0	0	Food Secure	FALSE
473	Control	1	10	9	0	4	0	0	0.1	1	1	0	0	0	0	NA	0	0	0	1	0	0	1	0	0	0	0	0	0	Moderately Food Insecure	FALSE
474	Control	1	10	12	0	4	0	0	0.05	1	1	0	0	0	0	0	0	NA	0	1	0	0	0	0	0	1	0	0	0	Moderately Food Insecure	FALSE
475	Control	1	15	10	0	7	1	1	0.2	1	0	0	2	0	0	NA	NA	NA	1	1	1	0	0	0	0	0	0	0	0	Food Secure	FALSE
476	Control	1	4	0	0	3	0	0	NA	1	0	0	0	0	0	NA	1	NA	1	1	1	1	0	0	0	0	0	0	0	Mildly Food Insecure	FALSE
477	Control	1	1	0	0	10	1	0	0.07	1	0	0	0	0	0	0	0	1	1	1	0	0	0	0	0	0	0	0	0	Food Secure	FALSE
478	Control	1	5	0	1	3	0	0	0.02	1	0	0	3	0	0	NA	1	NA	0	1	0	0	0	0	0	0	0	0	0	Food Secure	TRUE
479	Control	1	4	0	1	5	0	0	0.04	1	1	0	0	0	0	1	NA	NA	0	1	0	1	0	0	0	0	0	0	0	Moderately Food Insecure	FALSE
480	Control	1	9	9	1	7	1	0	0.14	0	1	0	1	0	0	0	1	NA	1	0	0	0	0	0	0	0	0	0	0	Mildly Food Insecure	FALSE
481	Control	1	4	5	0	5	0	0	0.05	1	0	0	0	0	0	0	NA	NA	1	1	NA	0	0	0	0	0	0	0	0	Food Secure	FALSE
482	Nutrition + WSH	1	10	12	0	7	1	1	0.8	1	0	0	0	0	0	NA	NA	0	1	1	1	1	1	0	0	0	0	0	0	Food Secure	FALSE
483	Nutrition + WSH	1	12	14	0	8	1	1	0.2	1	1	0	0	0	0	NA	NA	1	1	1	1	1	0	0	0	1	1	0	0	Food Secure	FALSE
484	Nutrition + WSH	1	5	0	1	5	1	0	0.05	1	0	0	0	0	0	0	1	NA	0	1	0	1	0	1	0	0	0	0	0	Food Secure	FALSE
485	Nutrition + WSH	1	0	4	1	4	0	0	0.03	1	0	0	0	0	0	NA	0	NA	0	1	0	1	0	0	0	0	0	0	0	Food Secure	FALSE
486	Nutrition + WSH	1	0	0	1	5	0	0	0.1	1	1	0	0	0	0	0	NA	NA	0	1	0	0	0	0	0	0	0	0	0	Moderately Food Insecure	FALSE
487	Nutrition + WSH	1	3	0	1	4	0	0	0.03	1	1	0	0	0	0	0	1	NA	0	1	0	0	0	0	0	0	0	0	0	Food Secure	FALSE
488	Nutrition + WSH	1	8	9	1	5	0	0	0.17	1	1	0	3	0	0	NA	NA	NA	1	1	0	0	0	0	0	NA	NA	NA	NA	Moderately Food Insecure	FALSE
489	Nutrition + WSH	1	5	0	1	3	0	0	0.02	1	0	0	0	0	0	NA	1	NA	0	1	0	0	0	0	0	0	0	0	0	Food Secure	FALSE
490	Control	1	7	5	1	4	0	0	0.1	0	1	0	0	0	0	0	0	NA	1	0	NA	0	0	0	0	NA	NA	NA	NA	Food Secure	FALSE
491	Control	1	0	0	0	4	1	0	0.05	1	1	0	2	0	0	0	1	NA	1	0	NA	0	0	0	0	NA	NA	NA	NA	Food Secure	FALSE
492	Control	1	5	0	1	3	0	0	0.15	0	1	0	2	0	0	NA	NA	NA	1	1	0	0	0	0	0	NA	NA	NA	NA	Food Secure	FALSE
493	Control	1	0	0	0	4	0	0	NA	0	1	0	2	0	0	0	0	NA	1	1	0	0	0	0	0	0	0	0	0	Food Secure	FALSE
494	Control	1	9	4	0	4	0	0	0.1	0	1	0	0	0	0	NA	1	NA	1	1	0	0	0	0	0	0	0	0	0	Moderately Food Insecure	FALSE
495	Control	1	10	12	0	10	1	0	0.25	1	0	0	0	0	0	NA	0	0	1	1	1	1	0	0	0	1	0	0	0	Food Secure	FALSE
496	Control	1	4	6	0	5	0	0	0.06	0	1	0	0	0	0	0	NA	NA	1	1	0	1	0	0	0	0	0	0	0	Food Secure	FALSE
497	Control	1	0	0	0	5	1	0	0.05	0	1	0	2	0	0	NA	1	1	1	1	0	0	0	1	0	0	0	0	0	Moderately Food Insecure	TRUE
498	Control	1	0	0	1	8	0	0	0.1	0	1	0	1	0	1	0	NA	1	0	0	0	0	0	0	0	0	0	1	0	Moderately Food Insecure	FALSE
499	Control	1	4	0	1	7	0	0	0.07	0	1	0	0	0	0	0	NA	NA	1	1	0	0	0	1	0	0	0	0	0	Food Secure	FALSE
500	Control	1	10	7	0	7	0	0	0.07	0	1	0	0	0	0	0	NA	NA	1	1	0	0	0	1	0	0	0	0	0	Food Secure	TRUE
501	Nutrition + WSH	1	7	0	0	4	0	0	NA	1	0	0	1	0	0	0	NA	NA	0	1	0	0	0	0	0	0	0	0	0	Moderately Food Insecure	FALSE
502	Nutrition + WSH	1	10	12	0	5	0	0	0.3	0	1	0	0	0	0	0	0	NA	1	1	0	0	1	0	0	0	0	0	0	Food Secure	FALSE
503	Nutrition + WSH	1	6	5	1	2	0	0	0.05	0	1	0	1	0	0	NA	NA	NA	0	1	0	0	0	0	0	0	0	0	0	Food Secure	FALSE
504	Nutrition + WSH	1	9	9	0	8	0	0	0.18	0	1	0	0	0	0	NA	NA	1	1	1	0	1	0	0	0	0	0	0	0	Food Secure	FALSE
505	Nutrition + WSH	1	9	0	0	2	0	0	0.04	0	1	0	0	0	0	NA	NA	NA	0	1	0	1	0	0	0	0	0	0	0	Food Secure	FALSE
506	Nutrition + WSH	1	4	0	0	3	1	0	0.03	0	1	0	2	0	0	NA	0	NA	0	1	0	1	0	0	0	0	0	0	0	Mildly Food Insecure	FALSE
507	Nutrition + WSH	1	4	6	0	3	1	1	0.4	0	1	0	0	NA	0	NA	0	NA	0	1	1	1	0	0	0	1	0	0	0	Moderately Food Insecure	FALSE
508	Nutrition + WSH	1	5	8	0	4	0	0	0.18	0	0	0	0	0	0	NA	0	NA	1	1	1	0	0	0	0	0	0	0	0	Food Secure	TRUE
509	Nutrition + WSH	1	0	6	0	4	0	0	0.17	0	1	0	3	0	0	NA	NA	NA	1	1	0	1	0	0	0	0	0	0	0	Food Secure	FALSE
510	Nutrition + WSH	1	7	8	0	6	1	0	0.12	0	1	0	3	0	0	NA	1	NA	1	1	0	1	0	0	0	0	0	0	0	Food Secure	FALSE
511	Control	1	8	3	1	3	0	0	0.1	0	1	0	0	0	0	NA	NA	NA	1	1	0	1	0	0	0	0	0	0	0	Food Secure	FALSE
512	Control	1	0	5	0	6	1	0	0.05	0	1	0	3	0	0	NA	1	NA	1	1	1	0	0	0	0	NA	NA	NA	NA	Food Secure	TRUE
513	Control	1	0	3	0	8	0	0	0.1	0	1	0	5	0	0	0	0	1	0	0	NA	0	0	0	0	0	0	0	0	Moderately Food Insecure	FALSE
514	Control	1	0	2	1	3	0	0	0.05	0	1	0	10	0	0	NA	0	NA	0	1	0	1	0	0	0	0	0	0	0	Mildly Food Insecure	FALSE
515	Control	1	0	0	0	4	0	0	0.02	0	1	0	3	0	0	NA	1	NA	0	1	NA	1	0	0	0	NA	NA	NA	NA	Food Secure	FALSE
516	Control	1	5	5	0	4	0	0	0.08	0	1	0	0	0	0	1	1	NA	0	1	0	0	0	0	0	0	0	0	0	Food Secure	TRUE
517	Control	1	5	10	0	5	0	0	0.15	0	1	0	1	0	0	0	0	NA	0	1	0	0	0	0	0	0	0	0	0	Food Secure	FALSE
518	Control	1	9	10	0	3	0	0	0.06	0	0	0	1	0	0	NA	0	NA	0	1	0	1	0	0	0	0	0	0	0	Food Secure	FALSE
519	Control	1	8	9	0	3	0	0	0.3	0	1	0	0	0	0	NA	0	NA	0	1	NA	1	0	0	0	0	0	0	0	Food Secure	FALSE
520	Control	1	1	0	0	5	0	0	0.05	1	1	0	5	0	0	NA	0	NA	1	1	0	1	0	1	0	0	0	0	0	Food Secure	FALSE
521	Control	1	12	10	0	3	0	1	0.3	0	1	0	0	0	0	NA	NA	NA	0	1	1	1	0	0	0	0	0	0	0	Food Secure	FALSE
522	Control	1	0	0	1	3	0	0	0.05	0	1	0	3	0	0	NA	1	NA	1	1	0	0	0	0	0	0	0	1	1	Moderately Food Insecure	FALSE
523	Control	1	3	4	0	4	1	0	0.05	0	1	0	15	0	0	0	NA	1	1	1	0	0	0	0	0	0	0	0	0	Food Secure	FALSE
524	Control	1	0	0	1	3	0	0	0.03	0	1	0	0	0	0	NA	1	NA	1	0	0	0	0	0	0	0	0	0	0	Mildly Food Insecure	FALSE
525	Nutrition + WSH	1	4	2	1	3	1	0	0.03	1	0	0	0	0	0	NA	1	NA	1	1	0	1	0	0	0	0	0	0	0	Food Secure	TRUE
526	Nutrition + WSH	1	10	10	0	7	1	0	0.3	1	0	0	0	0	0	0	1	NA	0	1	1	0	0	0	0	0	0	0	0	Food Secure	FALSE
527	Nutrition + WSH	1	0	0	1	6	1	0	0.1	1	1	0	0	1	1	1	1	NA	0	NA	NA	NA	0	1	0	0	0	0	0	Mildly Food Insecure	FALSE
528	Nutrition + WSH	1	5	9	0	5	1	0	0.15	1	0	0	0	0	0	0	1	1	1	1	0	1	0	0	0	0	0	1	0	Food Secure	FALSE
529	Nutrition + WSH	1	0	0	0	4	1	0	0.02	1	0	0	0	1	0	NA	1	1	0	0	NA	NA	0	1	0	0	0	0	0	Severely Food Insecure	FALSE
530	Nutrition + WSH	1	0	4	1	4	0	0	0.02	1	0	0	0	0	0	NA	1	NA	0	0	NA	NA	0	1	0	0	0	0	0	Severely Food Insecure	FALSE
531	Control	1	0	0	1	5	0	0	0.15	1	1	0	0	1	1	1	1	1	0	NA	NA	NA	0	0	0	0	0	0	0	Food Secure	FALSE
532	Control	1	5	5	0	11	0	0	0.4	1	0	0	1	0	0	0	1	1	1	0	NA	NA	0	0	0	0	0	0	0	Food Secure	FALSE
533	Control	1	5	1	0	6	1	0	0.04	1	0	0	0	1	1	1	NA	NA	0	NA	NA	NA	0	0	0	0	0	0	0	Food Secure	FALSE
534	Control	1	5	8	0	5	1	0	0.28	1	0	0	0	0	0	0	NA	1	1	1	NA	0	0	0	0	0	0	0	0	Food Secure	FALSE
535	Control	1	8	3	1	5	1	0	0.27	1	0	0	1	0	0	NA	1	NA	1	1	0	0	0	0	0	1	0	0	0	Food Secure	FALSE
536	Control	1	6	0	1	3	1	0	0.1	1	0	0	0	0	0	NA	0	NA	1	1	0	0	0	0	0	0	0	0	0	Food Secure	FALSE
537	Nutrition + WSH	1	9	0	1	5	1	0	0.07	1	0	0	0	0	0	NA	1	NA	1	1	0	1	0	0	0	0	0	0	0	Food Secure	FALSE
538	Nutrition + WSH	1	6	0	1	3	1	0	0.05	1	1	0	1	0	0	NA	0	NA	1	1	0	0	0	0	0	0	0	0	0	Mildly Food Insecure	FALSE
539	Nutrition + WSH	1	4	5	0	6	1	0	0.05	1	0	0	0	0	0	0	0	NA	1	1	0	0	0	0	0	0	0	1	0	Food Secure	FALSE
540	Nutrition + WSH	1	4	3	1	5	0	0	0.03	1	1	0	0	0	0	0	0	1	0	1	0	1	0	0	0	0	0	0	0	Food Secure	TRUE
541	Nutrition + WSH	1	0	0	0	4	0	0	0.2	1	1	0	0	0	0	0	NA	NA	0	0	NA	1	0	0	0	0	0	0	0	Food Secure	FALSE
542	Nutrition + WSH	1	0	6	1	3	1	0	0.15	1	0	0	0	0	0	NA	0	NA	0	1	1	0	0	0	0	0	0	1	0	Food Secure	FALSE
543	Nutrition + WSH	1	0	0	0	6	1	0	0.1	1	0	0	0	0	0	1	1	NA	1	1	NA	0	0	0	0	0	0	0	0	Food Secure	FALSE
544	Control	1	10	8	0	7	0	0	0.1	0	1	0	0	0	0	NA	NA	1	1	1	0	1	0	0	0	0	0	0	0	Food Secure	FALSE
545	Control	1	10	9	1	4	1	0	0.4	0	1	0	5	0	0	0	1	NA	1	1	0	1	0	0	0	0	0	0	0	Food Secure	FALSE
546	Control	1	0	4	0	5	0	0	0.02	1	1	0	1	0	0	0	0	1	1	1	0	0	0	0	0	0	0	0	0	Severely Food Insecure	TRUE
547	Control	1	7	5	0	8	0	0	0.09	0	1	0	5	0	0	0	1	NA	1	1	0	0	0	0	0	0	0	0	0	Food Secure	FALSE
548	Control	1	0	0	1	5	0	0	0.05	0	1	0	10	0	0	NA	0	1	1	1	0	0	0	0	0	NA	NA	NA	NA	Food Secure	FALSE
549	Control	1	7	5	0	4	0	0	0.08	1	0	0	0	0	0	0	1	NA	1	1	0	1	0	1	0	0	0	0	0	Food Secure	FALSE
550	Control	1	7	10	0	3	1	0	0.15	1	0	0	0	0	0	NA	0	NA	0	1	0	1	0	0	0	0	0	0	0	Food Secure	FALSE
551	Control	1	9	5	0	3	0	0	0.15	0	1	0	3	0	0	0	NA	NA	0	1	0	1	0	0	0	NA	NA	NA	NA	Food Secure	FALSE
552	Control	1	9	5	0	7	1	0	0.55	0	1	0	0	0	0	NA	NA	1	1	1	0	0	1	1	0	0	0	0	0	Food Secure	FALSE
553	Control	1	12	8	1	7	1	0	0.25	1	0	0	0	0	0	NA	0	NA	1	0	0	0	0	0	0	0	0	0	0	Food Secure	FALSE
554	Control	1	10	10	0	10	1	0	1	0	1	0	1	0	0	NA	0	1	1	1	1	0	0	0	0	0	0	0	0	Food Secure	FALSE
555	Nutrition + WSH	1	5	12	1	5	1	0	0.26	0	0	0	0	0	0	0	0	NA	1	1	0	1	0	0	0	0	0	0	0	Food Secure	FALSE
556	Nutrition + WSH	1	7	9	1	4	1	0	0.04	0	1	0	1	1	0	NA	1	NA	0	1	0	1	0	0	0	0	0	0	0	Food Secure	FALSE
557	Nutrition + WSH	1	3	3	1	4	0	0	0.06	0	1	0	0	0	0	0	0	NA	0	1	0	1	0	0	0	0	0	0	0	Food Secure	FALSE
558	Nutrition + WSH	1	7	3	0	2	0	0	0.05	0	1	0	0	0	0	NA	NA	NA	0	1	0	0	0	0	0	0	0	0	0	Food Secure	FALSE
559	Nutrition + WSH	1	6	8	0	7	0	0	0.4	0	1	0	0	0	0	0	0	NA	1	0	NA	0	0	0	0	NA	NA	NA	NA	Food Secure	FALSE
560	Nutrition + WSH	1	6	6	0	5	1	0	0.05	0	1	0	3	0	0	NA	NA	NA	1	1	0	1	0	0	0	0	0	1	0	Food Secure	TRUE
561	Control	1	6	1	0	8	1	0	0.03	0	1	0	2	0	0	0	0	1	1	1	0	0	0	0	0	0	0	0	0	Food Secure	FALSE
562	Control	1	7	0	1	6	0	0	0.1	0	1	0	1	0	0	0	0	NA	1	1	0	0	0	0	0	0	0	1	0	Food Secure	FALSE
563	Control	1	12	10	0	8	1	0	0.4	0	1	0	0	0	0	0	NA	NA	0	1	0	0	0	0	0	0	0	0	0	Food Secure	FALSE
564	Control	1	5	0	1	4	1	0	0.3	1	0	0	0	1	0	NA	NA	NA	0	1	0	0	0	0	0	0	0	1	0	Food Secure	FALSE
565	Nutrition + WSH	1	0	5	0	6	1	0	0.1	0	1	0	2	0	0	0	NA	NA	0	1	0	1	0	0	0	0	0	0	0	Food Secure	FALSE
566	Nutrition + WSH	1	10	12	0	10	1	1	0.6	1	1	0	0	0	0	NA	0	1	1	1	1	1	0	0	0	0	0	0	0	Food Secure	FALSE
567	Nutrition + WSH	1	0	0	1	6	1	0	0.1	1	0	0	0	0	0	0	0	NA	1	1	0	0	0	0	0	0	0	0	0	Food Secure	FALSE
568	Nutrition + WSH	1	9	9	0	8	1	0	0.15	0	1	0	0	0	0	0	0	NA	1	1	0	1	0	0	0	0	0	0	0	Food Secure	FALSE
569	Nutrition + WSH	1	5	0	1	3	1	0	0.08	1	0	0	0	0	0	NA	1	NA	1	0	NA	0	0	0	0	0	0	0	0	Mildly Food Insecure	FALSE
570	Nutrition + WSH	1	7	0	0	3	1	0	0.02	1	1	0	0	0	0	NA	0	NA	0	1	NA	0	0	0	0	0	0	0	0	Food Secure	FALSE
571	Nutrition + WSH	1	0	0	0	5	0	0	0.1	1	0	0	0	0	0	0	0	NA	1	1	NA	0	0	0	0	0	0	0	0	Food Secure	FALSE
572	Nutrition + WSH	1	9	9	0	7	0	0	0.46	1	0	0	0	0	0	NA	0	NA	1	1	0	1	0	0	0	0	0	0	0	Food Secure	FALSE
573	Nutrition + WSH	1	4	9	0	9	1	0	0.12	1	0	0	0	0	0	0	NA	NA	1	1	1	1	0	0	0	1	1	0	0	Food Secure	FALSE
574	Nutrition + WSH	1	8	5	1	10	0	0	0.4	1	0	0	0	0	0	0	0	1	1	1	NA	0	0	0	0	0	0	0	0	Food Secure	FALSE
575	Nutrition + WSH	1	7	5	1	3	1	0	0.03	1	0	0	1	0	0	NA	0	NA	0	1	0	0	0	0	0	0	0	0	0	Food Secure	FALSE
576	Nutrition + WSH	1	7	0	1	10	1	0	0.15	1	0	0	0	1	0	NA	0	1	1	0	NA	NA	0	0	0	0	0	0	0	Food Secure	FALSE
577	Nutrition + WSH	1	8	8	1	4	1	0	0.2	1	0	0	0	0	0	0	1	NA	0	1	NA	1	0	0	0	0	0	0	0	Food Secure	FALSE
578	Nutrition + WSH	1	6	0	1	4	0	0	0.08	1	1	0	0	0	0	0	0	NA	1	1	1	1	0	0	0	0	0	0	0	Moderately Food Insecure	FALSE
579	Nutrition + WSH	1	5	6	1	2	0	0	0.04	1	0	0	0	0	0	NA	NA	NA	0	0	0	0	0	0	0	0	0	0	0	Mildly Food Insecure	FALSE
580	Nutrition + WSH	1	7	5	0	3	1	0	0.13	1	0	0	0	0	0	NA	NA	NA	0	1	0	1	0	0	0	1	1	0	0	Food Secure	FALSE
581	Nutrition + WSH	1	4	4	1	8	0	0	0.1	1	1	0	35	1	0	0	0	NA	1	1	0	1	0	0	0	0	0	0	0	Food Secure	FALSE
582	Nutrition + WSH	1	8	7	1	3	1	0	0.1	1	1	0	0	0	0	NA	NA	NA	1	1	0	0	0	1	0	0	0	0	0	Food Secure	FALSE
583	Nutrition + WSH	1	5	6	0	4	1	0	0.1	1	1	0	0	0	0	0	0	NA	1	1	0	0	0	0	0	0	0	0	0	Food Secure	FALSE
584	Nutrition + WSH	1	5	0	0	4	1	0	NA	1	0	0	2	0	0	NA	0	1	0	1	0	0	0	0	0	0	0	0	0	Food Secure	FALSE
585	Nutrition + WSH	1	5	9	0	8	1	0	0.05	1	0	0	0	0	0	0	NA	1	1	1	0	0	0	0	0	0	0	0	0	Moderately Food Insecure	FALSE
586	Nutrition + WSH	1	0	5	0	5	0	0	0.03	1	0	0	0	0	0	NA	NA	NA	1	1	0	1	0	0	0	1	0	0	0	Food Secure	FALSE
587	Nutrition + WSH	1	5	4	0	4	1	0	0.06	1	0	0	0	0	0	NA	0	NA	0	1	0	1	0	0	0	0	0	0	0	Food Secure	FALSE
588	Nutrition + WSH	1	5	5	0	2	1	0	0.03	1	0	0	0	0	0	NA	NA	NA	0	1	1	1	0	0	0	0	0	0	0	Food Secure	FALSE
589	Nutrition + WSH	1	7	5	0	5	1	0	0.04	0	0	0	0	0	0	0	0	NA	1	1	0	0	0	0	0	0	0	0	0	Food Secure	TRUE
590	Nutrition + WSH	1	5	0	0	2	1	0	0.01	1	0	0	0	0	0	NA	NA	NA	0	1	0	1	0	0	0	0	0	0	0	Moderately Food Insecure	FALSE
591	Nutrition + WSH	1	7	8	0	6	1	0	0.05	1	0	0	0	0	0	NA	0	1	1	1	0	1	0	0	0	0	0	0	0	Food Secure	TRUE
592	Nutrition + WSH	1	10	10	0	7	1	0	0.18	0	0	0	0	0	0	NA	NA	1	1	1	0	0	0	0	0	0	0	0	0	Food Secure	FALSE
593	Nutrition + WSH	1	3	0	1	5	1	0	0.02	1	0	0	0	0	0	0	1	NA	0	1	0	1	0	0	0	0	0	0	0	Food Secure	FALSE
594	Nutrition + WSH	1	5	5	1	3	0	0	0.03	0	1	0	1	0	0	NA	1	NA	1	0	NA	0	0	0	0	0	0	0	0	Food Secure	FALSE
595	Nutrition + WSH	1	9	0	0	4	0	0	0.09	0	0	0	0	0	0	NA	NA	NA	0	1	0	1	0	0	0	0	0	0	0	Food Secure	FALSE
596	Nutrition + WSH	1	4	0	1	6	0	0	0.07	1	0	0	0	0	0	0	NA	1	1	1	0	0	0	0	0	0	0	0	0	Food Secure	FALSE
597	Nutrition + WSH	1	0	0	1	4	0	0	0.01	0	1	0	1	1	1	1	1	NA	0	NA	NA	NA	0	0	0	NA	NA	NA	NA	Food Secure	FALSE
598	Nutrition + WSH	1	0	0	1	2	0	0	0.03	0	1	0	0	0	0	NA	NA	NA	1	1	0	0	0	0	0	0	0	0	0	Food Secure	FALSE
599	Nutrition + WSH	1	9	5	0	2	0	0	0.05	0	1	0	1	0	0	NA	NA	NA	0	1	0	0	0	0	0	NA	NA	NA	NA	Food Secure	FALSE
600	Control	1	9	0	0	13	0	0	0.07	1	0	0	0	0	0	NA	1	NA	1	1	0	0	0	0	0	0	0	0	0	Food Secure	FALSE
601	Control	1	5	1	1	5	0	0	0.05	1	0	0	0	1	1	NA	NA	1	0	NA	NA	NA	0	0	0	0	0	0	0	Food Secure	FALSE
602	Control	1	8	5	1	2	0	0	0.3	1	0	0	2	0	0	NA	NA	NA	0	1	1	1	0	0	0	0	0	0	0	Food Secure	FALSE
603	Control	1	7	5	0	2	0	0	0.1	1	0	0	0	0	0	NA	NA	NA	0	1	0	0	0	0	0	0	0	0	0	Food Secure	FALSE
604	Control	1	4	0	1	4	0	0	0.06	1	0	0	5	1	1	NA	NA	1	0	1	0	1	0	1	0	0	0	0	0	Food Secure	FALSE
605	Control	1	5	5	0	3	1	0	0.04	0	1	0	3	0	0	NA	NA	NA	0	1	0	0	0	0	0	0	0	0	0	Food Secure	TRUE
606	Control	1	12	10	0	7	1	1	0.06	0	1	0	1	0	0	NA	1	NA	1	1	0	0	0	0	0	0	0	0	0	Food Secure	FALSE
607	Control	1	0	0	1	5	1	0	0.1	1	1	0	2	0	0	0	NA	NA	0	1	0	0	0	0	0	0	0	0	0	Food Secure	FALSE
608	Control	1	0	0	1	7	0	0	0.03	0	1	0	1	0	0	0	1	1	1	1	1	0	0	1	0	NA	NA	NA	NA	Moderately Food Insecure	FALSE
609	Control	1	10	5	1	3	1	1	0.1	1	0	0	1	0	0	NA	0	NA	0	1	0	1	1	0	0	0	0	0	0	Food Secure	FALSE
610	Control	1	7	4	1	5	0	0	0.25	0	1	0	1	0	0	0	0	NA	1	1	NA	1	0	0	0	0	0	0	0	Food Secure	FALSE
611	Control	1	0	0	0	8	0	0	0.06	0	1	0	2	0	0	0	1	1	0	1	0	0	0	0	0	NA	NA	NA	NA	Moderately Food Insecure	FALSE
612	Nutrition + WSH	1	6	5	1	5	0	0	0.07	1	0	0	0	0	0	NA	0	NA	1	1	0	1	0	0	0	0	0	0	0	Food Secure	FALSE
613	Nutrition + WSH	1	0	0	0	5	0	0	0.04	0	1	0	5	0	0	0	NA	NA	0	1	0	1	0	0	0	NA	NA	NA	NA	Moderately Food Insecure	FALSE
614	Nutrition + WSH	1	4	0	1	5	1	0	0.23	1	0	0	0	0	0	0	NA	NA	1	1	1	1	0	0	0	0	0	0	0	Mildly Food Insecure	FALSE
615	Nutrition + WSH	1	8	4	0	5	1	0	0.06	1	0	0	0	0	0	NA	1	NA	0	1	0	1	0	0	0	0	0	0	0	Food Secure	TRUE
616	Nutrition + WSH	1	9	4	1	5	1	0	0.1	0	1	0	1	0	0	1	1	1	0	1	0	0	0	0	0	0	0	0	0	Food Secure	FALSE
617	Control	1	10	12	0	4	1	0	0.14	0	0	0	0	0	0	NA	NA	1	1	1	0	0	0	0	0	0	0	0	0	Food Secure	FALSE
618	Control	1	5	0	1	3	1	0	0.03	0	1	0	0	0	0	NA	0	NA	0	1	0	1	0	0	0	NA	NA	NA	NA	Food Secure	FALSE
619	Control	1	7	0	0	4	1	0	0.05	0	1	0	0	0	0	NA	0	NA	0	1	0	1	1	0	0	0	0	0	0	Food Secure	TRUE
620	Control	1	4	0	0	7	0	0	0.06	0	1	0	3	1	0	1	NA	NA	1	1	0	0	0	0	0	NA	NA	NA	NA	Moderately Food Insecure	FALSE
621	Control	1	5	5	0	4	1	0	0.06	0	1	0	2	0	0	NA	1	NA	0	1	0	0	0	0	0	0	0	0	0	Food Secure	FALSE
622	Control	1	8	8	0	4	0	0	0.08	0	1	0	1	0	0	NA	0	NA	0	1	0	0	0	1	0	0	0	0	0	Mildly Food Insecure	FALSE
623	Control	1	2	2	0	4	0	0	0.03	0	1	0	1	0	0	0	NA	NA	0	1	NA	1	0	0	0	0	0	0	0	Food Secure	FALSE
624	Control	1	9	4	0	2	1	0	0.01	0	1	0	0	0	0	NA	NA	NA	0	1	0	1	0	0	0	0	0	0	0	Food Secure	TRUE
625	Control	1	8	10	0	5	0	0	0.08	0	1	0	0	0	0	0	NA	NA	1	1	0	0	0	0	0	0	0	0	0	Food Secure	TRUE
626	Control	1	8	8	0	6	1	0	0.08	0	1	0	0	0	0	0	0	NA	1	1	0	0	0	0	0	0	0	0	0	Mildly Food Insecure	FALSE
627	Control	1	0	0	0	3	1	0	0.03	0	1	0	0	0	0	NA	NA	1	0	1	0	0	0	1	0	0	0	0	0	Moderately Food Insecure	FALSE
628	Control	1	5	5	1	5	1	0	0.15	0	1	0	1	0	0	0	NA	1	1	1	0	1	0	0	0	0	0	0	0	Food Secure	FALSE
629	Control	1	0	5	0	5	1	0	0.05	0	0	0	1	0	0	0	0	NA	0	1	0	1	0	1	0	0	0	0	0	Food Secure	FALSE
630	Control	1	5	0	0	6	1	1	0.1	0	0	0	1	0	0	0	0	NA	1	1	0	0	0	0	0	0	0	0	0	Food Secure	FALSE
631	Control	1	0	0	0	3	1	0	0.05	0	1	0	0	0	0	NA	0	NA	0	1	0	0	0	0	0	0	0	0	0	Food Secure	FALSE
632	Control	1	0	0	0	6	1	0	0.12	1	1	0	1	0	0	0	0	NA	1	1	0	0	0	0	0	0	0	0	0	Moderately Food Insecure	FALSE
633	Control	1	7	5	0	3	1	1	0.01	0	0	0	0	0	0	NA	NA	NA	0	1	1	0	0	0	0	0	0	0	0	Food Secure	FALSE
634	Control	1	5	0	1	6	1	0	0.1	0	0	0	1	0	0	0	NA	NA	1	1	0	0	0	0	0	0	0	0	0	Mildly Food Insecure	FALSE
635	Control	1	4	7	1	5	0	0	0.05	0	0	0	0	0	0	0	NA	NA	0	1	0	1	0	0	0	0	0	0	0	Food Secure	FALSE
636	Control	1	6	5	1	7	0	0	0.14	0	1	0	1	0	0	0	0	NA	1	1	0	0	0	0	0	0	0	0	0	Food Secure	TRUE
637	Control	1	9	8	0	3	1	0	0.05	0	0	0	0	0	0	NA	0	NA	0	1	1	1	0	0	0	0	0	0	0	Food Secure	FALSE
638	Nutrition + WSH	1	0	7	1	5	1	0	0.03	0	1	0	2	0	0	0	1	NA	0	1	0	1	0	1	0	NA	NA	NA	NA	Moderately Food Insecure	FALSE
639	Nutrition + WSH	1	10	8	0	5	1	0	0.03	0	1	0	3	0	0	0	NA	NA	1	1	1	1	0	0	0	1	0	0	0	Food Secure	FALSE
640	Nutrition + WSH	1	5	5	0	4	0	0	0.11	0	1	0	0	0	0	NA	0	NA	0	1	1	0	0	0	0	0	0	0	0	Moderately Food Insecure	TRUE
641	Nutrition + WSH	1	7	9	0	3	1	0	0.08	1	0	0	0	0	0	NA	0	NA	1	1	1	0	0	0	0	0	0	1	0	Food Secure	FALSE
642	Nutrition + WSH	1	10	10	0	6	1	1	0.07	0	1	0	0	0	0	NA	NA	NA	1	1	1	1	0	0	0	0	0	1	1	Food Secure	FALSE
643	Nutrition + WSH	1	9	5	0	9	1	1	0.07	1	0	0	0	0	0	0	0	NA	1	1	1	1	0	0	0	1	0	0	0	Food Secure	FALSE
644	Control	1	0	0	0	4	1	0	0.06	0	0	0	0	0	0	NA	1	1	1	1	0	0	0	0	0	0	0	0	0	Moderately Food Insecure	FALSE
645	Control	1	3	4	1	7	0	0	0.03	0	1	0	0	0	0	0	1	NA	1	1	0	0	0	1	0	0	0	0	0	Severely Food Insecure	TRUE
646	Control	1	4	0	1	3	0	0	0.01	0	1	0	0	0	0	NA	1	NA	0	1	0	0	0	1	0	0	0	0	0	Moderately Food Insecure	TRUE
647	Control	1	7	9	0	4	1	0	0.1	1	1	0	0	0	0	0	NA	NA	1	1	0	0	0	0	0	0	0	0	0	Food Secure	FALSE
648	Control	1	9	9	0	3	0	0	0.03	1	1	0	2	0	0	NA	0	NA	1	1	1	1	0	0	0	0	0	0	0	Moderately Food Insecure	FALSE
649	Control	1	8	12	0	9	1	1	0.08	1	0	0	0	0	0	NA	0	0	1	1	0	0	0	0	0	0	0	0	0	Food Secure	FALSE
650	Control	1	5	0	0	5	1	0	NA	0	1	0	1	NA	0	0	NA	NA	1	1	1	0	0	0	0	NA	NA	NA	NA	Food Secure	FALSE
651	Control	1	9	9	1	6	1	0	0.15	0	1	0	2	0	0	0	NA	NA	1	1	0	0	0	0	0	0	0	0	0	Food Secure	FALSE
652	Control	1	6	4	0	4	1	0	0.09	0	1	0	6	0	0	NA	1	1	1	1	0	1	0	0	0	NA	NA	NA	NA	Moderately Food Insecure	FALSE
653	Control	1	7	0	1	3	0	0	0.03	0	1	0	7	0	0	NA	NA	1	0	1	0	1	0	0	0	0	0	0	0	Food Secure	FALSE
654	Control	1	5	5	1	4	0	0	0.05	1	1	0	0	0	0	NA	1	NA	1	1	0	0	0	0	0	NA	NA	NA	NA	Moderately Food Insecure	TRUE
655	Control	1	9	6	0	5	1	0	0.04	0	1	0	0	0	0	0	1	NA	0	1	0	1	0	0	0	0	0	1	0	Food Secure	FALSE
656	Control	1	4	8	0	7	1	0	0.02	1	0	0	0	1	0	0	NA	1	1	1	1	0	0	0	0	0	0	0	0	Food Secure	FALSE
657	Control	1	5	5	0	6	1	0	0.03	1	0	0	0	0	0	0	NA	NA	1	1	1	1	0	0	0	0	0	0	0	Moderately Food Insecure	TRUE
658	Control	1	4	3	0	3	1	0	0.01	1	0	0	0	0	0	NA	NA	0	1	1	1	1	0	0	0	0	0	0	0	Food Secure	FALSE
659	Control	1	9	4	1	2	0	0	NA	1	1	0	0	0	0	NA	NA	NA	0	1	0	0	0	0	0	0	0	0	0	Food Secure	FALSE
660	Control	1	10	9	1	8	0	1	0.5	0	0	0	0	0	0	0	0	1	1	1	1	1	0	0	0	0	0	0	0	Food Secure	FALSE
661	Control	1	0	0	0	6	0	0	0.07	0	0	0	0	0	0	NA	1	NA	1	1	1	1	0	0	0	0	0	0	0	Moderately Food Insecure	FALSE
662	Control	1	7	3	0	4	0	0	0.07	0	1	0	0	0	0	NA	1	NA	0	1	NA	1	0	0	0	0	0	0	0	Food Secure	FALSE
663	Control	1	10	5	0	6	0	0	0.04	0	0	0	1	0	0	0	1	NA	0	NA	NA	NA	0	0	0	0	0	1	0	Moderately Food Insecure	FALSE
664	Control	1	5	6	0	13	1	0	0.61	1	0	0	1	0	0	0	1	1	1	1	1	0	0	0	0	0	0	0	0	Food Secure	FALSE
665	Control	1	5	9	0	3	0	0	0.05	1	0	0	0	0	0	NA	0	NA	0	1	1	0	0	0	0	0	0	0	0	Food Secure	FALSE
666	Control	1	8	7	0	3	1	0	0.2	1	0	0	0	NA	0	0	0	NA	1	1	1	0	0	0	0	1	1	0	0	Food Secure	FALSE
667	Control	1	7	4	1	4	1	0	0.07	1	0	0	1	0	0	0	0	NA	0	1	1	0	0	0	0	0	0	0	0	Food Secure	FALSE
668	Control	1	5	0	1	3	0	0	0.17	1	0	0	0	0	0	NA	NA	NA	0	1	0	0	0	0	0	0	0	1	0	Food Secure	FALSE
669	Control	1	10	9	0	3	0	0	0.03	1	1	0	0	0	0	NA	1	NA	0	1	NA	0	0	0	0	0	0	0	0	Food Secure	FALSE
670	Control	1	10	9	0	5	1	0	0.11	1	0	0	0	0	0	0	0	NA	0	1	1	1	0	0	0	1	1	0	0	Food Secure	FALSE
671	Control	1	0	0	1	5	0	0	0.02	1	1	0	2	0	0	0	0	NA	0	1	0	0	0	0	0	0	0	0	0	Food Secure	FALSE
672	Control	1	3	0	0	2	0	0	0.04	1	1	0	2	0	0	NA	NA	NA	0	1	0	0	0	0	0	NA	NA	NA	NA	Moderately Food Insecure	FALSE
673	Control	1	10	10	0	5	0	0	0.05	0	1	0	0	0	0	NA	0	1	1	1	1	1	0	0	0	0	0	0	0	Food Secure	FALSE
674	Control	1	9	0	0	7	1	0	0.09	1	1	0	3	0	0	0	NA	NA	0	1	1	0	0	1	0	0	0	0	0	Food Secure	FALSE
675	Control	1	9	9	0	5	0	0	0.09	1	1	0	2	0	0	0	0	NA	0	1	1	0	0	0	0	0	0	0	0	Moderately Food Insecure	FALSE
676	Control	1	5	0	0	4	1	0	0.04	0	0	0	1	0	0	0	1	NA	0	1	0	0	0	0	0	0	0	0	0	Mildly Food Insecure	FALSE
677	Control	1	7	5	1	2	0	0	0.02	1	0	0	0	1	0	NA	NA	NA	0	1	0	0	0	0	0	0	0	0	0	Food Secure	FALSE
678	Control	1	9	6	0	4	1	0	0.13	1	0	0	0	0	0	0	0	NA	1	1	1	0	0	0	0	0	0	1	0	Food Secure	FALSE
679	Control	1	10	8	0	15	1	0	0.1	1	0	0	0	0	0	NA	0	1	1	1	0	0	0	0	0	1	0	0	0	Food Secure	FALSE
680	Control	1	7	0	0	5	0	0	0.03	1	0	0	1	0	0	NA	NA	NA	1	1	0	0	0	0	0	0	0	0	0	Mildly Food Insecure	FALSE
681	Control	1	8	0	0	6	1	0	0.09	1	1	0	0	0	0	0	NA	NA	1	1	1	0	0	0	0	0	0	0	0	Food Secure	TRUE
682	Control	1	9	10	0	5	1	0	1.23	1	0	0	0	0	0	0	NA	NA	1	1	1	1	0	0	0	1	0	0	0	Moderately Food Insecure	FALSE
683	Control	1	5	0	0	3	0	0	0.01	1	1	0	5	1	1	NA	1	NA	0	NA	NA	NA	0	0	0	NA	NA	NA	NA	Severely Food Insecure	FALSE
684	Control	1	9	6	0	5	1	0	0.03	0	1	0	0	0	0	NA	1	1	0	1	0	1	0	0	0	NA	NA	NA	NA	Moderately Food Insecure	FALSE
685	Control	1	0	6	0	3	1	0	0.04	1	0	0	0	0	0	NA	0	NA	0	1	1	1	0	0	0	0	0	0	0	Food Secure	FALSE
686	Control	1	4	7	0	3	1	0	0.02	1	0	0	0	0	0	NA	NA	1	1	1	0	1	0	0	0	0	0	0	0	Moderately Food Insecure	FALSE
687	Control	1	2	0	0	6	1	0	0.05	1	0	0	0	0	0	0	0	NA	1	1	0	0	0	0	0	0	0	1	0	Food Secure	FALSE
688	Control	1	5	5	0	4	1	0	0.05	1	1	0	0	0	0	NA	0	NA	1	1	0	1	0	0	0	1	0	0	0	Food Secure	FALSE

## Sheet: Supplementary Table 2
Outcome	Trial arm	Absolute mean	Mean	SD	N
iPF(2α)-III	Control	0.828072	-0.333706	0.535517	332
iPF(2α)-III	Nutrition + WSH	0.700534	-0.50099	0.556201	356
2,3-dinor-iPF(2α)-III	Control	6.66184	1.8423	0.326292	332
2,3-dinor-iPF(2α)-III	Nutrition + WSH	5.64051	1.67941	0.317403	356
iPF(2α)-VI	Control	16.3634	2.67607	0.455412	332
iPF(2α)-VI	Nutrition + WSH	13.4959	2.50285	0.437857	356
8,12-iso-iPF(2α)-VI	Control	16.0528	2.63228	0.548393	332
8,12-iso-iPF(2α)-VI	Nutrition + WSH	13.4916	2.43887	0.566075	356
Unadjusted
Outcome	Mean difference	Lower CI	Upper CI	Pval
iPF(2α)-III	-0.164626	-0.267176	-0.062075	0.00165288
2,3-dinor-iPF(2α)-III	-0.163569	-0.23292	-0.0942175	3.78638e-06
iPF(2α)-VI	-0.173468	-0.24738	-0.099556	4.22431e-06
8,12-iso-iPF(2α)-VI	-0.194024	-0.286636	-0.101413	4.0211e-05
Age-sex-adjusted
Outcome	Mean difference	Lower CI	Upper CI	Pval
iPF(2α)-III	-0.174255	-0.284458	-0.0640511	0.00194067
2,3-dinor-iPF(2α)-III	-0.192303	-0.257316	-0.127291	6.72763e-09
iPF(2α)-VI	-0.196295	-0.266114	-0.126475	3.57913e-08
8,12-iso-iPF(2α)-VI	-0.213379	-0.310147	-0.116611	1.54685e-05
Adjusted
Outcome	Mean difference	Lower CI	Upper CI	Pval
iPF(2α)-III	-0.136738	-0.219626	-0.0538507	0.00122334
2,3-dinor-iPF(2α)-III	-0.180344	-0.23835	-0.122338	1.10285e-09
iPF(2α)-VI	-0.188917	-0.254542	-0.123292	1.67785e-08
8,12-iso-iPF(2α)-VI	-0.237157	-0.316224	-0.15809	4.12979e-09
IPCW
Outcome	Mean difference	Lower CI	Upper CI	Pval
iPF(2α)-III	-0.138236	-0.167318	-0.109154	1.203e-20
2,3-dinor-iPF(2α)-III	-0.219741	-0.243612	-0.195871	8.94291e-73
iPF(2α)-VI	-0.111631	-0.14277	-0.0804926	2.1176e-12
8,12-iso-iPF(2α)-VI	-0.18443	-0.219363	-0.149497	4.28169e-25

## Sheet: Supplementary Table 3
Outcome	Trial arm	Absolute mean	Mean	SD	N		Unadjusted						Age-sex-adjusted						Adjusted						IPCW
Mean arterial pressure	Control	65.1838	65.1838	6.13849	353		Outcome	Mean difference	Lower CI	Upper CI	Pval		Outcome	Mean difference	Lower CI	Upper CI	Pval		Outcome	Mean difference	Lower CI	Upper CI	Pval		Outcome	Mean difference	Lower CI	Upper CI	Pval
Mean arterial pressure	Nutrition + WSH	65.4967	65.4967	6.78153	399		Mean arterial pressure	0.331602	-0.999428	1.66263	0.625338		Mean arterial pressure	0.31967	-1.05626	1.6956	0.648846		Mean arterial pressure	0.311159	-0.837947	1.46026	0.595602		Mean arterial pressure	0.458074	0.0571342	0.859013	0.0251363
Heart rate	Control	109.489	109.489	14.4346	358		Heart rate	-1.34885	-4.08353	1.38582	0.333669		Heart rate	-1.43393	-4.14183	1.27396	0.299319		Heart rate	-1.64645	-4.26362	0.970722	0.217566		Heart rate	-1.35526	-2.29055	-0.419975	0.00450986
Heart rate	Nutrition + WSH	108.119	108.119	17.1205	398		Pre-stressor SAA	-0.0281473	-0.188581	0.132286	0.730941		Pre-stressor SAA	-0.0219487	-0.179559	0.135662	0.784893		Pre-stressor SAA	-0.0161906	-0.167936	0.135555	0.834352		Pre-stressor SAA	-0.00767808	-0.146606	0.13125	0.91374
Pre-stressor SAA	Control	74.9003	4.01208	0.810382	354		Post-stressor SAA	-0.0621413	-0.256228	0.131945	0.530306		Post-stressor SAA	-0.055584	-0.237616	0.126448	0.549513		Post-stressor SAA	-0.00868879	-0.19712	0.179743	0.927987		Post-stressor SAA	-0.0211488	-0.0785359	0.0362382	0.470099
Pre-stressor SAA	Nutrition + WSH	75.9154	3.9847	0.887302	394		Pre-stressor cortisol	0.0493245	-0.081016	0.179665	0.458258		Pre-stressor cortisol	0.0391606	-0.0903053	0.168626	0.553277		Pre-stressor cortisol	0.0447718	-0.081488	0.171032	0.487044		Pre-stressor cortisol	0.0545475	0.0145022	0.0945928	0.00758959
Post-stressor SAA	Control	124.058	4.4669	0.902474	339		Post-stressor cortisol	0.236197	0.0698545	0.40254	0.00538442		Post-stressor cortisol	0.208946	0.0489563	0.368936	0.0104746		Post-stressor cortisol	0.208749	0.0572107	0.360287	0.00693467		Post-stressor cortisol	0.198528	0.0599352	0.337121	0.00499104
Post-stressor SAA	Nutrition + WSH	122.532	4.40579	0.993004	375		Promotor methylation	-0.000990199	-0.0196619	0.0176815	0.917215		Promotor methylation	-0.00133995	-0.0213119	0.018632	0.89538		Promotor methylation	-0.00314797	-0.0203507	0.0140547	0.719845		Promotor methylation	-0.0100432	-0.0170932	-0.00299317	0.00523607
Pre-stressor cortisol	Control	0.168112	-2.08143	0.693313	357		Transcription factor binding methylation	-0.0420555	-0.0815773	-0.00253369	0.0370101		Transcription factor binding methylation	-0.0370902	-0.0785514	0.0043709	0.0795379		Transcription factor binding methylation	-0.0434986	-0.0843054	-0.00269182	0.0366815		Transcription factor binding methylation	-0.0479957	-0.0873287	-0.00866275	0.0167718
Pre-stressor cortisol	Nutrition + WSH	0.176321	-2.03168	0.727259	396		Slope SAA	-0.215083	-1.06928	0.639111	0.621644		Slope SAA	-0.198821	-1.01995	0.622308	0.635089		Slope SAA	0.0937394	-0.718944	0.906423	0.821141		Slope SAA	0.29957	-0.663799	1.26294	0.542204
Post-stressor cortisol	Control	0.342801	-1.48974	0.957123	312		Slope cortisol	0.00172979	0.000120536	0.00333905	0.0351343		Slope cortisol	0.00155588	-1.94069e-05	0.00313117	0.0528856		Slope cortisol	0.00167868	0.000154027	0.00320333	0.0309273		Slope cortisol	0.00277675	0.00116309	0.00439041	0.000744302
Post-stressor cortisol	Nutrition + WSH	0.417706	-1.25789	0.953281	385		Residualized gain score SAA	-1.16987	-15.1595	12.8198	0.869807		Residualized gain score SAA	-0.187063	-13.8247	13.4506	0.978552		Residualized gain score SAA	4.96724	-8.78651	18.721	0.47903		Residualized gain score SAA	17.7741	12.0814	23.4668	9.38108e-10
Promotor methylation	Control	0.385204	-3.52769	0.0940296	346		Residualized gain score cortisol	0.0630204	0.00862519	0.117416	0.0231598		Residualized gain score cortisol	0.0574845	0.0045296	0.110439	0.0333659		Residualized gain score cortisol	0.0614041	0.0104903	0.112318	0.0180866		Residualized gain score cortisol	0.0922616	0.0366218	0.147901	0.0011538
Promotor methylation	Nutrition + WSH	0.381967	-3.52878	0.0953178	396
Transcription factor binding methylation	Control	0.904405	-3.38924	0.247725	336
Transcription factor binding methylation	Nutrition + WSH	0.773497	-3.43133	0.257611	386
Slope SAA	Control	2.99056	2.99056	6.43341	335
Slope SAA	Nutrition + WSH	2.72872	2.72872	5.28812	367
Slope cortisol	Control	0.005454	0.005454	0.00839199	311
Slope cortisol	Nutrition + WSH	0.00717355	0.00717355	0.00951993	380
Residualized gain score SAA	Control	0.765696	0.765696	108.208	335
Residualized gain score SAA	Nutrition + WSH	-0.697034	-0.697034	89.3073	368
Residualized gain score cortisol	Control	-0.0344682	-0.0344682	0.273756	311
Residualized gain score cortisol	Nutrition + WSH	0.0282095	0.0282095	0.319916	380

## Sheet: Supplementary Table 4
Outcome	Sex	Absolute mean	Absolute SD	N
iPF(2α)-III	female	0.770458	0.418993	349
iPF(2α)-III	male	0.753451	0.561873	339
2,3-dinor-iPF(2α)-III	female	6.32585	2.36524	349
2,3-dinor-iPF(2α)-III	male	5.93519	1.92026	339
iPF(2α)-VI	female	15.3044	7.27658	349
iPF(2α)-VI	male	14.4424	11.7327	339
8,12-iso-iPF(2α)-VI	female	15.6616	9.65371	349
8,12-iso-iPF(2α)-VI	male	13.7659	7.93074	339
Outcome	Sex	Mean difference	Lower CI	Upper CI	Pval	Interaction Pval
iPF(2α)-III	female	-0.1141	-0.2297	0.0016	0.0532	0.23073
iPF(2α)-III	male	-0.2248	-0.3493	-0.1004	0.0004	0.23073
2,3-dinor-iPF(2α)-III	female	-0.2091	-0.2929	-0.1254	0	0.0510964
2,3-dinor-iPF(2α)-III	male	-0.1185	-0.1909	-0.0462	0.0013	0.0510964
iPF(2α)-VI	female	-0.1634	-0.2621	-0.0648	0.0012	0.712396
iPF(2α)-VI	male	-0.189	-0.2896	-0.0885	0.0002	0.712396
8,12-iso-iPF(2α)-VI	female	-0.2178	-0.3415	-0.094	0.0006	0.627772
8,12-iso-iPF(2α)-VI	male	-0.1754	-0.2958	-0.0551	0.0043	0.627772

[truncated: 1 more sheets: Supplementary Table 5]
